# Supplementary material for: Chia (Salvia hispanica) Gene Expression Atlas Elucidates Dynamic Spatio-Temporal Changes Associated With Plant Growth and Development
Source: Front Plant Sci. 2021 Jul 20;12:667678. doi: 10.3389/fpls.2021.667678 (PMC8330693; doi:10.3389/fpls.2021.667678)
Supplement: Supplementary Material 1 — A summary of the raw and clean reads obtained after the sequencing and preprocessing, respectively, and reads aligned to the reference transcriptome. [file Data_Sheet_1.ZIP]

Archive with 18 entries (18 files):
- Supplementary file S1.docx
- Supplementary file S10.xlsx
- Supplementary file S11.xlsx
- Supplementary file S12.tiff
- Supplementary file S13.xlsx
- Supplementary file S14.jpg
- Supplementary file S15.xlsx
- Supplementary file S16.xlsx
- Supplementary file S17.pdf
- Supplementary file S18.xlsx
- Supplementary file S2.jpg
- Supplementary file S3.tiff
- Supplementary file S4.xlsx
- Supplementary file S5.xlsx
- Supplementary file S6.xlsx
- Supplementary file S7.xlsx
- Supplementary file S9.xlsx
- Supplmentary file S8.tiff
