# Supplementary material for: Chia (Salvia hispanica) Gene Expression Atlas Elucidates Dynamic Spatio-Temporal Changes Associated With Plant Growth and Development
Source: Front Plant Sci. 2021 Jul 20;12:667678. doi: 10.3389/fpls.2021.667678 (PMC8330693; doi:10.3389/fpls.2021.667678)
Supplement: Supplementary Material 1 — A summary of the raw and clean reads obtained after the sequencing and preprocessing, respectively, and reads aligned to the reference transcriptome. [file Data_Sheet_1.ZIP › Supplementary file S13.xlsx]

## Sheet: Seed_network
Supplemenytary file S13: Transcripts involved in seed- and internode-specific regulatory network
colour	correlating_genes_in_family	atID	Gene description	Seed	D3-Shoot	D3-Cotyledon	D12-Shoot	D12-P1	D69-P1-P2	D69-P3-P4	D69-P5-P6-P7	D69-Internode	D158-RacemeTopHalf	D158-RacemeBottomHalf	D159-Flowers	D164-Flowers
#0000aa	sh_salba_v2_88200	AT5G51300.1	AT5G51300 protein [Source:UniProtKB/TrEMBL;Acc:Q9LU44]	2.81225	-4.14702	-4.08003	-1.18006	-4.182	0.238281	-1.0649	0.0472189	-2.53459	-0.928488	-1.22317	-2.31061	-0.188291
#0000aa	sh_salba_v2_85511	AT4G14240.1	DUF21 domain-containing protein At4g14240 [Source:UniProtKB/Swiss-Prot;Acc:Q67XQ0]	2.31311	-1.85015	-1.54076	-0.0563304	-1.319	-0.38825	-0.432651	0.169109	-0.281909	-0.632769	-0.279195	-0.435043	-0.254822
#0000aa	sh_salba_v2_79360	AT4G39230.1	NAD(P)H oxidoreductase, isoflavone reductase-like protein [Source:UniProtKB/TrEMBL;Acc:Q9T030]	3.20607	-4.90156	-3.98775	-0.643286	-5.44836	-0.985281	-0.978733	0.885025	-0.023205	-1.4836	-2.00252	-2.90051	-1.23461
#0000aa	sh_salba_v2_74803	AT3G51060.1	Protein SHI RELATED SEQUENCE 1 [Source:UniProtKB/Swiss-Prot;Acc:Q9SD40]	-3.69709	0.479681	0.814217	0.0371172	0.379643	0.16878	0.471122	-0.136904	-1.80149	0.312075	0.53297	0.185687	-0.223194
#0000aa	sh_salba_v2_72249	AT4G08230.1	Glycine-rich protein [Source:UniProtKB/TrEMBL;Acc:Q8VY68]	2.4188	-0.775067	-0.98106	-1.92314	-1.31083	-0.396774	0.0300574	0.271718	-0.0165059	-0.74838	-1.01192	-0.513929	-0.688112
#0000aa	sh_salba_v2_71259	AT1G22790.1	Putative uncharacterized protein [Source:UniProtKB/TrEMBL;Acc:Q8L8X4]	-3.22595	0.339716	0.673328	0.219702	0.685149	0.160025	-0.225965	-0.509511	0.270478	-0.126265	0.331531	-0.554029	-0.729031
#0000aa	sh_salba_v2_64671	AT3G48120.1	At3g48120 [Source:UniProtKB/TrEMBL;Acc:Q6NQC3]	2.23678	-0.802482	-0.802988	-1.01447	-0.691566	-0.617432	-0.353694	0.341561	0.185569	-0.369974	-0.853311	-0.37056	-0.562776
#0000aa	sh_salba_v2_59527	#N/A	#N/A	2.92776	-0.120576	-1.95563	0.456208	-0.627257	-1.22069	0.320108	0.357713	0.00107943	-2.03528	-1.14406	-0.204888	-0.96505
#0000aa	sh_salba_v2_37949	AT4G21210.1	Pyruvate, phosphate dikinase regulatory protein 1, chloroplastic [Source:UniProtKB/Swiss-Prot;Acc:O49562]	2.22869	-0.943806	-0.992368	0.0291023	-0.299301	-0.640879	-0.19753	0.0576009	-0.40366	-0.930012	-0.634674	0.288316	-0.103004
#0000aa	sh_salba_v2_36213	AT3G12480.1	NF-YC11 [Source:UniProtKB/TrEMBL;Acc:A0A178VDL4]	2.30743	-0.823973	-1.0059	-0.465288	-2.61832	-1.23928	-0.302565	0.0814751	-0.0478213	-0.233145	-0.518642	-0.176434	-0.231729
#0000aa	sh_salba_v2_35263	AT3G15180.1	ARM repeat superfamily protein [Source:UniProtKB/TrEMBL;Acc:F4IXH9]	2.84302	-1.6958	-2.57502	-1.60383	-2.40431	-0.73518	-0.980068	0.339268	0.0434088	-1.98153	-2.08536	0.074865	-0.0793614
#0000aa	sh_salba_v2_24102	#N/A	#N/A	2.89179	-1.37435	-0.515356	-1.39358	-1.40649	-1.44426	-0.113356	-0.436123	-0.190596	-0.496523	-0.81131	0.0195124	0.825584
#0000aa	sh_salba_v2_18674	AT5G27280.1	A_TM021B04.14 protein [Source:UniProtKB/TrEMBL;Acc:O04646]	3.10201	-1.90592	-1.03012	-2.35939	-3.6642	-2.35421	0.0322907	0.80058	-0.293911	-2.09459	-2.19882	-1.50921	-0.759404
#0000aa	sh_salba_v2_16941	AT4G11800.1	Calcineurin-like phosphoesterase domain-containing protein [Source:UniProtKB/TrEMBL;Acc:F4JPS4]	2.31881	-0.444767	-1.2663	-0.884693	-1.12551	-0.644768	-0.292667	0.449058	-0.719918	-0.764889	-0.829282	-0.459032	-0.166231
#0000aa	sh_salba_v2_05553	AT5G27430.1	Signal peptidase complex subunit 3B [Source:UniProtKB/Swiss-Prot;Acc:Q53YF3]	2.73239	-2.38841	-2.00262	-0.936339	-2.28997	-2.27032	-1.15232	0.463771	-0.163319	-1.14424	-1.51931	-0.489038	-0.171745
#5500ff	sh_salba_v2_79678	#N/A	#N/A	2.93318	-0.900769	0.18234	0.0127864	-0.461005	-0.747912	0.54614	-2.81277	-3.26597	-0.552813	-1.12734	-0.730982	-1.86446
#5500ff	sh_salba_v2_77328	AT1G10095.3	Protein prenylyltransferase-related protein [Source:UniProtKB/TrEMBL;Acc:O80601]	2.29699	-0.963916	0.0175837	-0.213429	-1.10932	-0.207004	-0.820694	-0.361784	0.155707	-0.829638	-1.26564	-0.428163	-0.672964
#5500ff	sh_salba_v2_76471	AT2G45380.2	FUNCTIONS IN: molecular_function unknown; INVOLVED IN: biological_process unknown; LOCATED IN: cellular_component unknown; EXPRESSED IN: inflorescence meristem, flower, cultured cell; EXPRESSED DURING: petal differentiation and expansion stage; BEST /.../dopsis thaliana protein match is: Calcium-binding EF-hand family protein (TAIR:AT4G34070.1); Has 171 Blast hits to 170 proteins in 31 species: A…	2.1544	-0.205413	-0.363186	-0.25014	-0.861271	-1.14666	-0.917646	-0.16494	-0.0981481	-0.96337	-1.02484	-0.128336	-0.0488362
#5500ff	sh_salba_v2_75552	AT2G37980.1	O-fucosyltransferase family protein [Source:UniProtKB/TrEMBL;Acc:Q9SH89]	2.754	-1.58473	-1.93738	-2.86184	-3.79182	-0.742851	-0.979612	-0.757317	0.0749832	-0.904251	-1.60367	0.0443716	0.103661
#5500ff	sh_salba_v2_75510	AT4G02450.2	AT4g02450/T14P8_5 [Source:UniProtKB/TrEMBL;Acc:Q8L7U4]	2.79732	-0.162617	-2.91338	-2.25177	-3.00804	-0.430418	-0.00459347	0.275904	-0.274595	-0.945909	-1.59142	-0.668606	-0.200612
#5500ff	sh_salba_v2_73976	AT1G55090.1	Glutamine-dependent NAD(+) synthetase [Source:UniProtKB/Swiss-Prot;Acc:Q9C723]	2.37232	-0.807742	-0.0147178	-1.01493	-1.70846	-0.35662	-0.304158	-0.0719684	-0.851626	-1.35056	-0.199952	-0.00538965	-1.13523
#5500ff	sh_salba_v2_72568	#N/A	#N/A	-3.01089	-0.351831	0.170143	-0.256377	-0.517595	0.0508621	0.066541	-0.935573	0.475541	0.466748	0.632675	0.401439	0.236165
#5500ff	sh_salba_v2_70110	AT5G66810.3	CONTAINS InterPro DOMAIN/s: CTLH, C-terminal LisH motif (InterPro:IPR006595); BEST Arabidopsis thaliana protein match is: LisH and RanBPM domains containing protein (TAIR:AT1G61150.1); Has 333 Blast hits to 242 proteins in 88 species: Archae - 0; Ba /.../ - 0; Metazoa - 104; Fungi - 47; Plants - 152; Viruses - 0; Other Eukaryotes - 30 (source: NCBI BLink). [Source:TAIR;Acc:AT5G66810]	3.11159	0.50584	0.543069	-1.51075	-1.83089	-2.2959	-0.966052	-1.59351	-4.32593	-2.62415	-1.3881	-0.509793	-1.27239
#5500ff	sh_salba_v2_69393	#N/A	#N/A	-2.16428	0.566858	-0.0762075	0.148063	0.372612	-0.149057	0.073019	-0.211109	0.158576	0.628119	0.351191	-0.464359	-0.648553
#5500ff	sh_salba_v2_68604	AT1G59750.2	Auxin response factor [Source:UniProtKB/TrEMBL;Acc:B9DGM9]	2.88365	-4.90395	0.0532628	-3.01287	-1.31855	-0.882124	-0.566186	-0.898569	0.424974	-2.2265	-0.932098	-1.59086	-3.84206
#5500ff	sh_salba_v2_66780	AT3G07360.1	PUB9 [Source:UniProtKB/TrEMBL;Acc:A0A178VJC7]	-2.01258	0.009728	0.0826142	-0.49373	0.037221	-0.429057	-0.177812	-0.264746	0.216652	0.408839	0.505251	0.658935	-0.0358322
#5500ff	sh_salba_v2_63891	AT5G10560.1	Probable beta-D-xylosidase 6 [Source:UniProtKB/Swiss-Prot;Acc:Q9LXA8]	-2.3778	-0.137188	-0.384271	-0.34027	-0.194008	0.624948	0.0535037	-0.151928	0.0023091	0.580065	0.556336	-0.223342	0.165416
#5500ff	sh_salba_v2_58346	AT1G07360.1	Zinc finger CCCH domain-containing protein 4 [Source:UniProtKB/Swiss-Prot;Acc:Q9LNV5]	2.13536	-0.445925	-0.82272	0.00702436	-1.04441	-0.800724	-0.854662	-0.428532	-0.174298	-0.832158	-0.697815	0.0914265	-0.13871
#5500ff	sh_salba_v2_54657	AT3G26935.1	Probable protein S-acyltransferase 7 [Source:UniProtKB/Swiss-Prot;Acc:Q0WQK2]	-4.76974	-0.119189	-1.04986	0.517639	0.261794	0.606448	-0.410017	-0.548001	0.171897	0.600867	0.448438	-0.0271354	-0.101332
#5500ff	sh_salba_v2_54318	AT5G38895.1	RING/U-box superfamily protein [Source:TAIR;Acc:AT5G38895]	2.8439	0.117683	0.552597	-1.50507	-1.61208	-1.86261	-1.40951	-0.866934	-1.85781	-1.35637	-1.33018	-0.276436	-0.39364
#5500ff	sh_salba_v2_53129	AT5G54470.1	At5g54470 [Source:UniProtKB/TrEMBL;Acc:Q6NLH4]	-6.07049	0.108373	0.228675	0.116114	0.0291684	0.665722	0.685318	-0.392105	0.0457409	0.473448	-0.00379774	-0.863651	-1.0217
#5500ff	sh_salba_v2_49034	AT3G47160.1	RING/U-box superfamily protein [Source:UniProtKB/TrEMBL;Acc:F4JAD0]	2.85772	-1.45515	-0.924925	-1.62271	-3.52878	-1.64046	-0.457906	0.30388	0.264383	-1.74217	-1.89897	-0.505096	-0.162192
#5500ff	sh_salba_v2_46857	AT1G09640.1	Probable elongation factor 1-gamma 1 [Source:UniProtKB/Swiss-Prot;Acc:O04487]	2.25397	-0.179495	-0.917522	-0.668174	-0.696149	-0.228209	-1.2596	-1.30607	-0.37174	-2.65023	-0.752944	-0.442501	-1.3014
#5500ff	sh_salba_v2_46523	AT3G48530.1	SNF1-related protein kinase regulatory subunit gamma-1 [Source:UniProtKB/Swiss-Prot;Acc:Q8LBB2]	2.78562	-0.203893	-0.450275	-0.532186	-2.54413	-2.30361	-2.51164	-2.10605	0.283225	-1.60088	-1.13666	-0.178851	-0.300175
#5500ff	sh_salba_v2_46141	AT4G38400.1	Expansin-like A2 [Source:UniProtKB/Swiss-Prot;Acc:Q9SVE5]	2.73783	0.18287	0.0458667	-0.199013	-1.07002	-2.12169	-1.62806	-2.04459	0.115814	-1.50822	-0.803068	-1.32452	-1.15323
#5500ff	sh_salba_v2_44654	AT3G42050.1	V-type proton ATPase subunit H [Source:UniProtKB/Swiss-Prot;Acc:Q9LX65]	-2.35143	0.566976	0.643767	-0.619572	0.124403	0.00523524	0.0678345	-0.62315	-0.515576	0.0469879	0.332831	0.224749	0.183357
#5500ff	sh_salba_v2_43739	AT5G05010.1	AT5G05010 protein [Source:UniProtKB/TrEMBL;Acc:B9DGK9]	-2.69267	0.2258	-0.261288	-0.0829193	0.57024	-0.0271081	-0.56815	-1.04412	0.407335	0.511379	0.377983	0.241807	0.23961
#5500ff	sh_salba_v2_43337	#N/A	#N/A	2.88663	-1.05323	0.0651317	0.308101	0.149612	-0.420961	-3.98248	-1.75443	-1.25612	-1.76746	-0.817095	-1.54367	-1.86525
#5500ff	sh_salba_v2_43322	AT3G02470.3	S-adenosylmethionine decarboxylase proenzyme 1 [Source:UniProtKB/Swiss-Prot;Acc:Q96286]	2.09987	-0.0329266	-0.141654	-0.294015	-0.659437	-1.18113	-1.00785	-0.310848	-0.616929	-0.95162	-0.541604	0.0141887	-0.322485
#5500ff	sh_salba_v2_37860	AT2G26800.5	Hydroxymethylglutaryl-CoA lyase, mitochondrial [Source:UniProtKB/Swiss-Prot;Acc:O81027]	2.79729	0.158602	-0.410185	0.0371541	-0.80489	-1.52184	-0.523103	0.0105585	-1.86065	-2.0446	-2.80851	-2.07399	-1.53975
#5500ff	sh_salba_v2_37060	AT4G36760.1	aminopeptidase P1 [Source:TAIR;Acc:AT4G36760]	2.43168	-0.131402	-0.204576	-0.546687	-2.50285	-1.69603	-0.124352	-0.00762606	-1.21726	-1.47372	-0.932953	-0.519024	-0.571373
#5500ff	sh_salba_v2_36584	#N/A	#N/A	2.70659	-2.49924	-1.37105	-0.534555	0.48859	-0.710112	-0.154287	-0.783898	0.0714087	-1.24225	-0.642416	-0.435686	-0.839656
#5500ff	sh_salba_v2_35687	AT3G26618.1	Eukaryotic peptide chain release factor subunit 1-3 [Source:UniProtKB/Swiss-Prot;Acc:P35614]	2.2962	0.190062	0.0672932	0.0358862	-0.636528	-0.798514	-1.38586	-0.748084	-0.525874	-0.715139	-0.672179	-0.615832	-0.837812
#5500ff	sh_salba_v2_35357	AT3G47340.1	DIN6 [Source:UniProtKB/TrEMBL;Acc:A0A178VBT4]	3.0164	0.658329	-0.424012	-1.8747	-3.68333	-0.907466	-3.67563	-1.43593	-3.69915	-1.81582	-2.06365	-3.66259	-3.69863
#5500ff	sh_salba_v2_32554	AT4G29900.1	Calcium-transporting ATPase 10, plasma membrane-type [Source:UniProtKB/Swiss-Prot;Acc:Q9SZR1]	3.34124	0.0249967	-4.65982	-4.74709	-4.7651	-4.80286	-0.9736	-3.10586	-0.112815	-4.75158	-4.69862	0.791772	-1.05884
#5500ff	sh_salba_v2_31751	AT2G45980.1	ATG8-interacting protein 1 [Source:UniProtKB/Swiss-Prot;Acc:O82775]	2.42169	-0.37245	-0.19656	-0.75451	-1.73967	-1.12267	-0.675622	-0.0149834	0.0585514	-1.26479	-1.43251	-0.153304	-0.4968
#5500ff	sh_salba_v2_31416	AT1G62020.1	Coatomer subunit alpha [Source:UniProtKB/TrEMBL;Acc:A0A178WAY4]	-2.44735	-0.190332	-0.455811	-0.135774	-0.104203	0.508698	-0.192664	-0.704927	0.419568	0.189012	0.666885	0.233689	0.00566551
#5500ff	sh_salba_v2_30791	AT2G22720.4	SPT2 chromatin protein [Source:UniProtKB/TrEMBL;Acc:F4IKF3]	2.79969	-0.89225	0.270638	-0.785304	-1.49582	-3.018	-1.10971	0.307595	-0.609313	-2.88562	-1.00291	-1.18081	-0.644326
#5500ff	sh_salba_v2_29800	AT1G67580.2	Protein kinase-like protein [Source:UniProtKB/TrEMBL;Acc:Q9CAG1]	2.00826	-0.417493	-0.614989	0.167428	-1.2144	-0.542578	-0.705689	0.0265402	-0.367283	-0.689229	-0.384023	-0.380157	-0.788471
#5500ff	sh_salba_v2_28700	#N/A	#N/A	2.32914	-0.137032	-0.266023	-0.23851	0.360204	-0.294864	-0.961307	-0.356346	-0.714359	-1.06325	-0.246569	-1.06807	-0.946997
#5500ff	sh_salba_v2_27898	AT5G16880.2	AT5g16880/F2K13_30 [Source:UniProtKB/TrEMBL;Acc:Q9LFL3]	2.27006	-0.478162	-1.51781	-1.04084	-0.924318	-0.817272	0.0392479	-0.0616696	-0.163168	-1.02429	-0.862213	-0.448906	-0.116403
#5500ff	sh_salba_v2_25455	AT1G21280.1	Putative uncharacterized protein [Source:UniProtKB/TrEMBL;Acc:Q84JT5]	-3.10868	0.152228	0.302113	0.266696	0.0565261	-0.051417	0.362545	0.716331	-0.399236	0.40314	-0.614075	-0.785537	-0.40109
#5500ff	sh_salba_v2_21971	AT2G22430.1	HB6 [Source:UniProtKB/TrEMBL;Acc:A0A178VSN9]	-3.41831	0.0244468	-0.0798729	-0.262695	-0.731748	0.134283	0.484562	0.0170509	0.380329	0.579301	0.160897	-0.514159	-0.824999
#5500ff	sh_salba_v2_21409	AT1G67350.1	At1g67350 [Source:UniProtKB/TrEMBL;Acc:Q9FYF8]	-2.22348	0.00660801	-0.0476804	-0.0605839	0.395278	-0.422065	-0.267148	-0.822048	0.275368	0.607251	0.502082	0.209816	0.0724996
#5500ff	sh_salba_v2_21377	#N/A	#N/A	2.36405	-1.26845	-1.22994	-0.764375	-1.24062	-0.423652	0.0774346	-0.220045	-0.12866	-0.688628	-0.968203	-0.0899404	0.119307
#5500ff	sh_salba_v2_20456	AT1G04510.2	Pre-mRNA-processing factor 19 homolog 1 [Source:UniProtKB/Swiss-Prot;Acc:Q94BR4]	2.78916	-0.729346	0.498312	-0.0865498	-1.1906	0.336135	-0.951235	-0.61436	-1.8789	-1.27276	-0.906895	-0.147074	-0.434074
#5500ff	sh_salba_v2_17554	AT4G04780.1	Mediator of RNA polymerase II transcription subunit 21 [Source:UniProtKB/Swiss-Prot;Acc:C0LU16]	2.12711	-0.170094	0.244191	-0.259773	-0.128627	-0.691818	-0.262377	-0.64381	-1.22135	-0.797668	-0.546081	-0.875115	-0.566215
#5500ff	sh_salba_v2_16799	#N/A	#N/A	3.5553	0.346727	1.08863	-1.3651	-3.56416	-3.60045	-2.85311	-3.12396	-3.58226	-2.16247	-2.84595	-2.67766	-2.73288
#5500ff	sh_salba_v2_14776	AT2G36970.1	Glycosyltransferase [Source:UniProtKB/TrEMBL;Acc:W8Q6X6]	3.26032	-2.1563	-4.18779	-1.67532	-4.33236	-1.47259	0.482975	0.498463	-0.0967983	-3.64705	-1.92177	-3.31516	-1.44566
#5500ff	sh_salba_v2_142791	AT5G64420.1	DNA polymerase phi subunit [Source:UniProtKB/TrEMBL;Acc:Q9FGF4]	2.7706	0.698617	0.431926	0.333794	-0.0139423	0.385819	-1.05631	-0.174722	0.335224	-0.352576	-0.187887	-0.190165	0.191474
#5500ff	sh_salba_v2_140824	#N/A	#N/A	3.29696	-0.47351	-0.409548	1.09371	-0.0242237	0.0501921	0.328398	-0.577181	1.01622	-0.0659409	0.426051	0.711577	0.0895068
#5500ff	sh_salba_v2_140730	AT4G29340.1	Profilin-3 [Source:UniProtKB/Swiss-Prot;Acc:Q38904]	2.71586	-2.33699	-0.231371	-0.214415	-2.03868	-1.11517	-0.117402	-1.18073	0.358039	-0.742118	-0.653553	0.196813	-0.339616
#5500ff	sh_salba_v2_140136	#N/A	#N/A	2.3654	0.122217	-0.140374	-0.0970966	0.416054	-0.587837	-0.741313	-0.516381	-0.383263	-0.571677	-0.771972	-0.848387	-0.909343
#5500ff	sh_salba_v2_14006	AT4G05320.2	Polyubiquitin 10 [Source:UniProtKB/Swiss-Prot;Acc:Q8H159]	2.39824	-0.699884	0.00236533	-0.659916	-1.39061	-1.04956	-1.08059	-0.713423	-0.813235	-0.631943	-1.03029	0.0265365	0.276267
#5500ff	sh_salba_v2_139393	AT4G03420.1	AT4g03420/F9H3_4 [Source:UniProtKB/TrEMBL;Acc:Q8S9K9]	2.66077	-1.63532	0.224782	-0.087839	-1.9559	-1.64655	-0.858455	-0.265418	0.0995633	-1.3078	-1.36052	-0.726273	-1.628
#5500ff	sh_salba_v2_139290	AT1G43700.1	Transcription factor VIP1 [Source:UniProtKB/Swiss-Prot;Acc:Q9MA75]	2.72744	-0.197547	0.00994825	-1.19116	-3.25271	-1.78333	-1.52022	-1.67462	-0.014945	-3.68113	-2.60009	-1.89522	-1.47447
#5500ff	sh_salba_v2_138953	AT2G14960.1	Probable indole-3-acetic acid-amido synthetase GH3.1 [Source:UniProtKB/Swiss-Prot;Acc:O82333]	3.47142	-0.0218652	-0.636381	0.516156	1.21713	0.623763	-1.4235	-0.600797	-0.57863	-0.350371	-0.879274	-0.500403	-1.44346
#5500ff	sh_salba_v2_138949	#N/A	#N/A	3.26975	-2.1039	-2.03793	-1.2853	0.500705	-0.124413	-1.62636	-1.31752	-0.281153	-0.950372	-1.58294	-0.639794	0.895017
#5500ff	sh_salba_v2_138610	#N/A	#N/A	2.41681	-0.461591	-0.126482	0.0839815	0.00636165	0.000738177	-1.09711	0.260412	-0.0492875	-1.00296	-0.562888	-0.537682	-0.0591579
#5500ff	sh_salba_v2_135956	AT2G01940.1	C2H2-like zinc finger protein [Source:TAIR;Acc:AT2G01940]	-3.85325	0.260318	-0.536989	0.0411833	0.181998	0.857092	-0.020207	-0.525084	0.540946	0.23011	0.406991	-0.337711	-0.475052
#5500ff	sh_salba_v2_135682	AT5G66420.2	AT5G66420 protein [Source:UniProtKB/TrEMBL;Acc:Q9FJZ7]	-2.74551	-0.059383	-0.0753293	-0.294929	0.180529	0.258576	-0.329126	-0.89426	0.478871	0.509205	0.679859	0.146511	-0.0929475
#5500ff	sh_salba_v2_134568	#N/A	#N/A	-3.75935	-0.394805	-0.197496	-0.0112402	0.153046	0.830739	-0.104444	0.0992683	0.0452879	0.730214	0.367168	-0.437408	-0.285818
#5500ff	sh_salba_v2_130256	#N/A	#N/A	3.23221	-0.738117	-0.674106	0.172511	-0.289323	0.241513	0.966941	0.896057	0.0402952	-0.329557	0.0832453	-0.76007	-0.782719
#5500ff	sh_salba_v2_128517	AT1G04910.1	Uncharacterized protein At1g04910 [Source:UniProtKB/Swiss-Prot;Acc:Q8W486]	-2.2653	0.191604	0.269253	-0.119096	0.0775641	0.469158	-0.103633	-1.57443	0.316676	0.374327	0.393162	-0.0103061	-0.166581
#5500ff	sh_salba_v2_120170	AT5G58900.1	Homeodomain-like transcriptional regulator [Source:UniProtKB/TrEMBL;Acc:Q9FIL9]	-3.37993	-0.127034	-0.0477575	0.471977	-0.133235	-0.185078	0.338637	-0.325623	0.0750193	0.395072	0.833965	-0.540723	-0.411986
#5500ff	sh_salba_v2_119033	#N/A	#N/A	2.44347	0.274611	0.149161	-0.0576264	-1.28622	-0.766198	-0.0572191	-0.7187	-0.486642	-0.577937	-0.73441	-1.16272	-1.03152
#5500ff	sh_salba_v2_117919	AT1G78440.1	Gibberellin 2-beta-dioxygenase 1 [Source:UniProtKB/Swiss-Prot;Acc:Q8LEA2]	3.29273	-2.8492	-2.78319	-2.86924	-2.89029	-0.258554	0.952867	-0.462826	-2.90857	-2.87625	-1.03673	-1.17717	-2.45955
#5500ff	sh_salba_v2_117496	AT1G73740.1	Glycosyltransferase [Source:UniProtKB/TrEMBL;Acc:Q9C9T8]	-4.49597	0.254719	0.276716	-0.131524	0.0421704	0.622637	0.0881608	-0.453911	0.428475	0.674261	0.416629	-1.61407	0.0552807
#5500ff	sh_salba_v2_116539	#N/A	#N/A	2.37571	-0.545709	-0.868738	-0.131898	-0.54986	-0.522989	-1.34359	-1.75359	0.0543283	-0.940778	0.0550268	-0.21251	0.0624726
#5500ff	sh_salba_v2_116328	AT2G30830.1	2-oxoglutarate (2OG) and Fe(II)-dependent oxygenase-like protein [Source:UniProtKB/TrEMBL;Acc:O80850]	3.07497	-1.31887	0.425494	0.238808	-3.3681	-2.61466	-1.73929	-3.45347	0.0865863	-1.83252	-0.990051	-1.99576	-3.3874
#5500ff	sh_salba_v2_115099	AT3G24570.1	Peroxisomal membrane 22 kDa (Mpv17/PMP22) family protein [Source:UniProtKB/TrEMBL;Acc:Q9LV46]	2.24652	-1.11719	-1.64317	0.171122	-0.428551	-0.680081	-0.73235	-0.300365	-0.0361819	-0.679357	-0.326841	-0.12466	-0.140924
#5500ff	sh_salba_v2_114505	AT1G08770.1	PRA1 family protein [Source:UniProtKB/TrEMBL;Acc:A0A178W4Z3]	2.47924	-0.0888085	0.110665	-0.192476	-0.396257	-1.63646	-1.11407	-0.879651	-0.348608	-1.57021	-0.815414	-0.0318466	-0.172952
#5500ff	sh_salba_v2_114090	AT1G72450.2	TIFY11B [Source:UniProtKB/TrEMBL;Acc:A0A178W2J3]	-5.15866	-0.0614796	0.502085	-0.595756	0.770828	0.0497581	0.134675	-0.291471	-0.703776	0.434789	0.244656	0.448097	-0.664199
#5500ff	sh_salba_v2_114076	AT1G74850.1	PTAC2 [Source:UniProtKB/TrEMBL;Acc:A0A178WNJ2]	2.68237	-1.48258	-2.01305	-0.0298076	0.48489	-0.602944	-0.633587	-0.0339142	-0.870924	-0.855495	-1.14152	-0.936084	-1.12893
#5500ff	sh_salba_v2_113844	#N/A	#N/A	2.05553	-0.179645	-0.67604	-0.15267	0.214718	-0.507873	-0.172482	-0.0966438	-0.673413	-0.260281	-1.09638	-0.387258	-0.0308386
#5500ff	sh_salba_v2_113551	#N/A	#N/A	2.79152	-0.293229	0.516374	-1.42521	-1.02871	-2.38643	-1.07101	-0.358116	-1.75532	-1.86889	-1.56783	-2.20245	-1.3114
#5500ff	sh_salba_v2_111935	AT1G55530.2	At1g55530/T5A14_7 [Source:UniProtKB/TrEMBL;Acc:Q9ZVU8]	2.77713	-1.11017	0.159852	-0.717288	-1.18418	0.243592	-0.726282	0.317304	-1.43178	-1.04139	-1.88937	-1.75874	-1.0147
#5500ff	sh_salba_v2_110211	#N/A	#N/A	-2.35904	-0.676544	-0.194205	0.374231	-0.437593	0.229711	0.598902	0.542822	0.507284	0.310994	0.519274	-0.415664	0.124921
#5500ff	sh_salba_v2_108701	AT1G12780.1	Bifunctional UDP-glucose 4-epimerase and UDP-xylose 4-epimerase 1 [Source:UniProtKB/Swiss-Prot;Acc:Q42605]	3.15863	0.216473	0.233579	-2.343	-1.88744	-1.98734	-3.21523	-4.16087	-1.58427	-1.61527	-1.93396	0.518825	-0.70792
#5500ff	sh_salba_v2_108697	AT1G12780.1	Bifunctional UDP-glucose 4-epimerase and UDP-xylose 4-epimerase 1 [Source:UniProtKB/Swiss-Prot;Acc:Q42605]	2.69866	-1.12269	0.335452	-1.63571	-1.01949	-0.901313	-1.17264	-4.35123	-0.037791	-1.20176	-0.438353	-0.0531389	-0.32496
#5500ff	sh_salba_v2_108011	AT5G15700.1	DNA-directed RNA polymerase [Source:UniProtKB/TrEMBL;Acc:F4KB75]	2.63178	-3.4588	-1.57256	-1.12726	-0.711974	-0.269101	0.0117766	0.291737	-0.0172762	-0.463212	-0.630892	-0.425897	-0.127132
#5500ff	sh_salba_v2_107851	AT4G38090.1	AT4G38090 protein [Source:UniProtKB/TrEMBL;Acc:B9DG41]	2.26071	-0.686607	0.0470768	0.321132	-0.248602	-0.940884	-0.397514	-0.76175	-0.687827	-0.765898	-0.428375	-1.1562	-0.76615
#5500ff	sh_salba_v2_107075	AT1G74860.1	At1g74860 [Source:UniProtKB/TrEMBL;Acc:Q9SSG6]	-2.54718	-0.282982	-0.54902	0.028891	0.732471	0.45572	-0.111797	-0.553742	0.0055049	0.435856	0.520389	0.0812673	0.16784
#5500ff	sh_salba_v2_99344	AT5G14080.1	Pentatricopeptide repeat-containing protein At5g14080 [Source:UniProtKB/Swiss-Prot;Acc:Q9FMU2]	-3.42046	0.255051	-0.231223	0.78322	-0.464534	-0.170479	0.320804	0.325965	-0.272664	0.481539	0.0423914	-0.243604	-0.759214
#5500ff	sh_salba_v2_98293	AT3G61230.1	LIM domain-containing protein PLIM2c [Source:UniProtKB/Swiss-Prot;Acc:Q500W4]	-5.76593	-1.7837	-0.477595	-0.10819	-0.110975	-0.234978	0.602903	0.369796	-0.0576131	0.257345	0.291747	-0.0174108	0.551746
#5500ff	sh_salba_v2_10228	AT1G22700.2	AT1G22700 protein [Source:UniProtKB/TrEMBL;Acc:B9DHG0]	2.57103	-0.445442	0.201399	-0.789613	0.269046	-0.446814	0.0273362	-1.17648	-2.30518	-0.658254	-0.850698	-0.382044	-0.747497
#5500ff	sh_salba_v2_96117	AT2G01130.2	DExH-box ATP-dependent RNA helicase DExH5, mitochondrial [Source:UniProtKB/Swiss-Prot;Acc:F4IM84]	-2.0377	-0.0986801	-0.358449	-0.036421	0.0158184	0.389647	0.653613	0.383781	-0.220933	0.279906	0.331809	-0.391479	-0.53536
#5500ff	sh_salba_v2_07854	AT3G01610.2	Cell division cycle 48C [Source:UniProtKB/TrEMBL;Acc:A0A1I9LNC6]	-2.08816	-0.16528	0.162671	0.030618	0.515773	0.495065	-0.43656	-0.46073	-0.0842543	0.594821	0.410203	-0.336388	0.070432
#5500ff	sh_salba_v2_92374	#N/A	#N/A	3.1704	-2.23725	-2.17122	-1.25262	-1.26823	-0.0570881	-2.26748	-0.0597864	-0.449437	-0.938729	-1.1246	-0.598673	0.913679
#5500ff	sh_salba_v2_04864	AT2G04520.1	OB-fold nucleic acid binding domain-containing protein [Source:UniProtKB/TrEMBL;Acc:Q9SJB9]	2.44231	-1.37926	-1.28354	0.0117257	-0.428842	-0.877945	-0.924658	-0.391617	0.351213	-0.797445	-1.03273	-0.910381	-1.04734
#5500ff	sh_salba_v2_87223	#N/A	#N/A	2.50225	-0.915087	0.120322	-1.66338	-0.212998	-3.88204	-0.311982	-0.614844	-1.4016	-1.04896	-1.13636	-1.29725	-0.289926
#5500ff	sh_salba_v2_87071	AT3G52560.1	Ubiquitin E2 variant 1D-4 [Source:UniProtKB/TrEMBL;Acc:F4J6Z1]	3.09296	-1.31426	-0.873721	-2.56794	-2.55388	-2.08532	-0.0234674	0.427658	-1.49088	-2.62649	-1.61048	0.410079	-0.294642
#5500ff	sh_salba_v2_86930	AT4G19210.1	ABC transporter E family member 2 [Source:UniProtKB/Swiss-Prot;Acc:Q8LPJ4]	2.97098	0.105701	-2.35326	-1.7153	-1.08529	-2.69176	0.338918	0.0516866	-0.477779	-2.6589	-1.29548	-2.30127	-2.5302
#5500ff	sh_salba_v2_00855	AT2G38560.1	Transcription elongation factor TFIIS [Source:UniProtKB/Swiss-Prot;Acc:Q9ZVH8]	2.14651	0.0124578	-0.0661045	-0.4724	0.226274	-0.921667	-0.500432	-0.266417	-0.51858	-0.459944	-0.674035	-0.283306	-1.23
#5500ff	sh_salba_v2_00462	AT5G50080.2	Ethylene response factor 110 [Source:UniProtKB/TrEMBL;Acc:G8IQH2]	3.4848	-3.27571	-2.84962	-2.07094	-6.48981	-4.48046	-2.81248	0.329079	-4.26945	-3.85946	-4.40164	0.631285	0.550133
#5500ff	sh_salba_v2_00177	AT5G07900.1	Mitochondrial transcription termination factor family protein [Source:UniProtKB/TrEMBL;Acc:Q9SD94]	-2.86913	-0.381201	0.0441712	-0.221016	-0.128395	0.406367	-0.137643	0.295666	0.153015	0.816141	0.567516	-0.0824282	-0.459072
#5500ff	sh_salba_v2_83282	#N/A	#N/A	2.62559	-0.82784	-1.45409	-0.452583	-1.62542	-1.18723	-1.07126	-0.121761	-0.119665	-1.77788	-0.313556	0.210265	0.172821
#aa55ff	sh_salba_v2_79357	AT1G75280.1	Isoflavone reductase homolog P3 [Source:UniProtKB/Swiss-Prot;Acc:P52577]	3.24188	-4.35967	-3.81179	-0.200657	-6.15785	-1.10638	-0.664658	0.916083	-0.846998	-1.43025	-2.08521	-3.64934	-0.987217
#aa55ff	sh_salba_v2_76437	AT1G69410.1	Eukaryotic translation initiation factor 5A-3 [Source:UniProtKB/Swiss-Prot;Acc:Q9C505]	2.10726	-0.118633	-0.399508	0.170679	0.101095	-0.516122	-0.539899	-0.872187	-0.434047	-0.74469	-1.16633	-0.311864	-0.53647
#aa55ff	sh_salba_v2_75041	AT3G01910.3	SOX [Source:UniProtKB/TrEMBL;Acc:Q0WWA1]	2.20621	-0.0185633	-0.0938605	-0.339391	-0.689709	-1.30271	-0.987171	-0.185085	0.155282	-0.747761	-0.918672	-0.742415	-0.768714
#aa55ff	sh_salba_v2_74050	AT1G04690.1	Probable voltage-gated potassium channel subunit beta [Source:UniProtKB/Swiss-Prot;Acc:O23016]	-3.31092	0.204142	0.0852192	-0.102161	0.426878	0.0186333	-0.0412169	-0.516681	-0.281936	0.30063	0.954601	-0.14407	-0.312067
#aa55ff	sh_salba_v2_70017	AT1G34350.1	unknown protein; Has 192 Blast hits to 192 proteins in 79 species: Archae - 0; Bacteria - 0; Metazoa - 104; Fungi - 0; Plants - 60; Viruses - 0; Other Eukaryotes - 28 (source: NCBI BLink). [Source:TAIR;Acc:AT1G34350]	-2.55146	-0.829825	-0.641305	-0.331185	-0.0800094	0.273514	0.51101	0.466555	0.407177	0.469505	0.351553	-0.108985	-0.0936302
#aa55ff	sh_salba_v2_68016	AT1G28140.1	F3H9.20 protein [Source:UniProtKB/TrEMBL;Acc:Q9FZ88]	3.04297	-1.12378	-0.040677	-1.43884	-1.88148	-1.67223	-0.265971	0.681261	-3.83483	-2.30231	-3.00209	-0.523069	-1.04872
#aa55ff	sh_salba_v2_65599	AT3G56680.1	AT3g56680/T8M16_10 [Source:UniProtKB/TrEMBL;Acc:Q9LET8]	2.63593	0.00548513	-0.334386	-0.598251	-1.05832	-1.44265	-1.93312	0.00161997	-0.986469	-1.62006	-5.11566	-0.168782	-0.278024
#aa55ff	sh_salba_v2_62556	AT5G58470.1	Transcription initiation factor TFIID subunit 15b [Source:UniProtKB/Swiss-Prot;Acc:Q94KD0]	2.50094	-0.459381	0.202744	-0.954451	-2.75268	-1.09577	-1.31551	0.00549067	-0.374303	-1.20067	-1.18006	-0.377148	-0.230488
#aa55ff	sh_salba_v2_56591	AT5G37020.2	Auxin response factor [Source:UniProtKB/TrEMBL;Acc:A0A178UFA9]	-5.92945	-0.145838	0.458307	-0.527075	-1.2306	0.355622	-0.026295	-0.110594	-0.125253	0.475794	0.812721	0.0182734	0.00669284
#aa55ff	sh_salba_v2_56506	AT2G15000.3	unknown protein; FUNCTIONS IN: molecular_function unknown; INVOLVED IN: biological_process unknown; LOCATED IN: chloroplast; EXPRESSED IN: 22 plant structures; EXPRESSED DURING: 13 growth stages; BEST Arabidopsis thaliana protein match is: unknown p /.../ (TAIR:AT4G34265.2); Has 70 Blast hits to 70 proteins in 9 species: Archae - 0; Bacteria - 0; Metazoa - 0; Fungi - 0; Plants - 70; Viruses - 0; …	2.67663	-0.653914	-1.95741	-0.4379	0.621047	-0.614327	-0.748118	-0.0927897	-1.30867	-0.650533	-1.16543	-1.07387	-1.18685
#aa55ff	sh_salba_v2_55510	AT4G27680.1	26S proteasome regulatory particle chain RPT6-like protein [Source:UniProtKB/TrEMBL;Acc:Q9T090]	-3.24684	0.387884	-0.555856	-1.09238	-0.212309	-0.256347	0.584139	0.39096	0.451363	0.483807	0.371064	-0.19811	0.394187
#aa55ff	sh_salba_v2_54666	AT3G53570.1	Serine/threonine-protein kinase AFC1 [Source:UniProtKB/Swiss-Prot;Acc:P51566]	-3.08308	0.046978	-0.14193	0.0649841	0.30969	-0.179119	-0.0842321	-0.580745	-0.676972	0.120125	0.787336	0.53239	-0.219636
#aa55ff	sh_salba_v2_49666	AT1G67480.3	F-box/kelch-repeat protein At1g67480 [Source:UniProtKB/Swiss-Prot;Acc:Q9CAG8]	2.61724	-1.32667	-2.11313	-0.830432	-1.99231	-1.07916	-0.581302	0.473875	-1.22011	-1.86606	-2.12624	-0.485369	-1.11256
#aa55ff	sh_salba_v2_32007	AT1G55320.1	AAE18 [Source:UniProtKB/TrEMBL;Acc:A0A178WMT3]	-2.7367	-0.568138	-0.00213607	-0.229526	0.167839	0.0241952	0.427031	-0.110091	0.71988	0.694951	0.343791	-0.517135	-0.0615492
#aa55ff	sh_salba_v2_21258	#N/A	#N/A	2.71785	-0.338902	-1.57094	-0.980754	-0.786948	-1.33888	-0.396572	0.501942	0.108	-1.31395	-1.09572	-2.17477	-0.789913
#aa55ff	sh_salba_v2_144635	#N/A	#N/A	3.02735	0.0399192	0.382554	-1.63456	-0.0311933	0.122788	-0.737386	-2.30419	-2.2421	-2.20856	-2.15662	-2.20773	-2.2394
#aa55ff	sh_salba_v2_139430	#N/A	#N/A	3.10579	-2.02434	-0.613509	-3.49764	-0.745419	-1.58621	-1.49373	-3.69374	0.868913	-1.6725	-0.794398	-1.77702	-3.08444
#aa55ff	sh_salba_v2_13645	#N/A	#N/A	3.39241	-0.978499	-0.717147	0.391993	0.973208	-0.084779	-0.827957	-1.13742	-3.22345	-2.72428	-2.21305	-3.1902	-2.39177
#aa55ff	sh_salba_v2_136261	AT3G29090.1	Pectinesterase 31 [Source:UniProtKB/Swiss-Prot;Acc:Q9LVQ0]	2.3149	0.242518	-0.0783129	-0.226064	-0.738561	-1.43854	-0.753146	-0.158435	-0.307199	-0.816044	-1.00109	-0.856416	-0.0213397
#aa55ff	sh_salba_v2_136213	AT4G20140.1	LRR receptor-like serine/threonine-protein kinase GSO1 [Source:UniProtKB/Swiss-Prot;Acc:C0LGQ5]	-5.69471	0.407352	-0.0466203	-0.150335	0.404248	0.543506	-0.0767816	-0.458922	-0.609805	0.752901	0.699384	-0.478363	-0.237944
#aa55ff	sh_salba_v2_133461	#N/A	#N/A	2.16321	-0.209892	-0.119692	-0.360086	-0.100404	-0.063112	-0.194482	-0.0652014	-0.149473	-0.902574	-1.24922	-0.505166	0.221942
#aa55ff	sh_salba_v2_12677	#N/A	#N/A	2.19195	-0.261364	-0.14112	-0.197974	-0.763725	-0.790473	-0.0300848	-0.0194806	-0.250664	-1.18499	-1.41453	-0.844329	-0.628669
#aa55ff	sh_salba_v2_125713	#N/A	#N/A	2.98513	-0.579399	-2.28166	-1.24046	-0.285241	-1.5156	0.66942	-0.884866	-2.59452	-2.64473	-3.69564	-2.08991	-1.83662
#aa55ff	sh_salba_v2_113337	AT1G27070.1	5'-AMP-activated protein kinase-like protein [Source:UniProtKB/TrEMBL;Acc:Q9LFY0]	2.10537	-0.536249	-0.461768	0.0977412	0.0838967	-0.405016	-0.347812	0.155665	-0.550878	-0.696774	-0.888379	-0.779593	-0.709573
#aa55ff	sh_salba_v2_102563	AT1G08620.3	Transcription factor jumonji (jmj) family protein / zinc finger (C5HC2 type) family protein [Source:TAIR;Acc:AT1G08620]	-2.99305	-0.426402	0.18173	0.437784	-0.0538387	0.648526	-0.255639	-0.597784	-0.0101149	0.361168	0.569713	-0.224235	-0.538851
#aa55ff	sh_salba_v2_95765	AT3G14067.1	Subtilisin-like protease SBT1.4 [Source:UniProtKB/Swiss-Prot;Acc:Q9LVJ1]	-7.26123	-0.384579	0.162172	-0.808852	-0.50628	0.375453	0.400954	0.10003	-0.938193	0.648669	0.536003	0.00701337	0.433854
#aa55ff	sh_salba_v2_94656	AT2G31880.1	Leucine-rich repeat receptor-like serine/threonine/tyrosine-protein kinase SOBIR1 [Source:UniProtKB/Swiss-Prot;Acc:Q9SKB2]	-6.65241	-0.251853	0.373933	0.268386	-1.73587	-0.0219129	0.104799	-0.0149367	-1.11711	0.216898	0.148032	0.273086	-0.601993
#aa55ff	sh_salba_v2_91988	#N/A	#N/A	2.90815	-0.168598	-0.558159	-0.359734	-1.9386	-0.615923	-0.0779925	-0.431051	0.617922	-1.19997	-1.56174	-3.17846	-2.09882
#aa55ff	sh_salba_v2_91753	AT5G42970.1	At5g42970 [Source:UniProtKB/TrEMBL;Acc:Q1H5B6]	-2.38298	-0.0925468	0.381653	-0.530421	-0.419932	0.477458	-0.232701	-0.492214	-0.135384	0.585368	-0.0810599	0.389152	0.352169
#aa55ff	sh_salba_v2_91745	AT3G60340.1	AT3G60340 protein [Source:UniProtKB/TrEMBL;Acc:Q9LY31]	-3.71062	-0.307282	-0.203795	0.184794	0.236362	-0.0509098	0.187527	-0.112544	-0.567766	0.935487	0.499339	-0.358661	0.0237363
#aa55ff	sh_salba_v2_05649	AT3G06860.1	Peroxisomal fatty acid beta-oxidation multifunctional protein MFP2 [Source:UniProtKB/Swiss-Prot;Acc:Q9ZPI5]	-6.49285	-0.00022022	0.386433	-0.584798	-0.0586718	0.565194	0.464823	0.584123	-1.23682	0.530378	0.338192	-0.389482	-0.360336
#aa55ff	sh_salba_v2_87673	AT1G61820.1	Beta-glucosidase 46 [Source:UniProtKB/Swiss-Prot;Acc:O80690]	-4.5453	0.313477	0.115874	-0.124765	0.227726	0.643592	0.544532	-0.662611	-0.523417	0.391101	0.692956	-0.507104	-0.481878
#aa55ff	sh_salba_v2_83565	AT4G19185.1	WAT1-related protein [Source:UniProtKB/TrEMBL;Acc:A0A178UVH6]	-2.97583	0.289855	0.826473	-0.538523	0.0178789	0.440797	-0.0211937	-0.348998	-0.772223	0.280103	0.232333	0.200763	-0.114665
#ffaa55	sh_salba_v2_94074	AT4G36910.1	CBS domain-containing protein CBSX1, chloroplastic [Source:UniProtKB/Swiss-Prot;Acc:O23193]	-2.87645	-0.0385472	-0.223314	-0.135557	0.257901	0.239417	0.50807	0.844956	0.400926	-0.188566	-1.00899	-0.086458	0.318982
#ffaa55	sh_salba_v2_85519	AT4G14490.1	FHA domain-containing protein At4g14490 [Source:UniProtKB/Swiss-Prot;Acc:O23305]	2.35707	-0.70063	-1.12455	-0.667853	-0.182491	-0.101875	-0.773949	-1.08621	-1.38481	0.127459	0.335781	-0.650103	-0.331896
#ffaa55	sh_salba_v2_56290	AT5G19050.1	Putative uncharacterized protein [Source:UniProtKB/TrEMBL;Acc:Q94IU8]	-2.18931	-0.440696	0.504831	0.695812	0.256249	0.146763	0.263086	-0.450316	0.438292	-0.125073	-0.469053	-0.0583636	-0.174163
#ffaa55	sh_salba_v2_53831	AT5G05365.1	Heavy metal transport/detoxification superfamily protein [Source:UniProtKB/TrEMBL;Acc:Q56ZM7]	-3.39672	0.198511	0.292388	0.190012	-0.228326	-0.665715	0.0278285	-0.668901	0.672931	-0.549661	-0.0502403	0.608384	0.479174
#ffaa55	sh_salba_v2_52320	AT2G05710.1	Aconitate hydratase 2, mitochondrial [Source:UniProtKB/Swiss-Prot;Acc:Q9SIB9]	2.31145	-1.09456	-1.54533	-0.65005	-1.51604	-1.27818	-0.646839	-0.462304	-0.168594	-0.0814574	0.170058	-0.141699	-0.19519
#ffaa55	sh_salba_v2_48820	AT3G62420.1	bZIP transcription factor 53 [Source:UniProtKB/Swiss-Prot;Acc:Q9LZP8]	2.24999	-2.1662	-0.99463	-2.16813	-1.40882	-0.770232	-1.28369	-2.97428	-1.63505	-0.220962	-0.102614	-1.67517	-0.473033
#ffaa55	sh_salba_v2_42414	AT4G33940.1	At4g33940 [Source:UniProtKB/TrEMBL;Acc:Q501G9]	2.62746	-0.150314	0.329432	-0.833231	-0.953655	-1.39269	-1.07275	-2.47102	-1.47398	0.247993	-0.0247275	-0.645193	-0.555006
#ffaa55	sh_salba_v2_24295	AT2G01460.3	Phosphoribulokinase/uridine kinase domain protein [Source:UniProtKB/TrEMBL;Acc:F4INB5]	-5.03002	0.110921	0.722159	-0.118121	-0.308961	-0.243917	0.706339	0.324177	0.276247	-0.836894	-0.437612	-0.403987	0.507335
#ffaa55	sh_salba_v2_142334	#N/A	#N/A	3.36984	-0.158125	-0.0958754	0.741714	-0.179026	0.304033	-0.181788	-0.263075	-0.207956	1.44719	-0.124289	-0.179223	0.219884
#ffaa55	sh_salba_v2_142235	AT3G45090.1	P-loop NTPase domain-containing protein LPA1 homolog 2 [Source:UniProtKB/Swiss-Prot;Acc:Q93ZS1]	3.744	-1.12902	-1.90338	-1.50587	-1.52173	-1.68244	-2.00014	-2.08645	-2.0255	1.44624	0.856245	-1.44208	-1.16253
#ffaa55	sh_salba_v2_142047	#N/A	#N/A	2.38436	-1.45202	-0.203887	-0.180107	-0.45639	0.240181	-0.733185	-0.021125	-1.03113	0.0453621	0.269101	-0.270267	-0.70922
#ffaa55	sh_salba_v2_132643	AT5G62200.1	Embryo-specific protein ATS3B [Source:UniProtKB/Swiss-Prot;Acc:Q6NPM5]	2.43913	-1.35878	-2.05357	-0.557985	-0.676255	-0.291101	-0.685827	-1.60033	-0.689979	0.246815	0.147806	-0.41647	-0.1997
#ffaa55	sh_salba_v2_122908	#N/A	#N/A	2.20815	-0.308153	-0.637883	-0.151285	-0.4407	-0.52517	-0.121114	-0.76075	-0.0264261	0.551121	-0.158903	-0.139008	-0.106873
#ffaa55	sh_salba_v2_112699	#N/A	#N/A	-6.59257	0.878719	0.246068	0.134873	-0.0761903	-0.265129	0.0241386	0.356753	0.529872	-0.799087	-1.12528	0.138329	0.0114601
#ffaa55	sh_salba_v2_110218	AT4G33980.1	BEST Arabidopsis thaliana protein match is: cold regulated gene 27 (TAIR:AT5G42900.2); Has 30201 Blast hits to 17322 proteins in 780 species: Archae - 12; Bacteria - 1396; Metazoa - 17338; Fungi - 3422; Plants - 5037; Viruses - 0; Other Eukaryotes - /.../(source: NCBI BLink). [Source:TAIR;Acc:AT4G33980]	3.18886	-4.06169	-4.75435	-3.61907	-4.37773	-1.41483	-1.98819	-1.41499	-0.369455	-0.390172	0.955925	-0.422366	-0.784346
#ffaa55	sh_salba_v2_105030	AT4G21065.1	Pentatricopeptide repeat-containing protein At4g21065 [Source:UniProtKB/Swiss-Prot;Acc:A8MQA3]	-2.35307	-0.0543274	0.568283	0.274037	-0.323475	0.208472	0.397165	0.70189	-0.0178975	-0.103724	-0.115093	-0.439405	-0.62005
#ffaa55	sh_salba_v2_101805	AT2G25760.1	Protein kinase family protein [Source:UniProtKB/TrEMBL;Acc:F4ISN5]	2.53805	-1.10029	-1.94089	-1.9521	-1.61156	0.0542027	-2.63445	-0.652426	0.0754562	-0.812653	-0.154897	-0.400415	-1.35233
#ffaa55	sh_salba_v2_101137	AT1G73240.1	Putative uncharacterized protein [Source:UniProtKB/TrEMBL;Acc:Q8LAF4]	2.54736	-1.32307	-2.03949	0.394288	-0.166387	-1.01801	-1.37197	-1.64473	-0.81674	-0.118438	-0.267976	-0.311506	-0.644227
#ffaa55	sh_salba_v2_100340	#N/A	#N/A	2.81436	-2.4862	-3.2312	-1.73945	-4.71729	-0.994721	-1.05963	-2.65565	-2.00239	-0.195417	0.109858	0.146595	-0.0972402
#ffff00	sh_salba_v2_120275	#N/A	#N/A	2.20919	-0.893612	-0.784001	-0.16608	-0.451086	-0.946407	-1.2114	-0.812662	-0.305792	-0.609871	0.129984	0.239195	-0.355033
#ffffaa	sh_salba_v2_94899	AT2G23790.1	Calcium uniporter protein 2, mitochondrial [Source:UniProtKB/Swiss-Prot;Acc:O64823]	2.86883	-2.65376	-2.81197	-0.314242	-2.51524	-0.179356	0.402663	-1.01979	-0.32081	0.10119	-0.805084	-2.75466	-2.03046
#ffffaa	sh_salba_v2_90497	#N/A	#N/A	2.65448	-4.05733	-1.82366	-1.27485	-0.609756	-3.0523	-4.09094	-1.85874	-0.024049	0.278794	-0.192735	-1.7575	-1.4947
#ffffaa	sh_salba_v2_88262	AT1G72160.1	Patellin-3 [Source:UniProtKB/Swiss-Prot;Acc:Q56Z59]	2.15855	-0.309369	-0.341322	0.0179621	-0.317093	-0.592728	-0.713039	-1.19164	0.125511	-0.0264548	-0.366081	-1.3198	-1.02478
#ffffaa	sh_salba_v2_85240	AT1G49180.2	Serine/threonine-protein kinase ATG1t [Source:UniProtKB/Swiss-Prot;Acc:F4I1N8]	2.32973	-0.884753	-1.57167	-0.754944	-0.880451	-0.520959	0.063476	0.30067	-0.485371	0.133435	-0.440019	-0.869868	-0.307251
#ffffaa	sh_salba_v2_82392	#N/A	#N/A	2.91099	-1.89689	-1.136	-1.08068	-0.72837	0.506592	0.167661	-1.01051	0.233967	0.2803	-1.86328	-1.37096	-0.704551
#ffffaa	sh_salba_v2_81807	AT5G09995.2	unknown protein; BEST Arabidopsis thaliana protein match is: unknown protein (TAIR:AT1G08530.1); Has 35333 Blast hits to 34131 proteins in 2444 species: Archae - 798; Bacteria - 22429; Metazoa - 974; Fungi - 991; Plants - 531; Viruses - 0; Other Euk /.../s - 9610 (source: NCBI BLink). [Source:TAIR;Acc:AT5G09995]	2.67183	-1.128	-1.70093	-0.43176	0.33862	-0.0408705	-0.83053	-2.54341	-1.33243	0.371558	-0.215498	-1.37187	-0.811579
#ffffaa	sh_salba_v2_73201	AT1G26160.1	Metal-dependent phosphohydrolase [Source:UniProtKB/TrEMBL;Acc:Q93ZV1]	-2.12773	-0.0415921	0.616881	0.125012	-0.17649	0.100775	-0.310083	0.786484	0.0107056	-0.610968	0.00417622	0.32783	-0.0183585
#ffffaa	sh_salba_v2_62798	#N/A	#N/A	3.75241	-1.66893	-4.95616	-2.1059	-4.98129	-3.33693	-5.05812	-5.1466	-5.08288	1.57064	-0.546047	-2.64627	-4.08992
#ffffaa	sh_salba_v2_62498	AT4G11420.1	Eukaryotic translation initiation factor 3 subunit A [Source:UniProtKB/Swiss-Prot;Acc:Q9LD55]	-4.61069	0.00756534	-0.167498	-0.28251	-0.403256	0.79212	-0.000348409	-0.274584	-0.416462	-0.417789	0.0170787	0.724713	0.438046
#ffffaa	sh_salba_v2_58522	AT4G40050.2	Putative uncharacterized protein At4g40050 [Source:UniProtKB/TrEMBL;Acc:Q94BN1]	-3.01017	-0.0665601	-0.537127	-0.264044	-0.764369	0.311355	0.459842	0.659403	0.316713	-0.524695	-0.306425	0.349461	0.206041
#ffffaa	sh_salba_v2_57120	AT3G15010.2	UBP1-associated protein 2C [Source:UniProtKB/Swiss-Prot;Acc:Q9LKA4]	2.39526	-1.87505	-1.71152	-0.771272	0.256033	-0.904371	-0.817812	-1.07847	-0.709218	0.124432	-0.244892	-0.774186	-0.188045
#ffffaa	sh_salba_v2_42557	AT2G24200.1	Leucine aminopeptidase 1 [Source:UniProtKB/Swiss-Prot;Acc:P30184]	2.44023	-1.22284	-1.04342	-0.991891	-0.669205	-0.943787	-1.23589	-2.09356	-0.432397	-0.0543237	0.419496	-0.689155	-0.0592999
#ffffaa	sh_salba_v2_42136	AT5G64650.1	At5g64650 [Source:UniProtKB/TrEMBL;Acc:Q1ECK2]	2.06984	-0.388754	-0.190017	0.00229692	-0.101818	-1.02706	0.169961	-0.799247	-0.584216	-0.0362811	-0.649779	-0.724513	-0.723968
#ffffaa	sh_salba_v2_30743	AT5G62050.1	Mitochondrial inner membrane protein OXA1 [Source:UniProtKB/Swiss-Prot;Acc:Q42191]	2.27232	-1.91528	-1.45757	-0.844732	-0.298393	-0.774764	-0.397049	-0.0266257	-0.175288	0.110302	-0.212248	-0.17495	-0.0347615
#ffffaa	sh_salba_v2_29557	AT5G22040.1	At5g22040 [Source:UniProtKB/TrEMBL;Acc:Q9C584]	2.26264	-0.071852	-0.891279	-0.0262392	0.206379	-0.364877	-0.53158	-1.11295	-1.49761	-0.0700453	-0.379198	-1.03292	-0.641299
#ffffaa	sh_salba_v2_20451	AT3G55620.1	Eukaryotic translation initiation factor 6 [Source:UniProtKB/TrEMBL;Acc:A0A178VEN3]	2.53992	-4.16366	-2.39917	-0.241185	-0.134812	-0.0563528	-0.620294	-0.539583	-0.959823	0.115245	-0.862814	-0.423737	-0.0722903
#ffffaa	sh_salba_v2_18398	AT3G12010.1	C18orf8 [Source:UniProtKB/TrEMBL;Acc:F4J8L1]	-2.01908	-0.462388	-0.649705	-0.133755	-0.0997386	0.161752	0.27447	0.265767	0.0275017	-0.395751	0.0125398	0.420258	0.679984
#ffffaa	sh_salba_v2_17580	AT3G14470.2	Putative disease resistance RPP13-like protein 1 [Source:UniProtKB/Swiss-Prot;Acc:Q9LRR4]	-5.77964	-1.95535	-0.213194	0.0105503	-0.12129	0.337666	0.261434	0.569221	-0.108469	-0.359023	-0.660306	0.31586	0.343416
#ffffaa	sh_salba_v2_141670	AT5G08510.1	Pentatricopeptide repeat-containing protein At5g08510 [Source:UniProtKB/Swiss-Prot;Acc:Q9FNN7]	2.86794	-1.93168	-1.86552	-1.95117	-0.391962	-0.104678	-0.282329	-0.489821	-0.508825	0.208604	0.408598	-0.724025	0.563009
#ffffaa	sh_salba_v2_134872	AT1G22620.1	ATSAC1 [Source:UniProtKB/TrEMBL;Acc:A0A178WK36]	-2.23306	0.0885912	0.219565	-0.0984182	-1.02536	0.0340885	-0.51987	0.537155	0.485591	-0.0246658	-0.0352993	0.556762	0.0870618
#ffffaa	sh_salba_v2_133789	#N/A	#N/A	-2.53371	0.23252	0.0701917	-0.623937	-0.434169	0.0579364	0.698641	0.0839549	-0.227744	-0.139017	-0.453859	0.591002	0.378964
#ffffaa	sh_salba_v2_13313	AT4G20030.1	At4g20030 [Source:UniProtKB/TrEMBL;Acc:Q67XI5]	-2.99174	0.778391	0.140772	0.45259	0.0370065	-0.117463	-0.385694	0.42791	0.23111	-0.131579	-0.512311	-0.812235	-0.054601
#ffffaa	sh_salba_v2_131379	#N/A	#N/A	3.42239	-4.1649	-3.19853	-3.62192	-3.18564	-4.2429	-4.20044	-3.77682	-2.57435	0.381803	1.21048	-2.79431	-1.82053
#ffffaa	sh_salba_v2_126710	#N/A	#N/A	-3.7208	0.454152	0.603701	0.626717	0.663183	0.129223	0.0671277	0.0838431	-0.238238	-0.923141	-0.280443	-0.189605	-0.541938
#ffffaa	sh_salba_v2_12359	AT1G54460.1	Protein WVD2-like 2 [Source:UniProtKB/Swiss-Prot;Acc:Q9ASW8]	-2.4193	-0.283004	0.317163	-0.248267	-1.01195	0.186492	0.321521	0.487392	0.615975	-0.296315	0.14132	0.493134	-0.178552
#ffffaa	sh_salba_v2_120691	AT5G59960.2	unknown protein; FUNCTIONS IN: molecular_function unknown; INVOLVED IN: biological_process unknown; LOCATED IN: nucleus; EXPRESSED IN: 24 plant structures; EXPRESSED DURING: 15 growth stages; Has 30201 Blast hits to 17322 proteins in 780 species: Ar /.../ 12; Bacteria - 1396; Metazoa - 17338; Fungi - 3422; Plants - 5037; Viruses - 0; Other Eukaryotes - 2996 (source: NCBI BLink). [Source:TAIR;Acc:…	2.8139	-0.210291	-2.34158	-1.47976	-1.83056	0.413709	-1.0226	-0.484235	0.252586	0.374253	-0.410736	-0.872505	-0.845845
#ffffaa	sh_salba_v2_120659	AT1G67360.1	REF/SRPP-like protein At1g67360 [Source:UniProtKB/Swiss-Prot;Acc:Q9FYF7]	3.1554	-2.85075	-2.78427	-2.07022	-2.88379	0.0476542	-1.44794	-1.90913	-2.90776	0.851788	0.213565	-2.87438	-0.0349468
#ffffaa	sh_salba_v2_118001	AT5G10840.1	Transmembrane 9 superfamily member 8 [Source:UniProtKB/Swiss-Prot;Acc:F4KIB2]	2.78711	-0.19769	-1.20211	-0.86032	-1.85982	-1.36994	-1.5188	-2.47164	0.132511	-0.674335	0.520458	-2.8918	-0.488877
#ffffaa	sh_salba_v2_112198	AT3G55340.1	PHIP1 [Source:UniProtKB/TrEMBL;Acc:A0A178VII4]	2.66266	-1.38283	-2.78857	-1.23313	-0.458212	-0.913917	-1.01861	-1.5038	-0.500354	0.0695793	-0.104831	0.252165	0.286847
#ffffaa	sh_salba_v2_102006	AT3G02560.2	40S ribosomal protein S7-2 [Source:UniProtKB/Swiss-Prot;Acc:Q9M885]	2.25617	-0.934695	-1.5721	-1.22098	-0.022773	-0.109926	-0.786913	-2.10802	-0.912374	-0.0455691	-0.569729	-0.11763	-0.517754
#ffffaa	sh_salba_v2_101753	AT5G49950.1	Alpha/beta-Hydrolases superfamily protein [Source:UniProtKB/TrEMBL;Acc:Q9LTX5]	-3.2365	0.586163	0.889029	-0.113417	-0.273243	-0.131599	0.155269	0.345132	0.0232733	-0.582153	-0.596602	-0.0662186	0.290406
#ffffaa	sh_salba_v2_09053	AT5G57940.2	Probable cyclic nucleotide-gated ion channel 5 [Source:UniProtKB/Swiss-Prot;Acc:Q8RWS9]	-3.02885	0.176752	0.21661	-0.660429	-1.36162	0.333934	0.035946	0.613212	0.485939	-0.362723	-0.0497992	0.243228	0.0343548
#ffffaa	sh_salba_v2_03644	#N/A	#N/A	2.65063	-2.46722	-2.40093	-2.487	-0.378053	0.17144	-1.00981	0.0405693	-0.497098	-0.012246	-1.63007	-0.526801	-0.681257
#ffffaa	sh_salba_v2_03383	AT5G06160.1	Splicing factor SF3a60 homolog [Source:UniProtKB/Swiss-Prot;Acc:Q9FG01]	2.86883	-2.26834	-1.87404	-2.66491	-1.50658	-2.00186	-2.79378	-3.49882	-0.815041	-0.0940914	0.716971	-1.99186	-3.43727
#00ff55	sh_salba_v2_61350	AT2G17790.1	Vacuolar protein sorting-associated protein 35A [Source:UniProtKB/Swiss-Prot;Acc:Q7X659]	-6.54139	-0.57365	-0.649646	-0.718031	-0.743751	0.248035	0.121031	0.602148	0.547727	0.112691	0.295471	0.312137	0.608072
#00ff55	sh_salba_v2_39011	AT5G43490.1	unknown protein; Has 1807 Blast hits to 1807 proteins in 277 species: Archae - 0; Bacteria - 0; Metazoa - 736; Fungi - 347; Plants - 385; Viruses - 0; Other Eukaryotes - 339 (source: NCBI BLink). [Source:TAIR;Acc:AT5G43490]	-3.32774	0.788783	0.0583421	0.0752512	-0.415139	-0.0640892	0.303609	0.581363	0.550856	-0.501187	-0.742557	0.295097	-0.0137086
#00ff55	sh_salba_v2_116976	AT4G30240.1	AT4g30240/F9N11_90 [Source:UniProtKB/TrEMBL;Acc:Q944G8]	-2.98615	0.203706	-1.07792	0.337649	-0.193991	0.382421	0.0916783	0.550752	0.614214	-0.58969	-0.216198	-0.0480791	-0.0653156
#00ff55	sh_salba_v2_09308	#N/A	#N/A	2.19622	-0.500645	-0.893031	-0.410809	0.434369	-0.574767	-0.166679	-0.909415	-0.590855	-0.0336038	-0.420168	-0.458771	-0.538687
#00ff55	sh_salba_v2_90869	#N/A	#N/A	-2.06708	0.228758	-0.114701	-0.30314	-0.400156	0.114586	0.273223	0.512397	-0.358335	-0.38145	-0.247214	0.612117	0.368915
#55ff55	sh_salba_v2_135081	AT3G05420.2	acyl-CoA binding protein 4 [Source:TAIR;Acc:AT3G05420]	-4.44195	-0.270318	0.181571	0.711423	0.645426	0.168896	0.333945	-0.191853	-0.642103	0.54631	0.206422	-0.510658	-0.669298
#55ff55	sh_salba_v2_106468	AT1G32540.1	lsd one like 1 [Source:TAIR;Acc:AT1G32540]	-2.24974	0.41642	0.348061	0.227379	0.250495	-0.115872	-0.625178	-0.407473	0.614865	0.502731	-0.0369294	-0.248231	-0.434075

## Sheet: internode_network
colour	correlating_genes_in_family	atID	Gene description	Seed	D3-Shoot	D3-Cotyledon	D12-Shoot	D12-P1	D69-P1-P2	D69-P3-P4	D69-P5-P6-P7	D69-Internode	D158-RacemeTopHalf	D158-RacemeBottomHalf	D159-Flowers	D164-Flowers
#aa5555	sh_salba_v2_132854	#N/A	#N/A	-1.09667	-0.154698	0.500987	-0.238157	0.209225	0.432949	0.366681	0.690795	-3.64017	-0.531089	-0.0634546	0.269212	0.227945
#aa5555	sh_salba_v2_27916	AT1G08465.1	Putative axial regulator YABBY 2 [Source:UniProtKB/Swiss-Prot;Acc:Q9XFB0]	0.282345	-1.01306	0.483561	0.0256505	0.189833	0.390348	0.346448	-0.9174	-3.31557	0.155479	0.09752	0.731475	0.606021
#aa5555	sh_salba_v2_51610	AT4G37990.1	Cinnamyl alcohol dehydrogenase 8 [Source:UniProtKB/Swiss-Prot;Acc:Q02972]	-0.681528	0.351015	0.499856	-0.411858	-0.078211	0.47584	0.589729	-0.0699645	-2.22111	-0.215886	-0.0297005	0.0384311	-0.0536137
#aa5555	sh_salba_v2_111105	AT1G71400.1	Receptor-like protein 12 [Source:UniProtKB/Swiss-Prot;Acc:Q9C9H7]	-3.98743	-1.48153	-1.60209	-1.53855	-2.4738	-2.77194	-3.75229	-0.742833	1.67243	-2.81967	-3.17597	-2.2187	-1.99385
#aa5555	sh_salba_v2_111100	AT3G47570.1	Probable LRR receptor-like serine/threonine-protein kinase At3g47570 [Source:UniProtKB/Swiss-Prot;Acc:C0LGP4]	-6.94409	-2.35969	-2.55129	-2.09366	-4.01019	-2.22667	-3.62107	-3.77554	1.78413	-1.4359	-2.00794	-4.31074	-5.29555
#aa5555	sh_salba_v2_34268	#N/A	#N/A	-1.14725	-1.64629	-1.43971	-2.26264	-1.86678	-0.800356	-0.860497	-0.939299	1.86494	-1.46208	-1.17047	-1.02003	-1.54114
#aa5555	sh_salba_v2_130987	AT1G30135.1	Protein TIFY 5A [Source:UniProtKB/Swiss-Prot;Acc:Q8LBM2]	-3.54884	-1.62338	-2.23041	-4.15952	-2.23236	-1.21692	-1.44077	-1.16166	2.00639	-1.28992	-0.758106	-0.472988	-1.64513
#aa5555	sh_salba_v2_72797	#N/A	#N/A	0.688116	0.923265	0.977142	0.908187	0.894483	0.873813	0.897628	0.9508	2.15418	0.906245	0.948069	0.905141	0.879841
#aa5555	sh_salba_v2_64431	AT2G34410.2	RWA3 [Source:UniProtKB/TrEMBL;Acc:A0A178VUE2]	-0.281894	-0.738398	-1.43768	-0.74937	-1.7226	-0.119351	-0.238842	-0.792095	2.19369	-0.69832	-0.116389	-0.0534212	-0.119956
#aa5555	sh_salba_v2_92524	AT4G25470.1	C-repeat binding factor 2 [Source:UniProtKB/TrEMBL;Acc:B2BIW9]	-5.11314	-0.999982	-0.297474	-3.51742	-1.64266	-2.40461	-2.09386	-2.27598	2.26618	-4.15175	-4.28658	-3.89091	-5.0274
#aa5555	sh_salba_v2_140370	AT3G46130.1	myb domain protein 48 [Source:TAIR;Acc:AT3G46130]	-4.6413	-2.24002	-3.53957	-2.10509	-3.78698	-4.19293	-3.37657	-2.41961	2.27834	-3.75668	-3.50841	-3.20746	-5.65738
#aa5555	sh_salba_v2_91352	AT5G60690.1	Homeobox-leucine zipper protein REVOLUTA [Source:UniProtKB/Swiss-Prot;Acc:Q9SE43]	-0.951909	-0.420192	-0.897058	-0.294539	0.185831	-0.0373587	-0.922038	-1.39417	2.29172	-0.135624	-0.235879	-1.09311	-0.834984
#aa5555	sh_salba_v2_121510	AT1G53350.1	Probable disease resistance RPP8-like protein 2 [Source:UniProtKB/Swiss-Prot;Acc:P0C8S1]	-3.52769	-0.563272	-2.39185	-0.911667	-1.01572	-0.518296	-1.79663	-0.535617	2.29972	-1.16673	-0.997652	-0.374371	-1.22326
#aa5555	sh_salba_v2_40853	AT5G42930.1	Lipase class 3-like protein [Source:UniProtKB/TrEMBL;Acc:F4K4J2]	-4.52971	-1.24634	-1.36214	-2.17245	-3.11722	-0.16082	-0.710587	-2.15113	2.30532	-1.51428	-1.75758	-2.69275	-3.12941
#aa5555	sh_salba_v2_127119	AT1G14130.1	2-oxoglutarate (2OG) and Fe(II)-dependent oxygenase-like protein [Source:UniProtKB/TrEMBL;Acc:Q9XI75]	-3.85076	-3.84743	-4.19588	-2.06051	-4.3244	-2.8451	-4.7078	-4.78854	2.32219	-3.64865	-2.9269	-2.50813	-2.8945
#aa5555	sh_salba_v2_117038	AT1G55610.2	Serine/threonine-protein kinase BRI1-like 1 [Source:UniProtKB/Swiss-Prot;Acc:Q9ZWC8]	-2.22421	-1.14715	-1.23643	-0.979821	-1.52509	-0.442496	-0.473961	-0.760187	2.33498	-1.60112	-0.688896	-0.57444	-0.695241
#aa5555	sh_salba_v2_139676	AT2G05940.1	Serine/threonine-protein kinase RIPK [Source:UniProtKB/Swiss-Prot;Acc:Q9ZUF4]	-4.1108	-0.355128	-2.14172	-1.21144	-1.62811	-1.47586	-2.86852	-1.60876	2.34488	-1.9207	-2.34389	-0.940879	-0.91369
#aa5555	sh_salba_v2_21678	AT4G33430.1	Leu-rich receptor Serine/threonine protein kinase BAK1 [Source:UniProtKB/TrEMBL;Acc:F4JIX9]	-5.46915	-0.853994	-5.12218	-3.21749	-5.24881	-5.27957	-0.932704	-0.525106	2.3517	-5.23137	-5.1719	-5.2137	-3.42694
#aa5555	sh_salba_v2_129734	AT5G47580.1	ASG7 [Source:UniProtKB/TrEMBL;Acc:Q9FGJ9]	-2.1005	-1.83191	-1.76918	-1.27237	-1.89242	-0.743745	-0.988254	-0.777256	2.36384	-1.10924	-1.3221	-1.85613	-1.44432
#aa5555	sh_salba_v2_136084	AT2G33580.1	Protein LYK5 [Source:UniProtKB/Swiss-Prot;Acc:O22808]	-0.121902	-0.0682632	-0.262906	-1.12881	-2.97201	-0.724994	-0.788228	-0.272706	2.36906	-1.27666	-1.07628	-1.04818	-0.330558
#aa5555	sh_salba_v2_124968	AT3G47640.1	Transcription factor bHLH47 [Source:UniProtKB/Swiss-Prot;Acc:Q9SN74]	-3.00122	-0.574375	-1.24873	-2.12822	-2.78446	-0.548481	-2.19085	-1.82881	2.36931	-3.17508	-1.88205	-1.45179	-2.27851
#aa5555	sh_salba_v2_78846	AT4G24610.1	unknown protein; FUNCTIONS IN: molecular_function unknown; INVOLVED IN: biological_process unknown; LOCATED IN: plasma membrane; EXPRESSED IN: 20 plant structures; EXPRESSED DURING: 12 growth stages; BEST Arabidopsis thaliana protein match is: unkno /.../tein (TAIR:AT5G65440.1); Has 820 Blast hits to 264 proteins in 74 species: Archae - 0; Bacteria - 15; Metazoa - 77; Fungi - 83; Plants - 96; Vir…	-3.18339	-1.91237	-1.71991	-3.04517	-7.03414	-2.36399	-2.23821	-0.0753339	2.36969	-5.33328	-5.022	-1.98561	-4.66051
#aa5555	sh_salba_v2_11817	#N/A	#N/A	-2.62631	-1.53524	-2.28803	-0.826207	-1.15546	-1.24432	-1.88315	-2.48263	2.37363	-0.778717	-2.33561	-1.17732	-2.42013
#aa5555	sh_salba_v2_106492	AT1G34300.1	G-type lectin S-receptor-like serine/threonine-protein kinase At1g34300 [Source:UniProtKB/Swiss-Prot;Acc:Q9XID3]	-1.13883	-3.6353	-0.462346	-3.65569	-3.6846	-2.31963	-0.93561	-0.0401889	2.37659	-1.67844	-1.31603	-1.66907	-2.50331
#aa5555	sh_salba_v2_99855	AT4G16700.2	Phosphatidylserine decarboxylase proenzyme 1, mitochondrial [Source:UniProtKB/Swiss-Prot;Acc:Q84V22]	-2.56411	-2.29938	-2.2376	-2.31986	-2.36676	-2.39322	-2.3482	-2.43292	2.37842	-2.34894	-0.445442	-2.32451	-2.37309
#aa5555	sh_salba_v2_122232	#N/A	#N/A	-3.8912	-0.638787	-2.04133	-2.78292	-0.968013	-0.871435	-2.46445	-0.39912	2.39736	-0.581012	-0.199666	-0.420975	-1.59407
#aa5555	sh_salba_v2_21965	#N/A	#N/A	-5.89975	-5.61913	-5.55321	-5.1645	-4.81425	-3.72456	-1.75601	-0.972255	2.42931	-4.40019	-3.05191	-1.78955	-2.12717
#aa5555	sh_salba_v2_128128	AT5G20950.3	Glycosyl hydrolase family protein [Source:TAIR;Acc:AT5G20950]	-1.44426	-1.12624	-1.0634	-1.85288	-1.67825	-1.01921	-2.44536	-2.53228	2.43048	-0.011395	-0.727496	-2.4286	-1.83503
#aa5555	sh_salba_v2_132545	AT1G19360.1	Arabinosyltransferase RRA3 [Source:UniProtKB/Swiss-Prot;Acc:Q9LN62]	-2.78052	-0.959006	-1.23062	-0.665668	-0.200587	-0.140055	-0.843201	-1.34797	2.43869	-0.275636	-0.151706	-0.182133	0.0218232
#aa5555	sh_salba_v2_132869	#N/A	#N/A	-1.60291	-1.33917	-1.27772	-1.35842	-1.39845	-0.968998	-1.38303	-1.46666	2.44142	-1.38126	-0.831847	0.102087	-0.362667
#aa5555	sh_salba_v2_42770	AT5G20860.2	Plant invertase/pectin methylesterase inhibitor superfamily [Source:TAIR;Acc:AT5G20860]	-1.69993	-3.40749	-3.34282	-3.42841	-3.473	-2.22429	-3.45565	-0.776283	2.45148	-3.45493	-3.39469	-3.43309	-3.481
#aa5555	sh_salba_v2_22932	AT1G04555.1	Putative uncharacterized protein [Source:UniProtKB/TrEMBL;Acc:Q1G3F4]	-0.287142	-1.59255	-0.963598	-0.881273	-2.87121	-2.90154	-2.85697	-2.9444	2.46171	-2.85412	-1.63319	-1.91064	-2.88138
#aa5555	sh_salba_v2_72953	AT3G62150.3	ABC transporter B family member 21 [Source:UniProtKB/Swiss-Prot;Acc:Q9M1Q9]	-4.57707	-0.473226	-1.10956	-0.342417	-0.790718	-0.886211	-0.369955	0.171257	2.47277	-0.406302	-0.653348	-0.6582	-0.851207
#aa5555	sh_salba_v2_118201	#N/A	#N/A	-2.57881	-1.80948	-3.11849	-2.64781	-3.24395	-3.27393	-3.22884	-3.3167	2.48408	-3.22654	-2.01132	-1.50737	0.138319
#aa5555	sh_salba_v2_140094	#N/A	#N/A	-3.0428	-0.278652	-0.770181	-2.30103	-0.243592	-0.955017	-0.740729	-1.99458	2.48593	-2.79906	-2.25635	-2.29151	-2.19611
#aa5555	sh_salba_v2_125556	#N/A	#N/A	-1.28845	-1.95728	-0.704372	-0.565975	-0.629674	0.174931	-0.825736	-1.64321	2.48835	-0.612	0.279073	-0.590922	-0.59851
#aa5555	sh_salba_v2_09178	AT1G47960.2	Cell wall / vacuolar inhibitor of fructosidase 1 [Source:UniProtKB/Swiss-Prot;Acc:F4HWQ8]	0.421757	-0.840066	0.0435523	-0.858735	-0.444608	-0.919524	-0.306363	-0.369251	2.50231	-0.873872	-0.82088	-0.862742	-0.435787
#aa5555	sh_salba_v2_116883	AT3G46230.1	17.4 kDa class I heat shock protein [Source:UniProtKB/Swiss-Prot;Acc:P19036]	-5.35492	-2.01996	-2.43301	-2.60738	-2.13345	-1.51445	-1.11844	-1.28659	2.5109	-0.209013	-0.346523	-1.88226	-1.16967
#aa5555	sh_salba_v2_130823	#N/A	#N/A	-0.669269	0.401298	-0.357588	-0.434058	-0.469007	-0.496015	-0.45583	-0.535541	2.51551	-0.0728057	-0.400471	0.206527	-0.0418441
#aa5555	sh_salba_v2_118228	AT5G20950.1	Glycosyl hydrolase family protein [Source:TAIR;Acc:AT5G20950]	-1.89586	-1.62567	-0.113008	-1.06972	-1.6801	-1.71021	-1.15305	-1.75244	2.55269	-0.380016	-0.434766	-0.712126	-1.69077
#aa5555	sh_salba_v2_91829	#N/A	#N/A	-3.51811	-0.935051	-3.17148	0.036231	-1.27782	-2.87161	-3.27663	-3.36452	2.55718	-0.61857	-1.27504	-0.919857	-1.7017
#aa5555	sh_salba_v2_122602	AT1G75100.1	J domain-containing protein required for chloroplast accumulation response 1 [Source:UniProtKB/Swiss-Prot;Acc:Q9C9Q4]	-0.663641	-0.71885	-1.64078	-0.217977	-1.62634	-1.4419	-1.88799	-1.62516	2.55754	0.194624	0.0538676	-0.490192	-0.518951
#aa5555	sh_salba_v2_58280	AT5G03170.1	FLA11 [Source:UniProtKB/TrEMBL;Acc:A0A178UN19]	-5.95191	-0.109671	-1.4274	-0.490051	-1.70605	-0.616583	-0.944263	-5.90158	2.56002	-0.371706	-0.274568	-0.984346	-0.359725
#aa5555	sh_salba_v2_145203	AT3G46530.1	Disease resistance protein RPP13 [Source:UniProtKB/Swiss-Prot;Acc:Q9M667]	-2.20173	-1.93051	-1.86713	-1.37382	-1.98814	-1.10367	-0.453056	-0.509359	2.56284	-1.9712	-1.9143	-1.95472	-1.49434
#aa5555	sh_salba_v2_45683	#N/A	#N/A	-3.25609	-4.31811	-4.25268	-4.3392	-4.38275	-4.41212	-3.52291	-3.98411	2.57255	-3.93483	-3.70816	-1.34661	-0.356789
#aa5555	sh_salba_v2_45399	AT2G48010.1	Probable LRR receptor-like serine/threonine-protein kinase RKF3 [Source:UniProtKB/Swiss-Prot;Acc:P93050]	-1.76171	-2.08589	-1.77768	-2.32195	-1.37374	-1.05675	-0.647342	-1.02244	2.5808	-1.48962	-0.946254	-1.93888	-1.74839
#aa5555	sh_salba_v2_57573	#N/A	#N/A	-0.524668	-0.945557	-1.71245	-0.370532	-0.285943	-0.906156	-0.108353	-1.02736	2.58343	-0.117348	-0.554036	0.58681	-0.311133
#aa5555	sh_salba_v2_70203	AT1G52150.1	Homeobox-leucine zipper protein ATHB-15 [Source:UniProtKB/TrEMBL;Acc:B3H4G8]	-3.80281	-0.457999	-0.643467	-0.621908	-0.580973	-0.0781373	-0.665561	-0.656182	2.58678	-0.317673	-0.512108	-1.21333	-1.37661
#aa5555	sh_salba_v2_127192	AT2G32630.1	Pentatricopeptide repeat-containing protein At2g32630 [Source:UniProtKB/Swiss-Prot;Acc:Q8S8P6]	-3.03414	0.15998	-1.38072	-1.66552	-2.615	-3.16574	-3.21115	-3.94861	2.59265	-2.0935	-0.279234	-0.799037	-0.880985
#aa5555	sh_salba_v2_01974	AT3G51895.1	Sulfate transporter 31 [Source:UniProtKB/TrEMBL;Acc:A0A1I9LNF9]	-1.3191	-3.58969	-3.52404	-3.61023	-3.64498	-1.42772	-2.147	-3.72066	2.59663	-3.62841	-2.66427	-0.475981	-0.903786
#aa5555	sh_salba_v2_82253	AT3G56310.1	Alpha-galactosidase 3 [Source:UniProtKB/Swiss-Prot;Acc:Q8VXZ7]	-4.35889	-0.649911	-1.20166	-0.596366	-4.12038	-2.97216	-1.51628	-2.55195	2.60336	-1.71167	-2.13044	-0.713685	-0.0836044
#aa5555	sh_salba_v2_89346	#N/A	#N/A	-1.05024	-1.56027	-2.03346	-1.62083	-2.92303	-0.551552	-0.704909	-0.17547	2.61827	-0.38313	0.181685	-0.593164	-0.981639
#aa5555	sh_salba_v2_10252	#N/A	#N/A	-2.7712	-0.534303	-1.72963	-1.22794	-1.45339	-0.547541	-0.832854	-2.60923	2.624	-0.74023	-0.172889	-0.142282	-0.329733
#aa5555	sh_salba_v2_135503	AT3G04580.2	Protein EIN4 [Source:UniProtKB/Swiss-Prot;Acc:Q9ZTP3]	-0.643382	-0.499038	-1.04633	-0.246072	-0.554652	-0.133422	-0.956037	-1.01067	2.63475	-1.46483	-1.33723	-0.449217	-1.15385
#aa5555	sh_salba_v2_104697	#N/A	#N/A	-3.86227	-0.622652	-1.94336	-0.566153	-3.22112	-0.161454	-0.279132	-0.0933757	2.64545	-0.195696	-0.48874	-0.537978	-0.485178
#aa5555	sh_salba_v2_124489	AT5G27600.1	Long chain acyl-CoA synthetase 7, peroxisomal [Source:UniProtKB/Swiss-Prot;Acc:Q8LKS5]	-0.434403	-0.698686	-1.24254	-0.61791	-1.8705	-1.03997	0.471239	-0.583234	2.65856	-1.74413	-0.597225	0.0619758	0.00494359
#aa5555	sh_salba_v2_04015	AT5G23860.2	Tubulin beta-8 chain [Source:UniProtKB/Swiss-Prot;Acc:P29516]	-4.33777	0.00279205	-1.75677	-1.59009	-0.228144	-0.659555	-4.07649	-4.18416	2.67424	-3.17967	-0.741832	-4.08034	-4.11938
#aa5555	sh_salba_v2_66429	AT1G06620.1	1-aminocyclopropane-1-carboxylate oxidase homolog 1 [Source:UniProtKB/Swiss-Prot;Acc:Q84MB3]	-1.69613	-1.33593	-1.1678	-0.832465	-2.7629	-1.41797	-0.489506	-0.562395	2.68072	-0.691007	-0.666295	-0.419645	0.22269
#aa5555	sh_salba_v2_141505	AT5G53480.1	Importin subunit beta-1 [Source:UniProtKB/Swiss-Prot;Acc:Q9FJD4]	-2.52972	-3.12411	-3.05805	-2.59174	-3.16781	-0.735313	-1.69455	-0.087401	2.68362	-0.710746	-0.427386	-0.798743	-0.599624
#aa5555	sh_salba_v2_65451	AT3G21510.1	AHP1 [Source:UniProtKB/TrEMBL;Acc:A0A178V856]	-3.42788	-0.103846	-1.34972	-0.466425	-0.627317	-1.73038	-1.61452	-2.57149	2.69396	-1.44437	-0.671569	0.0497349	-0.105506
#aa5555	sh_salba_v2_142474	AT1G53820.1	RING-H2 finger protein ATL60 [Source:UniProtKB/Swiss-Prot;Acc:P0C035]	-0.720861	0.118315	-0.726474	0.234532	-2.15738	-0.00197585	-0.440172	-1.35448	2.69549	-0.159352	0.0349992	-1.23975	-1.39474
#aa5555	sh_salba_v2_136872	#N/A	#N/A	-0.757157	-1.2538	-0.838123	-0.367772	-1.26283	-1.68665	-1.1717	-0.625964	2.70803	-1.30437	-0.0574091	0.154414	0.0412863
#aa5555	sh_salba_v2_77333	AT3G59690.1	IQ-domain 13 [Source:UniProtKB/TrEMBL;Acc:Q9M199]	-1.95036	-0.530413	-1.61245	-0.761842	-1.25626	-0.667276	-0.773558	-2.91278	2.71154	-0.902303	0.0213237	-0.483757	-0.205878
#aa5555	sh_salba_v2_01917	AT2G34900.1	Transcription factor GTE1 [Source:UniProtKB/Swiss-Prot;Acc:Q84XV2]	-2.38567	-1.99234	-1.36033	-0.0376619	-0.22894	-0.503727	-0.415274	0.128963	2.71201	-0.407005	-0.0800037	-1.20672	-0.556162
#aa5555	sh_salba_v2_34847	AT3G53980.2	At3g53980 [Source:UniProtKB/TrEMBL;Acc:Q9M329]	-4.19029	-3.90942	-3.84353	-1.15138	-3.9637	-0.328699	-1.69996	-3.83087	2.71551	-2.85271	-2.54908	-3.93435	-3.11327
#aa5555	sh_salba_v2_113181	AT1G75660.1	5'-3' exoribonuclease 3 [Source:UniProtKB/Swiss-Prot;Acc:Q9FQ03]	-4.27314	-1.69822	-2.63234	-1.62941	-2.85833	-1.82661	-1.32076	-0.32145	2.71754	-1.10954	-3.12857	-1.9831	-1.66549
#aa5555	sh_salba_v2_123975	AT5G23750.2	Remorin family protein [Source:TAIR;Acc:AT5G23750]	-4.7983	-0.961593	-2.42486	-1.46942	-1.31404	-2.67471	-1.23409	0.434424	2.72247	-0.52561	-1.26385	-1.27889	-1.10111
#aa5555	sh_salba_v2_116517	AT3G16220.1	At3g16220 [Source:UniProtKB/TrEMBL;Acc:Q6NKQ6]	-4.36828	-0.817589	-2.02293	-0.547811	-3.77954	-0.613324	0.239218	-0.150261	2.72581	-1.31528	-0.524647	-0.224935	-0.657262
#aa5555	sh_salba_v2_123287	#N/A	#N/A	-3.62216	-1.0356	-1.04615	-0.300805	-1.06643	-1.62434	-1.68127	-0.911939	2.72627	-2.12675	-0.736473	-1.65469	-0.35011
#aa5555	sh_salba_v2_104071	#N/A	#N/A	-5.39337	0.362633	-1.35923	-1.07317	-2.43041	-1.56339	-1.72629	-1.866	2.72678	-0.310392	-1.87314	-1.61201	-1.31769
#aa5555	sh_salba_v2_21966	AT1G68640.1	Transcription factor PERIANTHIA [Source:UniProtKB/Swiss-Prot;Acc:Q9SX27]	-6.44208	-4.61972	-2.0492	-6.18215	-3.32461	-6.25424	-1.73414	-0.48757	2.73078	-4.88454	-6.14597	-4.24006	-4.6884
#aa5555	sh_salba_v2_135898	AT1G21890.2	WAT1-related protein At1g21890 [Source:UniProtKB/Swiss-Prot;Acc:F4HZQ7]	-5.51957	-5.2367	-3.72219	-1.9397	-3.51624	-2.51608	-2.42547	-4.85613	2.73393	-2.23613	-0.710671	-0.742362	-0.866141
#aa5555	sh_salba_v2_34848	AT3G53980.2	At3g53980 [Source:UniProtKB/TrEMBL;Acc:Q9M329]	-2.05289	-2.81599	-4.05942	0.0218954	-3.17654	-0.741835	-0.323646	-1.13593	2.74838	-2.76383	-2.72121	-5.58801	-6.43744
#aa5555	sh_salba_v2_09182	#N/A	#N/A	-2.39202	-2.12283	-2.05992	-2.14293	-2.18637	-1.41286	-1.61961	-1.72867	2.74871	-2.16856	-2.11004	-0.936083	-0.904802
#aa5555	sh_salba_v2_144593	AT5G62150.1	At5g62150 [Source:UniProtKB/TrEMBL;Acc:Q9FIS3]	-3.94607	-1.42281	0.0264772	-0.827674	-1.70445	-1.14732	-0.574684	-2.49446	2.7537	-1.597	-0.875062	-0.105148	-0.345845
#aa5555	sh_salba_v2_127743	AT2G31900.3	myosin-like protein XIF [Source:TAIR;Acc:AT2G31900]	-4.05113	0.340703	-2.09716	-0.134169	-1.00551	-0.602244	-1.07158	-3.25329	2.75598	-0.392944	-0.425561	-1.41722	-1.03107
#aa5555	sh_salba_v2_88659	AT1G01630.1	Polyphosphoinositide binding protein, putative [Source:UniProtKB/TrEMBL;Acc:Q9LQ96]	-0.555244	-0.45165	-1.3145	-0.361922	-2.28755	-1.06417	-1.3093	-0.710659	2.76508	-1.93742	-2.58016	0.237003	-0.616469
#aa5555	sh_salba_v2_60540	#N/A	#N/A	-3.87257	-0.741778	-0.974377	-0.940172	-0.649274	-0.196772	-1.56965	-2.81569	2.76896	-0.538355	-0.576025	-2.01104	-0.428361
#aa5555	sh_salba_v2_130796	AT2G36870.1	Probable xyloglucan endotransglucosylase/hydrolase protein 32 [Source:UniProtKB/Swiss-Prot;Acc:Q9SJL9]	-4.00965	-2.43116	-3.66461	-2.78508	-3.7882	-2.83713	-0.528214	-2.15758	2.77626	-1.27347	-1.9233	-3.26065	-1.65792
#aa5555	sh_salba_v2_05048	AT3G02645.1	Putative UPF0481 protein At3g02645 [Source:UniProtKB/Swiss-Prot;Acc:P0C897]	-7.36929	-0.521858	-2.65021	-0.854361	-2.62847	-1.71424	-0.329037	0.175609	2.77917	-2.04465	-1.9941	-1.42265	-1.26809
#aa5555	sh_salba_v2_68140	AT2G35020.1	UDP-N-acetylglucosamine diphosphorylase 2 [Source:UniProtKB/Swiss-Prot;Acc:O64765]	-1.63985	-1.83543	-0.811166	-2.31052	0.152227	-0.484814	-1.00489	-2.20889	2.78369	-1.80968	-0.0947511	0.054309	-0.846947
#aa5555	sh_salba_v2_113480	AT3G13380.1	Receptor-like protein kinase BRI1-like 3 [Source:UniProtKB/Swiss-Prot;Acc:Q9LJF3]	-0.338025	-2.22048	-0.998404	-0.119453	-1.30448	0.194826	-0.165256	-0.36855	2.78401	-0.0611013	-1.04071	-0.165041	0.593301
#aa5555	sh_salba_v2_47034	AT2G26170.2	Cytochrome P450 711A1 [Source:UniProtKB/Swiss-Prot;Acc:B9DFU2]	0.0424676	-2.20019	-3.03604	-0.529646	-0.355097	-2.2915	-0.498386	-0.470983	2.78902	0.0161647	0.0670437	-0.761294	-0.304461
#aa5555	sh_salba_v2_122357	#N/A	#N/A	-0.793784	-1.54606	-1.6244	-1.43149	-1.86285	-1.67671	-1.49028	-1.99405	2.79092	-1.1776	-0.735071	0.110062	-0.455345
#aa5555	sh_salba_v2_111354	#N/A	#N/A	-1.44347	-0.898811	-1.39402	-2.67874	-1.84225	-2.1353	-0.360294	-3.68056	2.79355	-1.71381	0.33263	-0.535491	-3.61527
#aa5555	sh_salba_v2_142044	#N/A	#N/A	-3.40162	-0.1014	-1.72874	-0.751401	-2.32391	-0.279258	-1.48086	-3.24324	2.79691	-0.393044	-0.302981	-2.24188	-2.54984
#aa5555	sh_salba_v2_142482	#N/A	#N/A	-3.99699	-0.203633	-1.48803	0.144885	-3.28325	-2.59669	-3.75278	-1.92678	2.79854	-2.70374	-2.84289	-2.83476	-2.47772
#aa5555	sh_salba_v2_109523	AT5G07610.1	F-box protein At5g07610 [Source:UniProtKB/Swiss-Prot;Acc:Q9FLS0]	-1.5057	-1.17386	-2.08302	-1.23384	-2.39327	-0.637732	-0.157602	-0.665799	2.80544	-0.0340841	-0.0443906	-0.343942	-0.841491
#aa5555	sh_salba_v2_126382	AT4G33430.1	Leu-rich receptor Serine/threonine protein kinase BAK1 [Source:UniProtKB/TrEMBL;Acc:F4JIX9]	-2.14769	-0.572706	-1.39454	-0.566476	-2.23157	-1.36107	-1.45647	-1.92689	2.80904	-1.15761	-1.47817	-1.27282	-2.32792
#aa5555	sh_salba_v2_129937	AT1G22900.1	Dirigent protein 11 [Source:UniProtKB/Swiss-Prot;Acc:Q67YM6]	-3.6377	-2.04066	-3.57908	-0.568449	-3.26642	0.175621	-0.335877	-3.08185	2.81039	-0.961044	-0.599084	-3.19733	-1.4666
#aa5555	sh_salba_v2_38473	AT1G75500.1	WAT1-related protein [Source:UniProtKB/TrEMBL;Acc:A0A178WFC0]	-3.27561	-1.7376	-1.26769	-1.20893	-1.47501	-1.44387	-2.46353	-4.32479	2.81522	-0.419991	-0.692981	0.131346	0.0849064
#aa5555	sh_salba_v2_67866	AT1G61065.1	At1g61067/At1g61067 [Source:UniProtKB/TrEMBL;Acc:Q8W576]	-3.05803	-1.2524	-1.21599	-1.22054	-1.28226	-1.05075	-1.12045	-2.30556	2.81829	-0.232057	0.559296	-0.609637	-0.575029
#aa5555	sh_salba_v2_21961	#N/A	#N/A	-5.41611	-5.13589	-3.12987	-5.15701	-5.19946	-2.06649	-1.43481	-0.800122	2.825	-4.56265	-5.12129	-3.73403	-5.20857
#aa5555	sh_salba_v2_123719	AT1G77380.1	Amino acid permease 3 [Source:UniProtKB/Swiss-Prot;Acc:Q39134]	-4.06944	-2.67369	-2.16191	-3.70405	-2.61924	-1.53775	-2.35802	-2.51422	2.8284	-2.00359	-2.13605	-3.48067	-3.777
#aa5555	sh_salba_v2_106378	AT2G46150.1	Late embryogenesis abundant hydroxyproline-rich glycoprotein [Source:UniProtKB/TrEMBL;Acc:O82354]	-5.77921	-3.5147	-3.3674	-2.19598	-5.54303	-1.29357	-1.34599	-0.837334	2.84158	-1.61352	-0.912914	-1.3474	-0.826561
#aa5555	sh_salba_v2_53578	AT5G45550.1	MOB kinase activator-like 1A [Source:UniProtKB/Swiss-Prot;Acc:Q9FHI1]	-5.36499	-1.36012	-0.723474	-2.01445	-1.78466	-1.00756	-1.17859	-2.43585	2.8541	-0.643547	0.313203	-0.294552	-0.255833
#aa5555	sh_salba_v2_79443	AT5G07050.1	WAT1-related protein At5g07050 [Source:UniProtKB/Swiss-Prot;Acc:Q9FL41]	-5.27815	-3.68562	-4.93178	-2.9965	-5.0595	-2.26551	-2.7229	-2.57211	2.85657	-3.04201	-4.33313	-1.70961	-1.27422
#aa5555	sh_salba_v2_141199	#N/A	#N/A	-3.2648	-0.677436	-1.75703	-0.122633	-0.145029	-0.219936	-0.871531	-1.96789	2.86024	-1.96004	-0.738074	-0.0943256	-0.156196
#aa5555	sh_salba_v2_55456	AT5G51060.1	RHD2 [Source:UniProtKB/TrEMBL;Acc:A0A178UIV0]	-6.05453	-0.169943	-1.93535	-0.470832	-1.59393	-0.3632	-1.31222	-0.108735	2.86276	-0.405371	-0.368195	-1.91787	-2.24202
#aa5555	sh_salba_v2_129424	AT2G27690.1	Cytochrome P450 94C1 [Source:UniProtKB/Swiss-Prot;Acc:Q9ZUX1]	-7.51538	-2.29069	-3.68836	-4.92363	-6.51921	-4.58307	-4.35819	-4.54252	2.8637	-2.03006	-0.695375	-2.49043	-4.02431
#aa5555	sh_salba_v2_19071	AT3G23430.1	Phosphate transporter PHO1 [Source:UniProtKB/Swiss-Prot;Acc:Q8S403]	-6.02897	-0.287123	-4.19807	-0.925283	-4.89458	-1.46651	-0.853791	-0.200466	2.87033	-3.45668	-2.23553	-1.41228	-1.55776
#aa5555	sh_salba_v2_136983	#N/A	#N/A	-2.84997	-2.57568	-1.24646	-2.02197	-2.63613	-1.13151	-2.0772	-2.70787	2.87563	-1.0855	-1.40913	-2.60049	-2.64543
#aa5555	sh_salba_v2_130483	#N/A	#N/A	-1.69892	0.147189	-1.35986	0.372179	-1.46374	-0.708119	0.168354	-1.02681	2.87677	-0.339187	-0.598757	-1.44717	-1.47983
#aa5555	sh_salba_v2_119094	#N/A	#N/A	-1.9997	0.374949	-0.307956	-0.5404	-0.224917	-0.0068399	0.173349	-1.8333	2.87702	-0.502598	0.245113	-0.832934	-1.31732
#aa5555	sh_salba_v2_135705	AT3G07040.1	Disease resistance protein RPM1 [Source:UniProtKB/Swiss-Prot;Acc:Q39214]	-4.60337	-1.22849	-2.69083	-1.43513	-2.47824	0.198581	-0.424204	-2.23547	2.88277	0.0477794	-1.10962	-0.575596	-0.632612
#aa5555	sh_salba_v2_144781	AT2G27690.1	Cytochrome P450 94C1 [Source:UniProtKB/Swiss-Prot;Acc:Q9ZUX1]	-4.9194	-2.11418	-2.77827	-4.10998	-4.70306	-3.84513	-4.18241	-3.76871	2.88636	-2.43332	-0.670548	-3.19455	-3.88695
#aa5555	sh_salba_v2_55460	AT5G51060.1	RHD2 [Source:UniProtKB/TrEMBL;Acc:A0A178UIV0]	-4.94902	-0.505143	-2.49083	-1.41746	-3.20172	-2.96854	-0.183684	-0.00446304	2.89485	-0.190219	0.0535733	-1.30437	-3.05199
#aa5555	sh_salba_v2_130484	#N/A	#N/A	-3.18498	-0.180482	-2.14495	-1.43025	-0.616808	-0.426995	-1.73574	-2.07052	2.89525	-0.700441	-0.91094	-1.7296	-2.96415
#aa5555	sh_salba_v2_14884	AT3G53520.1	UDP-glucuronic acid decarboxylase 1 [Source:UniProtKB/TrEMBL;Acc:F4JAG3]	-5.81886	-1.20161	-2.16889	-1.11242	-0.336111	-1.47814	-2.37447	-7.06156	2.89763	-0.613381	-0.102571	-0.365687	0.330776
#aa5555	sh_salba_v2_131015	AT1G12610.1	Dehydration-responsive element-binding protein 1F [Source:UniProtKB/Swiss-Prot;Acc:Q9LN86]	-2.12795	-0.469922	-1.79834	-1.88057	-1.30556	-1.95092	-1.38673	-1.9918	2.89892	-1.90577	-1.34996	-1.32195	-1.93118
#aa5555	sh_salba_v2_124609	AT5G12080.1	MSL10 [Source:UniProtKB/TrEMBL;Acc:A0A178U9L6]	-1.79143	-1.02617	-1.98679	-0.36437	-0.421718	-0.73568	-0.977513	-2.15931	2.91465	-0.355159	-0.813222	-1.87462	-0.94032
#aa5555	sh_salba_v2_142393	#N/A	#N/A	-1.52883	-0.445054	-1.18881	-0.71956	-1.28687	-1.32387	0.602783	-0.0704761	2.91725	-0.807365	-0.742998	0.489822	-0.538106
#aa5555	sh_salba_v2_94256	AT2G36290.1	Alpha/beta-Hydrolases superfamily protein [Source:UniProtKB/TrEMBL;Acc:Q9SJM9]	-3.51915	-0.736943	-1.57758	-0.0812765	-1.6214	-0.660532	-0.556448	-0.217773	2.91728	-1.35063	-0.571155	-0.982276	-0.666225
#aa5555	sh_salba_v2_138271	#N/A	#N/A	-1.68224	-1.41043	-2.3103	0.181253	-2.34331	-1.96012	-2.38936	-3.00282	2.92171	-0.377641	-0.641771	-1.07479	-1.48027
#aa5555	sh_salba_v2_139357	AT5G61480.1	Leucine-rich repeat receptor-like protein kinase TDR [Source:UniProtKB/Swiss-Prot;Acc:Q9FII5]	-4.29968	-0.80649	-1.00081	-0.262874	-0.708366	-0.478641	-1.72669	-5.39763	2.92496	-0.0225361	0.199512	-2.20038	-3.00811
#aa5555	sh_salba_v2_106896	AT5G01360.2	Protein trichome birefringence-like 3 [Source:UniProtKB/Swiss-Prot;Acc:Q8LED3]	-5.23718	-0.447615	-0.0852677	-0.72681	-0.594059	-0.684145	-0.909995	-4.55737	2.94202	-0.524059	-0.823061	-0.699168	-1.37633
#aa5555	sh_salba_v2_01977	AT3G51895.2	Sulfate transporter 31 [Source:UniProtKB/TrEMBL;Acc:A0A1I9LNF9]	-2.51705	-2.39661	-4.91957	-3.45878	-4.43649	-3.36409	-3.6625	-4.01288	2.94571	-2.87818	-2.42913	-0.472475	-2.13186
#aa5555	sh_salba_v2_12217	AT4G26190.2	Haloacid dehalogenase-like hydrolase (HAD) superfamily protein [Source:UniProtKB/TrEMBL;Acc:F4JU71]	-5.34327	-6.54957	-5.02189	-2.70051	-4.35873	-0.071082	-0.539491	-0.24607	2.95868	-0.561482	-1.29457	-1.81855	-1.48218
#aa5555	sh_salba_v2_103393	AT1G05710.7	NA	-4.43648	-3.45728	-3.17164	-4.17875	-4.22141	-4.251	-4.20503	-4.29372	2.95875	-2.14039	-1.99687	-1.94329	-0.937944
#aa5555	sh_salba_v2_76077	#N/A	#N/A	-3.71435	-1.19203	-3.36509	-0.7532	-3.47383	-0.838116	-2.05924	-1.2431	2.96197	-2.61401	0.231963	-1.38993	-0.252063
#aa5555	sh_salba_v2_127081	AT1G64530.2	Protein NLP6 [Source:UniProtKB/Swiss-Prot;Acc:Q8RWY4]	-2.983	-3.51606	-3.62953	-0.136335	-2.87469	0.0214754	-1.19905	-0.408724	2.96515	-0.527889	-1.39255	-2.09371	-2.08346
#aa5555	sh_salba_v2_117723	AT3G14470.2	Putative disease resistance RPP13-like protein 1 [Source:UniProtKB/Swiss-Prot;Acc:Q9LRR4]	-5.17125	-1.42734	-4.81896	-2.08366	-3.23869	-0.0157977	-0.427347	-2.18723	2.97001	-0.937019	-0.932742	-0.742078	-1.0534
#aa5555	sh_salba_v2_122603	AT1G75100.1	J domain-containing protein required for chloroplast accumulation response 1 [Source:UniProtKB/Swiss-Prot;Acc:Q9C9Q4]	-3.77086	-3.48974	-3.42383	-0.0855951	-2.27226	-1.2502	-2.48751	-3.61783	2.97605	-2.04033	-1.43888	-0.772966	-1.95113
#aa5555	sh_salba_v2_123084	#N/A	#N/A	-2.95214	-2.6768	-1.6936	-1.7164	-2.73608	-2.766	-2.72141	-2.28831	2.9861	-2.24513	-0.702546	-0.973563	-2.11043
#aa5555	sh_salba_v2_135688	AT2G44660.1	Probable dolichyl pyrophosphate Glc1Man9GlcNAc2 alpha-1,3-glucosyltransferase [Source:UniProtKB/Swiss-Prot;Acc:O80505]	-3.17896	-1.62223	-2.16652	-0.342385	-0.794089	-1.30614	-0.429434	-1.19636	2.99408	-0.235889	-0.802345	-2.47335	-0.0687361
#aa5555	sh_salba_v2_142064	#N/A	#N/A	-4.63949	0.111819	-0.867803	-1.06649	-3.03195	-1.09815	-0.629295	-1.56922	2.99445	-1.33445	-1.1286	-1.31541	-2.07946
#aa5555	sh_salba_v2_134979	#N/A	#N/A	-1.65168	-1.60322	-2.30622	0.102723	-2.40457	-1.02621	-1.08454	-1.55809	3.00922	-0.356463	0.562097	-0.437357	0.331464
#aa5555	sh_salba_v2_142433	AT3G19990.1	E3 ubiquitin-protein ligase [Source:UniProtKB/TrEMBL;Acc:Q9LHE6]	-3.7485	-0.371415	-2.34621	-0.584211	-2.23461	-2.10709	-2.69962	-3.00104	3.0121	0.11423	0.481153	-0.946157	-1.35517
#aa5555	sh_salba_v2_21967	AT1G68640.1	Transcription factor PERIANTHIA [Source:UniProtKB/Swiss-Prot;Acc:Q9SX27]	-2.49075	-4.65761	-4.59121	-4.67816	-4.70751	-0.702849	-1.06794	-0.70187	3.01472	-1.84268	-2.39817	-0.599103	-1.92133
#aa5555	sh_salba_v2_128065	#N/A	#N/A	-1.6511	0.0255147	-1.318	-1.40033	-1.43096	-1.46224	-1.4202	-1.50487	3.04047	-0.618186	0.291307	-1.40443	-0.809251
#aa5555	sh_salba_v2_27382	AT3G18280.2	Bifunctional inhibitor/lipid-transfer protein/seed storage 2S albumin superfamily protein [Source:UniProtKB/TrEMBL;Acc:A0A1I9LP30]	-5.58262	-1.5198	-1.2292	-1.60118	-1.00059	-0.803838	-1.23226	-4.97142	3.04869	-1.68239	-2.45308	-2.54953	-4.48467
#aa5555	sh_salba_v2_19879	AT1G19300.1	Hexosyltransferase [Source:UniProtKB/TrEMBL;Acc:W8Q3S3]	-3.31931	-0.746686	-2.05436	-1.83019	-1.40519	-1.17448	-2.19508	-7.64127	3.05987	-2.01603	-0.425558	0.0536006	0.549976
#aa5555	sh_salba_v2_127961	#N/A	#N/A	-6.60234	-3.32959	-3.69768	-3.15287	-3.27468	-3.04225	-3.01589	-3.75559	3.06333	-3.37068	-2.85789	-4.20836	-4.87729
#aa5555	sh_salba_v2_84149	AT3G12955.1	At3g12955 [Source:UniProtKB/TrEMBL;Acc:Q9LSI2]	-3.12502	-0.908124	-2.22033	-1.66499	-3.15475	-3.2191	-2.71435	-3.71128	3.06801	-2.84806	-1.36908	-0.170097	-0.383133
#aa5555	sh_salba_v2_96277	AT2G40320.1	TBL33 [Source:UniProtKB/TrEMBL;Acc:A0A178VXJ7]	-5.68708	-1.60953	-1.44467	-1.2332	-2.20192	-0.773127	-1.36304	-5.50989	3.06972	-0.499755	0.00859387	0.011684	-0.0675897
#aa5555	sh_salba_v2_142069	#N/A	#N/A	0.252408	-1.15512	-1.86182	0.0191966	-1.96165	-1.21591	-0.0583091	0.259919	3.0797	-1.51823	-0.746547	-1.45449	-1.98019
#aa5555	sh_salba_v2_104736	AT1G73220.1	Organic cation/carnitine transporter 1 [Source:UniProtKB/Swiss-Prot;Acc:Q9CAT6]	-5.46754	-1.23845	-4.33635	0.14246	-2.96967	-3.27283	-1.72258	-1.285	3.0815	-1.56028	-0.855855	-1.31886	-1.97911
#aa5555	sh_salba_v2_139338	AT1G53210.1	Sodium/calcium exchanger NCL [Source:UniProtKB/Swiss-Prot;Acc:Q8L636]	-6.06953	-1.47019	-3.30188	-0.363996	-2.25986	-2.00207	-1.27988	-0.427583	3.08613	-2.03531	-1.35916	-1.54614	-1.21532
#aa5555	sh_salba_v2_80004	#N/A	#N/A	-5.20699	-4.92488	-4.85866	-4.9456	-4.97967	-4.4437	-4.96747	-5.05635	3.08751	-2.31269	0.396369	-1.53916	-0.538878
#aa5555	sh_salba_v2_131674	AT1G03620.12	ELMO/CED-12 family protein [Source:TAIR;Acc:AT1G03620]	-1.22621	-0.119622	0.344699	-0.421738	-0.975416	0.728633	0.0853508	-0.551082	3.08956	0.353436	0.405922	-0.457219	-0.178405
#aa5555	sh_salba_v2_131673	#N/A	#N/A	-3.32861	-3.0471	-2.98113	-1.65026	-1.4224	-0.159266	0.215205	0.394739	3.09086	-1.23657	-1.63191	-3.0713	-3.10688
#aa5555	sh_salba_v2_130734	AT2G36870.2	Probable xyloglucan endotransglucosylase/hydrolase protein 32 [Source:UniProtKB/Swiss-Prot;Acc:Q9SJL9]	-2.77709	-2.50332	-2.43924	-2.52361	-2.56398	-2.23097	-0.590869	-2.63545	3.09199	-1.50987	-1.99247	-2.5281	-1.03395
#aa5555	sh_salba_v2_29842	AT3G03530.1	Non-specific phospholipase C4 [Source:UniProtKB/Swiss-Prot;Acc:Q9SRQ7]	-0.369561	-2.18443	-2.11993	-2.20436	-2.23603	-0.508932	-0.982368	-0.717572	3.09243	-1.24123	-2.16443	-1.90635	-1.30467
#aa5555	sh_salba_v2_143572	#N/A	#N/A	-1.11855	0.023105	-0.209074	-0.183525	-0.407814	0.342167	-0.549097	-0.928318	3.0967	-0.0780164	-1.19834	-1.74171	-1.27327
#aa5555	sh_salba_v2_27167	AT4G17220.1	Microtubule-associated protein 70-5 [Source:UniProtKB/Swiss-Prot;Acc:Q8GYX3]	-0.751689	-0.329568	-0.588511	-1.73839	-1.88778	-0.892271	-1.14555	-1.74711	3.09866	-0.989045	-0.498335	-1.23973	-1.21125
#aa5555	sh_salba_v2_92171	AT4G20140.1	LRR receptor-like serine/threonine-protein kinase GSO1 [Source:UniProtKB/Swiss-Prot;Acc:C0LGQ5]	-4.36824	-0.971652	-2.62338	-1.6921	-1.89398	0.397015	-0.9973	-1.67622	3.09902	-0.507549	-0.724897	-3.3536	-2.15677
#aa5555	sh_salba_v2_137418	#N/A	#N/A	-1.44282	0.167609	0.507448	0.798756	-0.628075	-0.187131	-0.658197	-0.367393	3.10114	-0.153476	-0.6464	-1.18764	-0.76758
#aa5555	sh_salba_v2_142989	AT1G71400.1	Receptor-like protein 12 [Source:UniProtKB/Swiss-Prot;Acc:Q9C9H7]	-3.57652	-0.539807	-1.90597	-1.07274	-1.25704	-0.694557	0.149016	-0.222007	3.10277	-2.238	-2.78015	-2.41693	-3.3522
#aa5555	sh_salba_v2_141224	#N/A	#N/A	-1.32248	-0.278959	0.258619	0.218649	-1.08244	-0.160711	-1.07948	-1.16376	3.10433	0.0772523	0.316834	-1.07126	-0.274309
#aa5555	sh_salba_v2_124821	AT1G72960.1	Protein ROOT HAIR DEFECTIVE 3 homolog 1 [Source:UniProtKB/Swiss-Prot;Acc:Q9SSN0]	-4.12725	-3.84951	-3.78435	-1.75727	-3.91394	-0.591425	-3.89716	-3.05164	3.10512	-3.89597	-3.83579	-3.87515	-3.92248
#aa5555	sh_salba_v2_127844	AT5G12080.1	MSL10 [Source:UniProtKB/TrEMBL;Acc:A0A178U9L6]	-0.493143	-0.91225	-2.79014	-0.875399	-0.47682	-0.231589	-1.09689	-1.74006	3.10564	-0.895462	-1.28269	-1.90976	-1.64788
#aa5555	sh_salba_v2_87748	AT1G09610.1	GXM3 [Source:UniProtKB/TrEMBL;Acc:A0A178W7U8]	-4.87273	-0.785497	-1.93128	-1.06981	-1.49602	-1.83873	-1.73569	-5.06584	3.10663	-0.862982	-0.284642	-0.668584	0.228478
#aa5555	sh_salba_v2_50243	#N/A	#N/A	-2.29888	-0.482817	-2.50712	-2.26893	-5.40347	-0.780522	-1.60315	-1.88348	3.10914	-0.451279	-1.35456	-2.0927	-1.37478
#aa5555	sh_salba_v2_26770	AT2G28840.1	Putative E3 ubiquitin-protein ligase XBAT31 [Source:UniProtKB/Swiss-Prot;Acc:Q94B55]	-2.27737	-0.635526	-1.9	-0.801788	-2.59413	-0.456658	-1.17767	-1.06822	3.10971	-1.26558	-1.0168	-0.603567	-0.657237
#aa5555	sh_salba_v2_128781	#N/A	#N/A	-2.56214	0.221199	-1.30481	-1.11439	0.486373	0.372719	-0.274383	-2.39481	3.11506	0.07318	-0.321349	-1.80766	-1.83391
#aa5555	sh_salba_v2_129568	#N/A	#N/A	-4.81796	-1.40798	-2.72173	-0.823967	-1.34281	-0.696015	-1.03833	-2.93657	3.11589	-0.647725	-0.705989	-1.55901	-1.6039
#aa5555	sh_salba_v2_72941	AT3G62150.3	ABC transporter B family member 21 [Source:UniProtKB/Swiss-Prot;Acc:Q9M1Q9]	-3.21328	-0.753271	-0.528192	-0.991691	-2.09065	-1.23662	-0.535705	-0.325655	3.11857	-1.63104	-1.02987	-0.536569	-1.6182
#aa5555	sh_salba_v2_84824	AT5G16530.1	Auxin efflux carrier component [Source:UniProtKB/TrEMBL;Acc:A0A178UIR3]	-4.9061	-0.496021	-1.74671	-0.263477	-2.17338	-1.50837	-0.377032	-0.513731	3.12093	-1.81672	-0.622622	-3.78742	-2.55021
#aa5555	sh_salba_v2_112779	AT1G44800.1	WAT1-related protein At1g44800 [Source:UniProtKB/Swiss-Prot;Acc:Q9LPF1]	-6.21029	-5.10257	-5.86152	-2.41738	-3.1058	-2.80278	-4.03583	-5.1724	3.1233	-2.91217	-1.00935	-0.859789	-1.50061
#aa5555	sh_salba_v2_127146	#N/A	#N/A	-1.24565	0.51434	-0.909129	0.287543	-0.042318	-0.206444	0.204746	0.359077	3.12375	-0.994125	-0.465837	-0.995263	-1.02456
#aa5555	sh_salba_v2_141039	AT3G45850.1	P-loop containing nucleoside triphosphate hydrolases superfamily protein [Source:TAIR;Acc:AT3G45850]	-3.46997	-2.23206	-2.96466	-2.27911	-2.65209	-1.44436	-1.88868	-1.84708	3.12381	-2.39068	-2.08171	-1.36175	-1.73969
#aa5555	sh_salba_v2_53097	AT1G10460.1	At1g10460 [Source:UniProtKB/TrEMBL;Acc:A0JQ79]	-2.92974	0.462243	-0.842258	-0.435393	-2.71094	-1.32106	-0.22561	-2.43294	3.13773	-2.5271	-0.531683	-3.51276	-1.38006
#aa5555	sh_salba_v2_144542	#N/A	#N/A	-2.4979	-2.21984	-2.15478	-0.52572	-1.24102	-0.141448	-1.001	-2.34379	3.13805	-0.435452	0.146953	-2.24374	-2.27983
#aa5555	sh_salba_v2_71431	#N/A	#N/A	-3.74824	-1.22726	-2.79001	-1.18753	-1.45992	-3.61075	-4.03004	-5.79832	3.15992	-0.8244	0.524756	0.360948	-0.4616
#aa5555	sh_salba_v2_128492	AT5G57250.1	Pentatricopeptide repeat-containing protein At5g57250, mitochondrial [Source:UniProtKB/Swiss-Prot;Acc:Q9LVD3]	-1.1457	-0.329658	0.248559	-0.702817	-1.75417	-1.81068	-2.6631	-2.75032	3.16152	-2.65473	-0.9936	-1.74994	-0.391097
#aa5555	sh_salba_v2_138173	#N/A	#N/A	-2.86981	0.269531	-2.52343	-1.3244	-2.63126	-0.680813	-0.015573	-0.816525	3.16161	-1.7954	-2.56364	-1.14609	-2.01706
#aa5555	sh_salba_v2_92172	AT4G26540.1	Probable LRR receptor-like serine/threonine-protein kinase At4g26540 [Source:UniProtKB/Swiss-Prot;Acc:C0LGR3]	-3.32648	-2.52209	-1.12	-1.64862	-1.59596	0.71943	-1.52288	-0.87265	3.16488	-0.299584	-1.1282	-2.02124	-2.26013
#aa5555	sh_salba_v2_71831	#N/A	#N/A	-5.55816	-3.98979	-5.80373	-1.62695	-4.31817	-0.11581	0.447818	-1.54904	3.16748	-0.811544	-1.58902	-3.19887	-2.71021
#aa5555	sh_salba_v2_67280	AT1G67940.1	NAP3 [Source:UniProtKB/TrEMBL;Acc:D6RVY5]	-1.49264	-1.53136	-5.16089	-1.97688	-5.26997	-1.91046	-1.14045	-0.236763	3.17253	-1.71229	-1.72675	-1.59554	-0.292812
#aa5555	sh_salba_v2_131255	AT5G57090.1	Auxin efflux carrier component [Source:UniProtKB/TrEMBL;Acc:Q67YW0]	-2.12659	-1.86023	-1.79806	-1.29676	-1.92395	-1.95101	-1.90676	-1.99163	3.17392	-1.90613	-1.84801	-0.635693	-1.06406
#aa5555	sh_salba_v2_124921	AT2G28550.1	TARGET OF EARLY ACTIVATION TAGGED 1 [Source:UniProtKB/TrEMBL;Acc:F4IIR3]	-3.26598	-1.62049	-1.29212	-2.36902	-1.91852	-1.12541	-1.7071	-2.25548	3.17496	-2.2754	-2.70454	-2.18077	-3.92682
#aa5555	sh_salba_v2_128746	#N/A	#N/A	-0.119385	-1.62424	-1.55974	-1.15994	-1.18305	-1.06304	-1.65884	-0.242863	3.17507	0.212286	0.0103025	-0.793551	-0.419075
#aa5555	sh_salba_v2_111825	AT3G46730.1	Putative disease resistance RPP13-like protein 3 [Source:UniProtKB/Swiss-Prot;Acc:Q9STE7]	-2.21443	0.31615	-0.957264	-0.181922	-1.9628	0.168982	-1.08825	-1.08644	3.1799	-0.491343	0.0807534	-0.031203	-0.65728
#aa5555	sh_salba_v2_35213	AT2G31510.1	Probable E3 ubiquitin-protein ligase ARI7 [Source:UniProtKB/Swiss-Prot;Acc:Q84RR0]	0.609615	-1.40142	-1.56971	-1.38498	-3.80023	-2.66884	-3.32356	-0.448346	3.18208	-0.999425	-1.43756	-1.21392	-0.530522
#aa5555	sh_salba_v2_116453	AT4G17220.1	Microtubule-associated protein 70-5 [Source:UniProtKB/Swiss-Prot;Acc:Q8GYX3]	-2.06391	-1.41062	-3.40334	-3.48954	-3.52146	-3.55425	-3.51027	-3.00797	3.18332	-1.15303	-2.12114	-0.5932	0.079746
#aa5555	sh_salba_v2_131052	#N/A	#N/A	-2.5392	0.286871	-1.49784	-0.158252	-2.30185	-2.33726	-2.2954	-2.38217	3.18518	-1.25318	-0.419366	-1.097	-0.635289
#aa5555	sh_salba_v2_130100	AT2G01430.1	Homeobox-leucine zipper protein ATHB-17 [Source:UniProtKB/Swiss-Prot;Acc:Q8S9N6]	-4.07521	-3.35578	-3.44683	-2.97834	-3.49045	-3.08201	-2.82671	-0.631635	3.18914	-2.69143	-1.50554	-4.69191	-3.49506
#aa5555	sh_salba_v2_50177	AT3G50440.1	Methylesterase 10 [Source:UniProtKB/Swiss-Prot;Acc:Q8S9K8]	-3.16621	-0.691021	-2.81991	-2.90577	-1.30854	-1.66248	-1.8389	-3.01097	3.19044	-0.217098	-0.98498	-1.63602	0.164439
#aa5555	sh_salba_v2_130500	AT3G14840.2	Probable leucine-rich repeat receptor-like serine/threonine-protein kinase At3g14840 [Source:UniProtKB/Swiss-Prot;Acc:C0LGN2]	-4.8408	-4.72425	-5.48336	-3.85987	-3.27992	-0.476635	0.500755	-3.81634	3.19143	-4.56701	-1.00172	-4.12918	-4.49489
#aa5555	sh_salba_v2_141099	AT5G19040.3	Adenylate isopentenyltransferase 5, chloroplastic [Source:UniProtKB/Swiss-Prot;Acc:Q94ID2]	-2.98104	-2.69827	-2.63206	-2.15176	-2.73397	-1.14639	-0.358473	0.844765	3.19801	-0.753148	-0.281399	-0.017071	-0.461679
#aa5555	sh_salba_v2_78521	AT3G23090.1	TPX2 (Targeting protein for Xklp2) protein family [Source:UniProtKB/TrEMBL;Acc:A0A1I9LQY2]	-3.63174	-0.520468	-0.995056	-0.719408	-0.262852	-0.283398	-1.10121	-3.26333	3.20323	-0.513524	-0.202858	-2.83736	-2.03331
#aa5555	sh_salba_v2_109687	#N/A	#N/A	-2.80439	-2.42873	-2.03719	-2.71723	-1.51903	-2.55617	-1.8228	-2.19071	3.20881	-1.79995	-0.539816	0.0443091	-1.34325
#aa5555	sh_salba_v2_121757	#N/A	#N/A	-1.98554	-1.58222	-0.522184	-1.20045	-1.16604	-2.09997	-2.08851	-2.89347	3.21563	-0.680065	-0.100101	-0.68826	0.594398
#aa5555	sh_salba_v2_131632	#N/A	#N/A	-2.02897	-0.969023	-1.69417	-1.77725	-1.81198	-1.1984	-1.79926	-1.88477	3.21599	-0.276822	0.138915	-1.22514	-1.82281
#aa5555	sh_salba_v2_13336	AT2G36570.1	Leucine-rich repeat receptor-like protein kinase PXC1 [Source:UniProtKB/Swiss-Prot;Acc:Q9SJQ1]	-5.49638	-2.78866	-2.88307	-1.82166	-1.45233	-0.606593	-1.87867	-4.74529	3.21658	0.366786	0.621	-0.565235	-0.862948
#aa5555	sh_salba_v2_127442	AT1G28440.1	Receptor-like protein kinase HSL1 [Source:UniProtKB/Swiss-Prot;Acc:Q9SGP2]	-2.96913	-1.35919	-2.62209	-0.991637	-0.706672	0.920761	-1.49861	-2.81061	3.22732	-0.717067	-1.26362	-2.71189	-2.24995
#aa5555	sh_salba_v2_118530	#N/A	#N/A	-2.45829	-0.496745	-0.98064	-0.599641	-2.06902	-2.52745	-2.42873	-0.14041	3.23517	-1.94619	-2.72648	-1.08312	-1.4543
#aa5555	sh_salba_v2_101730	AT1G25530.1	Lysine histidine transporter-like 6 [Source:UniProtKB/Swiss-Prot;Acc:Q9C6M2]	-5.63535	-2.14011	-5.28227	-1.88752	-0.937991	-0.324406	-1.06009	-2.97458	3.23525	0.0826629	-0.00225411	-1.39127	-5.40561
#aa5555	sh_salba_v2_87485	AT5G14100.1	NAP14 [Source:UniProtKB/TrEMBL;Acc:A0A178UMS8]	-4.28539	-0.250146	0.362265	-0.550389	-2.00774	-4.1859	-5.06199	-3.80467	3.24001	-4.34421	-3.17029	-0.676822	-0.829596
#aa5555	sh_salba_v2_139732	AT1G03010.2	BTB/POZ domain-containing protein At1g03010 [Source:UniProtKB/Swiss-Prot;Acc:Q9SA69]	-3.21196	-2.095	-2.17174	-1.00936	-1.18353	-0.454548	-0.361516	-1.56404	3.24256	-0.234367	-0.808669	-1.75753	-1.17103
#aa5555	sh_salba_v2_123198	#N/A	#N/A	-2.97667	-0.410147	-0.770562	-0.0488818	-1.81382	-0.227678	0.331225	0.0267686	3.24263	-1.73769	-1.52439	-1.77378	-1.88358
#aa5555	sh_salba_v2_137476	AT1G03010.3	BTB/POZ domain-containing protein At1g03010 [Source:UniProtKB/Swiss-Prot;Acc:Q9SA69]	-6.96635	-1.28993	-1.98827	-1.29413	-1.88789	-0.424078	-1.26467	-2.53071	3.24325	-0.201336	-0.161532	-1.99522	-2.01671
#aa5555	sh_salba_v2_138722	AT3G03800.1	Syntaxin of plants 131 [Source:UniProtKB/TrEMBL;Acc:A0A1I9LQP3]	-2.7166	-2.43948	-2.37461	-1.88874	-2.49089	-1.87734	-0.546316	0.697577	3.24612	-2.04202	-2.41916	-1.22148	-1.87016
#aa5555	sh_salba_v2_141095	AT2G26170.2	Cytochrome P450 711A1 [Source:UniProtKB/Swiss-Prot;Acc:B9DFU2]	0.547397	-3.17326	-2.7163	-1.59565	-1.45779	-3.12926	-1.31505	-1.03273	3.24634	-0.442428	0.0207993	-1.04402	-0.577375
#aa5555	sh_salba_v2_117349	#N/A	#N/A	-5.49574	0.481718	-1.65857	0.43079	-2.51139	-3.03784	-2.96109	-1.70759	3.26303	-2.92159	-2.98049	-3.55038	-2.29316
#aa5555	sh_salba_v2_143341	AT5G23990.3	ferric reduction oxidase 5 [Source:TAIR;Acc:AT5G23990]	-4.18359	-0.0814008	-0.415857	-1.17089	-1.28047	-0.361783	-0.374257	0.0422826	3.26495	-0.469314	-1.67297	-2.49644	-2.85828
#aa5555	sh_salba_v2_131043	AT5G46330.2	LRR receptor-like serine/threonine-protein kinase FLS2 [Source:UniProtKB/Swiss-Prot;Acc:Q9FL28]	-3.18556	-2.06456	-2.84651	-2.93145	-2.97422	-3.00304	-2.95771	-3.04512	3.26507	-1.07224	-0.8601	-2.93604	-2.98269
#aa5555	sh_salba_v2_127363	AT4G25650.2	Protochlorophyllide-dependent translocon component 52, chloroplastic [Source:UniProtKB/Swiss-Prot;Acc:Q8W496]	-6.64627	-0.0961774	-5.18351	-2.51979	-1.96288	-1.33283	-2.3053	-1.04075	3.27839	-0.199011	-0.419266	-1.12498	-1.57428
#aa5555	sh_salba_v2_16426	AT1G66880.3	Protein kinase superfamily protein [Source:TAIR;Acc:AT1G66880]	-5.97391	-1.9721	-1.95437	-0.62532	-2.84462	-0.452696	-0.313745	-1.47091	3.28655	-1.15828	0.0195874	-1.97537	-2.5725
#aa5555	sh_salba_v2_74582	AT2G28110.1	Glycosyltransferase [Source:UniProtKB/TrEMBL;Acc:W8Q712]	-3.99328	-3.70902	-2.46439	-0.64691	-1.81569	-2.07762	-1.74366	-3.83132	3.28893	-0.113224	0.289492	-0.408182	-0.543227
#aa5555	sh_salba_v2_64502	AT5G36110.1	Cytochrome P450, family 716, subfamily A, polypeptide 1 [Source:UniProtKB/TrEMBL;Acc:Q9LVY7]	-2.06129	-3.1258	-3.06076	-2.6527	-2.26723	-2.42552	-1.9296	-0.709336	3.2892	-1.50295	-1.99832	-2.21696	-3.19475
#aa5555	sh_salba_v2_29838	AT3G03530.1	Non-specific phospholipase C4 [Source:UniProtKB/Swiss-Prot;Acc:Q9SRQ7]	-1.36573	-2.4215	-2.13394	-0.696539	-1.79952	0.0723545	-1.10641	-0.690944	3.29382	-2.80574	-3.62396	-3.71185	-3.36419
#aa5555	sh_salba_v2_17893	AT3G30340.1	WAT1-related protein At3g30340 [Source:UniProtKB/Swiss-Prot;Acc:Q9LI65]	-5.28741	-4.17757	-4.04069	-2.35873	-5.05607	-3.57854	-1.11876	-1.29985	3.29589	-1.87463	-0.464943	-1.44913	-2.11856
#aa5555	sh_salba_v2_102475	AT1G71340.1	Glycerophosphodiester phosphodiesterase GDPD4 [Source:UniProtKB/Swiss-Prot;Acc:F4I8H8]	-2.36728	-2.09006	-2.02522	-1.00832	-1.91784	-1.28505	-2.12748	-0.296223	3.29741	-1.96776	-2.06692	-1.03561	0.598947
#aa5555	sh_salba_v2_91828	#N/A	#N/A	-1.16751	-0.12698	-0.842329	-0.922461	-0.954338	-0.984136	-0.942852	-1.02566	3.30139	-0.134623	-0.0834967	-0.926512	0.182652
#aa5555	sh_salba_v2_145412	AT3G51550.1	Receptor-like protein kinase FERONIA [Source:UniProtKB/Swiss-Prot;Acc:Q9SCZ4]	-0.33309	-0.0816625	-0.0235073	-0.099	-0.127551	-0.15609	0.650428	0.278756	3.30204	-0.112633	-0.0627146	-0.102763	-0.138581
#aa5555	sh_salba_v2_53684	AT1G23740.1	Quinone oxidoreductase-like protein At1g23740, chloroplastic [Source:UniProtKB/Swiss-Prot;Acc:Q9ZUC1]	-1.97891	-3.25755	-3.19339	-2.42836	-4.10652	-4.3497	-5.24941	-2.98993	3.30306	-3.89305	-5.18753	-2.91283	-5.27499
#aa5555	sh_salba_v2_104696	AT1G64530.1	Protein NLP6 [Source:UniProtKB/Swiss-Prot;Acc:Q8RWY4]	-6.40207	-2.86049	-6.04884	-1.37706	-3.69535	-1.63875	-0.131238	0.257589	3.3048	-1.91422	-0.788301	-0.732832	-1.97192
#aa5555	sh_salba_v2_105068	AT4G10310.1	Sodium transporter [Source:UniProtKB/TrEMBL;Acc:Q0WQW6]	-4.19686	-2.6042	-3.13614	-2.21116	-2.22705	-0.968273	0.245024	0.518852	3.30522	-2.83438	-2.18451	-2.76892	-2.87723
#aa5555	sh_salba_v2_116661	AT3G26430.1	GDSL esterase/lipase At3g26430 [Source:UniProtKB/Swiss-Prot;Acc:Q9LIN2]	-2.85696	-3.43211	-4.67317	-0.50738	-3.43239	-0.806513	-0.557121	-0.0325522	3.30524	-1.21602	-0.760908	-0.942147	-1.69951
#aa5555	sh_salba_v2_106375	#N/A	#N/A	-5.20289	-4.12216	-4.16657	-2.0526	-4.48748	-0.453961	-1.06312	-0.18178	3.30698	-1.99561	-2.59682	-1.01845	-0.635434
#aa5555	sh_salba_v2_143886	#N/A	#N/A	-1.84328	-0.990701	-2.24495	-1.09217	-1.0588	-0.210034	-1.4143	-1.91756	3.31135	-0.155175	-1.15827	-2.33404	-1.53331
#aa5555	sh_salba_v2_136475	#N/A	#N/A	-5.38348	-0.852185	-2.04329	-1.16919	-3.5695	-1.7089	-1.64159	-1.64442	3.31364	-1.5301	-0.230849	0.0308987	-0.145924
#aa5555	sh_salba_v2_142934	#N/A	#N/A	-2.38785	-1.38885	-3.04755	-1.88846	-1.17296	-1.4249	-2.64689	-3.24224	3.31842	-1.88193	-0.260354	-2.22655	-3.17828
#aa5555	sh_salba_v2_128582	AT3G46530.1	Disease resistance protein RPP13 [Source:UniProtKB/Swiss-Prot;Acc:Q9M667]	-2.33078	-1.60509	0.328586	-0.184695	-2.95857	-0.702849	-0.213533	0.115205	3.31865	-1.75301	-2.04646	-2.45293	-2.34927
#aa5555	sh_salba_v2_126449	#N/A	#N/A	-3.91199	-1.91157	-2.24517	-1.25115	-2.73194	-1.37432	-0.103645	1.04919	3.31969	-2.42815	-1.57257	-1.45385	-0.813409
#aa5555	sh_salba_v2_09190	AT5G36110.1	Cytochrome P450, family 716, subfamily A, polypeptide 1 [Source:UniProtKB/TrEMBL;Acc:Q9LVY7]	-4.60611	-1.09057	-1.69374	-1.46605	-1.19406	-0.332861	-1.25961	-1.92341	3.32501	-1.78429	-1.70109	-4.09668	-4.23256
#aa5555	sh_salba_v2_141549	#N/A	#N/A	-2.72378	-1.67204	-1.46668	-0.907667	-2.49426	-1.37269	-0.991929	-0.245423	3.33182	-2.47886	-1.93885	-1.26897	-1.71827
#aa5555	sh_salba_v2_127082	AT1G64530.1	Protein NLP6 [Source:UniProtKB/Swiss-Prot;Acc:Q8RWY4]	-3.75054	-0.619302	-3.40301	-0.696884	-3.51734	-0.155552	-1.37124	-1.00648	3.33641	-3.50198	-3.44643	-3.49352	-3.53144
#aa5555	sh_salba_v2_84150	AT3G12955.1	At3g12955 [Source:UniProtKB/TrEMBL;Acc:Q9LSI2]	-4.08566	-3.80602	-3.74042	-3.8267	-3.86409	-3.89521	-3.85024	-3.93867	3.3492	-3.84706	-3.17719	-0.947499	0.0685222
#aa5555	sh_salba_v2_79440	AT5G07050.1	WAT1-related protein At5g07050 [Source:UniProtKB/Swiss-Prot;Acc:Q9FL41]	-6.90771	-6.62401	-6.55739	-2.8865	-6.67552	-1.06558	-1.28975	-3.18286	3.34991	-4.00746	-3.53926	-0.854914	-0.22037
#aa5555	sh_salba_v2_82250	AT3G56310.1	Alpha-galactosidase 3 [Source:UniProtKB/Swiss-Prot;Acc:Q8VXZ7]	-3.75591	-4.46935	-4.40312	-1.21449	-1.83998	-2.71538	-4.51049	-4.59915	3.35773	-3.22223	-3.33094	-0.35748	0.213279
#aa5555	sh_salba_v2_131061	#N/A	#N/A	-2.68729	-2.41592	-1.54466	-2.43625	-2.47977	-1.92491	-1.91521	-1.56718	3.36147	-1.98378	-1.91076	-2.44082	-1.8462
#aa5555	sh_salba_v2_145416	#N/A	#N/A	-0.67392	-2.1925	-2.12821	-2.21247	-2.24648	-1.29557	-0.0778218	-1.13054	3.3661	-1.47336	-1.68375	-1.6622	-2.25788
#aa5555	sh_salba_v2_145003	#N/A	#N/A	-2.46342	-2.18426	-2.11895	-1.63508	-1.2554	0.964837	-0.717131	-1.78908	3.36741	-1.42998	-0.57146	-1.68546	-0.12131
#aa5555	sh_salba_v2_137572	AT3G28150.1	Protein ALTERED XYLOGLUCAN 4-like [Source:UniProtKB/Swiss-Prot;Acc:Q9LRS2]	0.138201	-1.06542	-0.927781	-1.36965	-0.369394	-1.00539	-1.39674	-1.50463	3.37069	-0.610396	0.132603	0.406715	-0.195951
#aa5555	sh_salba_v2_143863	#N/A	#N/A	-0.693497	-1.67534	-1.6133	-0.683356	-1.73716	-1.76454	-1.72076	-1.80531	3.37405	-1.71959	-1.66217	-1.69942	-1.23667
#aa5555	sh_salba_v2_138740	AT1G13530.1	Protein of unknown function (DUF1262) [Source:TAIR;Acc:AT1G13530]	-4.83366	-1.70552	-2.97978	-2.18089	-4.59124	-1.52048	-1.62167	0.878044	3.37612	-2.29448	-0.811991	-1.89986	-1.05657
#aa5555	sh_salba_v2_101729	AT1G25530.1	Lysine histidine transporter-like 6 [Source:UniProtKB/Swiss-Prot;Acc:Q9C6M2]	-5.76465	-1.19596	-2.60904	-1.21337	-1.4572	-0.81948	-1.99425	-2.31829	3.37839	-0.778265	0.0964316	-1.9663	-2.39854
#aa5555	sh_salba_v2_44833	AT1G27920.1	65-kDa microtubule-associated protein 8 [Source:UniProtKB/Swiss-Prot;Acc:Q9C7G0]	-3.61017	-1.78772	-1.05055	-1.2212	-0.888763	-0.261424	-0.935279	-8.01726	3.38377	-1.18204	-1.08946	-1.78935	-0.455043
#aa5555	sh_salba_v2_61983	AT5G42180.1	Peroxidase [Source:UniProtKB/TrEMBL;Acc:A0A178UJR4]	-7.88898	-0.987751	-2.58494	-1.68292	-4.3268	-2.77544	-3.13974	-5.83344	3.384	-0.647811	0.193312	-0.938006	-0.98419
#aa5555	sh_salba_v2_74919	AT5G57150.1	Transcription factor bHLH35 [Source:UniProtKB/TrEMBL;Acc:F4KAJ5]	-1.73936	-2.4321	-2.38839	-2.96192	-3.30039	-2.31961	-0.228008	0.203153	3.38509	-1.87322	-1.49332	-0.87035	-1.34216
#aa5555	sh_salba_v2_34845	AT3G53980.2	At3g53980 [Source:UniProtKB/TrEMBL;Acc:Q9M329]	-2.21218	-5.00804	-3.83304	-0.462809	-5.05155	-0.748758	-0.175561	-0.412866	3.39251	-4.2804	-2.44357	-5.03252	-4.11435
#aa5555	sh_salba_v2_120142	AT4G13480.1	Myb domain protein 79 [Source:UniProtKB/TrEMBL;Acc:Q9T0G9]	-1.73792	-3.14636	-3.08093	-0.4825	-3.20022	-3.23233	-3.18825	-2.76028	3.39283	-2.17842	-3.12694	-0.974732	-0.562967
#aa5555	sh_salba_v2_129702	AT2G31160.1	Protein LIGHT-DEPENDENT SHORT HYPOCOTYLS 3 [Source:UniProtKB/Swiss-Prot;Acc:O82268]	-1.71945	-0.0601278	-1.29306	-0.480014	0.206085	-0.0172739	-1.87148	-2.82605	3.39463	-1.10475	-1.90288	-4.16865	-2.35853
#aa5555	sh_salba_v2_131638	AT5G06900.1	CYP93D1 [Source:UniProtKB/TrEMBL;Acc:A0A178U7D5]	-3.07132	-1.08826	-2.7266	-2.24361	-2.84133	-2.42508	-0.758958	0.254998	3.39546	-1.22436	-0.654526	-2.81637	-2.85483
#aa5555	sh_salba_v2_129058	AT1G55610.2	Serine/threonine-protein kinase BRI1-like 1 [Source:UniProtKB/Swiss-Prot;Acc:Q9ZWC8]	-1.65135	-2.11554	-0.642284	-0.598887	-1.23524	-0.97926	0.0555984	-0.510988	3.3963	-1.11806	-0.0864451	-0.64751	-1.67471
#aa5555	sh_salba_v2_132868	#N/A	#N/A	-3.47732	-3.19433	-3.12802	-1.67149	-3.23443	-0.0751722	-1.16366	-1.46625	3.40099	-2.11794	-1.79073	-0.0627952	0.620675
#aa5555	sh_salba_v2_112872	AT1G50180.1	Putative disease resistance protein At1g50180 [Source:UniProtKB/Swiss-Prot;Acc:Q9SX38]	-3.14925	-1.31314	0.198397	-0.450584	-1.87105	-0.377313	-0.505305	-2.98679	3.40167	-1.2547	0.111903	-2.8901	-1.74802
#aa5555	sh_salba_v2_121963	AT3G24503.1	Aldehyde dehydrogenase family 2 member C4 [Source:UniProtKB/Swiss-Prot;Acc:Q56YU0]	-2.10475	-1.8292	-1.76479	-0.920064	-1.39201	0.780256	-0.711623	-1.43372	3.40222	-0.228212	-1.31397	-1.85288	-1.88925
#aa5555	sh_salba_v2_67230	AT2G46770.1	NAC domain-containing protein 43 [Source:UniProtKB/Swiss-Prot;Acc:Q84WP6]	-1.91082	-1.63776	-1.57397	-1.09869	-1.68632	-1.7186	-1.67639	-1.76186	3.40522	-0.117812	-1.61667	-0.159869	0.621209
#aa5555	sh_salba_v2_98962	AT1G58390.1	Probable disease resistance protein At1g58390 [Source:UniProtKB/Swiss-Prot;Acc:Q8W474]	-5.11701	-1.05929	-2.04967	-0.346581	-2.50319	-0.702316	-1.32193	-2.55397	3.41049	-0.539779	-0.14527	-1.8427	-2.09796
#aa5555	sh_salba_v2_115687	AT4G23140.1	cysteine-rich RLK (RECEPTOR-like protein kinase) 6 [Source:TAIR;Acc:AT4G23140]	-3.09868	-2.81687	-1.96189	-1.9234	-2.37809	-0.739838	0.327772	0.817558	3.41238	-0.95618	-0.82271	-2.84083	-2.87424
#aa5555	sh_salba_v2_79444	AT5G07050.1	WAT1-related protein At5g07050 [Source:UniProtKB/Swiss-Prot;Acc:Q9FL41]	-5.66435	-5.3821	-5.31583	-5.40289	-4.87593	-0.754263	-1.61634	-2.02201	3.41509	-4.08457	-1.97698	-2.16744	-1.28477
#aa5555	sh_salba_v2_48355	AT3G18660.1	UDP-glucuronate:xylan alpha-glucuronosyltransferase 1 [Source:UniProtKB/Swiss-Prot;Acc:Q9LSB1]	-5.63552	-1.10732	-1.43338	-1.31742	-1.90326	-1.74103	-1.75434	-5.74672	3.42658	-1.34056	-0.646111	-0.516116	0.299945
#aa5555	sh_salba_v2_142868	#N/A	#N/A	-3.68009	-2.59563	-3.3334	-1.04565	-2.02773	-0.34482	-1.7355	-0.0258728	3.42671	-2.96508	-3.37776	-1.5783	-2.33182
#aa5555	sh_salba_v2_115430	AT1G02170.1	MCP1b [Source:UniProtKB/TrEMBL;Acc:A0A178W8H4]	-5.41764	-0.820034	-1.40788	-1.33238	-1.64344	-1.56857	-0.931241	-0.0434409	3.42948	-2.17395	-2.67358	-3.14379	-2.58204
#aa5555	sh_salba_v2_112777	AT1G21890.2	WAT1-related protein At1g21890 [Source:UniProtKB/Swiss-Prot;Acc:F4HZQ7]	-3.67511	-1.75503	-2.54024	-0.58672	-3.43636	-1.42484	-1.04654	-3.51722	3.43106	-1.12748	-0.0834174	-0.45266	-2.41067
#aa5555	sh_salba_v2_103396	AT1G05710.8	NA	-4.75445	-1.88622	-4.40485	-3.15141	-3.88784	-2.33959	-2.20618	-2.13601	3.43219	-3.29756	-4.44834	0.249749	0.41253
#aa5555	sh_salba_v2_110297	AT1G70250.1	Putative receptor serine/threonine kinase [Source:UniProtKB/TrEMBL;Acc:F4I5D4]	-3.06488	-1.43176	-2.71627	-0.850266	-1.81607	-1.43195	-0.0362122	0.0624719	3.43693	-1.12923	-2.25354	-0.397661	-0.967671
#aa5555	sh_salba_v2_63915	#N/A	#N/A	-3.65909	-4.25154	-3.40145	-2.72748	-4.30849	-1.16814	-1.00238	-3.4325	3.43957	-3.82416	-2.00847	-2.2376	-1.53792
#aa5555	sh_salba_v2_128031	#N/A	#N/A	-0.126121	-1.21907	-1.9851	-1.49491	-2.58541	-1.75397	-1.3669	-0.560241	3.44397	-1.0735	-0.296929	-1.05295	-1.59912
#aa5555	sh_salba_v2_143046	#N/A	#N/A	-1.62838	-0.172582	-0.831793	-0.755069	-1.44023	-0.906311	-0.807553	-1.14893	3.4455	-1.07407	-2.16841	-0.801619	-1.87837
#aa5555	sh_salba_v2_130983	#N/A	#N/A	-2.13986	-1.87256	-1.81015	-1.89242	-1.93537	-1.96281	-1.36755	-2.0037	3.45562	-1.09136	-1.35764	-1.0217	-1.94306
#aa5555	sh_salba_v2_132031	#N/A	#N/A	-1.31908	0.457432	-0.982543	-1.06514	-1.08216	-0.552034	-0.149684	0.916989	3.46509	-0.666275	0.00825495	-0.575164	-1.09923
#aa5555	sh_salba_v2_140829	AT5G03680.1	Trihelix transcription factor PTL [Source:UniProtKB/Swiss-Prot;Acc:Q9LZS0]	-2.16281	-1.5143	-2.90916	-1.20661	-1.21425	-1.26286	-2.57928	-2.19269	3.46894	0.245087	-0.808332	-1.00839	-1.05262
#aa5555	sh_salba_v2_127796	#N/A	#N/A	-2.94689	0.386897	-1.26766	-1.40052	-1.09558	-0.461334	-0.517217	-2.78739	3.46954	-1.91412	-1.04435	-2.19394	-1.23996
#aa5555	sh_salba_v2_141397	#N/A	#N/A	-2.08574	-0.0375595	-1.04485	-0.0679041	-0.621424	-1.52456	-0.921697	-0.759561	3.47056	-1.40223	-0.935104	-0.592322	-1.86396
#aa5555	sh_salba_v2_141675	AT5G24260.2	Dipeptidyl peptidase IV-like protein [Source:UniProtKB/TrEMBL;Acc:Q9FNF6]	-0.602793	-0.660935	-1.59853	-0.25177	-1.11235	-1.32365	0.00360897	-0.381668	3.47606	-1.32534	-1.47157	-1.13435	-0.0239686
#aa5555	sh_salba_v2_16411	AT3G61750.1	Cytochrome b561 and DOMON domain-containing protein At3g61750 [Source:UniProtKB/Swiss-Prot;Acc:Q9M363]	-7.36193	-1.77394	-2.87576	-2.44683	-2.59802	-2.12011	-2.55384	-5.37375	3.47722	-2.28154	-0.537011	0.450656	0.499861
#aa5555	sh_salba_v2_142591	AT1G65680.1	Putative expansin-B2 [Source:UniProtKB/Swiss-Prot;Acc:Q9SHY6]	-1.39941	-2.83833	-2.77408	-1.0499	-2.90174	-2.93047	-2.88518	-2.97247	3.47906	-2.88392	-2.82463	-2.86348	-2.91014
#aa5555	sh_salba_v2_128985	#N/A	#N/A	-2.23023	-0.172767	-1.18894	-0.703444	-0.981689	-1.06068	-1.06913	-0.303365	3.4791	-1.98818	-1.93351	-1.97876	-2.01679
#aa5555	sh_salba_v2_64283	AT2G42610.1	LSH10 [Source:UniProtKB/TrEMBL;Acc:A0A178VLX9]	-5.58796	0.43679	-2.63789	-0.977055	-2.31796	-1.60329	-3.28645	-4.16883	3.48322	-4.10218	-4.21434	-5.03819	-5.77451
#aa5555	sh_salba_v2_130271	AT1G55610.2	Serine/threonine-protein kinase BRI1-like 1 [Source:UniProtKB/Swiss-Prot;Acc:Q9ZWC8]	-1.14432	-2.32647	-2.50526	-1.38866	-1.59317	-1.02337	-0.446694	-0.896163	3.48666	-1.47322	-0.809701	-1.40576	-0.680821
#aa5555	sh_salba_v2_01976	AT3G51895.1	Sulfate transporter 31 [Source:UniProtKB/TrEMBL;Acc:A0A1I9LNF9]	-2.43219	-1.55817	-3.09287	-1.45991	-2.69754	-2.37045	-2.00687	-3.90459	3.49394	-1.37393	-1.41659	0.22684	-0.00550367
#aa5555	sh_salba_v2_101359	AT2G46770.1	NAC domain-containing protein 43 [Source:UniProtKB/Swiss-Prot;Acc:Q84WP6]	-4.26926	-3.98512	-3.23101	-2.05335	-4.02644	-3.0293	-2.78368	-3.52124	3.4941	-0.111288	-0.0751485	0.0156148	0.224675
#aa5555	sh_salba_v2_128198	AT5G62230.2	LRR receptor-like serine/threonine-protein kinase ERL1 [Source:UniProtKB/Swiss-Prot;Acc:C0LGW6]	-2.56452	-2.28602	-2.22084	-2.30591	-2.33102	0.226102	-0.612428	-0.454501	3.50339	-0.375164	-1.1078	-1.78696	-2.34583
#aa5555	sh_salba_v2_73565	#N/A	#N/A	-4.67302	-0.951035	-3.77016	-0.0317587	-5.03405	-3.82687	-2.82694	-1.40536	3.51013	-2.89753	-3.20055	-0.349922	-1.65942
#aa5555	sh_salba_v2_138631	AT2G01818.1	PLATZ transcription factor family protein [Source:UniProtKB/TrEMBL;Acc:A8MQN6]	-2.70639	-1.06751	-0.898333	-0.558503	-1.2694	-0.0366826	-0.740471	-1.29423	3.51473	-0.61986	-0.808617	-0.96798	-1.09904
#aa5555	sh_salba_v2_128209	#N/A	#N/A	-3.61935	-3.34165	-3.27654	-0.924399	-3.40193	-1.9319	-2.4548	-2.269	3.52703	-2.29237	-2.47441	-2.81619	-2.54388
#aa5555	sh_salba_v2_130223	#N/A	#N/A	-3.4545	-3.17363	-1.59394	-2.29206	-2.74212	-0.175464	0.183408	-0.142721	3.53042	-1.96873	-3.151	-3.19804	-3.23577
#aa5555	sh_salba_v2_110010	#N/A	#N/A	-3.17045	-1.56897	-2.82154	-2.00653	-2.44692	0.129895	-0.413147	-1.56165	3.53613	0.0261851	-1.26199	-0.18154	-1.07119
#aa5555	sh_salba_v2_21856	#N/A	#N/A	-3.31053	-3.03183	-2.2715	-2.08101	-3.08584	-2.32564	-3.07378	-3.16152	3.53746	-2.59891	-1.22114	-1.5538	0.530216
#aa5555	sh_salba_v2_112747	AT5G25940.1	Early nodulin-related protein [Source:UniProtKB/TrEMBL;Acc:Q9XGZ3]	-2.52068	-2.25285	-2.19026	-2.27314	-2.31906	-1.97815	-2.30094	-2.38651	3.53818	-1.56228	-2.2418	-1.35253	-2.32588
#aa5555	sh_salba_v2_121830	#N/A	#N/A	-3.41163	-1.83037	-2.1574	-1.27678	-1.071	-0.0508269	0.105733	-0.826587	3.54011	-1.07798	-1.15046	-1.44648	-1.34709
#aa5555	sh_salba_v2_131623	AT4G16740.1	Tricyclene synthase, chloroplastic [Source:UniProtKB/Swiss-Prot;Acc:A4FVP2]	-0.78063	-1.95258	-1.88964	-1.00976	-2.01367	-1.29745	-1.99781	-2.08335	3.54038	-1.99619	-1.93846	-1.47123	-2.02214
#aa5555	sh_salba_v2_145390	#N/A	#N/A	-3.84723	-3.56497	-3.49879	-1.50123	-2.12339	-1.14172	-1.55828	-1.02725	3.542	-0.819528	-1.44858	-0.810247	-1.44375
#aa5555	sh_salba_v2_31535	AT4G36220.1	Cytochrome P450 84A1 [Source:UniProtKB/Swiss-Prot;Acc:Q42600]	-4.43223	-1.25163	-2.03587	-2.91035	-4.27848	-1.30662	-0.575135	-1.89674	3.54258	-1.74184	-2.59855	-3.17221	-3.62706
#aa5555	sh_salba_v2_124547	AT1G17950.1	Transcription factor MYB52 [Source:UniProtKB/Swiss-Prot;Acc:Q6R0C4]	-1.08056	-1.57537	-1.51342	-1.5949	-1.63613	-1.66369	-1.62017	-1.70452	3.54881	-1.61871	-1.56169	-0.307076	-1.18608
#aa5555	sh_salba_v2_04360	AT5G58230.1	MSI1 [Source:UniProtKB/TrEMBL;Acc:A0A178UPV1]	-3.11565	-1.50677	-2.76871	-0.5552	-0.771674	-1.23434	-1.5807	-2.95853	3.5569	0.0786106	0.486149	-2.85865	-2.21908
#aa5555	sh_salba_v2_135268	AT1G13635.1	Putative 3-methyladenine glycosylase I [Source:UniProtKB/TrEMBL;Acc:F4HSJ2]	-4.52658	-2.2499	-2.93924	-2.346	-2.11053	-3.58014	-2.72851	-3.2356	3.56066	-2.38887	-1.57697	0.297143	0.451651
#aa5555	sh_salba_v2_35243	AT4G23496.1	Protein SPIRAL1-like 5 [Source:UniProtKB/Swiss-Prot;Acc:Q8LGD1]	-6.66558	-2.38724	-6.31529	-2.82384	-4.67834	-5.56567	-2.64566	0.267479	3.5629	-6.41731	-3.25321	-0.830469	-1.59941
#aa5555	sh_salba_v2_04282	#N/A	#N/A	-6.01986	-0.319234	-3.08662	-0.328056	-2.54641	-1.24813	-2.50076	-3.64665	3.57117	-1.81969	-1.99995	-3.32989	-2.42088
#aa5555	sh_salba_v2_74923	AT5G57150.2	Transcription factor bHLH35 [Source:UniProtKB/TrEMBL;Acc:F4KAJ5]	-6.34462	-6.06362	-5.99761	-6.0848	-4.35022	-4.31697	-2.26015	-1.76027	3.57685	-5.43482	-2.07166	-3.2908	-3.21781
#aa5555	sh_salba_v2_106982	AT2G25660.3	Embryo defective 2410 protein [Source:UniProtKB/TrEMBL;Acc:F4ISL7]	-4.87775	-2.60132	-2.66783	-1.62456	-4.64063	-1.88354	-1.12538	-2.74189	3.57868	-2.77601	-1.10431	-0.860142	-0.800371
#aa5555	sh_salba_v2_72433	#N/A	#N/A	-2.35951	-0.324935	-1.3181	-0.550334	-0.545466	-0.107317	-0.635183	-1.23604	3.57969	-2.10626	-0.925454	-1.17547	-1.68819
#aa5555	sh_salba_v2_114301	AT2G03200.1	Aspartyl protease family protein [Source:UniProtKB/TrEMBL;Acc:Q84M99]	-6.96917	-1.50924	-2.36402	-1.43565	-2.36459	-0.29837	-1.0601	-4.61905	3.58162	-0.853796	-0.505495	-1.2331	-0.971079
#aa5555	sh_salba_v2_145387	AT3G51550.1	Receptor-like protein kinase FERONIA [Source:UniProtKB/Swiss-Prot;Acc:Q9SCZ4]	-3.06823	-2.78916	-2.72378	-2.25429	-2.83918	-2.87231	0.47861	0.724539	3.58626	-2.82352	-2.76782	-2.29117	-2.35538
#aa5555	sh_salba_v2_142952	AT1G24735.3	S-adenosyl-L-methionine-dependent methyltransferases superfamily protein [Source:UniProtKB/TrEMBL;Acc:F4IAT4]	-2.73334	-2.45794	-2.39347	-0.764561	-2.51425	-2.18395	-2.50092	-2.58786	3.58721	-2.49752	-2.44037	-0.76293	-0.625701
#aa5555	sh_salba_v2_50180	AT3G50440.1	Methylesterase 10 [Source:UniProtKB/Swiss-Prot;Acc:Q8S9K8]	0.957801	-0.979018	-2.458	-2.04452	-2.2233	-2.2838	-4.67876	-3.19149	3.59225	-1.49519	-0.678869	-2.51873	-1.6823
#aa5555	sh_salba_v2_80698	#N/A	#N/A	-2.78425	-2.20917	-1.67294	-2.88477	-3.12007	-1.37141	-0.981619	-2.15119	3.59795	-2.62843	-2.74107	-1.91386	-1.12388
#aa5555	sh_salba_v2_53999	#N/A	#N/A	-1.13675	-0.867509	-0.110386	-0.886281	-0.907326	-0.65172	-0.90122	0.377214	3.602	-0.387575	-0.842711	-0.0437515	0.539189
#aa5555	sh_salba_v2_22663	#N/A	#N/A	0.310806	-2.74043	-3.43922	-2.88118	-3.54823	-3.58422	-3.00294	-2.43436	3.60371	-3.06621	-3.47994	0.397089	0.660925
#aa5555	sh_salba_v2_01972	AT3G51895.1	Sulfate transporter 31 [Source:UniProtKB/TrEMBL;Acc:A0A1I9LNF9]	-3.00126	-2.37301	-3.48021	-2.29745	-3.07695	-1.96659	-2.93649	-3.45087	3.6052	-2.15136	-1.4261	0.151644	-0.0861194
#aa5555	sh_salba_v2_09130	AT5G11590.1	Dehydration-responsive element-binding protein 3 [Source:UniProtKB/Swiss-Prot;Acc:Q9LYD3]	-5.71303	-1.14003	-2.32125	-0.903734	-1.04199	-0.471677	-0.507219	-2.0159	3.60546	-1.13115	-1.05022	-3.29331	-2.42401
#aa5555	sh_salba_v2_31536	AT4G36220.1	Cytochrome P450 84A1 [Source:UniProtKB/Swiss-Prot;Acc:Q42600]	-8.09936	-2.22642	-1.9676	-2.27847	-2.10712	-1.41579	-0.762164	-2.09186	3.60573	-3.13867	-2.89169	-3.75299	-3.13181
#aa5555	sh_salba_v2_104750	AT1G13635.1	Putative 3-methyladenine glycosylase I [Source:UniProtKB/TrEMBL;Acc:F4HSJ2]	-5.4651	-4.76878	-5.98196	-4.55139	-6.09633	-4.56438	-2.97833	-3.81319	3.61745	-2.00855	-0.917544	0.106865	0.514564
#aa5555	sh_salba_v2_140953	AT3G45850.1	P-loop containing nucleoside triphosphate hydrolases superfamily protein [Source:TAIR;Acc:AT3G45850]	-2.28005	-2.00763	-1.94394	-1.46615	-2.06408	-0.829169	-1.53658	-2.13653	3.62011	-1.28339	-1.11718	-1.50359	-0.720084
#aa5555	sh_salba_v2_122142	AT5G03680.1	Trihelix transcription factor PTL [Source:UniProtKB/Swiss-Prot;Acc:Q9LZS0]	-1.80316	-1.56459	-2.33802	-1.86867	-2.44551	-1.13805	-1.93125	-2.52608	3.62292	-0.428484	-0.196026	0.04653	-0.48576
#aa5555	sh_salba_v2_122976	AT2G23620.1	Methylesterase 1 [Source:UniProtKB/Swiss-Prot;Acc:Q8S8S9]	-4.0643	-2.9979	-1.34119	-1.86522	-1.09252	-0.167599	-1.4389	-1.00868	3.62381	-0.365332	-0.829705	-1.73516	-0.959376
#aa5555	sh_salba_v2_145405	AT2G40890.1	Cytochrome P450 98A3 [Source:UniProtKB/Swiss-Prot;Acc:O22203]	-1.67249	-1.39709	-0.420684	-0.215302	-1.43483	0.102583	-0.194945	-0.999084	3.64324	-0.106697	-0.00830568	-1.42014	-1.45164
#aa5555	sh_salba_v2_142323	AT5G14450.1	GDSL esterase/lipase At5g14450 [Source:UniProtKB/Swiss-Prot;Acc:Q9LY84]	-1.91513	0.544277	-1.57424	0.120338	-1.679	-0.483358	-0.756311	-0.762513	3.64439	-0.859101	-0.228947	-1.66213	-1.69511
#aa5555	sh_salba_v2_143698	#N/A	#N/A	-2.2119	-1.93729	-1.87308	-1.3983	-1.37992	-0.0017115	-0.751318	-0.293039	3.64516	-1.97186	-1.05157	-1.96121	-1.54886
#aa5555	sh_salba_v2_69943	AT3G13050.3	Organic cation/carnitine transporter 7 [Source:UniProtKB/Swiss-Prot;Acc:Q940M4]	-3.56493	-3.28298	-3.2169	-1.17859	-0.732304	-2.85562	-3.3203	-2.2682	3.64546	-1.16922	-0.870155	0.151466	-0.0786201
#aa5555	sh_salba_v2_128994	#N/A	#N/A	-2.21623	-0.980024	-1.4494	-0.136074	0.00479831	-2.03035	-1.29819	-1.05866	3.65043	-1.05577	-0.867116	-2.15112	-2.73372
#aa5555	sh_salba_v2_142438	AT5G54060.1	Glycosyltransferase [Source:UniProtKB/TrEMBL;Acc:W8Q6A1]	-4.23602	-0.845438	-1.9799	-1.57053	-2.27308	-2.60302	-3.09384	-2.55765	3.65093	-3.20203	-2.34255	-3.056	-2.7231
#aa5555	sh_salba_v2_142602	#N/A	#N/A	-0.912552	-2.68306	-1.70494	-1.07121	-1.37272	-1.97499	-1.78216	-0.496551	3.65383	-1.0807	-1.80207	-2.15625	-2.29791
#aa5555	sh_salba_v2_119338	#N/A	#N/A	-1.99557	-0.0603298	-0.497867	0.0351611	-1.75603	-0.891399	-0.550835	-0.150323	3.65442	-0.93833	-1.69096	-1.19045	-1.77301
#aa5555	sh_salba_v2_109460	AT5G20950.3	Glycosyl hydrolase family protein [Source:TAIR;Acc:AT5G20950]	-3.14378	-1.97822	-1.31874	-3.17176	-3.90433	-0.490008	-3.89627	-3.98451	3.66752	0.469755	-0.249138	-3.88286	-2.7601
#aa5555	sh_salba_v2_128697	AT2G46890.1	At2g46890 [Source:UniProtKB/TrEMBL;Acc:O81042]	-5.08492	-1.06425	-0.774016	-0.674252	-1.03084	-0.154245	-1.54348	-4.92396	3.66937	-1.07552	-0.771714	-4.30792	-4.41442
#aa5555	sh_salba_v2_116507	AT1G14590.1	Glycosyltransferase [Source:UniProtKB/TrEMBL;Acc:Q9MA24]	-4.70038	-3.60132	-4.53216	-1.9782	-3.53292	-0.205898	0.0956226	-0.427207	3.68092	-1.39424	-1.24902	-2.04834	-1.31061
#aa5555	sh_salba_v2_127193	AT2G32630.1	Pentatricopeptide repeat-containing protein At2g32630 [Source:UniProtKB/Swiss-Prot;Acc:Q8S8P6]	-1.21444	-0.163475	-0.524682	-0.2998	-2.7861	-2.88183	-2.82874	-2.9059	3.6827	-2.11612	-3.4383	-3.50016	-1.58316
#aa5555	sh_salba_v2_122238	AT4G36220.1	Cytochrome P450 84A1 [Source:UniProtKB/Swiss-Prot;Acc:Q42600]	-6.57037	-1.74986	-0.622495	-3.94505	-5.46194	-2.95664	-0.860534	1.18038	3.68626	-3.89874	-2.97697	-2.92136	-2.9718
#aa5555	sh_salba_v2_144653	#N/A	#N/A	-6.08587	-0.917251	-4.95782	-0.412437	-4.57762	-4.67237	-4.38	-4.15409	3.68774	-4.21979	-4.20763	-2.70876	-3.17828
#aa5555	sh_salba_v2_87934	AT3G54700.1	Probable inorganic phosphate transporter 1-7 [Source:UniProtKB/Swiss-Prot;Acc:Q494P0]	-0.817864	-3.92711	-2.95704	-2.0104	-5.01837	-2.44062	-1.8445	-2.34907	3.69648	-2.42619	-1.81871	-0.0419984	-0.0831848
#aa5555	sh_salba_v2_131678	#N/A	#N/A	-2.63937	-2.36439	-2.30003	-2.3845	-2.42043	-0.505249	-0.236409	-1.27612	3.70499	-1.92993	-1.85247	-2.38885	-2.4312
#aa5555	sh_salba_v2_22895	AT5G09890.2	Protein kinase family protein [Source:UniProtKB/TrEMBL;Acc:F4KFD4]	-3.47239	-3.1923	-3.12665	-0.56215	-3.24335	-1.16087	-3.23274	-3.32062	3.70673	-0.792327	-3.17131	-1.3217	-0.295354
#aa5555	sh_salba_v2_138193	#N/A	#N/A	-3.29182	-3.00989	-0.921779	-2.46354	-2.08022	-0.761311	-2.11904	-3.13344	3.71582	-2.01043	-1.19741	0.0685029	0.492656
#aa5555	sh_salba_v2_14354	AT1G22900.1	Dirigent protein 11 [Source:UniProtKB/Swiss-Prot;Acc:Q67YM6]	-6.79006	-0.506909	-2.44431	0.432891	-2.39963	-0.689728	-1.91048	-4.58415	3.71617	-3.01326	-2.45807	-5.12706	-4.55718
#aa5555	sh_salba_v2_131667	AT1G78370.1	Glutathione S-transferase U20 [Source:UniProtKB/Swiss-Prot;Acc:Q8L7C9]	-1.13638	-0.863435	-0.79984	-0.40561	-0.420684	-0.115081	-0.392419	0.743755	3.71883	0.571821	-0.358192	0.254155	0.130846
#aa5555	sh_salba_v2_131649	AT2G36870.2	Probable xyloglucan endotransglucosylase/hydrolase protein 32 [Source:UniProtKB/Swiss-Prot;Acc:Q9SJL9]	-4.79675	-3.68616	-3.13662	-2.65911	-3.73627	-2.57009	-0.481853	-3.40702	3.7213	-1.8425	-1.74141	-3.33572	-3.28832
#aa5555	sh_salba_v2_04361	#N/A	#N/A	-4.43315	-2.40582	-3.39743	-2.22482	-2.34855	-0.478603	-3.36535	-3.6952	3.72214	-1.98162	-1.23105	-3.63089	-4.21959
#aa5555	sh_salba_v2_123153	AT3G02850.2	Potassium channel SKOR [Source:UniProtKB/Swiss-Prot;Acc:Q9M8S6]	-5.05859	0.133586	-0.0436391	-0.828923	-1.9937	-1.87706	-2.63679	-2.214	3.74402	-2.49438	-1.68458	-3.62776	-3.9284
#aa5555	sh_salba_v2_140398	#N/A	#N/A	-5.12371	-5.22177	-5.9925	-4.13776	-5.5482	-6.14653	-5.17287	-5.60547	3.74878	-2.23737	-1.05395	-0.403428	-0.869919
#aa5555	sh_salba_v2_116338	AT1G50180.1	Putative disease resistance protein At1g50180 [Source:UniProtKB/Swiss-Prot;Acc:Q9SX38]	-3.31512	-0.981287	-2.06063	0.359579	-3.07892	-2.13334	-2.53427	-1.6207	3.75702	-2.28784	-3.00969	-1.0192	-2.30622
#aa5555	sh_salba_v2_143175	#N/A	#N/A	-1.57729	-0.462491	-1.23897	-0.768116	-1.34154	-0.221312	-1.33636	-0.905941	3.77492	0.884838	0.357352	-1.32598	-1.35793
#aa5555	sh_salba_v2_136747	#N/A	#N/A	-5.61803	-3.10049	-5.26599	-1.11897	-5.37514	-2.3791	-1.64747	0.0419306	3.77806	-0.379862	-0.692352	-2.44005	-1.30924
#aa5555	sh_salba_v2_04238	AT4G21380.1	Receptor-like serine/threonine-protein kinase SD1-8 [Source:UniProtKB/Swiss-Prot;Acc:O81905]	-3.51749	-2.64598	-3.18253	-2.25753	-3.31325	-3.34157	-3.29545	-3.38222	3.77838	-3.29583	-3.23561	-3.27226	-3.32073
#aa5555	sh_salba_v2_50610	AT1G20160.1	CO(2)-response secreted protease [Source:UniProtKB/Swiss-Prot;Acc:Q9LNU1]	-4.11871	-4.15205	-4.15911	-2.9583	-3.90974	-4.61485	-2.09998	-1.43687	3.78339	0.17227	0.657204	-2.28101	-2.51612
#aa5555	sh_salba_v2_141832	AT5G35450.2	Disease resistance RPP8-like protein 3 [Source:UniProtKB/Swiss-Prot;Acc:Q9FJB5]	-2.42927	-0.784308	-2.08764	0.120228	-2.20025	-2.23352	-2.19091	-0.860503	3.78515	-2.18498	-2.13034	-0.718635	-0.398146
#aa5555	sh_salba_v2_01975	AT3G51895.1	Sulfate transporter 31 [Source:UniProtKB/TrEMBL;Acc:A0A1I9LNF9]	-2.02183	-2.68309	-2.73229	-2.08544	-2.90749	-3.88194	-1.80991	-5.24139	3.78749	-2.57438	-0.863621	-0.522241	-0.0305582
#aa5555	sh_salba_v2_144443	#N/A	#N/A	-2.04773	-1.77798	-1.71498	-1.3074	-1.34719	-0.410507	-0.88537	-1.30586	3.80137	-1.40642	-1.76211	-1.80205	-1.84535
#aa5555	sh_salba_v2_134977	AT2G42610.1	LSH10 [Source:UniProtKB/TrEMBL;Acc:A0A178VLX9]	-5.15883	-1.90419	-4.81078	-1.98259	-3.50199	-2.11697	-3.13823	-2.77319	3.80493	-1.68919	-2.09864	-2.41183	-1.98714
#aa5555	sh_salba_v2_129834	AT1G56120.3	Leucine-rich repeat transmembrane protein kinase [Source:UniProtKB/TrEMBL;Acc:F4I3K0]	0.785834	-1.55833	-2.26475	-1.09441	-2.37098	-1.51011	-0.324801	0.230393	3.81443	-1.8868	-1.81376	-2.35405	-1.32387
#aa5555	sh_salba_v2_142348	AT4G37790.1	Homeobox-leucine zipper protein HAT22 [Source:UniProtKB/Swiss-Prot;Acc:P46604]	-2.22996	-1.70761	-1.88666	-1.97139	-0.644637	-1.43338	-1.12576	-2.07264	3.81871	-1.43438	0.738464	-0.74638	0.168318
#aa5555	sh_salba_v2_142241	#N/A	#N/A	-3.11011	-0.518834	-0.981409	-1.08977	-2.4038	-2.46722	-2.36483	-2.96132	3.81889	-2.12005	-1.4286	-2.30536	-2.89769
#aa5555	sh_salba_v2_80700	#N/A	#N/A	-3.00428	-2.72888	-2.66438	-2.74927	-2.78867	-1.83015	-1.51013	-1.89214	3.82311	-2.77137	-2.22334	-1.35105	-1.26758
#aa5555	sh_salba_v2_140402	#N/A	#N/A	-1.91509	-0.327739	-1.57553	-1.08885	-1.68301	-1.71723	-1.67573	-1.76135	3.82479	-1.19759	-0.00860043	0.082917	-0.28506
#aa5555	sh_salba_v2_106990	AT2G25660.3	Embryo defective 2410 protein [Source:UniProtKB/TrEMBL;Acc:F4ISL7]	-0.264001	1.01902	0.0566665	-0.0212081	0.738366	-0.0690631	-0.0319769	0.359028	3.82724	-0.0222832	0.0241623	0.427876	-0.0516043
#aa5555	sh_salba_v2_121173	#N/A	#N/A	-3.20265	-2.92081	-2.85479	-2.94089	-2.39616	-0.0256935	-0.459235	0.650202	3.82981	-0.840834	-0.803649	-1.74341	-2.97892
#aa5555	sh_salba_v2_133657	AT5G52450.1	Protein DETOXIFICATION [Source:UniProtKB/TrEMBL;Acc:A0A178UMN3]	-5.94165	-5.66104	-5.59513	-5.68223	-5.72491	-5.75483	-0.918972	-1.69026	3.83843	-5.70701	-5.64654	-5.6869	-5.73398
#aa5555	sh_salba_v2_123304	AT5G14230.2	CONTAINS InterPro DOMAIN/s: Ankyrin repeat-containing domain (InterPro:IPR020683), Ankyrin repeat (InterPro:IPR002110); BEST Arabidopsis thaliana protein match is: XB3 ortholog 2 in Arabidopsis thaliana (TAIR:AT5G57740.1); Has 66374 Blast hits to 25 /.../oteins in 1201 species: Archae - 121; Bacteria - 8133; Metazoa - 29530; Fungi - 5885; Plants - 3349; Viruses - 785; Other Eukaryotes - 18571 (so…	-2.78602	-2.5061	-2.44057	-0.758857	-2.54965	-2.58475	-2.00041	-0.673568	3.84029	-2.53516	-1.09572	0.1594	0.315423
#aa5555	sh_salba_v2_130918	AT5G48100.1	Laccase-15 [Source:UniProtKB/Swiss-Prot;Acc:Q84J37]	-3.49888	-1.20159	-3.15149	-2.28579	-2.69765	-0.753798	-0.552132	-1.28759	3.84919	-0.418076	-1.26129	-2.31471	-1.84127
#aa5555	sh_salba_v2_142565	AT5G60020.2	Laccase [Source:UniProtKB/TrEMBL;Acc:A0A178UD34]	-3.1409	-3.31953	-2.6388	-0.376622	-4.13362	-0.34903	-0.678501	-3.26068	3.85232	-3.68933	-1.49539	-4.10792	-4.14712
#aa5555	sh_salba_v2_137636	#N/A	#N/A	-0.1605	-1.35115	-2.09635	-0.891254	-2.20411	-1.665	-1.68853	-2.28396	3.85329	-1.09771	0.37673	-0.314108	-1.38201
#aa5555	sh_salba_v2_142347	AT4G37790.1	Homeobox-leucine zipper protein HAT22 [Source:UniProtKB/Swiss-Prot;Acc:P46604]	-4.68691	-2.63008	-3.15924	-1.80999	-3.27115	-0.783277	-0.118048	-0.350713	3.86313	-1.67714	-1.32658	-2.13406	-1.97728
#aa5555	sh_salba_v2_04336	AT5G07050.1	WAT1-related protein At5g07050 [Source:UniProtKB/Swiss-Prot;Acc:Q9FL41]	-1.78095	-3.57704	-2.60786	-0.700951	-3.62003	-0.700463	0.208872	-1.25398	3.865	-1.21394	-2.28502	-0.996148	-2.71424
#aa5555	sh_salba_v2_126726	AT1G71380.1	Endoglucanase [Source:UniProtKB/TrEMBL;Acc:Q0V7W1]	-6.40474	-0.453334	-0.563132	-0.87604	-0.151965	-0.906305	-1.37668	-5.35796	3.8726	-2.56658	-2.68739	-4.47407	-4.22003
#aa5555	sh_salba_v2_82249	AT3G56310.1	Alpha-galactosidase 3 [Source:UniProtKB/Swiss-Prot;Acc:Q8VXZ7]	-2.96872	-2.68803	-2.6223	-2.70806	-2.7313	-1.52584	-1.79694	-2.81165	3.87658	-0.17262	-1.25027	-0.127187	0.844246
#aa5555	sh_salba_v2_138942	#N/A	#N/A	-2.78945	-2.51282	-2.44805	-2.53296	-2.56664	-2.59824	-2.55453	-2.64161	3.87782	-0.700881	-0.897489	-0.813726	-0.399363
#aa5555	sh_salba_v2_145397	AT4G34560.1	Putative uncharacterized protein At4g34560 [Source:UniProtKB/TrEMBL;Acc:Q8L623]	-4.12105	-2.32948	-1.34468	-0.551536	-2.17014	-1.72925	-1.56101	0.022454	3.87817	-3.57998	-2.21533	-1.14542	-2.16127
#aa5555	sh_salba_v2_142013	#N/A	#N/A	-4.37274	-2.04576	-1.52272	-0.994811	-4.1472	-3.73214	-3.23092	-2.8911	3.88132	-2.61531	-2.68591	-2.89219	-2.19531
#aa5555	sh_salba_v2_110145	AT5G54960.1	Pyruvate decarboxylase 2 [Source:UniProtKB/Swiss-Prot;Acc:Q9FFT4]	-1.5774	-2.89556	-3.47674	-0.479912	-2.33148	-1.36472	-2.79212	-2.48806	3.88807	-1.65553	-1.14126	-3.05097	-0.290094
#aa5555	sh_salba_v2_139064	AT1G73965.1	CLAVATA3/ESR (CLE)-related protein 13 [Source:UniProtKB/Swiss-Prot;Acc:Q6NMF0]	-3.64612	-1.40072	-2.39325	-1.89407	-2.16941	-2.9979	-1.70797	-3.49057	3.89135	-2.57429	-0.36013	-0.235941	-0.405604
#aa5555	sh_salba_v2_128601	#N/A	#N/A	-3.73038	-1.47335	-0.590683	-1.3437	-1.70304	-0.467521	-1.02483	-3.57274	3.89228	-1.13407	-1.17991	-3.47214	-3.50763
#aa5555	sh_salba_v2_53998	#N/A	#N/A	-3.55855	-3.2765	-3.21039	-2.6045	-3.32106	-2.41622	-3.31359	-3.40145	3.91877	-0.984826	0.265445	-0.364913	0.50643
#aa5555	sh_salba_v2_139824	AT5G62710.1	Leucine-rich repeat protein kinase-like protein [Source:UniProtKB/TrEMBL;Acc:Q8GX94]	-0.409532	-0.150843	-0.0908834	-0.168538	-0.189122	-0.221288	-0.183042	0.321184	3.92175	-0.175592	-0.126977	0.544178	0.479573
#aa5555	sh_salba_v2_131663	#N/A	#N/A	-3.50171	-3.22676	-2.24386	-3.24762	-2.71963	-1.85494	-3.275	-2.09739	3.93319	-3.27441	-3.21423	-3.2523	-3.30032
#aa5555	sh_salba_v2_131247	#N/A	#N/A	-1.29749	-0.254269	-0.965843	-0.480756	-1.07288	1.10989	-1.06464	-1.14843	3.93642	-1.05824	-1.00601	-0.188116	-0.639364
#aa5555	sh_salba_v2_113085	AT1G63910.1	MYB transcription factor [Source:UniProtKB/TrEMBL;Acc:Q9SRB0]	-2.17526	-2.7765	-2.71113	-2.79667	-2.82646	-2.8596	-2.81628	-2.90373	3.93974	-1.98701	-2.26874	-0.278088	1.02259
#aa5555	sh_salba_v2_128269	#N/A	#N/A	0.453685	1.28688	0.763329	0.689127	0.688246	0.651401	1.03162	0.608893	3.94555	1.38184	1.05772	0.686262	0.66754
#aa5555	sh_salba_v2_145373	#N/A	#N/A	-3.98282	-3.70201	-3.63615	-3.15696	-3.75498	0.0407489	-1.53412	-2.0365	3.96577	-1.19168	-1.45051	-3.72682	-3.76748
#aa5555	sh_salba_v2_130514	AT1G33730.2	Cytochrome P450, family 76, subfamily C, polypeptide 5 [Source:UniProtKB/TrEMBL;Acc:F4HRA1]	-3.33437	-0.0386874	-2.98614	-1.61429	-1.38784	-1.67223	-0.717975	0.437982	3.96698	-1.80406	-1.06857	-2.1904	-2.32344
#aa5555	sh_salba_v2_131137	#N/A	#N/A	-4.87362	-2.33583	-2.95401	-3.95895	-4.41091	-3.55289	-4.95124	-3.65444	3.97356	-1.85641	-1.29035	-1.59676	-1.05854
#aa5555	sh_salba_v2_24570	AT5G39785.5	Protein of unknown function (DUF1666) [Source:TAIR;Acc:AT5G39785]	-2.63092	-2.09596	-3.66326	-1.90613	-4.45511	-2.9728	-2.50895	-2.94229	3.98227	-1.97245	-0.557383	-0.951279	-0.600333
#aa5555	sh_salba_v2_115837	AT5G60490.1	Fasciclin-like arabinogalactan protein 12 [Source:UniProtKB/Swiss-Prot;Acc:Q8LEE9]	-2.85505	-2.57636	-2.51111	-2.59644	-2.62491	-2.65836	-2.61536	-2.70257	3.98533	-1.3614	-2.55435	-0.363327	1.4379
#aa5555	sh_salba_v2_140580	#N/A	#N/A	-1.72396	-1.45283	-1.38955	-0.899798	-0.93003	-1.53375	-0.578007	-1.57663	3.98795	-0.208313	-0.554443	-1.4763	-1.51452
#aa5555	sh_salba_v2_84715	AT5G60490.1	Fasciclin-like arabinogalactan protein 12 [Source:UniProtKB/Swiss-Prot;Acc:Q8LEE9]	-6.22732	-4.59307	-5.82983	-5.59742	-7.45496	-7.96091	-7.01649	-6.68322	3.98964	-4.29737	-3.16456	-1.34351	-0.299625
#aa5555	sh_salba_v2_122459	#N/A	#N/A	-3.29023	-3.00842	-2.9424	-1.78803	-1.49267	-0.853199	-2.50805	0.574506	3.99929	-1.03836	-1.3809	-0.461212	-1.34307
#aa5555	sh_salba_v2_106981	AT2G25660.3	Embryo defective 2410 protein [Source:UniProtKB/TrEMBL;Acc:F4ISL7]	-1.99137	-0.233628	-0.777565	-1.02795	-1.12224	-0.440698	-1.14095	-1.24715	4.00852	-0.939294	-0.0919299	-1.19967	-0.313786
#aa5555	sh_salba_v2_67228	AT2G46770.1	NAC domain-containing protein 43 [Source:UniProtKB/Swiss-Prot;Acc:Q84WP6]	-2.97201	-5.57898	-7.70724	-4.42341	-6.59533	-6.41197	-7.25545	-7.90163	4.00959	-0.762204	-0.578857	-0.685081	0.457381
#aa5555	sh_salba_v2_131658	#N/A	#N/A	-0.221803	0.0343315	0.0936148	0.0169682	-0.0018294	1.41419	0.00342343	-0.0756337	4.012	0.969445	0.0588309	0.0134616	-0.016679
#aa5555	sh_salba_v2_106600	#N/A	#N/A	-2.24402	-1.1903	-1.906	-0.685498	-2.02247	-2.0539	-2.01083	-1.12181	4.01223	-1.18471	-1.46291	-0.775399	-0.523564
#aa5555	sh_salba_v2_144013	AT5G49690.1	UDP-glycosyltransferase 91C1 [Source:UniProtKB/Swiss-Prot;Acc:Q9LTA3]	-4.29599	-0.112535	-1.49325	-0.444257	-0.766621	-3.21515	-2.87773	-4.14129	4.01709	-2.7572	-1.42914	-4.03819	-2.33927
#aa5555	sh_salba_v2_127059	AT1G71692.1	Agamous-like MADS-box protein AGL12 [Source:UniProtKB/Swiss-Prot;Acc:Q38841]	-5.03892	-0.686017	-2.3038	-1.08875	-3.01917	-3.69861	-1.44931	-0.781711	4.0206	-2.33751	-2.40371	-2.7708	-4.81883
#aa5555	sh_salba_v2_131616	#N/A	#N/A	-3.75979	-3.4828	-3.41785	-3.50362	-3.54631	-3.57557	-3.52988	-3.61802	4.04375	-2.20409	-0.623748	-3.50824	-3.55503
#aa5555	sh_salba_v2_113879	#N/A	#N/A	-5.50882	-5.22553	-5.15904	-5.24615	-4.67965	-5.30997	-5.26592	-5.35475	4.05697	0.0131288	0.604351	-2.13989	-2.14862
#aa5555	sh_salba_v2_144194	#N/A	#N/A	-2.09577	-3.56421	-3.49819	-1.54671	-2.19386	-1.92404	-0.89163	-0.726921	4.06182	-1.80688	-0.76671	-2.34632	-1.73121
#aa5555	sh_salba_v2_130515	#N/A	#N/A	-1.97859	-1.70355	-1.63928	-0.512971	-0.516417	-0.651265	-0.788789	-0.519021	4.06979	-0.231887	-0.810582	-1.7271	-1.31288
#aa5555	sh_salba_v2_117716	AT2G27690.1	Cytochrome P450 94C1 [Source:UniProtKB/Swiss-Prot;Acc:Q9ZUX1]	-1.42502	-0.378932	-1.08965	-1.17215	-1.19393	-1.22812	-1.18752	-1.2719	4.07119	-1.17993	0.335504	0.837821	0.0774935
#aa5555	sh_salba_v2_107345	AT1G75660.1	5'-3' exoribonuclease 3 [Source:UniProtKB/Swiss-Prot;Acc:Q9FQ03]	-2.92627	-2.61642	-1.93149	-1.31996	-2.58848	-2.11382	-1.06321	-0.105553	4.0801	-0.794666	-1.98019	-1.38135	-0.925828
#aa5555	sh_salba_v2_123544	#N/A	#N/A	-3.06203	-1.9445	-2.71518	-1.55399	-1.26013	-0.180776	-0.746636	-1.70285	4.08073	-1.14958	-0.637078	-1.11983	-1.30078
#aa5555	sh_salba_v2_122135	AT3G30340.2	WAT1-related protein At3g30340 [Source:UniProtKB/Swiss-Prot;Acc:Q9LI65]	-3.40917	-3.12822	-3.06238	-1.86774	-1.82389	-1.70586	-0.43112	-1.95957	4.10831	-1.16751	0.0533634	-1.92357	-1.88608
#aa5555	sh_salba_v2_124200	AT1G27930.1	Probable methyltransferase At1g27930 [Source:UniProtKB/Swiss-Prot;Acc:Q9C7F9]	-3.58069	-1.97777	-3.23551	-1.18983	-2.38013	-1.92378	-1.45476	-2.47304	4.11112	-1.08518	-1.17438	-2.80473	-2.85429
#aa5555	sh_salba_v2_88993	AT2G36870.1	Probable xyloglucan endotransglucosylase/hydrolase protein 32 [Source:UniProtKB/Swiss-Prot;Acc:Q9SJL9]	-7.05953	-0.612757	-2.10679	-0.497343	-1.35804	-1.99044	-3.0099	-5.3218	4.11251	-2.19393	-2.30671	-4.0009	-2.10162
#aa5555	sh_salba_v2_11225	AT1G74660.1	Mini zinc finger protein 1 [Source:UniProtKB/Swiss-Prot;Acc:Q9CA51]	-4.75783	-3.33768	-4.4113	-2.76435	-4.53586	-4.21039	-4.5218	-4.6106	4.13412	-3.20296	-2.41166	-1.27864	-0.87845
#aa5555	sh_salba_v2_87684	AT3G15050.1	IQ-domain 10 [Source:UniProtKB/TrEMBL;Acc:Q9LKA0]	-4.96365	-4.68075	-4.61437	-3.33627	-2.55636	-3.20161	-3.48485	-4.80967	4.13414	-2.61573	-2.38835	0.462941	-0.000435663
#aa5555	sh_salba_v2_145407	AT1G30530.1	Glycosyltransferase [Source:UniProtKB/TrEMBL;Acc:W8PVA4]	-1.94383	-1.67049	-1.60664	-1.69005	-1.71905	-0.185701	-0.783141	-1.79469	4.16695	0.00590906	-0.490342	-1.69414	-1.09805
#aa5555	sh_salba_v2_145389	#N/A	#N/A	-1.58695	-1.31609	-1.2529	-0.50916	-0.123761	-0.655617	-1.35373	-0.919684	4.16709	-0.584911	0.409023	-1.33935	-0.744858
#aa5555	sh_salba_v2_131615	#N/A	#N/A	-3.42028	-3.14628	-1.37415	-2.5926	-3.21289	-3.24096	-3.19499	-3.2825	4.17282	-3.19474	-3.13442	-3.17188	-3.22037
#aa5555	sh_salba_v2_131577	AT5G59030.1	Copper transporter 1 [Source:UniProtKB/Swiss-Prot;Acc:Q39065]	-4.60281	-4.32405	-4.25862	-3.79296	-4.38867	-4.0604	-3.83585	-0.79104	4.18198	-4.37068	-4.31027	-4.34982	-4.39729
#aa5555	sh_salba_v2_11223	AT1G74660.1	Mini zinc finger protein 1 [Source:UniProtKB/Swiss-Prot;Acc:Q9CA51]	-3.71187	-1.54839	-4.09079	-2.47997	-4.37165	-4.27932	-4.34512	-4.45654	4.19322	-2.09231	-1.61549	-0.221515	0.372841
#aa5555	sh_salba_v2_31531	AT4G36220.1	Cytochrome P450 84A1 [Source:UniProtKB/Swiss-Prot;Acc:Q42600]	-5.01991	-6.10314	-1.50988	-1.98522	-1.50517	-1.529	-1.36058	-2.20255	4.20248	-2.51365	-2.70507	-2.95069	-1.80303
#aa5555	sh_salba_v2_20325	AT5G60580.3	RING/U-box domain-containing protein [Source:UniProtKB/TrEMBL;Acc:F4K0E2]	-7.13226	-2.91856	-4.80005	-1.53394	-3.86414	-2.66582	-2.84614	-2.06285	4.2187	-1.72795	-0.702448	-1.83892	-1.86104
#aa5555	sh_salba_v2_113876	AT2G38080.1	Laccase-4 [Source:UniProtKB/Swiss-Prot;Acc:O80434]	-3.53622	-3.25747	-3.19212	-3.27795	-3.31372	-3.34512	-3.30064	-3.38861	4.22931	-0.412125	-0.0621834	-3.28235	-2.45865
#aa5555	sh_salba_v2_82942	AT3G53980.2	At3g53980 [Source:UniProtKB/TrEMBL;Acc:Q9M329]	-5.45336	1.15415	-4.41883	-1.93257	-5.22325	-5.25644	-5.21206	-5.30094	4.26282	-3.95552	-5.14996	-3.9461	-4.08249
#aa5555	sh_salba_v2_107515	#N/A	#N/A	-3.61073	-1.6169	-1.8013	-2.50854	-1.67163	-1.92324	-2.44162	-2.94203	4.27108	0.116419	-0.425548	-2.83405	-2.56366
#aa5555	sh_salba_v2_144435	#N/A	#N/A	-2.69586	-2.41726	-0.56892	-1.31097	-1.03346	-1.26422	-1.91584	-2.02523	4.27765	-2.01684	-1.54646	-0.457813	-0.075619
#aa5555	sh_salba_v2_27381	AT3G18280.2	Bifunctional inhibitor/lipid-transfer protein/seed storage 2S albumin superfamily protein [Source:UniProtKB/TrEMBL;Acc:A0A1I9LP30]	-6.42524	-1.79085	-2.07978	-2.0244	-1.2557	-0.973421	-1.7817	-5.33486	4.30162	-1.74172	-2.28569	-3.9939	-4.3873
#aa5555	sh_salba_v2_145409	#N/A	#N/A	-2.80924	-2.53564	-2.47159	-2.55597	-2.59702	-1.26105	-2.06766	-2.66818	4.31405	-2.57949	-2.02494	-2.00416	-1.45202
#aa5555	sh_salba_v2_48240	AT1G72230.1	At1g72230/T9N14_17 [Source:UniProtKB/TrEMBL;Acc:Q9C7T2]	-5.18835	-4.90568	-4.83933	-3.64817	-4.28913	-4.99119	-4.94692	-4.4443	4.32534	-1.89405	-0.884081	-0.510581	-0.260918
#aa5555	sh_salba_v2_121340	AT1G66810.3	Zinc finger CCCH domain-containing protein 14 [Source:UniProtKB/Swiss-Prot;Acc:Q9C9N3]	-1.59323	-2.1183	-3.37422	-2.17	-3.49194	-2.64166	-1.78603	-2.67429	4.34488	-0.287538	-1.46385	-2.20786	-2.53318
#aa5555	sh_salba_v2_04648	AT1G53590.1	C2 domain-containing protein At1g53590 [Source:UniProtKB/Swiss-Prot;Acc:Q93XX4]	-1.03702	-1.73774	-1.67388	-1.75736	-1.78764	-1.0689	-1.23477	-1.86278	4.35066	-0.432184	-0.973238	-0.367695	-0.727872
#aa5555	sh_salba_v2_126831	AT3G24310.1	MYB305 [Source:UniProtKB/TrEMBL;Acc:A0A178VHM5]	-3.58286	-3.30404	-3.23867	-1.56401	-3.36049	-1.60485	-2.41065	-0.0995341	4.35088	-2.93721	-2.8026	-3.32894	-2.58148
#aa5555	sh_salba_v2_04338	AT5G07050.1	WAT1-related protein At5g07050 [Source:UniProtKB/Swiss-Prot;Acc:Q9FL41]	-7.45659	-7.17216	-7.10539	-5.84585	-5.54014	-1.02603	-1.01627	-2.61896	4.36362	-3.32916	-3.11697	-0.453566	-0.352839
#aa5555	sh_salba_v2_142709	AT2G22590.1	Glycosyltransferase [Source:UniProtKB/TrEMBL;Acc:W8PVQ2]	-4.26813	-3.18601	-2.76438	-0.878489	-1.50259	-2.87445	-4.02995	-4.11844	4.36365	-2.50968	-1.49653	-3.51891	-1.512
#aa5555	sh_salba_v2_117290	AT2G38080.1	Laccase-4 [Source:UniProtKB/Swiss-Prot;Acc:O80434]	-5.35857	-4.31574	-5.01065	-5.09761	-5.13369	-5.16555	-5.12051	-5.20948	4.36474	-1.07695	-0.249909	-2.32274	-2.56055
#aa5555	sh_salba_v2_145061	AT5G66040.1	Thiosulfate sulfurtransferase 16, chloroplastic [Source:UniProtKB/Swiss-Prot;Acc:Q39129]	-3.42961	-4.15896	-4.09404	-4.18049	-4.22721	-3.80514	-4.20893	-4.29744	4.37467	-4.20907	-3.29815	-3.66236	-3.16185
#aa5555	sh_salba_v2_143244	AT3G14470.2	Putative disease resistance RPP13-like protein 1 [Source:UniProtKB/Swiss-Prot;Acc:Q9LRR4]	-3.24997	-0.65505	-2.90374	-0.704261	-3.01669	-0.830546	-1.78303	-0.986738	4.39105	-3.00153	-1.3485	-1.55255	-3.03102
#aa5555	sh_salba_v2_118256	#N/A	#N/A	-6.28937	-1.75083	-1.81844	-2.48751	-3.77582	-6.09453	-5.15251	-5.55336	4.41066	-2.16611	-1.98106	-1.89184	-2.0063
#aa5555	sh_salba_v2_73797	#N/A	#N/A	-3.09401	-2.81837	-2.7538	-2.83881	-2.87861	-2.90836	-2.86353	-2.95093	4.41208	-1.76176	-1.95201	-0.90797	-1.64458
#aa5555	sh_salba_v2_88994	AT2G36870.2	Probable xyloglucan endotransglucosylase/hydrolase protein 32 [Source:UniProtKB/Swiss-Prot;Acc:Q9SJL9]	-3.75186	-2.1084	-3.02588	-0.495522	-3.52041	-0.631829	-1.37862	-2.81912	4.41267	-1.81898	-1.60426	-2.60073	-3.53402
#aa5555	sh_salba_v2_143554	AT5G62220.1	Xyloglucan galactosyltransferase XLT2 [Source:UniProtKB/Swiss-Prot;Acc:F4K6F1]	-2.28842	-2.01523	-1.95135	-1.04615	-2.07015	-2.10075	-1.50965	-1.24531	4.44801	-1.24203	-1.14065	-1.53794	-0.81657
#aa5555	sh_salba_v2_68744	AT5G60490.1	Fasciclin-like arabinogalactan protein 12 [Source:UniProtKB/Swiss-Prot;Acc:Q8LEE9]	-3.30561	-3.70947	-3.64349	-3.72992	-3.19534	-3.79387	-3.75001	-3.83828	4.45926	-2.77764	-2.09215	-0.154237	0.632041
#aa5555	sh_salba_v2_145109	#N/A	#N/A	0.129594	0.379444	0.437088	0.362813	0.346576	0.314694	0.350691	1.79057	4.45996	0.3591	0.404561	0.792816	0.331431
#aa5555	sh_salba_v2_128642	AT5G44380.2	FAD-binding Berberine family protein [Source:TAIR;Acc:AT5G44380]	-2.67194	-3.27617	-3.21121	-3.29683	-3.33752	-3.3673	-3.32204	-2.50698	4.46057	-2.26442	-2.77353	-2.77808	-1.09242
#aa5555	sh_salba_v2_122370	AT3G45850.1	P-loop containing nucleoside triphosphate hydrolases superfamily protein [Source:TAIR;Acc:AT3G45850]	-3.28775	-2.92048	-2.8621	-3.09757	-3.42729	-2.32398	-2.53451	-2.37814	4.46873	-2.88522	-2.4973	-2.23963	-1.82889
#aa5555	sh_salba_v2_128168	AT5G23210.4	Serine carboxypeptidase-like 34 [Source:UniProtKB/Swiss-Prot;Acc:Q0WPR4]	-4.07675	-1.7906	-3.72878	-2.86501	-3.84445	-1.66932	-1.63176	0.0603777	4.47035	-2.153	-1.54319	-2.34352	-2.33239
#aa5555	sh_salba_v2_24681	AT2G44745.1	At2g44745 [Source:UniProtKB/TrEMBL;Acc:Q1PEU5]	-4.05159	-2.30961	-3.42728	-2.10131	-1.88527	-3.45675	-4.23874	-4.72349	4.49833	-2.54586	-2.99325	-4.04621	-4.1134
#aa5555	sh_salba_v2_76728	AT5G23810.1	Probable amino acid permease 7 [Source:UniProtKB/Swiss-Prot;Acc:Q9FF99]	-4.16087	-4.92873	-4.86246	-3.09429	-3.50982	-1.57704	-1.04129	-2.39495	4.52326	-2.16984	-1.46292	-3.72792	-2.90083
#aa5555	sh_salba_v2_138653	AT2G29130.1	Laccase-2 [Source:UniProtKB/Swiss-Prot;Acc:O81081]	-3.85857	-2.38554	-4.00637	-1.11163	-5.06064	-1.22961	-0.69645	-2.57575	4.54753	-2.86943	-2.02406	-4.43194	-3.46877
#aa5555	sh_salba_v2_145406	AT3G46530.1	Disease resistance protein RPP13 [Source:UniProtKB/Swiss-Prot;Acc:Q9M667]	-4.15589	-1.36686	-3.11876	-1.63347	-1.95569	-1.05927	-1.84027	-4.00211	4.56151	-0.988127	-1.1788	-3.89859	-3.31069
#aa5555	sh_salba_v2_123507	AT1G67980.1	Putative caffeoyl-CoA O-methyltransferase At1g67980 [Source:UniProtKB/Swiss-Prot;Acc:Q9C9W3]	-4.52466	0.0375287	-2.27363	-0.561532	-3.83122	-3.95671	-5.27521	-4.08256	4.57534	-5.26978	-3.84306	-2.39697	-2.86033
#aa5555	sh_salba_v2_141478	AT5G53990.1	UDP-glycosyltransferase 79B9 [Source:UniProtKB/Swiss-Prot;Acc:Q9FN28]	-3.06127	-2.78568	-2.72112	-2.80609	-2.84566	-2.14543	-1.88425	-2.39865	4.5779	-2.82834	-2.76996	-1.90009	-2.22022
#aa5555	sh_salba_v2_122293	AT5G04530.1	3-ketoacyl-CoA synthase 19 [Source:UniProtKB/Swiss-Prot;Acc:Q9LZ72]	-3.42554	-3.14848	-3.08353	-2.59902	-3.20865	-1.48972	-3.19369	-2.76341	4.5789	-3.19129	-3.13261	-1.30585	-2.10893
#aa5555	sh_salba_v2_142097	AT5G54960.1	Pyruvate decarboxylase 2 [Source:UniProtKB/Swiss-Prot;Acc:Q9FFT4]	-1.07419	-3.24758	-3.98163	-1.02766	-4.09885	-2.55261	-2.60871	-2.61503	4.59892	-1.87458	-1.81197	-4.07254	-1.14043
#aa5555	sh_salba_v2_121905	AT1G68200.1	Zinc finger CCCH domain-containing protein 15 [Source:UniProtKB/Swiss-Prot;Acc:Q9C9F5]	-5.36524	-3.41284	-5.01767	-2.82235	-5.14192	-4.81749	-4.5951	-4.6304	4.60532	-1.25634	-1.50595	-2.6865	-2.21587
#aa5555	sh_salba_v2_131172	AT4G32810.1	carotenoid cleavage dioxygenase 8 [Source:TAIR;Acc:AT4G32810]	-5.75742	-5.47831	-5.41274	-4.54004	-5.54682	-5.57587	-3.65364	-4.05657	4.63442	-5.52871	-4.6156	-4.9869	-5.55459
#aa5555	sh_salba_v2_09180	AT1G47960.2	Cell wall / vacuolar inhibitor of fructosidase 1 [Source:UniProtKB/Swiss-Prot;Acc:F4HWQ8]	-5.17436	-5.76439	-5.6986	-5.78582	-5.83096	-5.86023	-2.54534	-3.70798	4.63653	-5.81276	-5.27033	-4.62327	-3.45978
#aa5555	sh_salba_v2_76732	AT5G23810.1	Probable amino acid permease 7 [Source:UniProtKB/Swiss-Prot;Acc:Q9FF99]	-5.33122	-3.34512	-3.38188	-2.95475	-3.20124	-2.62093	-2.8855	-1.27588	4.64965	-2.76218	-3.31772	-2.75756	-1.63652
#aa5555	sh_salba_v2_128199	AT1G74660.1	Mini zinc finger protein 1 [Source:UniProtKB/Swiss-Prot;Acc:Q9CA51]	-3.41245	-1.08449	-2.27663	-3.15582	-3.19498	-3.22518	-3.18024	-3.26806	4.67349	-1.7147	-1.96837	-3.16032	-3.20488
#aa5555	sh_salba_v2_131662	#N/A	#N/A	-2.05698	-1.78272	-1.01639	-0.853897	-1.83111	-1.41195	-0.892455	-0.614984	4.70244	-1.40704	-0.603117	-1.80645	-0.57533
#aa5555	sh_salba_v2_143719	AT3G45850.1	P-loop containing nucleoside triphosphate hydrolases superfamily protein [Source:TAIR;Acc:AT3G45850]	-2.8862	-2.81751	-2.71149	-2.62064	-2.96073	-2.05646	-2.64038	-2.49424	4.71153	-2.8462	-2.33221	-2.11984	-1.84475
#aa5555	sh_salba_v2_133651	#N/A	#N/A	-4.04401	-3.76604	-2.91108	-3.78692	-3.82919	-3.40935	-1.03443	-2.94301	4.71174	-3.81139	-3.75159	-3.79154	-3.83814
#aa5555	sh_salba_v2_72972	#N/A	#N/A	-3.06954	-2.79091	-1.96396	-2.32802	-2.36089	-1.51575	-1.90119	-1.44732	4.71243	-0.685812	-0.815316	-1.09661	-2.40635
#aa5555	sh_salba_v2_145433	#N/A	#N/A	-2.88284	-2.61212	-2.54878	-2.63271	-2.67859	-2.70603	-2.66054	-2.74703	4.72959	-2.66047	-1.73859	-2.63737	-2.68569
#aa5555	sh_salba_v2_130245	#N/A	#N/A	-3.34632	-3.06801	-3.00278	-1.36838	-2.28129	-3.15511	-3.11081	-3.19859	4.73215	-0.403584	-0.960269	-2.20196	-2.30144
#aa5555	sh_salba_v2_128432	#N/A	#N/A	-1.82255	-1.43961	-3.07128	-0.0871181	-3.18808	-2.2388	-2.63981	-1.02953	4.75879	-2.76606	-3.116	-3.16145	-3.20104
#aa5555	sh_salba_v2_131620	#N/A	#N/A	-1.50621	-1.241	-1.1792	-0.684783	-1.29654	-1.32533	-1.2829	-1.36662	4.7636	-1.27994	0.275508	-1.26437	-1.30621
#aa5555	sh_salba_v2_117299	#N/A	#N/A	-2.72295	-2.44991	-1.5824	-1.61799	-1.66161	-2.54026	-2.49556	-2.05941	4.76942	-2.08222	-1.9387	-1.9722	-2.52017
#aa5555	sh_salba_v2_116452	AT4G17220.1	Microtubule-associated protein 70-5 [Source:UniProtKB/Swiss-Prot;Acc:Q8GYX3]	-3.86222	-2.52584	-2.54075	-2.87921	-4.22506	-3.81616	-3.84992	-5.54702	4.77042	-4.17482	-3.40889	-1.22863	-0.796191
#aa5555	sh_salba_v2_133649	#N/A	#N/A	-7.48838	-5.83643	-5.28664	-7.06386	-6.71772	-6.72299	-1.95303	-2.2649	4.77886	-8.54454	-8.39984	-7.28376	-8.26118
#aa5555	sh_salba_v2_45232	AT3G52600.1	Beta-fructofuranosidase, insoluble isoenzyme CWINV2 [Source:UniProtKB/Swiss-Prot;Acc:Q1PEF8]	-2.23705	-1.97321	-1.91166	-1.99324	-2.0398	-2.0659	-2.02132	-2.10569	4.79223	-2.02177	-1.96308	-1.99783	-2.04605
#aa5555	sh_salba_v2_143861	AT5G64530.1	NAC domain-containing protein 104 [Source:UniProtKB/Swiss-Prot;Acc:Q8GWK6]	-2.26941	-4.50821	-5.23856	-2.14329	-3.60301	-1.98201	-3.29454	-3.54185	4.84106	-1.91608	-2.84704	-3.4789	-3.02085
#aa5555	sh_salba_v2_141639	AT5G49690.1	UDP-glycosyltransferase 91C1 [Source:UniProtKB/Swiss-Prot;Acc:Q9LTA3]	-2.27904	-2.97411	-4.5285	-1.55951	-1.97061	-1.15638	-4.1988	-3.37857	4.85669	-5.35429	-3.59011	-5.13847	-6.64043
#aa5555	sh_salba_v2_127083	AT1G64530.1	Protein NLP6 [Source:UniProtKB/Swiss-Prot;Acc:Q8RWY4]	-6.04264	-2.10664	-3.40128	-1.72735	-2.98736	-3.10535	-2.51049	-1.94825	4.86989	-2.37995	-3.67845	-3.77702	-4.04381
#aa5555	sh_salba_v2_81532	AT2G41660.1	MIZ1 [Source:UniProtKB/TrEMBL;Acc:A0A178VY97]	-2.12597	-0.486101	-1.78776	-0.63477	-1.44192	-1.93392	-1.3489	-1.38084	4.88183	-0.596246	-1.34399	-1.87568	-1.27952
#aa5555	sh_salba_v2_103398	AT1G05710.6	NA	-3.54615	-4.08975	-5.74278	-4.57312	-4.90316	-4.58766	-3.64044	-2.20604	4.88352	-2.81443	-3.95505	-2.39325	-2.32732
#aa5555	sh_salba_v2_64504	AT5G36110.1	Cytochrome P450, family 716, subfamily A, polypeptide 1 [Source:UniProtKB/TrEMBL;Acc:Q9LVY7]	-2.9554	-1.64309	-5.19431	-1.56976	-5.31871	-2.65793	-2.87364	-3.72192	4.90477	-5.30164	-3.31298	-5.2858	-5.32962
#aa5555	sh_salba_v2_75115	AT2G34360.2	Protein DETOXIFICATION 15 [Source:UniProtKB/Swiss-Prot;Acc:F4IHU9]	-7.94145	-6.83668	-7.59451	-7.68198	-7.72671	-6.81597	-2.44943	-2.78915	4.93957	-7.70853	-7.16768	-7.68674	-7.73516
#aa5555	sh_salba_v2_142190	AT5G62220.1	Xyloglucan galactosyltransferase XLT2 [Source:UniProtKB/Swiss-Prot;Acc:F4K6F1]	-3.10991	-2.83233	-2.7673	-1.87808	-2.88752	-2.91896	-1.64256	-2.44489	4.95291	-2.04502	-0.52584	-2.33351	-2.44944
#aa5555	sh_salba_v2_127656	AT3G47570.1	Probable LRR receptor-like serine/threonine-protein kinase At3g47570 [Source:UniProtKB/Swiss-Prot;Acc:C0LGP4]	-4.96404	-5.41724	-5.35118	-2.92924	-5.47728	-3.61625	-2.52912	-0.912729	4.95799	-3.69856	-4.55232	-4.95164	-5.04371
#aa5555	sh_salba_v2_85729	AT5G15630.1	COBRA-like protein 4 [Source:UniProtKB/Swiss-Prot;Acc:Q9LFW3]	-8.10623	-5.27161	-5.98556	-6.27587	-7.22089	-7.14439	-5.73401	-7.44473	4.95855	-3.34701	-1.2787	-0.853175	-0.412363
#aa5555	sh_salba_v2_145398	#N/A	#N/A	-2.46449	-2.19029	-2.12614	-1.65048	-1.67208	-1.10539	-2.23266	-2.31914	5.00447	-0.584748	-2.17241	-2.2146	-2.25652
#aa5555	sh_salba_v2_112974	AT2G37050.1	Leucine-rich repeat receptor-like protein kinase [Source:UniProtKB/TrEMBL;Acc:C0LGM1]	-4.27826	-5.21765	-5.15157	-3.14001	-5.27642	-5.30774	-3.60343	-0.901995	5.00969	-4.79332	-4.3582	-2.84101	-1.76536
#aa5555	sh_salba_v2_127084	AT1G64530.1	Protein NLP6 [Source:UniProtKB/Swiss-Prot;Acc:Q8RWY4]	-4.5385	-4.2573	-4.19131	-2.3749	-2.41374	-2.61102	-1.4438	-4.38873	5.09778	-1.51402	-2.84435	-1.58248	-4.32439
#aa5555	sh_salba_v2_04984	AT5G49740.2	Ferric reduction oxidase 7, chloroplastic [Source:UniProtKB/Swiss-Prot;Acc:Q3KTM0]	-3.35388	-3.0756	-3.01038	-1.56816	-2.52737	-2.40178	-3.11851	-0.319106	5.13189	-3.11477	-1.58791	-2.46789	-3.14269
#aa5555	sh_salba_v2_145191	#N/A	#N/A	-3.57441	-2.02328	-3.22932	-2.8336	-2.43615	-0.520574	-2.13117	-2.90894	5.17429	-2.55537	-1.15713	-2.41	-1.87594
#aa5555	sh_salba_v2_142130	#N/A	#N/A	-4.39743	-2.82344	-3.36183	-0.907355	-4.17482	-4.20617	-4.16117	-4.24978	5.17707	-3.17699	-2.15458	-2.27571	-3.39877
#aa5555	sh_salba_v2_73791	AT5G09360.1	Laccase-14 [Source:UniProtKB/Swiss-Prot;Acc:Q9FY79]	-5.50745	-2.37526	-6.1497	-3.71813	-6.27133	-5.24455	-6.25899	-6.34812	5.17945	-1.41517	-1.83357	-1.40772	-1.31962
#aa5555	sh_salba_v2_143521	AT1G20090.1	Rac-like GTP-binding protein ARAC4 [Source:UniProtKB/Swiss-Prot;Acc:Q38919]	-1.64459	-2.79927	-2.73445	-2.24862	-2.25033	-2.43581	-2.84288	-1.96477	5.18703	-1.8555	-2.2894	-1.0953	-2.41696
#aa5555	sh_salba_v2_89155	AT5G04530.1	3-ketoacyl-CoA synthase 19 [Source:UniProtKB/Swiss-Prot;Acc:Q9LZ72]	-4.46941	-4.191	-4.12565	-3.64562	-4.25582	-4.28509	-4.23892	-3.73709	5.21504	-4.23781	-4.17738	-1.87456	-3.48031
#aa5555	sh_salba_v2_144142	AT4G32810.1	carotenoid cleavage dioxygenase 8 [Source:TAIR;Acc:AT4G32810]	-4.42916	-4.1519	-4.08684	-3.21629	-4.21936	-3.88898	-4.20134	-3.77333	5.24609	-4.20114	-3.65637	-4.178	-4.22704
#aa5555	sh_salba_v2_143716	#N/A	#N/A	-4.1422	-3.86232	-3.79666	-2.12834	-3.91996	-3.95124	-3.40062	-3.99478	5.25999	-1.35393	-1.07086	-2.67552	-2.68331
#aa5555	sh_salba_v2_139464	AT1G23460.1	Polygalacturonase [Source:UniProtKB/TrEMBL;Acc:F4I672]	-5.20957	-6.2441	-6.17795	-5.78839	-5.82971	-5.98055	-5.78822	-3.77201	5.26918	-2.3142	-2.80863	-2.12467	-2.3725
#aa5555	sh_salba_v2_131652	AT5G58910.2	laccase 16 [Source:TAIR;Acc:AT5G58910]	-1.25355	-0.991445	-0.930456	-1.01026	-1.04636	-1.07467	-1.0328	-1.1155	5.27676	0.0524439	-0.4888	-1.01443	-1.05584
#aa5555	sh_salba_v2_103395	AT1G05710.8	NA	-4.19621	-3.33319	-4.30021	-4.86856	-4.90682	-4.33013	-5.36928	-2.03786	5.29118	-3.55398	-3.07114	-1.74284	-1.10966
#aa5555	sh_salba_v2_128641	AT5G62220.1	Xyloglucan galactosyltransferase XLT2 [Source:UniProtKB/Swiss-Prot;Acc:F4K6F1]	-2.18368	-1.12933	-1.84725	-1.93078	-1.96531	-1.99596	-1.01774	-1.51734	5.32918	-1.53843	-1.03779	-1.40741	-1.52347
#aa5555	sh_salba_v2_81266	#N/A	#N/A	-1.77295	-2.31646	-2.25213	-1.02755	-2.37207	-2.40284	-1.7118	-2.44574	5.39585	-2.35545	-2.29862	-1.78627	-1.93118
#aa5555	sh_salba_v2_131622	#N/A	#N/A	-3.45194	-3.17784	-3.11361	-3.19876	-3.24454	-3.27262	-3.22661	-3.31417	5.40049	-3.22638	-2.67463	-2.64767	-3.25201
#aa5555	sh_salba_v2_80696	#N/A	#N/A	-3.76493	-2.68011	-2.63094	-3.50766	-3.54777	-1.55808	-3.02471	-3.10403	5.44211	-3.09871	-3.47128	-2.96216	-2.39539
#aa5555	sh_salba_v2_129990	AT3G46530.1	Disease resistance protein RPP13 [Source:UniProtKB/Swiss-Prot;Acc:Q9M667]	-2.35833	-2.08451	-2.02047	-1.14787	-2.13911	-1.37785	-1.17268	-0.0884584	5.44786	-2.12266	-2.06632	-2.10871	-2.15019
#aa5555	sh_salba_v2_129605	AT5G50760.1	At5g50760 [Source:UniProtKB/TrEMBL;Acc:Q9LUE5]	-4.12234	-0.93466	-3.7764	-1.43412	-3.29784	-3.93013	-3.88543	-3.97386	5.45873	-2.44493	-2.43112	-3.86717	-2.8439
#aa5555	sh_salba_v2_131694	#N/A	#N/A	-3.20213	-2.9257	-2.86093	-2.38885	-2.98518	-3.01528	-2.97049	-3.05806	5.47219	-1.62287	-1.50761	-1.70915	-2.1574
#aa5555	sh_salba_v2_45231	AT3G52600.1	Beta-fructofuranosidase, insoluble isoenzyme CWINV2 [Source:UniProtKB/Swiss-Prot;Acc:Q1PEF8]	-1.23406	-0.977641	-0.918073	-0.996307	-1.0383	-1.06401	-1.0218	-1.10331	5.54126	-1.02092	-0.965402	-1.00061	-1.04526
#aa5555	sh_salba_v2_64294	#N/A	#N/A	-6.73961	-1.94231	-5.31778	-3.11035	-6.51601	-5.28298	-3.65638	-1.01952	5.55024	-6.49889	-5.30663	-5.99281	-6.5269
#aa5555	sh_salba_v2_76730	AT5G23810.1	Probable amino acid permease 7 [Source:UniProtKB/Swiss-Prot;Acc:Q9FF99]	-6.841	-3.42539	-4.86661	-4.37886	-4.66896	-2.53677	-2.76049	-1.35833	5.6741	-3.58104	-3.40226	-3.814	-3.27621
#aa5555	sh_salba_v2_50844	#N/A	#N/A	-1.3334	-3.25779	-2.10835	-2.77941	-2.37986	-3.34596	-2.36014	-2.51265	5.6799	-2.84229	-2.74154	-1.66609	-2.00959
#aa5555	sh_salba_v2_145424	#N/A	#N/A	-2.46687	-2.19597	-2.13263	-2.21609	-2.25794	-2.28631	-1.29612	-1.80345	5.6931	-2.24033	-2.18206	-2.2206	-2.26634
#aa5555	sh_salba_v2_115020	#N/A	#N/A	-5.3293	-5.04824	-4.98225	-4.12183	-5.108	-4.5703	-5.09348	-5.18251	5.70794	-2.46231	-0.836257	-3.62097	-3.23458
#aa5555	sh_salba_v2_49989	AT3G14840.2	Probable leucine-rich repeat receptor-like serine/threonine-protein kinase At3g14840 [Source:UniProtKB/Swiss-Prot;Acc:C0LGN2]	-3.64596	-4.86646	-4.80054	-4.04934	-2.98711	-1.39155	-2.20341	-4.10993	5.72893	-4.90935	-3.47807	-4.37444	-4.44428
#aa5555	sh_salba_v2_143584	AT4G28530.1	NAC074 [Source:UniProtKB/TrEMBL;Acc:A0A178UT39]	-2.6866	-2.41175	-2.34741	-0.665705	-2.46876	-2.49916	-1.94296	-1.03269	5.79299	-2.45191	-2.39462	-2.43628	-2.4792
#aa5555	sh_salba_v2_20910	#N/A	#N/A	-3.72635	-3.44824	-3.38302	-2.86434	-2.77243	-1.36186	-2.92831	-2.19369	5.81433	-3.07703	-2.9118	-3.47341	-3.51818
#aa5555	sh_salba_v2_62881	AT4G32810.1	carotenoid cleavage dioxygenase 8 [Source:TAIR;Acc:AT4G32810]	-3.9592	-3.87449	-5.09498	-4.11596	-5.90918	-4.85143	-3.70717	-4.26477	5.84403	-5.89136	-3.50214	-5.87174	-5.42698
#aa5555	sh_salba_v2_133653	AT5G52450.1	Protein DETOXIFICATION [Source:UniProtKB/TrEMBL;Acc:A0A178UMN3]	-7.55784	-8.00893	-7.94285	-8.03029	-8.07393	-6.86419	-2.89259	-3.30621	6.00062	-8.05589	-6.6277	-6.21422	-7.64017
#aa5555	sh_salba_v2_144782	#N/A	#N/A	-4.33376	-4.05449	-3.98896	-2.30157	-4.11569	-4.14595	-2.85694	-2.7404	6.01507	-3.62952	-3.18484	-4.07991	-2.99503
#aa5555	sh_salba_v2_74440	#N/A	#N/A	-4.04748	-3.76989	-3.70477	-2.82151	-3.83413	-3.86336	-2.8807	-3.31354	6.06406	-3.81619	-3.07223	-3.79549	-3.84271
#aa5555	sh_salba_v2_145156	#N/A	#N/A	-2.21588	-1.94467	-1.88129	-1.96453	-2.00254	-2.03197	-1.98823	-2.07403	6.1165	-0.644484	-1.92858	-1.10007	-1.55784
#aa5555	sh_salba_v2_114447	AT2G46270.3	G-box-binding factor 3 [Source:UniProtKB/Swiss-Prot;Acc:P42776]	-4.55341	-4.27712	-4.21232	-4.29916	-4.3443	-4.37376	-4.3269	-4.41516	6.14296	-4.32699	-4.26597	-4.30395	-4.35249
#aa5555	sh_salba_v2_145420	#N/A	#N/A	-2.71484	-2.44163	-2.37769	-2.46189	-2.50261	-2.53168	-1.94211	-1.59799	6.18618	-2.04872	-1.93467	-2.46638	-2.51161
#aa5555	sh_salba_v2_141417	AT5G62680.1	GTR2 [Source:UniProtKB/TrEMBL;Acc:A0A178UEQ7]	-4.04839	-3.00135	-3.70491	-3.79103	-3.83266	-3.06992	-3.81676	-2.04495	6.36665	-3.34504	-3.75534	-3.79563	-3.84184
#aa5555	sh_salba_v2_131595	AT5G09360.1	Laccase-14 [Source:UniProtKB/Swiss-Prot;Acc:Q9FY79]	-7.20154	-6.16121	-6.8552	-6.9436	-6.98836	-6.57351	-6.97123	-6.54568	6.39667	-6.50556	-5.77122	-6.04993	-6.99709
#aa5555	sh_salba_v2_131624	#N/A	#N/A	-4.82851	-3.78465	-4.48338	-4.57005	-4.6124	-2.94608	-3.35576	-4.17195	6.41278	-4.59457	-4.53443	-4.57469	-4.62147
#aa5555	sh_salba_v2_131617	#N/A	#N/A	-4.37817	-4.10042	-4.03525	-3.56783	-4.16653	-4.19542	-4.14906	-4.23768	6.5063	-4.14838	-3.60461	-4.12631	-4.1746
#aa5555	sh_salba_v2_141638	AT4G28380.1	Extensin-like protein [Source:UniProtKB/TrEMBL;Acc:O49448]	-4.45024	-4.17102	-4.10549	-4.19194	-4.23316	-4.26319	-3.6779	-4.30616	6.6201	-4.2155	-2.77372	-2.35123	-2.83918
#aa5555	sh_salba_v2_145395	AT3G09220.1	Laccase-7 [Source:UniProtKB/Swiss-Prot;Acc:Q9SR40]	-2.30323	-2.03442	-1.97161	-2.05443	-2.09737	-2.12509	-2.08066	-2.16621	6.69435	-2.07964	-2.02138	-2.05894	-2.10522
#aa5555	sh_salba_v2_131612	AT4G20820.1	Berberine bridge enzyme-like 18 [Source:UniProtKB/Swiss-Prot;Acc:Q9SVG5]	-4.52041	-4.24204	-4.1767	-3.26743	-4.3073	-4.33648	-4.29021	-4.37895	6.70442	-4.28924	-3.74654	-4.26785	-3.687
#aa5555	sh_salba_v2_73537	AT1G24140.1	Metalloendoproteinase 3-MMP [Source:UniProtKB/Swiss-Prot;Acc:Q5XF51]	-3.9197	-2.98431	-3.57654	-3.26924	-3.3119	-3.28411	-2.77962	-3.18433	7.01249	-2.42379	-3.62676	-3.66712	-3.71314
#aa5555	sh_salba_v2_124548	AT1G17950.1	Transcription factor MYB52 [Source:UniProtKB/Swiss-Prot;Acc:Q6R0C4]	-3.82951	-3.55165	-3.48648	-3.57241	-3.61336	-3.64322	-3.59777	-3.686	7.06262	-3.59577	-3.53646	-2.71041	-1.40552
#aa5555	sh_salba_v2_72813	#N/A	#N/A	-5.0275	-4.74817	-4.68258	-4.76935	-4.81322	-4.84263	-4.79628	-4.37175	7.33103	-4.02276	-4.25162	-4.28104	-4.37624
#aa5555	sh_salba_v2_22927	#N/A	#N/A	-7.17196	-6.06614	-6.82434	-4.67573	-5.67946	-3.30329	-3.99913	-5.00715	7.36147	-4.79029	-3.89918	-5.39838	-6.13978
#aa5555	sh_salba_v2_126165	#N/A	#N/A	-3.73491	-3.45787	-3.39291	-3.47867	-3.52105	-3.55039	-3.50476	-3.59288	8.55516	-3.50325	-3.44359	-2.98603	-3.52987
