# Supplementary material for: Chia (Salvia hispanica) Gene Expression Atlas Elucidates Dynamic Spatio-Temporal Changes Associated With Plant Growth and Development
Source: Front Plant Sci. 2021 Jul 20;12:667678. doi: 10.3389/fpls.2021.667678 (PMC8330693; doi:10.3389/fpls.2021.667678)
Supplement: Supplementary Material 1 — A summary of the raw and clean reads obtained after the sequencing and preprocessing, respectively, and reads aligned to the reference transcriptome. [file Data_Sheet_1.ZIP › Supplementary file S18.xlsx]

## Sheet: S. hispanica _BUSCO_exp
Supplementary file S18: FPKM values of S. hispanica BUSCO transcripts across different developmental stages and their Arabidopsis homologs
BUSCO transcripts	Seed	D3-Shoot	D3-Cotyledon	D12-Shoot	D12-P1	D69-P1-P2	D69-P3-P4	D69-P5-P6-P7	D69-Internode	D158-RacemeTopHalf	D158-RacemeBottomHalf	D159-Flowers	D164-Flowers	atID	Gene description
Sh_Salba_v2_71672	1.88442	-2.52764	-2.18599	-1.33697	-2.33367	-1.58911	-1.2169	-0.862175	1.59972	-0.592748	-0.178249	0.45907	-0.0163915	AT1G05940.1	CAT9 [Source:UniProtKB/TrEMBL;Acc:A0A178WG13]
Sh_Salba_v2_63376	-4.02353	-0.647528	-1.16933	-0.418767	-1.54594	0.403518	0.517595	0.46424	1.23474	-0.289251	0.0895308	0.462271	-0.109717	AT1G21840.2	Urease accessory protein F [Source:UniProtKB/Swiss-Prot;Acc:Q9XHZ3]
Sh_Salba_v2_04281	-1.69212	0.437266	0.170217	-1.5343	-4.37088	-0.540733	-2.14224	0.945295	1.16625	0.803695	-0.0730415	-1.5018	-2.39333	AT5G43050.1	At5g43050 [Source:UniProtKB/TrEMBL;Acc:Q9FMH9]
Sh_Salba_v2_37480	-0.49495	0.00479717	0.025706	-0.737116	-1.37346	-0.413605	-0.264448	-0.170651	1.14565	0.145442	-0.579973	-0.488553	0.27601	AT5G06830.1	CDK5RAP3-like protein [Source:UniProtKB/Swiss-Prot;Acc:Q9FG23]
Sh_Salba_v2_63374	-1.17761	-1.49422	-0.439132	-0.457069	-0.704296	0.194182	-0.199477	0.861634	1.08658	0.503471	-0.315969	0.204383	-0.0235202	AT1G21840.2	Urease accessory protein F [Source:UniProtKB/Swiss-Prot;Acc:Q9XHZ3]
Sh_Salba_v2_67935	-0.752934	0.88681	-0.499944	1.06756	0.994828	-0.189568	-4.7229	-4.81124	1.08181	-4.06395	-4.66073	-4.71317	-4.74514	AT1G64355.1	At1g64350/F15H21_2 [Source:UniProtKB/TrEMBL;Acc:Q8S9I8]
Sh_Salba_v2_135089	-1.99666	0.0584625	-0.461191	0.309266	-0.28957	0.491993	0.428788	0.9481	1.06707	-0.536332	-1.20894	-0.297438	-0.574506	AT1G26520.1	At1g26520 [Source:UniProtKB/TrEMBL;Acc:Q500W8]
Sh_Salba_v2_98753	-3.01136	-0.545727	-0.677978	-2.05123	-1.44648	-0.500797	0.256124	1.12386	0.990258	-0.116109	0.363319	-0.438319	0.44558	AT5G49570.1	Transglutaminase [Source:UniProtKB/TrEMBL;Acc:A5PHD1]
Sh_Salba_v2_94981	0.813333	-0.00687107	-0.0584108	-0.473212	-1.16442	-0.272295	-0.731716	0.606487	0.963664	-0.454844	0.230641	-0.32836	-0.175729	AT5G67170.1	OTU-containing deubiquitinating enzyme OTU7 isoform i [Source:UniProtKB/TrEMBL;Acc:F4K3M6]
Sh_Salba_v2_34171	-2.18235	-1.85526	-0.731199	-1.25092	-0.267836	-0.0913648	0.651235	0.363363	0.953101	0.648312	-0.227574	-0.0415809	0.459603	AT4G17910.4	transferases, transferring acyl groups [Source:TAIR;Acc:AT4G17910]
Sh_Salba_v2_95327	0.437091	-0.483664	-1.09856	-0.659081	-0.367799	-0.159766	0.312746	0.386107	0.917013	-0.198677	-0.282775	0.114986	-0.0813456	AT2G40570.2	At2g40570 [Source:UniProtKB/TrEMBL;Acc:Q7Y230]
Sh_Salba_v2_107394	-1.78297	0.566715	-0.325096	-0.0375355	-0.795689	-0.104877	-0.164099	0.678372	0.898598	0.455833	0.737563	-0.0618702	-0.263453	AT1G19690.1	At1g19690 [Source:UniProtKB/TrEMBL;Acc:Q147R9]
Sh_Salba_v2_01589	-0.613621	-0.23793	-1.62481	-0.661301	0.0935553	-0.423724	0.0670493	0.821763	0.893175	-0.629528	-0.384957	0.531645	0.36364	AT5G51880.1	Iron ion binding / oxidoreductase [Source:UniProtKB/TrEMBL;Acc:Q9LT92]
Sh_Salba_v2_134263	-1.47869	-1.01727	-1.91861	-0.639288	-0.391955	-0.0564858	0.264487	-0.0214402	0.87379	0.664001	0.350282	0.542187	0.179462	AT5G01310.1	APRATAXIN-like [Source:TAIR;Acc:AT5G01310]
Sh_Salba_v2_02210	-0.435406	-1.37541	-1.74024	-1.06923	-2.04062	-0.315899	0.474146	1.16668	0.859173	-0.576542	-0.220173	0.293765	0.670431	AT3G13235.3	At3g13235 [Source:UniProtKB/TrEMBL;Acc:Q1EBV4]
Sh_Salba_v2_112827	-1.62982	-0.549946	-0.533851	-0.757081	-0.740627	-0.111564	0.219391	0.278697	0.858149	0.0947659	0.380287	0.218445	0.528365	AT3G07140.1	GPI transamidase component Gpi16 subunit family protein [Source:UniProtKB/TrEMBL;Acc:Q949U5]
Sh_Salba_v2_134609	-0.0727497	-2.51048	-2.44326	-0.247262	0.432691	0.236516	0.953803	0.651627	0.815612	0.205731	0.596307	0.43276	0.530063	AT5G15390.1	rRNA methylase-like protein [Source:UniProtKB/TrEMBL;Acc:Q9LXE4]
Sh_Salba_v2_54773	-0.14359	0.0531948	0.228353	-1.65973	0.107849	-0.0440083	0.232452	-0.50416	0.801781	-1.02283	0.763893	0.401318	0.374293	AT3G51610.1	NPU [Source:UniProtKB/TrEMBL;Acc:A0A178VAS4]
Sh_Salba_v2_94978	1.98982	-0.959857	-1.31048	-0.0520161	-0.157831	-0.820031	-1.07223	-0.15333	0.800244	-0.58053	-0.792229	-0.450059	0.337096	AT5G67170.1	OTU-containing deubiquitinating enzyme OTU7 isoform i [Source:UniProtKB/TrEMBL;Acc:F4K3M6]
Sh_Salba_v2_34569	-0.558351	-0.611862	-0.8546	-0.644042	-0.419709	-0.394833	0.491278	0.465244	0.7989	-0.491847	0.681733	-0.0202803	0.145429	AT3G22590.1	Protein CDC73 homolog [Source:UniProtKB/Swiss-Prot;Acc:Q9LJ87]
Sh_Salba_v2_70877	-1.12257	0.0935739	-0.359787	0.912012	0.96244	0.682602	-0.154465	-0.0471521	0.786466	-2.34639	-2.36326	-0.592469	-0.992246	AT5G56740.2	At5g56740 [Source:UniProtKB/TrEMBL;Acc:Q1JPN3]
Sh_Salba_v2_39663	-4.03215	-1.53411	-3.67615	0.12916	-0.882428	0.216799	-0.465424	1.09892	0.769002	0.413883	-0.513796	0.374151	0.239567	AT5G50310.1	AT5g50310/MXI22_1 [Source:UniProtKB/TrEMBL;Acc:Q945N1]
Sh_Salba_v2_138837	-3.72778	-0.447426	-0.447726	-0.407428	0.430371	0.270198	0.305341	0.580611	0.758347	1.12586	-0.217989	-0.452276	-0.37096	AT2G47790.1	At2g47790/F17A22.18 [Source:UniProtKB/TrEMBL;Acc:Q944S2]
Sh_Salba_v2_97320	-6.28373	-0.151961	-1.34424	-0.078896	-0.433002	0.489248	0.291542	0.012497	0.744694	-0.208441	0.0916374	0.515413	-0.398796	AT2G46900.1	Expressed protein [Source:UniProtKB/TrEMBL;Acc:O80734]
Sh_Salba_v2_94685	2.08234	-1.94289	-2.2999	-0.576033	-0.653563	-0.131838	-0.647295	-0.189066	0.702548	-0.321968	-0.282235	-0.360163	-0.306797	AT1G67120.1	ATPases;nucleotide binding;ATP binding;nucleoside-triphosphatases;transcription factor binding [Source:TAIR;Acc:AT1G67120]
Sh_Salba_v2_69780	0.476202	-1.02023	-1.73	-0.17319	-1.27129	0.0865822	-0.078177	0.42889	0.683468	-0.0115461	0.301039	-0.201537	0.0237598	AT3G02260.4	Auxin transport protein BIG [Source:UniProtKB/Swiss-Prot;Acc:Q9SRU2]
Sh_Salba_v2_93452	-0.525116	-0.152496	-0.251967	-0.130645	-2.12707	-0.138147	-0.262546	-0.292675	0.671785	-0.302377	-0.335474	0.72526	0.781646	AT5G35690.1	Putative uncharacterized protein At5g35690 [Source:UniProtKB/TrEMBL;Acc:Q8VYQ7]
Sh_Salba_v2_54565	1.61806	-1.10869	-3.30004	-1.17948	-1.85972	-0.814903	-0.536217	-1.06379	0.643713	-0.292074	0.813855	0.415025	0.45911	AT4G04614.2	At4g04614 [Source:UniProtKB/TrEMBL;Acc:Q1G3K2]
Sh_Salba_v2_104768	-2.36253	0.189699	0.361436	-0.0595716	-0.142662	0.312778	-0.0885333	0.28271	0.615838	-0.855176	0.371825	-0.100821	-1.31165	AT5G62600.1	Transportin MOS14 [Source:UniProtKB/Swiss-Prot;Acc:Q8GUL2]
Sh_Salba_v2_99724	0.773967	-0.715688	-0.558468	-0.294563	-0.610894	-0.347337	-0.105489	0.0639842	0.61396	-0.439298	0.225127	0.262786	-0.275634	AT1G16570.1	UDP-Glycosyltransferase superfamily protein [Source:TAIR;Acc:AT1G16570]
Sh_Salba_v2_32449	-1.2295	-0.747223	-1.09465	-0.703175	-0.299677	0.353679	-0.00329837	-1.65266	0.600766	0.59118	0.661628	0.529395	0.505763	AT5G50850.1	MAB1 [Source:UniProtKB/TrEMBL;Acc:A0A178UM82]
Sh_Salba_v2_77208	0.523008	-0.0718936	-0.106542	-0.0494265	-0.0699349	-0.325796	-0.235469	0.0808694	0.597594	-0.0613607	-0.333778	-0.289384	0.0550704	AT4G18372.1	Small nuclear ribonucleoprotein family protein [Source:UniProtKB/TrEMBL;Acc:F4JQU9]
Sh_Salba_v2_97831	1.30586	-1.7413	-2.15329	-1.87877	-1.59523	0.424852	-0.0426804	-1.41615	0.565986	-0.195181	0.883559	0.0147829	0.251666	AT2G01320.4	ABCG7 [Source:UniProtKB/TrEMBL;Acc:A0A178VSW5]
Sh_Salba_v2_137656	1.66164	-0.34257	-1.05909	-0.768179	0.0487227	0.656648	0.00891947	-1.24843	0.548325	0.855046	-0.219364	0.218045	-0.322482	AT3G12210.2	DNA binding protein [Source:UniProtKB/TrEMBL;Acc:Q9C7D5]
Sh_Salba_v2_138305	1.86905	-2.89533	-1.53309	-0.429773	-0.132531	-0.580827	-0.0834609	0.33921	0.535083	-0.513582	-0.878547	0.309107	0.220441	AT5G10070.2	Probable ribosome biogenesis protein At5g10070 [Source:UniProtKB/TrEMBL;Acc:A0A178UQA3]
Sh_Salba_v2_135467	-0.887864	-1.46246	-0.648739	-0.124971	-0.019818	0.00713547	0.484245	0.546055	0.532437	0.0458688	0.468968	-0.379436	-0.0264507	AT4G30720.1	Putative oxidoreductase/electron carrier [Source:UniProtKB/TrEMBL;Acc:F4JQE2]
Sh_Salba_v2_69217	1.07143	-1.6137	-0.497841	-1.39612	-1.21973	-0.67435	-2.02472	-2.04816	0.525777	0.0575504	0.519981	-0.232878	0.943967	AT2G47470.1	UNE5 [Source:UniProtKB/TrEMBL;Acc:A0A178W1F8]
Sh_Salba_v2_67336	0.542784	1.20273	-1.22311	-0.113226	-0.205053	0.0239416	-0.638022	0.61178	0.517951	-0.471524	-0.341023	-1.02434	-1.49795	AT1G45110.1	At1g45110 [Source:UniProtKB/TrEMBL;Acc:Q6NQA0]
Sh_Salba_v2_138838	1.04037	-0.554355	-2.71434	-0.168323	0.140126	0.232123	-0.271746	0.149399	0.507956	-0.161381	-0.0356223	-0.164231	0.130996	AT2G47790.1	At2g47790/F17A22.18 [Source:UniProtKB/TrEMBL;Acc:Q944S2]
Sh_Salba_v2_77209	0.3032	0.540699	0.595261	0.52491	0.499897	0.472805	0.870319	0.434746	0.489943	0.513897	2.09924	0.52146	0.488967	AT4G18372.1	Small nuclear ribonucleoprotein family protein [Source:UniProtKB/TrEMBL;Acc:F4JQU9]
Sh_Salba_v2_108409	-0.344446	-0.677322	-0.628407	-0.3918	-0.255898	0.443149	-0.473635	-0.0742257	0.484253	0.216707	0.293497	0.359908	0.346766	AT5G15170.1	Tyrosyl-DNA phosphodiesterase 1 [Source:UniProtKB/Swiss-Prot;Acc:Q8H1D9]
Sh_Salba_v2_87980	0.122944	-1.02457	-1.52207	-0.483648	-0.275791	0.286108	0.248975	0.47669	0.482584	0.243174	0.389012	-0.0711435	-0.316936	AT5G48120.2	MMS19 nucleotide excision repair protein homolog [Source:UniProtKB/Swiss-Prot;Acc:Q0WVF8]
Sh_Salba_v2_24044	0.500341	-0.212799	-1.27088	0.201071	0.284155	-0.0369098	0.0973285	-0.108446	0.475825	-0.422719	-0.447948	0.31678	0.0974129	AT1G64350.1	Protein SEH1 [Source:UniProtKB/Swiss-Prot;Acc:Q93VR9]
Sh_Salba_v2_122349	1.35763	0.167037	-0.395932	0.0585747	-0.47483	-0.497208	-0.905039	0.475986	0.469871	-0.502348	-0.210178	-0.395176	0.090284	AT4G15030.1	FRA10AC1 domain-containing protein [Source:UniProtKB/TrEMBL;Acc:F4JJC3]
Sh_Salba_v2_28505	0.000997796	-0.139391	-0.641954	-0.0984438	-0.137533	-0.303783	-0.187095	-0.10753	0.467351	0.0989476	-0.222315	0.580038	0.26036	AT1G36310.1	AT1G36310 protein [Source:UniProtKB/TrEMBL;Acc:Q94A09]
Sh_Salba_v2_99935	-0.448584	0.0186856	0.190353	-0.398423	-0.831294	-0.0615675	-0.0988008	0.295648	0.459417	-0.390355	-0.0236011	0.247569	0.0878215	AT3G11960.1	Cleavage and polyadenylation specificity factor (CPSF) A subunit protein [Source:UniProtKB/TrEMBL;Acc:Q84R20]
Sh_Salba_v2_105885	1.86794	-1.94866	-2.34489	-0.676687	-0.0133636	-0.472117	-0.0682938	-0.0831897	0.449956	-0.103622	-0.140297	0.293304	0.225467	AT3G15080.1	At3g15080 [Source:UniProtKB/TrEMBL;Acc:Q8LAA0]
Sh_Salba_v2_98754	0.252966	-1.98916	-0.232007	-0.344179	-0.24383	0.911005	-0.328069	-0.907027	0.448022	0.233524	-0.589979	0.596822	-0.084776	AT5G49570.1	Transglutaminase [Source:UniProtKB/TrEMBL;Acc:A5PHD1]
Sh_Salba_v2_126525	-0.919079	1.31684	0.224466	0.627433	0.412348	-0.483089	-0.553544	0.423039	0.444167	-1.7314	-0.617886	-0.62785	-3.17078	AT5G57040.1	At5g57040 [Source:UniProtKB/TrEMBL;Acc:Q9LTR8]
Sh_Salba_v2_135082	-0.250557	0.207381	0.122785	-1.00298	0.225283	0.364586	-0.207249	-0.579918	0.443019	-0.0847875	0.159857	-0.14754	-0.227735	AT3G05420.2	acyl-CoA binding protein 4 [Source:TAIR;Acc:AT3G05420]
Sh_Salba_v2_28985	-0.933463	-0.511113	-0.583381	-0.13876	-0.50564	-0.770967	-0.487857	0.338755	0.442725	-0.451424	-0.299862	0.942702	0.719881	AT2G40700.1	P-loop containing nucleoside triphosphate hydrolases superfamily protein [Source:TAIR;Acc:AT2G40700]
Sh_Salba_v2_106237	0.393241	-0.897734	-0.585067	0.0217554	0.0312065	0.228735	0.0747129	0.557459	0.432545	-0.192991	0.0811874	-0.238881	-0.592375	AT5G16630.1	DNA repair protein RAD4 [Source:UniProtKB/Swiss-Prot;Acc:Q8W489]
Sh_Salba_v2_19617	1.11414	-0.959336	-1.46577	-0.84842	-1.2212	-0.564737	0.0343736	0.84629	0.412922	-0.204841	-0.275569	0.198338	0.405248	AT1G14300.1	Armadillo/beta-catenin-like repeats-containing protein [Source:UniProtKB/TrEMBL;Acc:F4HUI7]
Sh_Salba_v2_56250	0.449428	0.177081	-0.593061	-0.430188	-0.123519	0.512423	0.470874	0.260203	0.410139	0.0377417	-0.744167	-0.663437	-1.17658	AT1G50510.1	Indigoidine synthase A-like protein [Source:UniProtKB/TrEMBL;Acc:Q84K35]
Sh_Salba_v2_80409	0.901444	-0.619508	-0.613849	-0.520907	-0.0536422	-0.207486	-0.172489	-1.27818	0.408568	0.557097	0.0852212	0.0650447	0.395157	AT1G74530.3	Putative uncharacterized protein At1g74530 [Source:UniProtKB/TrEMBL;Acc:Q0WPJ3]
Sh_Salba_v2_34182	0.684022	0.0807265	0.169193	-0.670262	-1.2387	-0.569201	-0.253057	0.231124	0.40765	0.353092	0.0474461	0.127685	-0.2724	AT4G17910.3	transferases, transferring acyl groups [Source:TAIR;Acc:AT4G17910]
Sh_Salba_v2_107213	3.22649	-1.24748	-2.91923	-0.510323	-0.126813	-1.32113	-1.70681	-4.11457	0.406036	-1.09319	-0.474637	-0.417271	-1.36592	AT3G01800.1	At3g01800 [Source:UniProtKB/TrEMBL;Acc:Q6NQM0]
Sh_Salba_v2_58857	-1.21912	-0.627469	-0.886735	-0.23676	-0.670779	0.704913	0.049118	0.188919	0.394358	0.0566872	0.558676	-0.0495572	-0.224474	AT3G54440.2	Glycoside hydrolase family 2 protein [Source:UniProtKB/TrEMBL;Acc:F4JCX1]
Sh_Salba_v2_63974	0.596439	1.00964	0.950447	-0.460249	0.627939	-0.508045	-0.470064	-0.55228	0.39402	-0.459426	0.456984	-0.463678	0.48446	AT2G44920.2	Thylakoid lumenal 15 kDa protein 1, chloroplastic [Source:UniProtKB/Swiss-Prot;Acc:O22160]
Sh_Salba_v2_54771	0.620461	-0.318148	-0.077515	0.0461854	-0.163747	-0.36203	-0.0140344	-0.588806	0.392749	0.179645	0.410542	-0.366716	0.00199849	AT3G51610.1	NPU [Source:UniProtKB/TrEMBL;Acc:A0A178VAS4]
Sh_Salba_v2_70705	2.01366	-1.3005	-1.12381	0.159994	0.648	-0.354275	0.352712	-0.00639422	0.392596	0.0420935	-0.171752	0.0952029	0.43811	AT5G40530.3	S-adenosyl-L-methionine-dependent methyltransferases superfamily protein [Source:TAIR;Acc:AT5G40530]
Sh_Salba_v2_54918	0.759279	-0.813883	-1.14181	-0.146411	-0.746827	-0.133236	-0.0265012	0.514889	0.385103	-0.432845	-0.392103	0.207117	0.339604	AT5G49930.1	Gb|AAF56406.1 [Source:UniProtKB/TrEMBL;Acc:Q9LTX7]
Sh_Salba_v2_03831	-0.613221	-0.291674	-0.400565	-0.257592	-0.00939794	-0.151386	-0.0106848	-0.328432	0.381531	0.0934093	0.502925	0.332332	0.348259	AT4G10050.1	Protein phosphatase methylesterase 1 [Source:UniProtKB/TrEMBL;Acc:Q94F26]
Sh_Salba_v2_109329	0.256268	0.135473	0.101691	0.575192	1.12867	-0.329737	-0.17574	-0.529359	0.374334	-0.871006	-0.512085	-0.428702	-0.889561	AT1G27200.1	DUF23/GT0 [Source:UniProtKB/TrEMBL;Acc:I1VCA1]
Sh_Salba_v2_39659	1.14396	-0.768702	-0.945307	-0.105381	0.046646	-0.0524401	-0.26527	-0.244272	0.370499	-0.0482246	0.188405	-0.115791	-0.155014	AT5G50310.1	AT5g50310/MXI22_1 [Source:UniProtKB/TrEMBL;Acc:Q945N1]
Sh_Salba_v2_58636	1.52193	-1.03238	-1.60173	-0.348113	-0.624333	-0.837444	-0.356398	0.0222797	0.369889	-0.138185	-0.633965	0.375327	0.64017	AT3G57910.1	At3g57910 [Source:UniProtKB/TrEMBL;Acc:Q9M2Q7]
Sh_Salba_v2_98178	0.594467	0.461004	-1.64304	-0.110721	-0.0469407	-0.195885	-0.616657	0.11914	0.369318	0.0368384	-0.0248433	-0.455158	-0.398367	AT3G28030.4	5'-3' exonuclease family protein [Source:UniProtKB/TrEMBL;Acc:A0A1I9LM66]
Sh_Salba_v2_80158	1.72653	-0.502962	0.242088	-0.392383	-1.27222	-0.26034	-0.580095	0.0454702	0.345414	-0.0716252	-0.495337	-1.267	-0.421794	AT3G58460.1	RHOMBOID-like protein 15 [Source:UniProtKB/TrEMBL;Acc:F4J5V3]
Sh_Salba_v2_50564	0.599137	-0.0209683	0.320286	-0.149307	-0.183912	-0.123741	-0.344831	-0.829664	0.344505	-0.120234	-0.0796201	0.210735	0.0206418	AT2G01120.1	Origin recognition complex subunit 4 [Source:UniProtKB/TrEMBL;Acc:F4IM82]
Sh_Salba_v2_91686	0.565562	-0.502729	-0.82259	-0.36275	0.0984775	0.0875321	-0.164488	0.0193191	0.34027	-0.179598	0.156672	0.142882	-0.0322057	AT3G16840.2	P-loop containing nucleoside triphosphate hydrolases superfamily protein [Source:UniProtKB/TrEMBL;Acc:A0A178VJW0]
Sh_Salba_v2_136274	-0.369287	0.237255	0.534972	-0.0563247	0.02258	0.237554	-0.176362	0.0547447	0.336861	-0.205921	0.041852	-0.397077	-0.758135	AT2G46560.3	Transducin family protein / WD-40 repeat family protein [Source:UniProtKB/TrEMBL;Acc:F4IJ68]
Sh_Salba_v2_63379	1.16615	-1.30584	-0.56441	-0.208992	0.358963	-0.142519	0.357771	-0.138636	0.332469	-0.29662	0.112117	-0.297388	-0.259995	AT1G21840.2	Urease accessory protein F [Source:UniProtKB/Swiss-Prot;Acc:Q9XHZ3]
Sh_Salba_v2_35314	0.217585	-0.936396	-1.13066	-0.444141	0.093485	0.16463	-0.216582	0.418705	0.327074	0.347459	0.275735	0.22405	0.0228177	AT5G05680.1	Nuclear pore complex protein NUP88 [Source:UniProtKB/Swiss-Prot;Acc:Q9FFK6]
Sh_Salba_v2_37484	-2.45457	-0.29492	0.178618	-1.1283	0.268411	-0.743109	-0.265506	-0.0713834	0.326733	0.718588	0.850361	-0.99543	0.738276	AT5G06830.1	CDK5RAP3-like protein [Source:UniProtKB/Swiss-Prot;Acc:Q9FG23]
Sh_Salba_v2_107852	-5.11797	0.774322	0.285294	0.331064	-0.0521359	0.2667	-0.339164	-0.685539	0.321684	0.577689	0.00760229	-0.21707	-0.484265	AT4G38090.2	AT4G38090 protein [Source:UniProtKB/TrEMBL;Acc:B9DG41]
Sh_Salba_v2_13253	1.40626	-1.95873	-2.06847	-0.291563	0.297559	-0.734075	-0.467264	-2.01976	0.314027	-1.03356	-0.882418	-3.95825	-0.133269	AT4G15520.1	OBP33pep like protein [Source:UniProtKB/TrEMBL;Acc:Q8GYT1]
Sh_Salba_v2_135738	1.85452	-0.308801	-0.810778	-0.318349	0.239472	-0.185603	-0.120592	-0.477929	0.311388	-1.02953	-0.358535	-0.776844	-0.133947	AT5G44200.1	Nuclear cap-binding protein subunit 2 [Source:UniProtKB/Swiss-Prot;Acc:Q9XFD1]
Sh_Salba_v2_85285	-0.117633	-0.658528	-0.476408	-0.144404	0.122156	0.414971	-0.32924	-0.0674467	0.309994	0.513249	0.427894	-0.404546	-0.0242641	AT5G15920.1	Structural maintenance of chromosomes protein 5 [Source:UniProtKB/Swiss-Prot;Acc:Q9LFS8]
Sh_Salba_v2_58860	-1.69876	-0.685211	0.159188	0.502318	-0.707241	-0.260342	0.644893	0.746992	0.309692	0.279916	-0.872974	-1.96275	-0.88268	AT3G54440.2	Glycoside hydrolase family 2 protein [Source:UniProtKB/TrEMBL;Acc:F4JCX1]
Sh_Salba_v2_74864	0.351268	-0.481734	-1.01344	0.304731	0.701873	0.333224	-0.71996	-0.47518	0.306722	0.407663	0.191759	-0.101259	-0.381682	AT4G28020.1	At4g28020 [Source:UniProtKB/TrEMBL;Acc:Q6NMB4]
Sh_Salba_v2_107292	1.51136	-0.726318	-0.523678	-0.445163	-0.146398	-0.628099	-0.285524	0.212636	0.303233	-0.437173	-0.556383	-0.189782	0.247783	AT1G51730.1	Putative uncharacterized protein At1g51730 [Source:UniProtKB/TrEMBL;Acc:Q9C8I1]
Sh_Salba_v2_24671	0.633024	-0.0101592	-0.196048	-0.733117	-0.372134	-0.0227018	-0.234342	-0.0289781	0.300238	-0.0291538	-0.0235887	0.153367	0.19394	AT3G48380.1	Peptidase C78, ubiquitin fold modifier-specific peptidase 1/ 2 [Source:UniProtKB/TrEMBL;Acc:F4JDY2]
Sh_Salba_v2_109539	-2.20689	-0.331507	-0.276253	-0.314883	-1.56135	0.550542	0.345264	0.533558	0.29803	-0.420043	0.0505322	0.0986127	0.0393884	AT5G23110.1	Putative uncharacterized protein [Source:UniProtKB/TrEMBL;Acc:Q9FN44]
Sh_Salba_v2_113041	1.10152	-0.377169	-0.495727	-0.32287	-0.404962	-0.717892	-0.412467	-0.248442	0.294769	-0.283643	0.0284546	0.373821	0.373587	AT5G58020.1	At5g58020 [Source:UniProtKB/TrEMBL;Acc:Q6NQ98]
Sh_Salba_v2_35313	1.18188	-0.659179	-0.960043	-0.420929	-0.536159	-0.561414	-0.251717	0.257905	0.293338	-0.539084	-0.188283	0.564255	-0.0135618	AT1G65280.1	DNAJ heat shock N-terminal domain-containing protein [Source:UniProtKB/TrEMBL;Acc:Q0WVU7]
Sh_Salba_v2_99582	2.12119	-0.903183	-1.02423	0.132113	0.00919656	-0.723633	-1.93551	-0.108038	0.292748	-0.511399	-0.139775	-0.930699	-0.782196	AT2G36740.1	SWR1 complex subunit 2 [Source:UniProtKB/Swiss-Prot;Acc:F4IP06]
Sh_Salba_v2_76037	-0.597978	0.504314	0.284309	1.039	0.663907	-0.87605	0.137178	-1.14886	0.292102	-0.451333	-1.47381	-0.842873	-0.364435	AT1G76570.1	Chlorophyll a-b binding protein, chloroplastic [Source:UniProtKB/TrEMBL;Acc:Q9C9K1]
Sh_Salba_v2_30365	-1.92036	-0.059555	-0.241587	-0.132391	0.602854	0.216441	-0.0594127	-0.222647	0.291293	0.177521	0.43222	-0.00664836	-0.140796	AT1G31780.1	At1g31780 [Source:UniProtKB/TrEMBL;Acc:Q6NMI3]
Sh_Salba_v2_60876	-0.286936	-0.752521	-0.475981	-0.634521	-0.289724	0.0497834	-0.11601	-0.202308	0.286289	0.365186	0.449824	0.34484	0.568675	AT5G35080.1	OS9 [Source:UniProtKB/TrEMBL;Acc:A0A178UMY2]
Sh_Salba_v2_84255	1.34273	-1.35383	-1.36813	-0.707527	-0.235249	-0.261622	-0.362669	0.284758	0.282794	-0.145237	0.485748	0.00540962	-0.248504	AT1G69070.2	FUNCTIONS IN: molecular_function unknown; INVOLVED IN: biological_process unknown; LOCATED IN: cellular_component unknown; EXPRESSED IN: 23 plant structures; EXPRESSED DURING: 13 growth stages; CONTAINS InterPro DOMAIN/s: Nop14-like protein (InterPr /.../07276); Has 69842 Blast hits to 35213 proteins in 1572 species: Archae - 363; Bacteria - 20593; Metazoa - 20851; Fungi - 8010; Plants - 2912; Vi…
Sh_Salba_v2_50708	-0.821399	0.186956	-0.110199	0.060469	0.332613	0.160822	-0.295176	-0.382144	0.277136	0.385182	0.137531	-0.143317	0.0416941	AT1G51610.1	Metal tolerance protein C4 [Source:UniProtKB/Swiss-Prot;Acc:Q8H1G3]
Sh_Salba_v2_93821	-1.20046	0.226955	0.243394	-0.287355	-0.167377	0.433164	0.0607771	0.627457	0.267655	-0.354334	-0.275668	-0.209068	-0.285569	AT1G17760.1	Cleavage stimulation factor subunit 77 [Source:UniProtKB/Swiss-Prot;Acc:Q8GUP1]
Sh_Salba_v2_78494	-0.342316	-0.197602	-0.185535	-0.470245	-0.0582712	0.514151	0.153928	-0.152064	0.262651	0.15241	-0.0155361	-0.00740834	0.145771	AT3G52640.1	Zn-dependent exopeptidases superfamily protein [Source:UniProtKB/TrEMBL;Acc:F4J819]
Sh_Salba_v2_109263	-5.70514	0.771324	1.51581	0.684852	-0.0750092	-2.45649	-0.369144	0.743824	0.255045	-0.937854	-1.26421	-5.43963	-1.73562	AT1G51110.1	Probable plastid-lipid-associated protein 12, chloroplastic [Source:UniProtKB/Swiss-Prot;Acc:Q8LAP6]
Sh_Salba_v2_01628	0.618069	-0.0588743	0.0191451	0.0815217	-0.939711	-0.281981	-0.243876	0.454032	0.250983	-0.469209	-0.466052	-0.0947156	-0.157177	AT1G27840.1	DDB1a interacting protein ATCSA-1 [Source:UniProtKB/TrEMBL;Acc:F4HUT3]
Sh_Salba_v2_95356	0.313435	-0.968138	-1.00169	-0.427024	0.174297	0.317683	-0.110147	-0.00313789	0.242866	0.288843	0.393653	0.186803	0.0306232	AT2G35720.1	Chaperone protein dnaJ 13 [Source:UniProtKB/Swiss-Prot;Acc:Q39079]
Sh_Salba_v2_54582	-0.521469	-0.180785	-0.258915	-0.157178	-0.0982496	-0.148832	-0.372414	-0.649557	0.239069	0.187566	0.541634	0.467137	0.317856	AT5G51430.1	COG complex component-related protein [Source:UniProtKB/TrEMBL;Acc:Q9FGN0]
Sh_Salba_v2_75711	0.247762	-0.0680426	-0.593779	-0.458359	-0.0901184	0.295097	0.416922	-0.189331	0.233758	0.264538	0.534684	-0.122998	-0.274373	AT1G16900.1	Dol-P-Man:Man(6)GlcNAc(2)-PP-Dol alpha-1,2-mannosyltransferase [Source:UniProtKB/Swiss-Prot;Acc:Q9FZ49]
Sh_Salba_v2_134123	1.01114	-0.513003	-0.448695	-0.11388	-0.106726	-0.148911	0.263346	0.465529	0.233593	-0.580625	0.0433876	-0.337095	-0.570491	AT5G48340.4	Putative uncharacterized protein [Source:UniProtKB/TrEMBL;Acc:Q9LK80]
Sh_Salba_v2_79959	2.34886	-1.4803	-2.17372	-0.401573	-0.738414	-0.528847	-0.409089	-0.488463	0.233078	-0.345145	-0.358226	-0.277184	-0.321824	AT4G16630.1	DEAD-box ATP-dependent RNA helicase 28 [Source:UniProtKB/Swiss-Prot;Acc:Q9ZRZ8]
Sh_Salba_v2_134347	0.380291	-0.283071	-0.904431	0.137151	0.734752	0.133796	-0.093005	-0.10607	0.214986	-0.152915	-0.0194703	-0.0927155	-0.0800335	AT3G61540.1	AT3g61540/F2A19_140 [Source:UniProtKB/TrEMBL;Acc:Q9M314]
Sh_Salba_v2_135090	1.66524	-0.734156	-1.08888	-0.304254	0.29057	-0.366052	-0.403405	0.0936349	0.211466	-0.0797868	-0.496519	-0.471828	-0.0822764	AT1G26520.1	At1g26520 [Source:UniProtKB/TrEMBL;Acc:Q500W8]
Sh_Salba_v2_01587	0.969285	-5.12067	-1.61359	-0.697591	-0.87637	0.606017	0.177649	-0.996924	0.210815	-0.998274	0.499503	0.25364	-0.664271	AT5G51880.1	Iron ion binding / oxidoreductase [Source:UniProtKB/TrEMBL;Acc:Q9LT92]
Sh_Salba_v2_30514	-1.10096	-0.453266	0.0387068	-0.208941	0.315498	0.210373	0.167754	0.113499	0.20688	-0.0798303	0.279616	0.170613	-0.0377227	AT3G18860.1	AT3g18860/MCB22_3 [Source:UniProtKB/TrEMBL;Acc:Q9LHN3]
Sh_Salba_v2_134412	-0.627102	-0.839438	-1.08996	-0.00313413	0.0279745	0.826653	-0.145115	-0.505061	0.204777	0.24045	0.450134	0.126027	-0.0722528	AT1G64790.1	Protein ILITYHIA [Source:UniProtKB/Swiss-Prot;Acc:F4I893]
Sh_Salba_v2_81330	-1.29642	0.663141	0.507354	-0.18471	0.000305804	0.0831811	-0.118378	-0.122843	0.204386	-0.266736	-0.035844	-0.290368	-0.0608861	AT1G67930.1	Golgi transport complex-related protein [Source:UniProtKB/TrEMBL;Acc:Q9C9V9]
Sh_Salba_v2_107212	3.12615	-5.08958	-3.06673	-5.10981	-2.94433	-0.978571	-1.0601	-0.773184	0.203984	-0.723517	-1.81893	-1.24071	-0.406063	AT3G01800.1	At3g01800 [Source:UniProtKB/TrEMBL;Acc:Q6NQM0]
Sh_Salba_v2_105327	-0.466773	-0.0871453	-0.783185	0.0963165	-0.880139	-0.164137	-0.691073	0.207964	0.202132	0.309149	0.148401	0.189115	0.652215	AT4G30510.1	Autophagy-related protein 18b [Source:UniProtKB/Swiss-Prot;Acc:Q8H1Q8]
Sh_Salba_v2_137644	0.970952	-0.659125	-0.660638	0.199777	0.306923	0.1596	-0.223221	0.0705895	0.201202	0.119765	-0.232938	-0.285935	-0.519804	AT5G01230.1	Putative tRNA (cytidine(32)/guanosine(34)-2'-O)-methyltransferase [Source:UniProtKB/TrEMBL;Acc:Q8GUN8]
Sh_Salba_v2_49022	0.627786	-1.58909	-1.55377	-0.261625	-0.140379	0.195563	-0.150039	0.18945	0.199057	-0.151691	0.368199	0.406626	0.0211289	AT5G13680.1	Elongator complex protein 1 [Source:UniProtKB/Swiss-Prot;Acc:Q9FNA4]
Sh_Salba_v2_100592	0.390017	-0.855063	-1.58574	-0.332803	0.202907	0.117737	-0.039256	-0.247767	0.194074	0.391841	0.190955	0.424776	0.212	AT1G16870.1	Mitochondrial 28S ribosomal protein S29-like protein [Source:UniProtKB/TrEMBL;Acc:Q8W4K2]
Sh_Salba_v2_102083	0.327423	-0.175391	0.0803793	-0.143293	-0.123442	0.101503	-0.333216	-0.901977	0.193378	0.107013	0.062042	0.107643	0.228352	AT3G10220.1	Tubulin-folding cofactor B [Source:UniProtKB/Swiss-Prot;Acc:Q67Z52]
Sh_Salba_v2_134058	-1.22431	0.301432	0.564144	0.477116	0.989438	0.359519	-0.0789509	-0.271042	0.189057	-0.0326626	-0.459715	-1.03886	-1.16723	AT3G19720.1	Dynamin-like protein ARC5 [Source:UniProtKB/Swiss-Prot;Acc:Q84N64]
Sh_Salba_v2_134611	-5.17309	-0.128433	-0.293374	-0.290092	0.0390042	0.259286	-0.469311	0.82671	0.186132	0.198818	0.340961	-0.0864715	0.250575	AT5G15390.1	rRNA methylase-like protein [Source:UniProtKB/TrEMBL;Acc:Q9LXE4]
Sh_Salba_v2_12398	0.561085	-0.701309	-0.553059	-0.308885	0.0402834	0.0995276	-0.0725873	0.283619	0.184807	0.0128684	1.00146e-05	0.0862046	0.0903792	AT5G56900.2	Zinc finger CCCH domain-containing protein 64 [Source:UniProtKB/Swiss-Prot;Acc:Q84WU9]
Sh_Salba_v2_134815	3.1439	-2.0536	-2.53858	-0.504985	-1.11416	-1.22411	-1.47182	-0.686891	0.184078	-1.11276	-0.948902	-1.13841	-1.06792	AT1G55880.1	At1g55880 [Source:UniProtKB/TrEMBL;Acc:Q6NKY5]
Sh_Salba_v2_28988	-2.21723	-0.0717853	-0.38113	0.228399	-0.540982	-0.301832	0.391559	0.615706	0.178644	-1.24601	0.0650382	0.733794	-1.04949	AT2G40700.1	P-loop containing nucleoside triphosphate hydrolases superfamily protein [Source:TAIR;Acc:AT2G40700]
Sh_Salba_v2_13255	1.87089	-1.24987	-1.88237	-0.522058	-0.375094	-0.641308	-0.792008	0.101957	0.177493	0.0863354	0.0716466	0.0968739	0.073745	AT4G15520.1	OBP33pep like protein [Source:UniProtKB/TrEMBL;Acc:Q8GYT1]
Sh_Salba_v2_135532	-4.65054	-0.122789	-4.29429	-4.38191	-0.63114	0.209024	0.303384	1.3425	0.177374	1.03657	-0.279531	-1.40226	-0.442988	AT5G04360.1	Pullulanase 1, chloroplastic [Source:UniProtKB/Swiss-Prot;Acc:Q8GTR4]
Sh_Salba_v2_99580	0.749867	-0.36332	-0.306019	-0.380871	0.370319	-0.444654	0.96876	-0.482951	0.177049	-0.402945	-0.350223	-0.384933	-0.426849	AT2G36740.2	SWR1 complex subunit 2 [Source:UniProtKB/Swiss-Prot;Acc:F4IP06]
Sh_Salba_v2_77610	-2.07023	0.486468	-0.254476	-0.027393	0.765982	-0.523905	0.0367356	0.243081	0.162936	0.598304	-0.352914	0.794289	-0.641885	AT1G09150.1	Pseudouridine synthase and archaeosine transglycosylase domain-containing protein [Source:UniProtKB/TrEMBL;Acc:Q8L7N2]
Sh_Salba_v2_111984	-0.559188	-0.668461	-0.669467	-0.0702812	0.642344	0.305968	0.225288	0.800117	0.159789	0.194808	-0.053014	-0.507416	-0.192121	AT4G21530.1	Anaphase-promoting complex subunit 4 [Source:UniProtKB/Swiss-Prot;Acc:O65418]
Sh_Salba_v2_02400	1.55915	-1.98261	-4.19999	0.0069006	-0.699724	-0.972625	-0.28131	0.49478	0.159018	-0.318188	0.258691	-0.179262	-0.476364	AT2G43770.1	At2g43770 [Source:UniProtKB/TrEMBL;Acc:O22826]
Sh_Salba_v2_01635	-0.133945	-0.832901	0.337147	0.426433	-0.0811909	-0.692714	-0.0478938	0.560618	0.158537	-0.5581	-0.482633	0.239873	0.341096	AT1G27840.1	DDB1a interacting protein ATCSA-1 [Source:UniProtKB/TrEMBL;Acc:F4HUT3]
Sh_Salba_v2_01404	-0.438283	-0.341429	-0.0517126	0.309413	-0.161736	0.352303	-0.296792	-0.212338	0.15797	0.125075	0.203358	0.178097	-0.121643	AT2G13540.1	Nuclear cap-binding protein subunit 1 [Source:UniProtKB/Swiss-Prot;Acc:Q9SIU2]
Sh_Salba_v2_34169	0.249232	-1.33382	-4.24986	-1.27975	-0.127219	-0.767317	-1.08121	-3.74905	0.155066	0.568578	0.325844	-1.01684	1.09477	AT4G17910.4	transferases, transferring acyl groups [Source:TAIR;Acc:AT4G17910]
Sh_Salba_v2_58766	1.08591	0.187335	0.144523	-0.0522568	-0.530573	-0.256315	-0.356846	-0.120128	0.154305	-0.587498	-0.362458	-0.152051	-0.319376	AT5G62600.1	Transportin MOS14 [Source:UniProtKB/Swiss-Prot;Acc:Q8GUL2]
Sh_Salba_v2_123532	1.53695	-1.3802	-0.825143	-0.755547	-0.476584	-0.216708	-0.0695781	-0.100444	0.150291	-0.231519	0.183809	0.0259057	0.0346185	AT5G64730.1	Putative uncharacterized protein At5g64730 [Source:UniProtKB/TrEMBL;Acc:Q94AH2]
Sh_Salba_v2_137214	-0.0642039	-1.55027	-0.650697	-2.23973	-1.07515	0.673328	-0.837442	0.857576	0.147814	0.612852	0.639227	0.287464	-0.229056	AT5G57950.2	26S proteasome regulatory subunit, putative [Source:TAIR;Acc:AT5G57950]
Sh_Salba_v2_105376	2.07386	-3.6943	-3.62765	-3.71448	-3.73279	-0.323484	-0.0851611	-3.8163	0.139008	-0.660691	-2.45977	-0.901178	0.678331	AT1G52590.1	DCC family protein At1g52590, chloroplastic [Source:UniProtKB/Swiss-Prot;Acc:Q9SSR1]
Sh_Salba_v2_93322	-1.13897	-1.12042	-0.640655	-0.676174	-0.912507	-0.780212	-0.484624	-0.473705	0.105287	1.59052	0.228388	0.481252	0.440722	AT2G04845.1	Expressed protein [Source:UniProtKB/TrEMBL;Acc:Q8S8E7]
Sh_Salba_v2_68539	-0.384954	-0.610087	-1.29159	0.0957113	0.191195	0.405517	0.000107844	-0.0588501	0.0984306	0.370921	0.287061	0.191108	0.0925255	AT3G55160.2	Thyroid adenoma-associated-like protein [Source:UniProtKB/TrEMBL;Acc:F4JFA0]
Sh_Salba_v2_77608	0.832625	-0.179276	-0.470459	-0.211824	0.194187	-0.304417	-0.14009	0.0546372	0.0978401	0.0193902	-0.0306749	-0.00308806	-0.043936	AT1G09150.1	Pseudouridine synthase and archaeosine transglycosylase domain-containing protein [Source:UniProtKB/TrEMBL;Acc:Q8L7N2]
Sh_Salba_v2_67936	-1.06862	-0.761634	-0.335705	-1.18082	-1.35418	0.187383	1.19512	1.88352	0.0937277	-0.731429	-0.826636	-1.19925	-1.65881	AT1G64355.1	At1g64350/F15H21_2 [Source:UniProtKB/TrEMBL;Acc:Q8S9I8]
Sh_Salba_v2_33593	2.29183	-1.46565	-2.1447	-0.138038	0.720908	-0.748261	-1.77837	-1.32489	0.0931369	-0.0822448	0.149215	-0.184675	-0.0134827	AT1G01290.2	Cyclic pyranopterin monophosphate synthase, mitochondrial [Source:UniProtKB/Swiss-Prot;Acc:Q39056]
Sh_Salba_v2_23380	-0.434938	0.396059	0.188552	-0.0832886	0.209948	0.148759	0.0850401	-0.588681	0.0927985	-0.0422887	0.0361373	-0.0304051	-0.235016	AT4G38040.1	Exostosin family protein [Source:UniProtKB/TrEMBL;Acc:Q9SZK4]
Sh_Salba_v2_122496	-0.340363	-0.586853	-1.59044	-0.370471	0.757401	0.89746	-0.238578	-0.680703	0.0898748	0.437654	-0.373948	1.00136	-0.519465	AT1G22800.1	Putative methyltransferase At1g22800 [Source:UniProtKB/Swiss-Prot;Acc:O80543]
Sh_Salba_v2_135374	2.18889	-1.37708	-1.91879	-0.688154	-0.222527	-0.281242	-0.252987	-0.369268	0.0859501	-0.333972	-0.177489	-0.195112	-0.221168	AT1G15440.1	Periodic tryptophan protein 2 [Source:UniProtKB/TrEMBL;Acc:Q8VYZ5]
Sh_Salba_v2_69784	-0.638581	0.105247	0.150223	0.125168	-0.843819	0.229677	0.038412	0.467618	0.0848547	-0.444497	-0.0604879	-0.20498	-0.349835	AT3G02260.4	Auxin transport protein BIG [Source:UniProtKB/Swiss-Prot;Acc:Q9SRU2]
Sh_Salba_v2_77321	0.182214	-0.519361	-0.417819	-0.159035	0.17339	-0.244863	-0.0617824	-0.133731	0.0811483	0.304234	0.123102	0.168992	0.341551	AT3G18940.1	Proteasome assembly chaperone 2 [Source:UniProtKB/TrEMBL;Acc:Q9LJ72]
Sh_Salba_v2_54774	-2.80664	-0.0803671	-0.385755	-0.764501	-0.0201818	-0.106198	-0.38557	-0.501001	0.0808493	-0.164799	0.230582	0.92447	0.183189	AT3G51610.1	NPU [Source:UniProtKB/TrEMBL;Acc:A0A178VAS4]
Sh_Salba_v2_96425	-1.64997	-1.00455	-0.791549	-0.406236	-0.362547	0.957956	0.269296	-0.352218	0.0794947	0.124017	0.63127	0.161353	0.0804639	AT1G71220.2	UDP-glucose:glycoprotein glucosyltransferases;transferases, transferring hexosyl groups;transferases, transferring glycosyl groups [Source:TAIR;Acc:AT1G71220]
Sh_Salba_v2_135180	2.80762	-1.09882	-1.56466	-0.456723	-1.18373	-1.2504	-1.16077	-0.205461	0.0710868	-0.899037	-1.40532	-0.602942	-0.351029	AT1G71350.1	Eukaryotic translation initiation factor SUI1 family protein [Source:UniProtKB/TrEMBL;Acc:Q0WUR1]
Sh_Salba_v2_103743	-3.60638	0.124914	0.693903	-0.62997	-0.146722	-0.421303	-0.138802	-1.72898	0.0677536	-0.283863	0.430887	0.985203	-0.464291	AT3G48110.1	Glycine--tRNA ligase, chloroplastic/mitochondrial 2 [Source:UniProtKB/Swiss-Prot;Acc:Q8L785]
Sh_Salba_v2_46964	2.06762	-1.43352	-2.15586	-0.242867	-0.101769	-0.487722	-0.84585	-0.706109	0.0649967	-0.488464	-0.211974	0.383068	-0.0791969	AT4G28200.1	At4g28200 [Source:UniProtKB/TrEMBL;Acc:Q9M0I7]
Sh_Salba_v2_05891	0.927931	-0.472611	-0.0684307	-0.30611	0.504766	-0.0288686	-0.249433	-0.670246	0.0630332	0.33712	0.296123	-0.363929	-0.4877	AT1G20410.1	Pseudouridine synthase family protein [Source:UniProtKB/TrEMBL;Acc:F4HSS8]
Sh_Salba_v2_92448	-0.0754109	-0.127756	-0.356579	-0.0926047	0.473328	0.193473	-0.212627	-0.569003	0.0615013	0.2443	0.132117	-0.0153787	0.183581	AT2G47470.1	UNE5 [Source:UniProtKB/TrEMBL;Acc:A0A178W1F8]
Sh_Salba_v2_14394	0.967591	-1.81592	-0.344974	-0.0954778	-0.218784	-0.876944	-0.802429	0.593704	0.0602119	0.128198	0.0493024	0.118694	0.722522	AT3G59380.1	At3g59380 [Source:UniProtKB/TrEMBL;Acc:B3LF91]
Sh_Salba_v2_76140	1.69217	-0.348339	0.209373	0.317002	-0.147285	-0.129519	-0.761207	-0.296749	0.0596464	0.113832	-0.79316	-0.775045	-0.759229	AT5G10700.1	Peptidyl-tRNA hydrolase II (PTH2) family protein [Source:UniProtKB/TrEMBL;Acc:Q9FT62]
Sh_Salba_v2_135687	-2.24022	-0.154911	-1.23977	-0.0106461	0.299652	0.262728	-0.58747	0.115926	0.0547842	0.167317	0.685751	0.467787	0.0805089	AT2G44660.1	Probable dolichyl pyrophosphate Glc1Man9GlcNAc2 alpha-1,3-glucosyltransferase [Source:UniProtKB/Swiss-Prot;Acc:O80505]
Sh_Salba_v2_96313	0.128549	-0.469167	-0.303266	-0.208547	-0.084764	0.455619	0.172264	0.53493	0.0533543	0.0757709	0.238047	-0.509517	-0.420397	AT2G11000.1	MAK10-like protein [Source:UniProtKB/TrEMBL;Acc:F4IRD3]
Sh_Salba_v2_74058	-0.139309	0.857076	0.739168	0.897255	0.0420391	-0.710858	-0.831383	-0.247747	0.0520462	-0.209973	-0.677351	-1.47548	-0.729509	AT4G08790.1	Nitrilase-like protein 2 [Source:UniProtKB/Swiss-Prot;Acc:Q94JV5]
Sh_Salba_v2_76538	0.375864	-0.340154	-0.455094	-0.24396	-0.272121	-0.130387	-0.130731	0.198972	0.0507042	0.025782	0.13498	0.375754	0.0251892	AT3G05210.1	DNA excision repair protein ERCC-1 [Source:UniProtKB/Swiss-Prot;Acc:Q9MA98]
Sh_Salba_v2_41043	0.367871	0.29403	-0.482516	0.0531466	-0.236671	0.126926	0.320941	0.414914	0.047263	-0.289549	0.0989663	-0.331422	-0.813735	AT1G03000.1	PEX6 [Source:UniProtKB/TrEMBL;Acc:A0A178WG59]
Sh_Salba_v2_105569	-0.0350637	-0.213375	0.00245833	0.0096672	-0.252912	-0.332802	0.0341567	0.515413	0.0458352	0.250444	0.465638	-0.469118	-0.285489	AT5G10320.1	unknown protein; Has 54 Blast hits to 53 proteins in 19 species: Archae - 0; Bacteria - 4; Metazoa - 0; Fungi - 0; Plants - 50; Viruses - 0; Other Eukaryotes - 0 (source: NCBI BLink). [Source:TAIR;Acc:AT5G10320]
Sh_Salba_v2_51660	2.58908	-2.04598	-2.43734	-0.546909	-0.253143	-0.575543	-0.444016	-0.472748	0.0397605	-0.436078	-0.386878	-0.694873	-0.273095	AT1G64600.1	At1g64600 [Source:UniProtKB/TrEMBL;Acc:Q8GW63]
Sh_Salba_v2_74914	-0.659961	-0.786576	-0.810298	-0.0255299	-0.781071	0.572809	0.245924	0.476046	0.0390418	-0.106518	-0.349793	0.298384	0.455375	AT5G58410.2	E3 ubiquitin-protein ligase listerin [Source:UniProtKB/Swiss-Prot;Acc:Q9FGI1]
Sh_Salba_v2_74283	0.786228	0.660482	1.06491	-1.15921	0.505692	-0.660965	-0.268622	-0.62674	0.0385802	0.0131039	-1.21816	0.0181877	-1.45252	AT4G18460.1	D-tyrosyl-tRNA(Tyr) deacylase [Source:UniProtKB/TrEMBL;Acc:Q8VZ75]
Sh_Salba_v2_108308	1.74644	-2.0931	-2.57195	-0.536974	0.048373	-0.391273	-0.438748	0.0273782	0.0353016	0.0556852	0.0427599	0.0942305	0.216953	AT1G65030.1	At1g65030 [Source:UniProtKB/TrEMBL;Acc:Q5XEV4]
Sh_Salba_v2_09578	0.74994	-0.747605	-0.623688	-0.40862	-0.514944	0.0596074	-0.274371	-0.617175	0.0325594	0.16101	0.421015	0.297292	0.419648	AT3G51050.1	FG-GAP repeat-containing protein [Source:UniProtKB/TrEMBL;Acc:F4J381]
Sh_Salba_v2_65430	1.14771	-1.04891	-1.43798	-0.224642	0.171312	-0.448471	-0.28107	-0.572003	0.0323137	0.0903131	0.694254	0.237287	0.222009	AT3G08950.1	Protein SCO1 homolog 1, mitochondrial [Source:UniProtKB/Swiss-Prot;Acc:Q8VYP0]
Sh_Salba_v2_136309	2.13041	-1.08124	-1.63759	-0.535665	-1.29796	-0.908398	0.077678	-0.409467	0.0305661	0.0530737	-0.492369	0.190878	0.0777054	AT3G04560.1	F7O18.3 protein [Source:UniProtKB/TrEMBL;Acc:Q9SR18]
Sh_Salba_v2_39101	3.14962	-2.23173	-1.29067	-0.405838	-0.966491	-1.74554	-0.363876	-0.843042	0.0302051	-2.21962	-1.3426	-1.18349	-0.08887	AT5G43280.1	Delta(3,5)-Delta(2,4)-dienoyl-CoA isomerase, peroxisomal [Source:UniProtKB/Swiss-Prot;Acc:Q9FHR8]
Sh_Salba_v2_117531	1.58909	-0.213517	-0.0206267	0.0524198	-1.378	-0.340982	-0.817891	-0.241336	0.0262555	-1.51769	0.0752303	-0.112209	-1.09362	AT5G63080.1	2-oxoglutarate (2OG) and Fe(II)-dependent oxygenase superfamily protein [Source:UniProtKB/TrEMBL;Acc:Q67ZB6]
Sh_Salba_v2_13294	1.53615	0.574769	-0.354886	0.368179	0.189044	-0.0995022	-0.864358	-0.630415	0.0239431	-0.632156	-0.752588	-0.536422	-0.325559	AT3G07525.1	ATG10 [Source:UniProtKB/TrEMBL;Acc:A0A178V865]
Sh_Salba_v2_98581	0.404311	-0.30957	-0.383475	-0.403504	-0.39657	0.177962	0.0337453	0.404227	0.0236105	0.0305584	-0.110563	0.0417366	0.144538	AT1G79190.1	ARM repeat superfamily protein [Source:TAIR;Acc:AT1G79190]
Sh_Salba_v2_134262	0.274113	-1.56342	-2.13586	0.290987	1.36814	0.0679337	-0.160919	0.190629	0.0202412	-0.312025	-0.01655	0.174536	-0.27636	AT3G10690.1	DNA gyrase subunit A, chloroplastic/mitochondrial [Source:UniProtKB/Swiss-Prot;Acc:Q9CAF6]
Sh_Salba_v2_49048	1.07198	-5.84403	-0.580762	-0.286741	0.517696	0.210989	-0.503308	-0.536932	0.0180379	0.563939	0.0922434	-0.454835	0.308465	AT3G20780.1	DNA topoisomerase 6 subunit B [Source:UniProtKB/Swiss-Prot;Acc:Q9C5V6]
Sh_Salba_v2_108318	0.824912	0.115383	-0.113105	0.105214	1.22247	-0.578345	-0.523729	-1.05232	0.0170196	-0.296179	-0.225076	0.343258	-0.34218	AT2G25830.1	Probable transcriptional regulatory protein At2g25830 [Source:UniProtKB/Swiss-Prot;Acc:O82314]
Sh_Salba_v2_42869	0.607831	0.0722801	0.0365304	-0.173578	-0.629421	-0.333169	0.0258748	0.758977	0.0131916	-0.606908	-0.496254	-0.243545	-0.0766934	AT1G21760.1	F-box protein 7 [Source:UniProtKB/Swiss-Prot;Acc:Q9XI00]
Sh_Salba_v2_92729	0.941122	-0.484207	-0.297475	-0.197834	-0.931509	-0.476293	0.0773245	0.949298	0.00728496	-1.08394	-0.842346	-0.0525838	0.234178	AT1G28320.1	Glyoxysomal processing protease, glyoxysomal [Source:UniProtKB/Swiss-Prot;Acc:Q8VZD4]
Sh_Salba_v2_40971	0.418102	-0.458188	-0.021188	-0.366545	-0.180721	-0.364015	0.029232	-0.314466	0.00603889	0.120105	0.353451	0.0484818	0.533185	AT1G11780.1	Alpha-ketoglutarate-dependent dioxygenase alkB [Source:UniProtKB/Swiss-Prot;Acc:Q9SA98]
Sh_Salba_v2_117102	1.57747	-0.27055	-1.65801	-0.441458	0.247008	-0.16248	-0.279298	0.536084	0.0027327	-0.352731	-0.536776	-0.406696	-0.177432	AT3G13226.1	Putative uncharacterized protein At3g13226 [Source:UniProtKB/TrEMBL;Acc:Q0WTL2]
Sh_Salba_v2_102426	-0.194944	0.0547687	1.06276	0.0376881	0.01092	-0.0178297	1.89826	-0.0576353	0.000623544	0.0254714	0.665939	0.0340086	-0.000560148	AT1G17850.2	Rhodanese-like domain-containing protein 8, chloroplastic [Source:UniProtKB/Swiss-Prot;Acc:F4I933]
Sh_Salba_v2_34574	1.7905	-0.904759	-0.988273	-0.0773524	-0.0833926	-0.00215196	-0.394862	0.105186	-0.00310832	0.0904338	-0.0756159	-0.968633	-0.639405	AT3G22590.1	Protein CDC73 homolog [Source:UniProtKB/Swiss-Prot;Acc:Q9LJ87]
Sh_Salba_v2_40370	0.937927	-0.240933	-0.0722126	0.0162996	0.253885	-0.315645	-0.111836	-0.352729	-0.0117113	0.0912285	0.152224	-0.43824	-0.0515255	AT2G07340.1	At2g07350/T13E11.12 [Source:UniProtKB/TrEMBL;Acc:Q94AF7]
Sh_Salba_v2_84778	1.46102	0.000585511	-0.0117547	-0.268649	-0.22753	-0.369271	0.13674	-0.22405	-0.0131455	-0.399073	-0.0305306	-0.599669	-0.565734	AT4G26980.1	At4g26980 [Source:UniProtKB/TrEMBL;Acc:Q501F5]
Sh_Salba_v2_133994	-0.186799	-0.257194	-0.294523	-0.0788391	0.626072	0.0152334	-0.299215	-0.524641	-0.0137216	0.468337	0.131024	0.198787	0.297374	AT5G44450.1	methyltransferases [Source:TAIR;Acc:AT5G44450]
Sh_Salba_v2_61545	-0.19309	-0.821807	0.437287	-0.7203	-0.289582	-0.178928	-0.19527	-0.119143	-0.0176622	-0.834137	0.239997	0.991588	0.635953	AT4G06676.2	Protein EI24 homolog [Source:UniProtKB/Swiss-Prot;Acc:Q5BPL5]
Sh_Salba_v2_101936	0.0200553	-0.0156433	-0.55825	0.273289	1.29415	0.255121	-0.363329	-1.41915	-0.0196723	-0.0485157	-0.19411	-0.418005	0.318625	AT3G60660.1	Spindle and kinetochore-associated protein 1 homolog [Source:UniProtKB/Swiss-Prot;Acc:Q9LZZ7]
Sh_Salba_v2_117530	-1.36397	-0.672606	1.04661	-2.67972	-0.368186	0.628955	-0.811287	0.961617	-0.0206589	-1.24116	-0.114576	-0.0245261	0.0342188	AT5G63080.1	2-oxoglutarate (2OG) and Fe(II)-dependent oxygenase superfamily protein [Source:UniProtKB/TrEMBL;Acc:Q67ZB6]
Sh_Salba_v2_103739	0.972383	-0.619781	-0.0212233	0.484677	0.50807	-0.274713	0.322645	0.754474	-0.0361063	-0.901834	-0.9547	-1.55705	-1.40635	AT3G48110.1	Glycine--tRNA ligase, chloroplastic/mitochondrial 2 [Source:UniProtKB/Swiss-Prot;Acc:Q8L785]
Sh_Salba_v2_76058	-0.755017	0.791596	0.593687	0.467414	0.310669	-0.44071	-0.190589	0.154317	-0.0371256	-0.428718	-0.444572	-0.572818	-0.39913	AT5G64150.1	At5g64156 [Source:UniProtKB/TrEMBL;Acc:Q9FMI5]
Sh_Salba_v2_134264	-0.356503	-0.396162	-0.805942	-0.0582807	0.0714803	0.448377	-0.379416	-0.404177	-0.0390353	0.498413	0.521464	0.0720075	0.196744	AT5G01310.1	APRATAXIN-like [Source:TAIR;Acc:AT5G01310]
Sh_Salba_v2_106459	1.3928	-0.334945	-0.315958	-0.451613	-0.0204077	-0.412398	-0.446472	-0.564878	-0.0441502	-0.0877869	0.207626	0.228186	-0.344166	AT5G48840.1	Pantoate--beta-alanine ligase [Source:UniProtKB/Swiss-Prot;Acc:Q9FKB3]
Sh_Salba_v2_79953	2.59906	-1.09111	-1.40778	-0.349054	-0.669137	-0.75928	-0.777058	-0.543178	-0.0511525	-0.569936	-0.668649	-0.501365	-0.652651	AT4G16630.1	DEAD-box ATP-dependent RNA helicase 28 [Source:UniProtKB/Swiss-Prot;Acc:Q9ZRZ8]
Sh_Salba_v2_93822	-0.353324	0.00323561	0.571512	-0.112331	0.608049	-0.184357	0.634509	0.0568789	-0.058213	-0.277786	-0.738901	-0.350864	-0.367393	AT1G17760.1	Cleavage stimulation factor subunit 77 [Source:UniProtKB/Swiss-Prot;Acc:Q8GUP1]
Sh_Salba_v2_104743	-6.00414	0.853537	0.708041	-0.966522	0.163222	0.260665	0.148106	-0.444449	-0.0582679	-0.795208	-0.919602	-0.66379	-1.14855	AT4G38225.1	unknown protein; FUNCTIONS IN: molecular_function unknown; INVOLVED IN: biological_process unknown; LOCATED IN: chloroplast; EXPRESSED IN: 21 plant structures; EXPRESSED DURING: 13 growth stages; Has 35333 Blast hits to 34131 proteins in 2444 specie /.../hae - 798; Bacteria - 22429; Metazoa - 974; Fungi - 991; Plants - 531; Viruses - 0; Other Eukaryotes - 9610 (source: NCBI BLink). [Source:TAIR;A…
Sh_Salba_v2_36218	0.0872359	-0.176328	-0.754802	-0.00156397	0.983771	-0.434315	-0.555703	-0.630758	-0.0604045	0.432637	0.593677	0.185926	0.00696052	AT2G38730.1	Peptidyl-prolyl cis-trans isomerase CYP22 [Source:UniProtKB/Swiss-Prot;Acc:Q9ZVJ4]
Sh_Salba_v2_62262	1.69293	-0.947317	-2.22832	0.693454	-0.455189	-0.745965	-1.79481	0.0441924	-0.0612255	-1.14216	-0.8745	0.0723289	0.363584	AT1G72320.1	Pumilio homolog 23 [Source:UniProtKB/Swiss-Prot;Acc:Q9C552]
Sh_Salba_v2_110529	-1.5502	-0.370049	-1.27276	0.151806	1.32725	0.580067	-1.72644	-2.44906	-0.06861	0.884587	0.511185	0.00164325	0.22129	AT1G67320.2	DNA primase large subunit [Source:UniProtKB/TrEMBL;Acc:F4HRU9]
Sh_Salba_v2_68412	1.62216	-0.824272	-1.39468	0.910585	1.88665	-3.58066	-1.46433	0.642903	-0.0772457	-4.12146	-5.76135	-1.11836	-1.645	AT1G59990.2	DEAD-box ATP-dependent RNA helicase 22 [Source:UniProtKB/Swiss-Prot;Acc:Q944S1]
Sh_Salba_v2_138713	-0.596106	-0.933923	0.317591	0.578442	1.09633	-1.8327	-0.0177331	-0.77498	-0.0863766	-0.0603447	0.247807	-0.930046	-0.490967	AT3G54970.1	D-aminoacid aminotransferase-like PLP-dependent enzymes superfamily protein [Source:UniProtKB/TrEMBL;Acc:Q8VZN6]
Sh_Salba_v2_135528	-1.26876	-0.182442	-0.16288	1.31213	1.04457	0.0708597	0.217117	-0.696353	-0.086723	-1.08093	-1.13292	-0.215469	-0.959086	AT5G04360.1	Pullulanase 1, chloroplastic [Source:UniProtKB/Swiss-Prot;Acc:Q8GTR4]
Sh_Salba_v2_133919	-0.161504	-0.751661	-1.33984	-0.0961083	-0.822912	-0.218718	-0.574462	-0.493445	-0.0897253	0.496761	0.480624	0.947919	0.684273	AT5G63620.1	AT5g63620/MBK5_9 [Source:UniProtKB/TrEMBL;Acc:Q93ZM6]
Sh_Salba_v2_120045	-0.633672	-0.120458	0.305041	-0.47655	0.493284	0.0332111	0.829053	1.40318	-0.0947239	-2.84834	-0.486248	-0.309254	0.0280965	AT3G09310.1	UPF0161 protein At3g09310 [Source:UniProtKB/Swiss-Prot;Acc:Q9SR32]
Sh_Salba_v2_45168	-3.39467	0.825265	1.22737	-0.0237623	-0.15172	-1.0789	0.0237907	1.04381	-0.0999595	-1.18084	-1.19603	-0.364093	-0.0887769	AT4G09750.1	Putative uncharacterized protein AT4g09750 [Source:UniProtKB/TrEMBL;Acc:Q9SZ91]
Sh_Salba_v2_43472	-0.545661	-0.110395	0.109987	-0.490272	-0.297172	0.4456	0.171361	0.364206	-0.106522	0.121772	0.261783	-0.219425	-0.171096	AT3G54460.1	F-box protein At3g54460 [Source:UniProtKB/Swiss-Prot;Acc:Q9M1I1]
Sh_Salba_v2_05393	0.556494	-0.216039	-0.090926	0.082425	-0.0990487	-0.388739	-0.369684	-0.176227	-0.108338	0.201529	0.0223577	0.0973531	0.235974	AT2G41760.1	Protein N-terminal glutamine amidohydrolase [Source:UniProtKB/Swiss-Prot;Acc:O22944]
Sh_Salba_v2_117519	-0.185226	0.6137	0.828539	-0.0540952	0.151433	-0.525969	-0.335959	0.384416	-0.115069	-0.343782	-0.521582	-0.383414	-0.0340782	AT5G06410.1	Molecular chaperone HscB [Source:UniProtKB/TrEMBL;Acc:Q8L7K4]
Sh_Salba_v2_135275	1.04121	-0.200524	0.416663	-0.102082	0.964646	-0.592509	-0.0251236	-0.217423	-0.119252	0.219979	-0.572856	-0.584517	-2.62779	AT1G21710.1	OGG1 [Source:UniProtKB/TrEMBL;Acc:A0A178WC14]
Sh_Salba_v2_105328	0.539986	0.257745	0.518773	-0.492579	-1.43871	-0.424647	0.340227	0.571343	-0.13203	-0.601539	-0.809075	-0.150283	-0.145434	AT4G30510.1	Autophagy-related protein 18b [Source:UniProtKB/Swiss-Prot;Acc:Q8H1Q8]
Sh_Salba_v2_43762	1.40727	-0.754857	-0.290265	-0.3434	-0.203626	-0.30375	-0.299961	0.1156	-0.136268	-0.096868	-0.104524	-0.0635153	-0.0591269	AT1G03030.1	At1g03030 [Source:UniProtKB/TrEMBL;Acc:Q500U9]
Sh_Salba_v2_80151	0.954292	0.156306	-0.128302	-0.411792	-0.95816	-0.117867	-0.61856	-0.110787	-0.137944	0.19567	-0.540061	-0.639964	0.159984	AT3G58460.1	RHOMBOID-like protein 15 [Source:UniProtKB/TrEMBL;Acc:F4J5V3]
Sh_Salba_v2_136230	1.02203	-1.10298	-1.20804	-0.404084	0.0377967	0.334546	-0.0182178	0.309658	-0.142778	0.209557	0.100779	-0.311573	0.246747	AT3G05480.1	Cell cycle checkpoint control protein family [Source:UniProtKB/TrEMBL;Acc:F4J7B7]
Sh_Salba_v2_110533	1.12319	0.844536	-3.68354	-0.915706	-0.150693	-0.0702025	0.524735	-1.69445	-0.14308	-0.167607	-0.183662	0.361487	0.111802	AT2G45280.1	DNA repair protein RAD51 homolog 3 [Source:UniProtKB/TrEMBL;Acc:F4IW45]
Sh_Salba_v2_122494	0.683734	-0.619314	-1.18616	-0.646118	0.216091	0.0155442	-0.376021	-0.192719	-0.144766	0.393133	0.970705	-0.466099	0.379031	AT1G22800.1	Putative methyltransferase At1g22800 [Source:UniProtKB/Swiss-Prot;Acc:O80543]
Sh_Salba_v2_62256	-0.261149	-0.555491	-0.00604424	-0.945346	0.12773	-0.02839	0.361464	0.268332	-0.145246	0.0713397	0.26674	-0.0591556	-0.460461	AT1G72320.1	Pumilio homolog 23 [Source:UniProtKB/Swiss-Prot;Acc:Q9C552]
Sh_Salba_v2_135405	1.48759	-0.442792	-1.18394	-0.0938053	0.0163602	0.102272	-0.226413	-0.438514	-0.146807	0.229217	-0.00238966	-0.543023	-0.420957	AT3G24200.1	Ubiquinone biosynthesis monooxygenase COQ6, mitochondrial [Source:UniProtKB/TrEMBL;Acc:A0A178VEG8]
Sh_Salba_v2_56249	0.824544	-1.78976	-0.511405	0.0692849	-0.739846	0.136338	-4.53826	-0.959493	-0.147236	-0.196576	0.353374	0.72371	0.537079	AT1G50510.1	Indigoidine synthase A-like protein [Source:UniProtKB/TrEMBL;Acc:Q84K35]
Sh_Salba_v2_80321	-1.44605	-0.0082942	0.592061	0.993172	0.382027	-0.0477709	0.430825	0.375265	-0.150929	-0.311175	-1.47864	-0.21595	-1.31602	AT2G21385.1	Expressed protein [Source:UniProtKB/TrEMBL;Acc:Q94AU3]
Sh_Salba_v2_135468	-3.18292	0.90721	0.318784	-0.216909	0.651688	-0.686108	1.37082	0.677079	-0.157544	-1.36981	-1.06435	-1.10947	-0.968238	AT4G30720.1	Putative oxidoreductase/electron carrier [Source:UniProtKB/TrEMBL;Acc:F4JQE2]
Sh_Salba_v2_37679	-1.09686	0.318093	0.257435	0.211559	-0.242302	0.051873	-0.581524	0.362211	-0.162242	-0.212502	0.510323	0.113162	-0.621663	AT5G45900.1	Ubiquitin-like modifier-activating enzyme atg7 [Source:UniProtKB/Swiss-Prot;Acc:Q94CD5]
Sh_Salba_v2_43703	-1.83301	-0.310874	-0.021149	-0.279671	-0.558083	0.786041	0.284588	0.569029	-0.164195	-0.484699	-0.0204185	0.183307	-0.164304	AT5G15540.1	Sister chromatid cohesion 2 [Source:UniProtKB/TrEMBL;Acc:A5HEI1]
Sh_Salba_v2_118378	1.59644	-0.125547	-0.166782	-0.489785	-0.488505	-0.0718155	-0.424561	0.192593	-0.165413	-0.206532	-0.458304	-0.178417	-0.460604	AT5G66130.1	Cell cycle checkpoint protein RAD17 [Source:UniProtKB/Swiss-Prot;Acc:Q9MBA3]
Sh_Salba_v2_21443	-1.09663	0.356398	0.247323	-0.0139814	-0.184154	-0.25009	-0.34136	-0.331317	-0.172092	-0.386545	0.0923481	0.629879	0.366961	AT5G37830.1	5-oxoprolinase [Source:UniProtKB/Swiss-Prot;Acc:Q9FIZ7]
Sh_Salba_v2_97319	0.590493	-0.216156	-0.0929749	-0.00238164	0.319032	-0.270878	-0.495328	-0.360095	-0.17596	0.09516	0.192751	0.140599	0.112787	AT2G46900.1	Expressed protein [Source:UniProtKB/TrEMBL;Acc:O80734]
Sh_Salba_v2_74902	1.84417	-0.519974	-0.650076	-0.816447	-0.734151	-0.394674	-0.310302	0.315949	-0.176107	-0.521312	-0.302702	0.0279429	-0.220909	AT3G07790.1	DGCR14-like protein [Source:UniProtKB/TrEMBL;Acc:Q9S7V6]
Sh_Salba_v2_135069	0.797329	-0.722651	-2.01284	-0.696625	-0.274522	0.0289228	-0.215396	0.904959	-0.18052	-0.602463	0.271074	-0.00745519	0.241652	AT3G13225.2	WW domain-containing protein [Source:UniProtKB/TrEMBL;Acc:F4JC80]
Sh_Salba_v2_135242	2.38362	-1.83699	-2.10403	-0.823344	-0.52486	-0.225043	-0.513437	-0.673538	-0.181673	-0.389276	-0.143136	0.047719	-0.2058	AT1G77030.1	Putative DEAD-box ATP-dependent RNA helicase 29 [Source:UniProtKB/Swiss-Prot;Acc:O49289]
Sh_Salba_v2_102337	0.568142	-1.00017	-0.815237	0.138619	1.39524	0.524738	-1.90848	-1.53901	-0.185806	0.278537	-0.00102066	-0.107919	0.113656	AT1G04730.1	CTF18 [Source:UniProtKB/TrEMBL;Acc:F4I5S3]
Sh_Salba_v2_119893	0.399407	-0.0831256	-0.001648	0.621428	1.70466	-0.162308	-1.52047	-0.707794	-0.19411	-0.369728	0.03462	-1.2237	-0.918233	AT5G50110.1	S-adenosyl-L-methionine-dependent methyltransferases superfamily protein [Source:UniProtKB/TrEMBL;Acc:F4K7J0]
Sh_Salba_v2_35767	0.500455	-0.69621	-0.864477	0.0737373	0.233338	0.202995	0.154608	-0.0286505	-0.196071	0.219009	0.715467	-0.100836	-0.307363	AT4G19540.1	ATP binding protein-like [Source:UniProtKB/TrEMBL;Acc:O49472]
Sh_Salba_v2_115738	-0.0110877	0.226204	0.0688038	0.107953	1.35536	-0.557302	-0.808928	-1.28716	-0.196445	0.314182	0.0308543	-1.25337	0.419888	AT1G42480.1	Putative uncharacterized protein At1g42480 [Source:UniProtKB/TrEMBL;Acc:Q680L3]
Sh_Salba_v2_92051	0.503892	-0.363539	-0.336789	-0.0371331	0.286299	-0.133334	-0.0496975	0.272491	-0.196469	0.165878	0.0882332	-0.059201	-0.225047	AT5G09860.1	THO complex subunit 1 [Source:UniProtKB/Swiss-Prot;Acc:Q93VM9]
Sh_Salba_v2_106276	0.335554	-0.328592	-1.09833	0.63347	1.46801	-0.213644	-0.904845	-0.778348	-0.203236	0.380084	0.125913	-0.239264	-0.294679	AT5G41480.1	Dihydrofolate synthetase [Source:UniProtKB/Swiss-Prot;Acc:F4JYE9]
Sh_Salba_v2_24042	0.936995	-1.81896	-1.16837	-0.84784	-0.574157	-0.367983	-0.616592	-0.0961638	-0.204091	0.982255	1.20785	-0.290994	-1.22523	AT1G64350.1	Protein SEH1 [Source:UniProtKB/Swiss-Prot;Acc:Q93VR9]
Sh_Salba_v2_32231	-0.404129	-0.336907	-0.957657	0.221783	0.842024	0.0310244	-0.637012	-1.50648	-0.206879	0.937711	0.846589	-0.381096	-0.356553	AT2G37500.1	Arginine biosynthesis bifunctional protein ArgJ, chloroplastic [Source:UniProtKB/TrEMBL;Acc:A0A178VUS6]
Sh_Salba_v2_104766	-0.395691	-0.198684	0.350956	0.344667	0.359221	0.333991	0.0580975	-0.0594767	-0.207785	0.131577	-0.356743	-0.752765	-0.611032	AT5G62600.1	Transportin MOS14 [Source:UniProtKB/Swiss-Prot;Acc:Q8GUL2]
Sh_Salba_v2_132949	2.42992	-1.84228	-2.52683	-1.41528	-1.18627	-0.926434	-1.35569	-0.735301	-0.208976	-0.513278	-0.453186	0.680779	0.558203	AT2G25950.1	At2g25950 [Source:UniProtKB/TrEMBL;Acc:O82808]
Sh_Salba_v2_106266	-5.63831	0.274484	0.397894	-0.244425	-0.844602	0.682649	-0.177137	-0.0960865	-0.210535	-0.483241	-0.335364	0.233795	-1.08107	AT1G01220.6	Bifunctional fucokinase/fucose pyrophosphorylase [Source:UniProtKB/Swiss-Prot;Acc:Q9LNJ9]
Sh_Salba_v2_30624	-0.83398	0.0820645	-0.0732347	0.141612	0.437175	0.103791	-0.347325	-0.405504	-0.22272	0.129446	0.310781	0.122345	-0.323763	AT5G20990.1	Molybdopterin biosynthesis protein CNX1 [Source:UniProtKB/Swiss-Prot;Acc:Q39054]
Sh_Salba_v2_93323	-0.246457	-0.923502	-0.656391	-0.24316	-0.0665925	-0.432527	-0.766934	-0.363646	-0.244529	0.715956	0.738905	0.50636	0.660429	AT2G04845.1	Expressed protein [Source:UniProtKB/TrEMBL;Acc:Q8S8E7]
Sh_Salba_v2_135595	-4.47636	-0.650912	-1.54383	0.0543847	1.56152	0.698735	-1.01273	0.196428	-0.248101	0.679566	0.351305	-0.350441	-0.52397	AT4G24710.3	P-loop containing nucleoside triphosphate hydrolases superfamily protein [Source:TAIR;Acc:AT4G24710]
Sh_Salba_v2_115211	1.40881	-1.23286	-1.61033	-0.364937	0.191144	-0.161623	0.0547004	0.109867	-0.254055	0.118681	-0.403634	0.159514	0.148541	AT5G25480.1	DNA methyltransferase-2 [Source:UniProtKB/TrEMBL;Acc:F4JWT7]
Sh_Salba_v2_42567	1.81249	-0.675116	-0.919274	0.202265	0.349412	-0.293297	-0.708569	-0.468003	-0.255257	-0.259162	-0.322726	-0.274861	-0.339774	AT3G21540.1	Transducin family protein / WD-40 repeat family protein [Source:UniProtKB/TrEMBL;Acc:Q9LVF2]
Sh_Salba_v2_135454	0.0405017	0.0596893	-0.124325	0.781151	1.25752	-0.0426702	-0.370187	0.234894	-0.256637	-0.677889	-0.994705	-0.299935	-0.667424	AT5G19210.2	DEAD-box ATP-dependent RNA helicase 58, chloroplastic [Source:UniProtKB/Swiss-Prot;Acc:Q3E9C3]
Sh_Salba_v2_87772	1.32128	-1.08413	-1.34664	-0.0947699	0.949253	-0.250874	-0.570566	-0.603092	-0.257868	-0.0127467	-0.339012	0.374639	0.0431912	AT4G26900.1	Imidazole glycerol phosphate synthase hisHF, chloroplastic [Source:UniProtKB/Swiss-Prot;Acc:Q9SZ30]
Sh_Salba_v2_37482	0.512657	-0.658267	-2.196	-0.294654	0.205152	0.293888	0.00336513	-0.431531	-0.264318	0.59757	0.352897	0.104611	0.41993	AT5G06830.1	CDK5RAP3-like protein [Source:UniProtKB/Swiss-Prot;Acc:Q9FG23]
Sh_Salba_v2_135526	-0.0233298	-3.92543	-3.85796	-0.134454	-3.9492	1.00975	-0.485919	1.11647	-0.266204	0.25294	-0.30414	-0.267734	0.285712	AT5G04360.1	Pullulanase 1, chloroplastic [Source:UniProtKB/Swiss-Prot;Acc:Q8GTR4]
Sh_Salba_v2_72900	0.640557	-0.621406	-0.240589	-0.0192517	0.807196	0.0996198	-0.152047	-0.506478	-0.289737	0.551373	0.0185363	-0.342694	-0.118786	AT1G24310.1	Nuclear pore complex protein NUP54 [Source:UniProtKB/Swiss-Prot;Acc:Q8GYF7]
Sh_Salba_v2_139206	0.534642	-0.245184	-0.530472	-0.0746904	0.320941	-0.331804	-0.262566	0.0493211	-0.290067	0.115065	0.0625667	0.300141	0.356561	AT1G02410.3	Cytochrome c oxidase assembly protein COX11, mitochondrial [Source:UniProtKB/Swiss-Prot;Acc:Q8GWR0]
Sh_Salba_v2_46215	1.67649	-0.0421403	-0.252381	0.0160304	-0.305954	-0.714486	-0.357868	-0.131334	-0.292731	-0.604732	-0.594823	-0.159513	-0.192811	AT1G08490.1	Cysteine desulfurase 1, chloroplastic [Source:UniProtKB/Swiss-Prot;Acc:Q93WX6]
Sh_Salba_v2_76968	2.22167	-0.437678	-0.531157	-0.261646	-0.576874	-0.701419	-0.534192	-0.319256	-0.294352	-0.667685	-0.645995	-0.399979	-0.390419	AT2G40650.1	Pre-mRNA-splicing factor 38 [Source:UniProtKB/Swiss-Prot;Acc:Q8LB54]
Sh_Salba_v2_90007	0.763445	-0.294122	0.234618	-0.210082	-0.335362	0.303958	-0.319248	0.228661	-0.299668	-0.250259	-0.0837898	0.0660685	-0.0502504	AT2G26460.1	Suppressor of mec-8 and unc-52 protein homolog 2 [Source:UniProtKB/Swiss-Prot;Acc:O48713]
Sh_Salba_v2_62902	1.00326	-0.340812	-0.732526	-0.152912	0.521912	-0.546425	-0.410975	-0.0522422	-0.301709	0.0687813	-0.013231	0.197861	-0.0179203	AT1G03150.1	N-terminal acetyltransferase B complex catalytic subunit NAA20 [Source:UniProtKB/Swiss-Prot;Acc:Q8LGI8]
Sh_Salba_v2_05892	0.894045	-1.04178	-0.890421	0.228942	-0.0135506	-0.250661	-0.0230036	0.818039	-0.307827	0.365595	-0.0821108	-0.968964	0.294774	AT1G20410.1	Pseudouridine synthase family protein [Source:UniProtKB/TrEMBL;Acc:F4HSS8]
Sh_Salba_v2_31363	-3.7275	-4.9903	-3.56076	-1.18871	-0.488928	-1.29932	-1.39455	0.157439	-0.308611	0.765945	1.01342	1.4947	0.953401	AT5G62530.1	Delta-1-pyrroline-5-carboxylate dehydrogenase 12A1, mitochondrial [Source:UniProtKB/Swiss-Prot;Acc:Q8VZC3]
Sh_Salba_v2_99268	0.615316	0.19635	-0.48743	0.520011	-0.409684	-0.788987	-1.45835	0.62598	-0.310431	0.403705	-0.744357	-0.622806	-0.0549487	AT3G21820.1	Histone-lysine N-methyltransferase ATXR2 [Source:UniProtKB/Swiss-Prot;Acc:Q5PP37]
Sh_Salba_v2_38923	0.838374	-0.188961	-0.123397	0.0711635	-0.0508735	-0.636936	-0.159094	-0.610055	-0.315475	0.033542	0.307647	0.266067	0.165619	AT2G44520.1	Protoheme IX farnesyltransferase, mitochondrial [Source:UniProtKB/Swiss-Prot;Acc:O64886]
Sh_Salba_v2_98756	-0.345164	-0.000605263	-0.0266817	0.115825	-0.658202	-0.275951	-0.0886875	-0.191628	-0.31644	0.039087	0.106933	0.247702	0.628291	AT5G49570.1	Transglutaminase [Source:UniProtKB/TrEMBL;Acc:A5PHD1]
Sh_Salba_v2_91688	-2.04702	0.307625	-0.680052	-0.318663	0.859699	0.746904	0.140551	0.471533	-0.325286	-0.715077	-0.573943	0.937403	-1.20356	AT3G16840.1	P-loop containing nucleoside triphosphate hydrolases superfamily protein [Source:UniProtKB/TrEMBL;Acc:A0A178VJW0]
Sh_Salba_v2_75799	0.951011	0.028795	-0.517116	0.0611653	0.0629251	-0.00243158	-0.225044	-0.113595	-0.32723	0.156475	-0.396338	-0.321677	0.224862	AT2G38730.1	Peptidyl-prolyl cis-trans isomerase CYP22 [Source:UniProtKB/Swiss-Prot;Acc:Q9ZVJ4]
Sh_Salba_v2_25634	0.370421	0.168531	-3.23305	-0.150899	-3.34197	-3.37786	-0.924239	0.759856	-0.330644	-3.32763	0.191515	-3.32346	-1.40266	AT4G26410.1	Putative uncharacterized protein At4g26410 [Source:UniProtKB/TrEMBL;Acc:Q84K90]
Sh_Salba_v2_75237	1.72504	-0.489251	-0.330368	-0.399923	-1.23973	-0.219003	-0.371872	0.255437	-0.340039	-0.589833	-0.567047	0.156749	0.0247179	AT2G35360.2	Putative uncharacterized protein [Source:UniProtKB/TrEMBL;Acc:O82301]
Sh_Salba_v2_134610	0.307444	-0.350449	0.30356	0.0794152	0.81522	-0.142261	0.308696	0.597425	-0.343702	-0.547388	-0.710701	-0.428287	-0.461094	AT5G15390.1	rRNA methylase-like protein [Source:UniProtKB/TrEMBL;Acc:Q9LXE4]
Sh_Salba_v2_104181	-0.505739	-0.899674	-1.50931	0.6706	0.846087	-0.303438	0.749919	0.845981	-0.345552	0.255142	-0.178246	-0.398075	-0.756161	AT1G76050.2	RNA pseudouridine synthase 2, chloroplastic [Source:UniProtKB/Swiss-Prot;Acc:Q3ECD0]
Sh_Salba_v2_55576	1.76116	-0.699022	-1.39263	0.00938245	0.40906	-0.436881	-0.80016	-1.07519	-0.363479	0.136038	-0.35068	0.0870386	0.129729	AT5G24840.1	tRNA (guanine-N(7)-)-methyltransferase [Source:UniProtKB/Swiss-Prot;Acc:Q8GXB7]
Sh_Salba_v2_114205	0.528495	-0.296485	-0.238519	-0.000473975	0.621556	-0.0768306	0.236805	-0.0820885	-0.373596	0.117711	-0.111939	-0.20491	-0.110878	AT1G72090.1	At1g72090/F28P5_4 [Source:UniProtKB/TrEMBL;Acc:Q9C7H2]
Sh_Salba_v2_107106	1.5232	-0.0773226	0.940839	-0.703258	-0.71926	-0.167339	-0.0806002	-0.232877	-0.386826	-0.53259	-0.703689	-0.314229	-0.414133	AT5G62760.4	p-loop containing nucleoside triphosphate hydrolases superfamily protein [Source:UniProtKB/TrEMBL;Acc:F4K7T1]
Sh_Salba_v2_03474	0.514576	-0.0276805	1.14165	0.725605	0.729176	-1.87322	0.558839	-0.93079	-0.390303	0.602783	-0.19287	-2.60318	-1.07672	AT2G21280.1	NAD(P)-binding Rossmann-fold superfamily protein [Source:TAIR;Acc:AT2G21280]
Sh_Salba_v2_48363	0.958925	0.267977	-0.337919	-0.217118	0.529773	-0.380301	-0.288679	0.137369	-0.394078	-0.647593	-0.685476	0.139046	0.269356	AT1G02100.3	Leucine carboxyl methyltransferase [Source:UniProtKB/TrEMBL;Acc:Q8VY08]
Sh_Salba_v2_25629	0.964234	-0.493168	-0.0881394	-0.346826	0.123285	-0.201065	-0.462436	-0.643725	-0.394189	0.19297	0.138214	0.317506	0.258022	AT4G26410.1	Putative uncharacterized protein At4g26410 [Source:UniProtKB/TrEMBL;Acc:Q84K90]
Sh_Salba_v2_76013	0.384385	-0.24597	-0.581814	-0.0337943	0.348759	0.264751	-0.00945567	-0.554534	-0.396836	0.230524	0.172567	-0.0553113	0.402046	AT3G02710.1	ARM repeat superfamily protein [Source:UniProtKB/TrEMBL;Acc:A3KPF3]
Sh_Salba_v2_81585	1.91145	-0.197323	-0.169754	-0.3643	-0.329599	-0.60433	-0.304023	-0.222361	-0.405436	-0.261738	-0.808919	-0.410028	-0.166498	AT1G67620.1	Protein Iojap-related, mitochondrial [Source:UniProtKB/Swiss-Prot;Acc:Q9CAF9]
Sh_Salba_v2_119836	0.264665	0.821412	-0.000483907	0.228038	0.527507	-0.750491	0.0747187	-0.814852	-0.4083	-0.343026	0.368381	-0.600004	0.154169	AT3G59390.1	Glycosyltransferase family protein [Source:UniProtKB/TrEMBL;Acc:F4J8A2]
Sh_Salba_v2_70706	1.39326	-0.521671	-0.778366	-0.0275992	0.719531	-0.335323	-0.452413	-0.411455	-0.411893	0.159987	-0.484761	0.134926	-0.0278952	AT5G40530.1	S-adenosyl-L-methionine-dependent methyltransferases superfamily protein [Source:TAIR;Acc:AT5G40530]
Sh_Salba_v2_99557	-1.16371	-0.10352	-0.558612	-0.319247	0.105513	-0.348063	-0.87535	-1.65092	-0.413701	0.356197	0.716119	1.25255	0.623292	AT1G62730.1	At1g62730 [Source:UniProtKB/TrEMBL;Acc:Q9SI77]
Sh_Salba_v2_94572	-2.0469	-0.154	0.411573	0.338066	-0.816357	-0.204539	0.460882	0.850716	-0.41434	-2.45895	-0.393743	-1.09768	-0.728362	AT1G56500.1	Haloacid dehalogenase-like hydrolase family protein [Source:UniProtKB/TrEMBL;Acc:Q8VZ10]
Sh_Salba_v2_00852	1.32231	-0.763062	-1.59226	-0.363674	-0.133497	-0.067713	-0.0251106	-0.192513	-0.414632	-0.130327	0.0910588	0.406063	0.398969	AT2G19560.1	Enhanced ethylene response protein 5 [Source:UniProtKB/Swiss-Prot;Acc:Q8GWE6]
Sh_Salba_v2_12645	1.99772	-0.638509	-0.96584	-0.0656703	0.782419	-0.0697948	-1.12979	-0.470675	-0.415323	0.203221	-0.703613	-0.97312	-0.718137	AT3G18630.1	Uracil-DNA glycosylase [Source:UniProtKB/TrEMBL;Acc:A0A178VFQ0]
Sh_Salba_v2_99186	-0.467535	-0.0867709	0.0626571	0.102036	-0.0973449	-0.170816	-0.173138	-0.832424	-0.41539	0.0800168	-0.130621	0.75324	0.520305	AT1G06110.1	F-box protein SKIP16 [Source:UniProtKB/Swiss-Prot;Acc:Q9LND7]
Sh_Salba_v2_124297	-2.00044	0.0419343	0.662314	0.5094	0.423544	0.358296	0.503199	0.374603	-0.419142	-0.528565	-0.249943	-0.332041	-0.439728	AT4G10180.1	Light-mediated development protein DET1 [Source:UniProtKB/Swiss-Prot;Acc:P48732]
Sh_Salba_v2_102250	1.29754	-0.489007	-0.773218	-0.113739	-0.0348458	-0.450012	-0.97036	-1.19271	-0.419727	0.736511	0.728664	-0.0221101	-0.0360829	AT3G28700.1	At3g28700 [Source:UniProtKB/TrEMBL;Acc:Q1JPN1]
Sh_Salba_v2_28989	-3.56839	0.668542	1.61503	0.270881	0.133947	0.383653	-0.259198	-1.14376	-0.423516	-0.707891	-0.743091	-0.408383	-0.660775	AT2G40700.1	P-loop containing nucleoside triphosphate hydrolases superfamily protein [Source:TAIR;Acc:AT2G40700]
Sh_Salba_v2_130413	1.40138	-0.907659	-1.01614	-0.238269	-0.132142	-0.134541	-0.535787	-0.163234	-0.424695	-0.315419	0.00795203	0.482562	0.348397	AT5G17930.1	MIF4G domain and MA3 domain-containing protein [Source:UniProtKB/TrEMBL;Acc:Q67Z79]
Sh_Salba_v2_92248	2.00339	-2.99586	-2.2464	-1.88635	-1.29323	-0.152956	-0.505466	-0.483067	-0.433499	-0.863902	0.102628	0.300229	0.77235	AT2G40840.1	4-alpha-glucanotransferase DPE2 [Source:UniProtKB/Swiss-Prot;Acc:Q8RXD9]
Sh_Salba_v2_14174	4.07243	-3.41178	-2.42878	-3.17548	-3.20243	-2.54192	-2.18469	-0.70417	-0.444073	-1.94595	-2.05569	-0.774937	-3.06931	AT4G04870.1	Cardiolipin synthase (CMP-forming), mitochondrial [Source:UniProtKB/Swiss-Prot;Acc:Q93YW7]
Sh_Salba_v2_75709	0.479875	-0.589982	-0.200203	-0.411177	0.247411	0.1703	0.0366875	0.133267	-0.447951	0.274404	-0.0140659	-0.0735906	0.431331	AT1G16900.1	Dol-P-Man:Man(6)GlcNAc(2)-PP-Dol alpha-1,2-mannosyltransferase [Source:UniProtKB/Swiss-Prot;Acc:Q9FZ49]
Sh_Salba_v2_63100	1.92509	-0.538816	-0.606733	-0.612006	-0.0774472	-0.531481	-0.457445	-0.171135	-0.448131	-0.205778	-0.25894	-0.385229	0.129709	AT5G51220.1	At5g51220 [Source:UniProtKB/TrEMBL;Acc:Q500Z1]
Sh_Salba_v2_99578	-3.12839	0.800846	-2.77574	-0.0631829	-1.40172	-0.294181	0.550457	-0.240609	-0.455915	-0.528069	-0.377987	-0.0800472	1.40589	AT2G36740.1	SWR1 complex subunit 2 [Source:UniProtKB/Swiss-Prot;Acc:F4IP06]
Sh_Salba_v2_43986	0.553912	-0.345955	-0.308012	0.0753517	0.7479	0.0436749	-0.394244	-0.666464	-0.456902	0.373968	-0.0876028	0.0352907	0.113571	AT2G38130.1	N-alpha-acetyltransferase MAK3 [Source:UniProtKB/Swiss-Prot;Acc:O80438]
Sh_Salba_v2_21229	0.0637488	-0.424222	0.314878	0.0810274	0.855956	-0.19533	-0.210375	-0.309819	-0.461188	-0.770337	0.0250621	0.390988	-0.011519	AT4G00026.1	Probable mitochondrial import inner membrane translocase subunit TIM21 [Source:UniProtKB/Swiss-Prot;Acc:Q1G3L1]
Sh_Salba_v2_28511	-1.28393	-0.818435	0.624972	-0.0814184	-0.0996381	-0.216593	-1.00221	-0.316132	-0.462739	-0.681816	-0.177146	1.0413	1.1861	AT1G36310.1	AT1G36310 protein [Source:UniProtKB/TrEMBL;Acc:Q94A09]
Sh_Salba_v2_19316	-1.51173	0.127476	0.293339	-0.270082	-0.48042	0.0158439	0.354948	0.716711	-0.464316	-0.514786	-0.326988	0.2307	0.251188	AT2G36895.1	unknown protein; FUNCTIONS IN: molecular_function unknown; INVOLVED IN: biological_process unknown; LOCATED IN: chloroplast; Has 32 Blast hits to 32 proteins in 14 species: Archae - 0; Bacteria - 0; Metazoa - 0; Fungi - 0; Plants - 32; Viruses - 0; /.../Eukaryotes - 0 (source: NCBI BLink). [Source:TAIR;Acc:AT2G36895]
Sh_Salba_v2_61544	-4.05609	-0.75	0.983771	-2.75657	-0.827429	-0.720251	-0.716588	-5.34651	-0.464915	-0.190302	-0.50261	0.928134	1.41226	AT4G06676.1	Protein EI24 homolog [Source:UniProtKB/Swiss-Prot;Acc:Q5BPL5]
Sh_Salba_v2_124310	-2.15313	0.493142	1.32106	-3.32134	-3.67908	-0.43327	0.0286604	1.59475	-0.467442	-1.01663	0.423336	-0.856296	-0.0545007	AT5G62840.1	Phosphoglycerate mutase family protein [Source:UniProtKB/TrEMBL;Acc:Q9FM11]
Sh_Salba_v2_34576	1.77938	-1.28317	-1.47249	-0.308817	0.839296	-0.291506	-0.720038	-1.16474	-0.470885	-0.0847903	0.0503425	0.231627	-0.0519752	AT4G04940.2	Putative WD-repeat membrane protein [Source:UniProtKB/TrEMBL;Acc:Q93YS7]
Sh_Salba_v2_25635	1.95038	-0.758445	-1.89598	-0.619687	-0.124856	-0.652753	-1.48308	-0.457303	-0.473878	-0.431656	-0.559816	0.12793	0.280231	AT4G26410.1	Putative uncharacterized protein At4g26410 [Source:UniProtKB/TrEMBL;Acc:Q84K90]
Sh_Salba_v2_119732	1.89689	-1.37555	0.77461	-0.437668	0.84625	-1.04113	-1.82523	-1.38889	-0.482462	0.591009	-2.08209	-0.14137	-0.585163	AT5G22130.3	GPI mannosyltransferase 1 [Source:UniProtKB/TrEMBL;Acc:F4K8F7]
Sh_Salba_v2_87863	2.9535	-2.29433	-2.28496	-3.51101	-3.57026	-1.42969	-0.16153	0.955331	-0.484447	-1.30293	-1.11403	-0.644053	-0.206063	AT5G67290.1	FAD-dependent oxidoreductase-like protein [Source:UniProtKB/TrEMBL;Acc:Q9FN21]
Sh_Salba_v2_39251	0.823627	0.0204712	0.677189	0.322523	0.0516193	-0.472213	0.163622	-0.0652916	-0.488408	-0.167295	-0.318366	-0.324037	-0.720788	AT3G19840.1	Pre-mRNA-processing protein 40C [Source:UniProtKB/Swiss-Prot;Acc:Q9LT25]
Sh_Salba_v2_112041	-0.50989	-0.840703	-1.61251	0.42469	1.01727	-0.0287883	0.505167	1.05851	-0.495657	0.27397	-0.228686	0.0624653	-0.210843	AT3G56330.1	N2, N2-dimethylguanosine tRNA methyltransferases-like protein [Source:UniProtKB/TrEMBL;Acc:Q9LYL0]
Sh_Salba_v2_06296	-1.21283	-0.236298	0.349594	-0.0613055	0.692431	0.44152	0.390214	0.271481	-0.500473	-0.394058	-0.0635445	-0.0862589	-0.346286	AT5G54290.1	Cytochrome c-type biogenesis ccda-like chloroplastic protein [Source:UniProtKB/TrEMBL;Acc:F4K0A8]
Sh_Salba_v2_10260	0.409043	0.449516	0.666884	0.434267	0.890599	-0.262347	0.773907	-0.323305	-0.501147	-0.459235	-0.901443	-1.95459	-1.53644	AT3G63190.1	Ribosome-recycling factor, chloroplastic [Source:UniProtKB/Swiss-Prot;Acc:Q9M1X0]
Sh_Salba_v2_107831	0.770553	-0.353974	-0.374237	0.13145	0.191188	-0.112883	-0.377459	-0.462854	-0.506308	0.458634	0.796789	-0.77432	0.00968035	AT3G47390.2	Riboflavin biosynthesis protein PYRR, chloroplastic [Source:UniProtKB/Swiss-Prot;Acc:Q9STY4]
Sh_Salba_v2_52522	-0.303638	0.190701	-0.084397	-0.141439	0.138882	-0.101133	-0.505966	-0.782103	-0.50676	0.322452	0.628474	0.39935	0.218714	AT2G20360.1	NADH dehydrogenase [ubiquinone] 1 alpha subcomplex subunit 9, mitochondrial [Source:UniProtKB/Swiss-Prot;Acc:Q9SK66]
Sh_Salba_v2_71682	2.83448	-1.05434	-0.851036	-0.722221	-0.752651	-0.71387	-1.29867	-1.50852	-0.507112	-0.474317	-0.274058	-0.610519	-0.718801	AT3G07140.1	GPI transamidase component Gpi16 subunit family protein [Source:UniProtKB/TrEMBL;Acc:Q949U5]
Sh_Salba_v2_90006	2.17566	-0.535909	-0.840757	-0.25928	0.0973314	-0.444706	-0.491375	-0.860281	-0.508675	-0.364262	-1.13494	-0.340204	-0.363391	AT2G26460.1	Suppressor of mec-8 and unc-52 protein homolog 2 [Source:UniProtKB/Swiss-Prot;Acc:O48713]
Sh_Salba_v2_62903	0.611034	0.444312	0.723939	-0.097844	0.476288	-0.74824	0.127355	-1.97643	-0.513454	-0.403361	0.219882	-2.69	-0.308481	AT1G03150.1	N-terminal acetyltransferase B complex catalytic subunit NAA20 [Source:UniProtKB/Swiss-Prot;Acc:Q8LGI8]
Sh_Salba_v2_16453	-0.023799	-0.134654	0.0268437	0.159236	0.847731	-0.11419	0.0434218	0.672165	-0.513613	-0.548866	-0.689195	0.127465	-0.372901	AT5G02250.1	Ribonuclease II, chloroplastic/mitochondrial [Source:UniProtKB/Swiss-Prot;Acc:Q6NQJ6]
Sh_Salba_v2_111907	0.879383	-0.684661	-0.247767	0.291007	1.23709	-0.523924	-0.0455829	0.0112331	-0.513868	-0.0805681	-0.381227	-0.0656123	-0.361272	AT3G25470.1	Bacterial hemolysin-like protein [Source:UniProtKB/TrEMBL;Acc:Q9LSV5]
Sh_Salba_v2_14436	0.3429	0.0748672	0.0648924	-0.421158	-0.372488	-0.217595	0.0736888	0.482602	-0.516017	-0.00563704	-0.327297	0.0210248	0.445174	AT5G63610.1	Cyclin-dependent kinase E-1 [Source:UniProtKB/Swiss-Prot;Acc:Q84TI6]
Sh_Salba_v2_113319	-0.309939	0.0459113	-0.0669678	0.459295	1.24312	-0.181914	0.369201	0.70901	-0.524334	-0.777065	-0.99389	-0.590579	-0.745889	AT4G33030.1	UDP-sulfoquinovose synthase, chloroplastic [Source:UniProtKB/Swiss-Prot;Acc:O48917]
Sh_Salba_v2_37678	-1.51701	-0.465322	-0.11329	-0.285523	0.312098	0.260962	0.0037828	-0.213894	-0.524629	0.318302	0.512756	0.298502	0.364051	AT5G45900.1	Ubiquitin-like modifier-activating enzyme atg7 [Source:UniProtKB/Swiss-Prot;Acc:Q94CD5]
Sh_Salba_v2_99726	1.02059	0.434844	0.36345	0.191108	0.716137	-0.197785	-0.395092	-0.36587	-0.52614	-0.112329	-0.518664	-0.579383	-0.770991	AT1G24310.1	Nuclear pore complex protein NUP54 [Source:UniProtKB/Swiss-Prot;Acc:Q8GYF7]
Sh_Salba_v2_39995	-1.46342	-0.0189933	0.388225	-0.37962	-0.0548259	0.231375	0.152603	0.117595	-0.530002	-0.0777	0.125021	0.0424989	0.0820321	AT1G73960.1	Transcription initiation factor TFIID subunit 2 [Source:UniProtKB/Swiss-Prot;Acc:Q8LPF0]
Sh_Salba_v2_87653	2.49322	-1.47468	-2.54809	-0.348041	0.294392	-0.693558	-0.830858	-0.498299	-0.535711	-0.115731	-0.543895	-0.130689	-0.564991	AT1G02870.1	At1g02870 [Source:UniProtKB/TrEMBL;Acc:Q8RWK5]
Sh_Salba_v2_81529	1.68057	-0.76583	-0.955471	0.402002	0.644705	-0.331557	-0.477675	0.156925	-0.535795	-0.403304	-0.689805	-0.476757	-0.422317	AT5G10910.1	AT5g10910/T30N20_180 [Source:UniProtKB/TrEMBL;Acc:Q9LEU9]
Sh_Salba_v2_30518	-0.698096	-0.0717887	-5.15273	-0.34589	-1.08453	-1.07031	0.216516	0.667701	-0.541611	-1.43638	-1.08089	1.11864	0.260843	AT3G18860.1	AT3g18860/MCB22_3 [Source:UniProtKB/TrEMBL;Acc:Q9LHN3]
Sh_Salba_v2_41656	0.130032	0.749871	-0.208713	0.161608	0.338419	-0.225684	-0.0347573	0.417913	-0.542055	-0.293113	-0.52614	-0.227478	-0.32099	AT3G10970.3	Haloacid dehalogenase-like hydrolase (HAD) superfamily protein [Source:UniProtKB/TrEMBL;Acc:F4J510]
Sh_Salba_v2_87801	1.55205	0.282004	0.117647	-0.227491	-0.418062	-0.147428	-0.0264516	0.436637	-0.55	-0.75363	-1.10498	-0.843484	-0.708341	AT4G33060.1	Peptidyl-prolyl cis-trans isomerase CYP57 [Source:UniProtKB/Swiss-Prot;Acc:Q6Q152]
Sh_Salba_v2_104741	-3.8915	-0.457515	0.298804	1.00272	-0.689694	-0.263008	0.763396	1.84965	-0.552301	-3.19533	-2.26192	-1.91631	-1.47013	AT4G38225.3	unknown protein; FUNCTIONS IN: molecular_function unknown; INVOLVED IN: biological_process unknown; LOCATED IN: chloroplast; EXPRESSED IN: 21 plant structures; EXPRESSED DURING: 13 growth stages; Has 35333 Blast hits to 34131 proteins in 2444 specie /.../hae - 798; Bacteria - 22429; Metazoa - 974; Fungi - 991; Plants - 531; Viruses - 0; Other Eukaryotes - 9610 (source: NCBI BLink). [Source:TAIR;A…
Sh_Salba_v2_102430	-0.91846	0.442248	0.871411	0.137068	0.584891	-0.148728	-0.804458	-0.126055	-0.552584	0.296354	-0.969589	-1.19592	-1.10966	AT1G17850.2	Rhodanese-like domain-containing protein 8, chloroplastic [Source:UniProtKB/Swiss-Prot;Acc:F4I933]
Sh_Salba_v2_100019	1.76319	-0.684339	0.351625	-0.572896	-0.367401	-0.557206	-0.601629	-0.0361502	-0.558738	-0.605157	-0.195046	-0.759062	0.238728	AT5G23080.2	G patch domain-containing protein TGH [Source:UniProtKB/Swiss-Prot;Acc:Q8GXN9]
Sh_Salba_v2_115737	-2.63971	1.14006	0.87823	0.673475	0.741338	-0.0963341	0.122458	-0.398948	-0.56113	-0.0392747	-0.212386	-0.616338	-0.933679	AT1G42480.1	Putative uncharacterized protein At1g42480 [Source:UniProtKB/TrEMBL;Acc:Q680L3]
Sh_Salba_v2_54753	1.24552	0.221318	0.281497	-0.0365064	0.525431	-0.585059	-0.00733105	0.717162	-0.561526	-0.618573	-0.697414	-1.24935	-1.21929	AT1G78010.1	At1g78010 [Source:UniProtKB/TrEMBL;Acc:Q66GQ1]
Sh_Salba_v2_19591	2.31309	-0.4333	-0.459296	-0.270032	0.21371	-0.554365	-0.910729	-0.781471	-0.562467	-0.323522	-0.380159	-0.419847	-0.779034	AT5G44200.1	Nuclear cap-binding protein subunit 2 [Source:UniProtKB/Swiss-Prot;Acc:Q9XFD1]
Sh_Salba_v2_05041	0.966089	-0.322221	0.700725	0.0526765	-0.998476	-0.394022	0.147179	-0.273837	-0.564172	-0.39285	0.0527606	-0.0870263	-0.141127	AT1G21760.1	F-box protein 7 [Source:UniProtKB/Swiss-Prot;Acc:Q9XI00]
Sh_Salba_v2_81332	-1.5587	0.359026	0.571303	0.0993659	-1.10476	0.067127	0.394375	-0.360891	-0.564404	0.299382	0.401655	-0.153634	0.031336	AT1G67930.1	Golgi transport complex-related protein [Source:UniProtKB/TrEMBL;Acc:Q9C9V9]
Sh_Salba_v2_39664	1.84443	-1.09885	-0.683275	-0.244192	0.0131363	-0.1925	-0.633343	-0.516503	-0.567897	0.272541	0.0581417	-0.227268	-0.16004	AT5G22320.1	AT5g22320/MWD9_11 [Source:UniProtKB/TrEMBL;Acc:Q9FMS0]
Sh_Salba_v2_28818	-3.65212	-0.0381691	0.0551602	0.0875007	0.447254	0.050269	-0.281661	0.213139	-0.568812	-0.130096	0.607275	0.354297	0.312346	AT2G43770.1	At2g43770 [Source:UniProtKB/TrEMBL;Acc:O22826]
Sh_Salba_v2_118283	1.61677	0.520505	0.514283	-0.17794	-0.165114	-0.838076	-0.625115	-0.316628	-0.568827	-0.39059	-0.869545	-0.451575	-0.576146	AT1G68080.1	2-oxoglutarate (2OG) and Fe(II)-dependent oxygenase superfamily protein [Source:UniProtKB/TrEMBL;Acc:Q5PP31]
Sh_Salba_v2_99267	-1.49041	0.38236	0.661771	0.0171148	-0.438593	-0.590435	0.0254574	0.705564	-0.570012	-0.640187	0.0176622	0.446849	-0.111067	AT3G21820.1	Histone-lysine N-methyltransferase ATXR2 [Source:UniProtKB/Swiss-Prot;Acc:Q5PP37]
Sh_Salba_v2_115018	-2.02274	0.656841	1.07034	-0.0137668	0.277931	-0.139533	0.111162	0.0889798	-0.575998	0.0826515	-0.294733	-0.504615	-0.558821	AT4G25450.1	ABC transporter B family member 28 [Source:UniProtKB/Swiss-Prot;Acc:Q8LPQ6]
Sh_Salba_v2_80300	-0.161545	0.202239	0.620437	0.0277377	-0.133206	0.251152	-0.259832	0.214508	-0.581145	-0.0723657	0.00386967	-0.23396	-0.187134	#N/A	#N/A
Sh_Salba_v2_117529	0.122781	-0.495635	-1.27842	0.451072	0.959041	-0.071876	0.668408	0.0185343	-0.582651	-0.171016	-1.68039	-0.355632	0.176433	AT5G63080.1	2-oxoglutarate (2OG) and Fe(II)-dependent oxygenase superfamily protein [Source:UniProtKB/TrEMBL;Acc:Q67ZB6]
Sh_Salba_v2_58568	3.84668	-2.21687	-2.70331	-0.620833	-0.617273	-2.87011	-5.06488	-3.87493	-0.583515	-1.36717	-0.858203	-0.547372	-1.06237	AT5G37530.1	At5g37530 [Source:UniProtKB/TrEMBL;Acc:Q08A97]
Sh_Salba_v2_104293	0.42303	0.432983	0.55403	0.451445	0.235265	0.33025	-0.250563	0.656693	-0.587697	-0.414028	-0.381412	0.101312	-0.144277	AT5G17240.1	Protein SET DOMAIN GROUP 40 [Source:UniProtKB/Swiss-Prot;Acc:Q6NQJ8]
Sh_Salba_v2_80009	3.2734	-1.68645	-2.05495	-0.748855	-1.04396	-0.707172	-1.05757	-0.257231	-0.598274	-0.953815	-1.5539	-1.10997	-0.947398	AT1G66080.1	At1g66080 [Source:UniProtKB/TrEMBL;Acc:Q9C8D7]
Sh_Salba_v2_39818	1.60932	-0.170729	0.134855	-0.141821	-0.198263	-0.854931	-0.593023	0.0306897	-0.601189	-0.625068	-0.610571	0.0203637	0.206918	AT2G43400.1	Electron transfer flavoprotein-ubiquinone oxidoreductase, mitochondrial [Source:UniProtKB/Swiss-Prot;Acc:O22854]
Sh_Salba_v2_137667	0.150068	0.406727	0.179158	0.13437	0.0696136	-0.646752	-0.250257	-0.181457	-0.602495	0.113225	-0.520014	-0.0884222	0.419045	AT5G43430.1	electron transfer flavoprotein beta [Source:TAIR;Acc:AT5G43430]
Sh_Salba_v2_02403	1.19649	-0.382685	-0.884842	-0.622454	0.271288	0.154913	-0.618161	-1.37723	-0.604752	0.466252	-0.0848099	0.121787	0.268161	AT2G43770.1	At2g43770 [Source:UniProtKB/TrEMBL;Acc:O22826]
Sh_Salba_v2_30385	-0.431764	-0.489035	0.0259125	0.657484	1.77666	0.0911188	-0.470825	-0.487552	-0.611278	-0.255791	-1.19431	-0.162608	-0.583926	AT5G64050.1	Glutamate--tRNA ligase, chloroplastic/mitochondrial [Source:UniProtKB/Swiss-Prot;Acc:Q9FEA2]
Sh_Salba_v2_69371	2.72866	-0.747652	-1.42447	-0.240833	-0.954147	-1.14479	-0.509664	-0.241688	-0.613159	-1.20449	-1.23493	-0.392385	-0.269769	AT5G63830.1	Putative uncharacterized protein [Source:UniProtKB/TrEMBL;Acc:Q9FN06]
Sh_Salba_v2_134124	-0.106771	-0.155272	0.32006	0.190523	0.484584	-0.0315877	0.0568749	0.172658	-0.629976	-0.168444	-0.138113	-0.115768	-0.0467317	AT5G48340.4	Putative uncharacterized protein [Source:UniProtKB/TrEMBL;Acc:Q9LK80]
Sh_Salba_v2_120603	1.05897	-0.169197	-0.244229	0.177963	1.5384	-0.0301067	-1.39498	-0.692571	-0.642563	0.952049	-0.247147	-0.347339	0.0931427	AT4G12740.2	Adenine DNA glycosylase [Source:UniProtKB/Swiss-Prot;Acc:F4JRF4]
Sh_Salba_v2_38921	0.976892	0.849488	-1.21277	-0.0646419	-0.486954	-0.488899	-1.46483	0.265681	-0.646733	-0.0873917	-0.295124	-0.234001	-0.145775	AT2G44520.1	Protoheme IX farnesyltransferase, mitochondrial [Source:UniProtKB/Swiss-Prot;Acc:O64886]
Sh_Salba_v2_77949	-1.94457	0.507234	1.2669	0.027053	-0.118185	-0.696837	0.950933	0.916176	-0.651361	0.0718713	-0.288744	-0.587183	-1.1567	AT1G77090.1	PsbP domain-containing protein 4, chloroplastic [Source:UniProtKB/Swiss-Prot;Acc:O49292]
Sh_Salba_v2_41046	-0.632421	-0.435123	-0.0833598	0.641238	0.434065	0.308909	-0.290877	-0.207956	-0.669145	-0.0205841	-0.619572	-0.995443	-1.00399	AT1G03000.1	PEX6 [Source:UniProtKB/TrEMBL;Acc:A0A178WG59]
Sh_Salba_v2_53873	-3.34641	0.413887	-2.99983	0.225083	1.21259	-0.110961	-3.10407	-0.147485	-0.670391	-3.09772	-3.04264	-3.08997	-1.59582	AT1G62780.1	Putative uncharacterized protein At1g62780 [Source:UniProtKB/TrEMBL;Acc:Q8VY70]
Sh_Salba_v2_106883	-0.679082	0.729374	0.153899	-0.149845	0.427162	0.154835	0.113968	0.825257	-0.679102	0.043329	-1.70744	-0.668753	-1.21713	AT1G79790.1	Haloacid dehalogenase-like hydrolase (HAD) superfamily protein [Source:UniProtKB/TrEMBL;Acc:F4HQA8]
Sh_Salba_v2_76039	-3.59623	1.49522	1.64573	0.55225	-0.0867775	-0.494342	-0.259101	-0.1894	-0.680111	-1.17543	-1.37906	-1.52763	-1.61108	AT1G76570.1	Chlorophyll a-b binding protein, chloroplastic [Source:UniProtKB/TrEMBL;Acc:Q9C9K1]
Sh_Salba_v2_123375	0.666473	-0.461423	-0.816361	0.532852	1.26292	-0.0607067	-0.843712	-2.15957	-0.68035	0.366765	0.380086	-0.0759335	-0.418654	AT3G52390.1	TatD related DNase [Source:UniProtKB/TrEMBL;Acc:F4J6X3]
Sh_Salba_v2_88230	1.85048	-0.0889029	-0.214144	-0.0653505	0.138526	-0.656047	-0.796057	-0.521015	-0.680473	-0.378413	0.114878	-0.706883	-0.444306	AT1G08110.4	Lactoylglutathione lyase [Source:UniProtKB/TrEMBL;Acc:B9DH52]
Sh_Salba_v2_03471	-3.53	1.46599	0.185313	0.00753539	0.205406	0.342534	0.180401	-0.00117833	-0.682188	-0.256543	-0.810626	-1.42942	-1.25964	AT2G21280.1	NAD(P)-binding Rossmann-fold superfamily protein [Source:TAIR;Acc:AT2G21280]
Sh_Salba_v2_30517	1.2366	-1.22977	-1.64936	-0.749313	-1.2759	-0.298917	-0.745354	-0.130711	-0.683299	0.360723	0.341953	0.389822	0.826044	AT3G18860.1	AT3g18860/MCB22_3 [Source:UniProtKB/TrEMBL;Acc:Q9LHN3]
Sh_Salba_v2_53662	-4.52035	-0.289471	-0.0936142	0.172364	1.37814	0.607831	-1.58415	-0.643207	-0.686754	0.497516	0.727022	-0.144134	0.0760548	AT5G50600.1	11-beta-hydroxysteroid dehydrogenase 1B [Source:UniProtKB/Swiss-Prot;Acc:P0DKC6]
Sh_Salba_v2_126523	-3.11642	1.24236	1.57055	-0.332637	-0.701964	-0.797475	0.192916	1.21471	-0.687565	-1.57512	-2.52614	-1.45741	-1.13393	AT5G57040.1	At5g57040 [Source:UniProtKB/TrEMBL;Acc:Q9LTR8]
Sh_Salba_v2_107851	2.26071	-0.686607	0.0470768	0.321132	-0.248602	-0.940884	-0.397514	-0.76175	-0.687827	-0.765898	-0.428375	-1.1562	-0.76615	AT4G38090.1	AT4G38090 protein [Source:UniProtKB/TrEMBL;Acc:B9DG41]
Sh_Salba_v2_21704	-3.30422	2.02235	0.615011	0.36179	0.973127	-1.82094	-0.534446	-0.557349	-0.688281	-1.06488	-0.952676	-1.03325	-2.89316	AT1G16080.1	Putative uncharacterized protein At1g16080 [Source:UniProtKB/TrEMBL;Acc:Q9S9M7]
Sh_Salba_v2_27380	-1.27318	-0.55555	-0.757481	-0.274302	0.790079	-0.48527	-1.46817	-1.85663	-0.697687	0.033395	-0.0520354	1.26107	1.23182	AT4G29170.1	Meiotic nuclear division protein 1 homolog [Source:UniProtKB/Swiss-Prot;Acc:Q8GYD2]
Sh_Salba_v2_04524	-3.48918	-0.214326	1.05093	0.73934	0.251809	-0.812672	0.17627	1.3717	-0.699082	-1.61692	-1.0841	-0.887104	-0.599977	AT4G00030.1	Probable plastid-lipid-associated protein 11 [Source:UniProtKB/Swiss-Prot;Acc:O81304]
Sh_Salba_v2_97651	1.64191	-0.579837	-0.87073	-0.236188	1.02067	-0.169926	-0.719152	-0.581361	-0.711231	-0.0517337	0.332401	-0.535592	-0.275766	AT5G10620.1	Putative RNA methyltransferase At5g10620 [Source:UniProtKB/Swiss-Prot;Acc:Q9LXB4]
Sh_Salba_v2_38163	2.47908	-1.10892	-1.26342	-0.174216	0.601365	-0.770587	-1.356	-0.695225	-0.717128	0.181985	-0.258386	-0.747498	-0.613516	AT1G13330.1	AHP2 [Source:UniProtKB/TrEMBL;Acc:A0A178WCC4]
Sh_Salba_v2_135068	1.51138	-0.154504	0.111255	0.0461522	-0.246424	-0.891661	0.191185	-0.249748	-0.722721	-0.501004	-0.572765	0.169776	-0.685219	AT3G13225.2	WW domain-containing protein [Source:UniProtKB/TrEMBL;Acc:F4JC80]
Sh_Salba_v2_94015	2.03294	-1.4085	-2.19716	-0.435088	0.44237	0.0589158	-0.52306	-0.414306	-0.738154	0.401848	0.354911	-0.842698	-0.80432	AT2G45000.1	Nuclear pore complex protein NUP62 [Source:UniProtKB/Swiss-Prot;Acc:Q8L7F7]
Sh_Salba_v2_93442	1.54916	-4.38388	-1.51076	-1.96646	-0.439549	-2.47927	-0.312689	-1.35413	-0.744189	-1.65458	0.25688	0.229094	0.721245	AT5G35690.1	Putative uncharacterized protein At5g35690 [Source:UniProtKB/TrEMBL;Acc:Q8VYQ7]
Sh_Salba_v2_62858	-4.81412	0.468387	1.13482	0.671492	0.527222	0.168808	-0.144074	0.615107	-0.745597	-0.874952	-1.52756	-1.0784	-1.31983	AT3G17040.2	Protein high chlorophyll fluorescent 107 [Source:UniProtKB/Swiss-Prot;Acc:Q8RWG2]
Sh_Salba_v2_135064	-0.603657	0.821087	0.8558	0.125374	0.161252	-0.0679842	-0.374424	0.0788215	-0.75883	-0.750809	-0.835101	0.107577	-0.335248	AT2G44520.1	Protoheme IX farnesyltransferase, mitochondrial [Source:UniProtKB/Swiss-Prot;Acc:O64886]
Sh_Salba_v2_98602	-2.71882	0.407726	0.608688	0.0728047	0.401201	0.440515	-0.208934	1.0874	-0.760344	-0.34078	-0.153889	-0.660289	-0.560724	AT2G22650.1	FAD-dependent oxidoreductase-like protein [Source:UniProtKB/TrEMBL;Acc:Q5S4X7]
Sh_Salba_v2_30453	0.0541802	0.136136	0.714048	0.313268	1.03178	-0.132014	-0.00603031	-0.446627	-0.762103	0.211609	-0.00375608	-0.818176	-0.612503	AT1G16445.1	Putative uncharacterized protein At1g16445 [Source:UniProtKB/TrEMBL;Acc:Q8GUP2]
Sh_Salba_v2_12656	-0.970649	-0.340861	0.220197	0.0508375	0.954242	-0.220101	0.162671	0.45447	-0.762138	0.518643	-0.157377	-0.976527	-0.355804	AT3G17670.2	Tetratricopeptide repeat (TPR)-containing protein [Source:UniProtKB/TrEMBL;Acc:F4J6C9]
Sh_Salba_v2_29480	1.70114	-0.527453	-0.425503	-0.297389	0.204126	-0.265618	-0.2619	-0.257498	-0.773993	-0.0842264	-0.132362	-0.347905	-0.0553769	AT5G56130.1	THO complex subunit 3 [Source:UniProtKB/Swiss-Prot;Acc:Q9FKT5]
Sh_Salba_v2_93447	0.743229	-0.733428	-0.604551	-0.849427	-1.30331	-0.199067	-0.0341847	0.236834	-0.775138	-0.555784	-0.51805	1.03559	0.913536	AT5G35690.1	Putative uncharacterized protein At5g35690 [Source:UniProtKB/TrEMBL;Acc:Q8VYQ7]
Sh_Salba_v2_42496	0.197429	0.721078	0.804246	-0.274675	-0.185037	-0.672486	-0.201206	0.274282	-0.781069	-0.348754	-0.680683	0.0181994	-0.0547571	AT5G50100.1	Uncharacterized protein At5g50100, mitochondrial [Source:UniProtKB/Swiss-Prot;Acc:Q8W485]
Sh_Salba_v2_45799	-2.47492	-0.300472	-1.11712	-0.11667	1.07216	0.804581	-1.33553	-2.97371	-0.783629	1.24143	0.664987	-0.119825	-0.219782	AT5G07590.2	At5g07590 [Source:UniProtKB/TrEMBL;Acc:Q5PP39]
Sh_Salba_v2_21783	1.26032	-0.885056	-1.37576	0.11409	0.693779	-0.079064	-0.393813	-0.574191	-0.783788	0.186194	0.497916	0.0762955	-0.490611	AT4G32320.1	Putative L-ascorbate peroxidase 6 [Source:UniProtKB/Swiss-Prot;Acc:Q8GY91]
Sh_Salba_v2_20765	0.739547	0.566071	0.904807	0.104177	0.115955	-0.315854	-0.140517	0.149065	-0.784663	-0.781522	-1.03721	-0.479671	-0.378856	AT3G04460.1	Peroxin-12 [Source:UniProtKB/TrEMBL;Acc:A0A1I9LLU9]
Sh_Salba_v2_75926	1.83801	-0.184364	-0.321031	0.013036	0.735362	-0.30518	-0.414961	0.392746	-0.797543	-1.0222	-0.868219	-0.889632	-0.685858	AT1G12770.1	DEAD-box ATP-dependent RNA helicase 47, mitochondrial [Source:UniProtKB/Swiss-Prot;Acc:Q8W4E1]
Sh_Salba_v2_116469	1.4526	-1.78757	-1.31208	0.681092	1.44313	0.984312	-0.488923	-0.608181	-0.798373	-0.341593	-0.533497	-1.09288	-0.419076	AT4G38020.1	At4g38020 [Source:UniProtKB/TrEMBL;Acc:Q8GYL4]
Sh_Salba_v2_80007	2.75434	-0.609453	-0.440856	-0.256932	0.0899205	-2.23708	-0.860277	-0.521116	-0.808742	-1.13816	-1.07684	-1.2349	-0.109581	AT1G66080.1	At1g66080 [Source:UniProtKB/TrEMBL;Acc:Q9C8D7]
Sh_Salba_v2_39232	-1.17385	0.684986	0.803545	0.604289	-0.236444	-0.351797	0.205345	0.991793	-0.827743	-0.976473	-1.28082	-1.54401	-1.33458	AT3G01060.1	Lysine-tRNA ligase [Source:UniProtKB/TrEMBL;Acc:Q8RWI4]
Sh_Salba_v2_21088	-0.155488	0.733011	1.07589	0.546008	0.222302	-0.453888	-0.734924	0.257965	-0.829271	-0.561566	-0.991856	-0.670819	0.123183	AT2G26340.1	unknown protein; FUNCTIONS IN: molecular_function unknown; INVOLVED IN: biological_process unknown; LOCATED IN: chloroplast thylakoid membrane, chloroplast thylakoid lumen, chloroplast; EXPRESSED IN: 22 plant structures; EXPRESSED DURING: 13 growth /.../; Has 38 Blast hits to 38 proteins in 13 species: Archae - 0; Bacteria - 0; Metazoa - 0; Fungi - 0; Plants - 38; Viruses - 0; Other Eukaryotes - …
Sh_Salba_v2_94344	0.928194	0.535197	0.984719	-0.0352759	-0.124181	-0.598977	0.413796	0.478202	-0.833115	-0.152535	-0.770482	-1.57303	-1.13537	AT1G26640.1	Amino acid kinase family protein [Source:UniProtKB/TrEMBL;Acc:Q8H1F7]
Sh_Salba_v2_112042	1.1134	-1.86403	-1.84859	0.364532	1.11437	0.110686	0.379603	0.255615	-0.841489	0.0371569	-0.332504	-0.208248	-0.846635	AT3G56330.1	N2, N2-dimethylguanosine tRNA methyltransferases-like protein [Source:UniProtKB/TrEMBL;Acc:Q9LYL0]
Sh_Salba_v2_02180	-0.328528	-0.191239	0.33097	0.847693	1.04659	-0.00942473	0.0221359	0.0873508	-0.848524	-0.169991	-0.266462	-0.544747	-2.04627	AT2G01320.3	ABCG7 [Source:UniProtKB/TrEMBL;Acc:A0A178VSW5]
Sh_Salba_v2_86658	-1.45937	-0.152635	0.151603	0.237782	1.15174	-0.337053	0.54116	0.395652	-0.852542	0.191504	-0.229223	-0.377305	-0.379037	AT1G74960.2	3-oxoacyl-[acyl-carrier-protein] synthase II, chloroplastic [Source:UniProtKB/Swiss-Prot;Acc:Q9C9P4]
Sh_Salba_v2_99273	1.14855	-1.33255	0.521429	-3.92641	0.436188	-0.227938	0.176769	-0.353895	-0.8533	-2.60406	-0.665496	-0.46783	-1.03229	AT3G21820.1	Histone-lysine N-methyltransferase ATXR2 [Source:UniProtKB/Swiss-Prot;Acc:Q5PP37]
Sh_Salba_v2_04521	-2.57728	0.337286	-0.491619	1.18999	1.44599	-1.01385	0.680377	1.26061	-0.853546	-1.09858	-3.10784	-1.42651	-1.25437	AT4G00030.1	Probable plastid-lipid-associated protein 11 [Source:UniProtKB/Swiss-Prot;Acc:O81304]
Sh_Salba_v2_06709	1.02037	-1.42271	-2.21328	0.392716	1.81202	-0.313539	-0.289329	-0.242482	-0.86074	0.0450439	-0.46361	-0.512263	-0.625217	AT1G54310.2	Putative RNA binding protein [Source:UniProtKB/TrEMBL;Acc:F4HVA0]
Sh_Salba_v2_32861	-6.67524	1.37123	1.23828	0.269023	0.845433	-0.357229	-0.532826	0.484683	-0.863727	-1.40707	-1.17696	-1.53438	-0.614025	AT1G04620.1	7-hydroxymethyl chlorophyll a reductase, chloroplastic [Source:UniProtKB/Swiss-Prot;Acc:Q8GS60]
Sh_Salba_v2_44208	-6.13629	0.986367	1.66733	0.329507	0.788891	-0.239318	-0.372299	-0.116489	-0.865776	-0.819742	-0.808171	-1.15418	-1.40443	AT3G20680.1	AT3g20680/F3H11_7 [Source:UniProtKB/TrEMBL;Acc:Q9LHQ4]
Sh_Salba_v2_74278	-1.77021	2.07378	1.4199	0.280271	-2.72862	-2.49716	-1.21584	-0.754589	-0.866543	-2.71519	-2.66293	-1.18217	-2.74628	AT4G18460.1	D-tyrosyl-tRNA(Tyr) deacylase [Source:UniProtKB/TrEMBL;Acc:Q8VZ75]
Sh_Salba_v2_35016	-4.71652	1.39303	1.10825	-0.260412	-0.117793	-0.28737	-0.994404	0.111184	-0.880535	-0.348816	-0.859097	-1.22029	-0.778788	AT3G02690.1	WAT1-related protein At3g02690, chloroplastic [Source:UniProtKB/Swiss-Prot;Acc:Q93V85]
Sh_Salba_v2_08496	1.82116	-0.176352	-0.0840512	-0.517212	0.256653	-0.212984	-0.211378	-0.190234	-0.88779	-0.596945	-0.528219	-0.294711	-0.561681	AT2G26350.1	PEX10 [Source:UniProtKB/TrEMBL;Acc:A0A178VWJ2]
Sh_Salba_v2_39248	-0.581805	0.298427	0.877632	0.163788	-0.274126	-0.322301	0.313396	0.534672	-0.891367	-0.475983	-0.241762	-0.8654	-0.132185	AT3G19840.1	Pre-mRNA-processing protein 40C [Source:UniProtKB/Swiss-Prot;Acc:Q9LT25]
Sh_Salba_v2_36717	-0.878576	-0.205734	-0.863953	0.305376	1.39176	0.830203	-1.14663	-2.35237	-0.911765	1.03488	0.278218	-0.365984	-0.762747	AT2G40550.1	Mini-chromosome maintenance complex-binding protein [Source:UniProtKB/Swiss-Prot;Acc:Q501D5]
Sh_Salba_v2_71457	0.371909	0.568221	0.825157	-0.0871777	0.152028	-0.0884599	-0.0328297	-0.237372	-0.918329	-0.358425	-0.506459	-0.199513	-0.298422	AT2G26930.1	4-diphosphocytidyl-2-C-methyl-D-erythritol kinase, chloroplastic [Source:UniProtKB/Swiss-Prot;Acc:O81014]
Sh_Salba_v2_43009	1.02614	-0.179711	0.372639	0.2008	0.0102343	-0.293447	-0.360243	-1.03333	-0.934245	-0.00807722	0.34171	-0.12155	0.00471006	AT4G00560.1	NAD(P)-binding Rossmann-fold superfamily protein [Source:UniProtKB/TrEMBL;Acc:F4JHD7]
Sh_Salba_v2_43991	0.373772	1.17973	0.298663	-0.775822	-0.575507	-0.321308	0.169099	-0.570438	-0.939207	-0.356637	0.339542	-0.203896	-0.381632	AT2G38130.1	N-alpha-acetyltransferase MAK3 [Source:UniProtKB/Swiss-Prot;Acc:O80438]
Sh_Salba_v2_92249	-1.19061	-1.16853	-1.73731	-2.59797	-4.49477	0.22049	-0.161692	-1.12674	-0.950533	-0.641907	0.304685	0.961702	0.592375	AT2G40840.1	4-alpha-glucanotransferase DPE2 [Source:UniProtKB/Swiss-Prot;Acc:Q8RXD9]
Sh_Salba_v2_115224	0.793394	0.962993	0.971896	0.249677	0.0817157	-0.585003	-0.501927	0.228565	-0.9554	-0.926674	-1.15589	-0.867975	-0.66595	AT5G52970.1	Thylakoid lumenal 15.0 kDa protein 2, chloroplastic [Source:UniProtKB/Swiss-Prot;Acc:Q9LVV5]
Sh_Salba_v2_104746	-5.45601	-0.728339	0.688582	0.0419625	-0.261658	-1.16401	0.830396	1.4895	-0.962511	-1.07038	-2.39548	-0.304067	-0.24904	AT4G38225.1	unknown protein; FUNCTIONS IN: molecular_function unknown; INVOLVED IN: biological_process unknown; LOCATED IN: chloroplast; EXPRESSED IN: 21 plant structures; EXPRESSED DURING: 13 growth stages; Has 35333 Blast hits to 34131 proteins in 2444 specie /.../hae - 798; Bacteria - 22429; Metazoa - 974; Fungi - 991; Plants - 531; Viruses - 0; Other Eukaryotes - 9610 (source: NCBI BLink). [Source:TAIR;A…
Sh_Salba_v2_110616	-1.43974	0.960129	1.03371	0.00159265	0.582015	-0.232855	0.192929	0.926073	-0.981951	-0.982954	-1.19794	-1.18664	-1.01913	AT2G46910.1	Probable plastid-lipid-associated protein 10, chloroplastic [Source:UniProtKB/Swiss-Prot;Acc:Q8W4F1]
Sh_Salba_v2_04267	0.839952	-0.865511	-1.81085	0.595075	2.20529	-0.707812	-0.382134	-0.0908316	-0.98454	-0.895218	-1.31757	-0.38237	-0.621841	AT3G06730.1	Thioredoxin-like protein CITRX, chloroplastic [Source:UniProtKB/Swiss-Prot;Acc:Q9M7X9]
Sh_Salba_v2_62857	-2.75165	0.102093	0.660097	0.676847	0.391319	-0.1273	0.639905	1.12888	-0.987758	-1.10306	-1.12514	-1.37035	-1.72571	AT3G17040.2	Protein high chlorophyll fluorescent 107 [Source:UniProtKB/Swiss-Prot;Acc:Q8RWG2]
Sh_Salba_v2_134723	2.36163	-2.6434	-2.85203	0.362607	1.68959	-1.03025	-1.05785	0.0369455	-1.0089	-1.15212	-1.18665	-0.7244	-1.20237	AT2G19870.1	Putative uncharacterized protein [Source:UniProtKB/TrEMBL;Acc:Q8W497]
Sh_Salba_v2_12654	-1.32689	0.924074	0.273778	0.210998	0.638215	-0.093799	0.497354	0.419799	-1.02212	0.438254	-0.547858	-0.619955	-0.287503	AT3G17670.1	Tetratricopeptide repeat (TPR)-containing protein [Source:UniProtKB/TrEMBL;Acc:F4J6C9]
Sh_Salba_v2_04278	1.23993	-0.519033	0.207291	0.0576223	-0.115904	-1.16967	0.358911	1.4966	-1.02718	-1.55032	-2.71399	-0.917857	-0.699842	AT5G43050.1	At5g43050 [Source:UniProtKB/TrEMBL;Acc:Q9FMH9]
Sh_Salba_v2_57626	-0.312296	0.529831	0.23031	0.996841	1.15208	-0.522506	-0.830821	-1.84597	-1.04608	-0.287428	0.0782459	-0.527234	-0.628614	AT5G40850.1	AT5g40850/MHK7_8 [Source:UniProtKB/TrEMBL;Acc:Q42606]
Sh_Salba_v2_80156	-6.22531	-0.627472	-0.357119	1.10385	0.976273	0.388289	0.186553	-0.274608	-1.05225	-0.423084	-0.340473	-0.0733844	-1.84891	AT3G58460.1	RHOMBOID-like protein 15 [Source:UniProtKB/TrEMBL;Acc:F4J5V3]
Sh_Salba_v2_02181	-0.880217	0.273389	0.721219	0.270363	0.41527	0.122124	0.361455	0.914081	-1.05978	-0.959368	-1.03291	-0.916542	-0.766813	AT2G01320.3	ABCG7 [Source:UniProtKB/TrEMBL;Acc:A0A178VSW5]
Sh_Salba_v2_116679	0.0840304	-3.20753	-3.34445	-1.61743	-0.478842	0.506408	0.999039	-0.265283	-1.06949	-1.07488	-1.10182	-0.344101	1.18599	#N/A	#N/A
Sh_Salba_v2_101761	-1.21127	0.418332	1.21062	0.308817	0.414295	-0.223479	0.0299613	0.582955	-1.07298	-1.10086	-1.05982	0.0370294	-0.493498	AT1G32500.1	At1g32500 [Source:UniProtKB/TrEMBL;Acc:Q058Q9]
Sh_Salba_v2_60563	2.4524	-0.372208	-0.39328	-0.104518	-0.0494761	-0.529347	-0.47414	-0.265852	-1.07355	-0.72747	-0.547483	-1.45389	-0.83594	AT4G28830.1	At4g28830 [Source:UniProtKB/TrEMBL;Acc:Q84TF1]
Sh_Salba_v2_25682	3.66696	-2.53346	-1.95589	-1.00596	-0.225859	-1.34818	-1.08954	-2.07607	-1.07477	-0.864905	-2.31723	-0.984441	-0.938174	AT5G65860.3	Ankyrin repeat family protein [Source:UniProtKB/TrEMBL;Acc:Q2V2U9]
Sh_Salba_v2_54424	-0.474917	0.266705	-0.0350112	0.463664	1.86721	-0.182012	-0.0761487	-0.0558574	-1.07807	-0.488359	-0.741986	-0.521684	-1.18689	AT4G34730.2	Probable ribosome-binding factor A, chloroplastic [Source:UniProtKB/Swiss-Prot;Acc:O65693]
Sh_Salba_v2_63925	1.1122	0.702358	0.910056	0.0184583	-1.3852	-1.08691	-0.932956	-0.435584	-1.0843	-1.2491	-1.2877	0.170215	0.238884	AT4G34030.1	Methylcrotonoyl-CoA carboxylase beta chain, mitochondrial [Source:UniProtKB/Swiss-Prot;Acc:Q9LDD8]
Sh_Salba_v2_69970	-0.869683	0.100156	0.261895	0.557988	1.22702	-0.385241	0.154839	0.635295	-1.08518	-0.580057	-0.315207	-0.310724	-0.331855	AT5G14660.2	Peptide deformylase 1B, chloroplastic/mitochondrial [Source:UniProtKB/Swiss-Prot;Acc:Q9FUZ2]
Sh_Salba_v2_105375	-2.05879	1.02168	0.88377	-0.0903655	-0.205151	-0.686257	0.20694	1.26085	-1.09425	-1.13826	-1.06188	-0.512938	-0.302773	AT1G52590.1	DCC family protein At1g52590, chloroplastic [Source:UniProtKB/Swiss-Prot;Acc:Q9SSR1]
Sh_Salba_v2_85594	0.804302	0.232117	0.441638	0.516729	0.0937433	-0.457169	-0.026877	-0.452627	-1.1016	-0.502631	-1.11073	0.224129	-0.0792085	AT2G43760.3	Molybdopterin synthase catalytic subunit [Source:UniProtKB/TrEMBL;Acc:A0A178VNE3]
Sh_Salba_v2_31364	-1.4489	-1.21455	-1.28178	-0.294179	0.231854	-1.16255	-1.02663	-0.709027	-1.10617	0.619247	0.593614	1.10036	1.35068	AT5G62530.1	Delta-1-pyrroline-5-carboxylate dehydrogenase 12A1, mitochondrial [Source:UniProtKB/Swiss-Prot;Acc:Q8VZC3]
Sh_Salba_v2_94562	-2.10953	1.07595	0.64754	0.362862	0.437652	-0.545896	0.248379	0.592167	-1.11988	-1.70952	-2.72378	-2.32722	-1.81767	AT1G56500.1	Haloacid dehalogenase-like hydrolase family protein [Source:UniProtKB/TrEMBL;Acc:Q8VZ10]
Sh_Salba_v2_76626	-0.0503801	0.718059	1.03304	-0.05961	0.238379	-0.466934	0.155319	0.509077	-1.13115	-0.613525	-0.875806	-0.4423	-0.466421	AT1G08490.1	Cysteine desulfurase 1, chloroplastic [Source:UniProtKB/Swiss-Prot;Acc:Q93WX6]
Sh_Salba_v2_74420	0.707761	-1.31386	-1.92584	0.360127	1.83676	0.23283	-0.00251687	0.667006	-1.13367	-0.272898	-0.947505	-0.851772	-0.791289	AT5G39940.1	At5g39940 [Source:UniProtKB/TrEMBL;Acc:Q8GUI2]
Sh_Salba_v2_102427	-3.4667	0.86593	0.815462	0.0438962	0.697899	0.0962824	0.39252	0.411872	-1.13827	-1.52306	-0.301017	-0.522664	-0.318296	AT1G17850.2	Rhodanese-like domain-containing protein 8, chloroplastic [Source:UniProtKB/Swiss-Prot;Acc:F4I933]
Sh_Salba_v2_17519	-1.55832	0.622543	0.886465	0.623835	1.48545	-0.399779	-0.243462	-0.353676	-1.16178	-0.937685	-0.713617	-0.246584	-0.602189	AT3G55400.1	Methionine--tRNA ligase, chloroplastic/mitochondrial [Source:UniProtKB/Swiss-Prot;Acc:Q9M2T9]
Sh_Salba_v2_41269	1.19956	0.290662	0.625877	0.130452	0.233392	-0.497396	-0.0121185	-0.349213	-1.16497	-0.432082	-0.382082	-0.789888	-0.252535	AT3G06950.1	tRNA pseudouridine synthase [Source:UniProtKB/TrEMBL;Acc:A1A6J3]
Sh_Salba_v2_104610	-1.88133	1.13214	1.44495	0.185991	-0.0487988	-0.391213	0.246173	0.517229	-1.17636	-0.680321	-1.39126	-0.997077	-1.3217	AT4G01940.1	NifU-like protein 1, chloroplastic [Source:UniProtKB/Swiss-Prot;Acc:Q93W77]
Sh_Salba_v2_118996	-3.45941	1.07365	0.901296	0.701845	0.300957	0.0728148	0.00859189	0.136482	-1.17707	-0.760468	-0.626737	-1.17049	-1.37796	AT1G03160.1	Probable transmembrane GTPase FZO-like, chloroplastic [Source:UniProtKB/Swiss-Prot;Acc:Q1KPV0]
Sh_Salba_v2_46638	-2.98927	0.84419	1.28319	0.00632618	0.551162	-0.17593	-0.0704434	-0.531225	-1.19235	-0.216539	0.237341	-0.49437	-0.737378	AT5G64860.1	4-alpha-glucanotransferase DPE1, chloroplastic/amyloplastic [Source:UniProtKB/Swiss-Prot;Acc:Q9LV91]
Sh_Salba_v2_127869	-0.0163877	0.173446	1.03656	-1.93778	-1.29047	-1.16838	0.119601	-0.22756	-1.20247	-1.03863	0.117057	-0.500975	-0.0869876	AT2G40860.3	Protein kinase and PP2C-like domain-containing protein [Source:UniProtKB/Swiss-Prot;Acc:Q940A2]
Sh_Salba_v2_70150	-7.16814	1.74774	1.68449	1.01093	0.688642	-1.28776	-0.562626	-0.420248	-1.20398	-1.57549	-2.56014	-2.38552	-2.66231	AT3G24430.1	Fe-S cluster assembly factor HCF101, chloroplastic [Source:UniProtKB/Swiss-Prot;Acc:Q6STH5]
Sh_Salba_v2_93790	-0.238867	1.91576	1.75683	0.334662	0.0167977	-1.43022	-0.98498	-0.373799	-1.21553	-1.39398	-3.22533	-2.44707	-2.24265	AT3G61080.1	Protein kinase superfamily protein [Source:UniProtKB/TrEMBL;Acc:A0A1I9LR17]
Sh_Salba_v2_73611	-1.2253	0.937621	1.41721	1.04385	0.731219	-0.341683	-0.345468	-0.571842	-1.22521	-0.849488	-1.28166	-1.22803	-1.54593	AT2G04270.4	Ribonuclease E/G-like protein, chloroplastic [Source:UniProtKB/Swiss-Prot;Acc:F4IV66]
Sh_Salba_v2_41655	-0.0629757	1.03427	1.46461	0.157503	-0.0734992	-0.648523	-0.230325	0.476777	-1.23357	-1.06922	-1.1882	-1.31811	-0.921496	AT3G10970.3	Haloacid dehalogenase-like hydrolase (HAD) superfamily protein [Source:UniProtKB/TrEMBL;Acc:F4J510]
Sh_Salba_v2_60171	-1.62092	1.3025	1.15066	-0.0658924	0.049922	-0.735378	0.409213	-0.0962159	-1.25815	-0.928558	-0.337995	-0.466937	-0.040258	AT2G32640.1	Lycopene beta/epsilon cyclase protein [Source:UniProtKB/TrEMBL;Acc:Q0WVA1]
Sh_Salba_v2_37823	-1.41317	-0.159193	0.18209	0.687146	1.79734	0.161352	0.262317	0.655527	-1.25877	-0.92426	-1.00765	-1.18482	-1.69917	AT4G04350.1	Leucine--tRNA ligase, chloroplastic/mitochondrial [Source:UniProtKB/Swiss-Prot;Acc:Q9XEA0]
Sh_Salba_v2_103260	-3.00956	-0.272606	-1.23472	0.356068	1.90313	0.759662	-1.96192	-3.56443	-1.26093	0.854744	0.703847	-0.805389	-1.07767	AT2G16440.1	DNA replication licensing factor MCM4 [Source:UniProtKB/Swiss-Prot;Acc:Q0WVF5]
Sh_Salba_v2_80322	-6.17347	0.454943	0.817982	1.12884	1.01391	-0.0792142	0.53585	0.402512	-1.26303	-1.24373	-0.788376	-0.894188	-1.41628	AT2G21385.1	Expressed protein [Source:UniProtKB/TrEMBL;Acc:Q94AU3]
Sh_Salba_v2_16385	-6.87337	1.32396	1.59237	0.130414	-0.65116	-1.48494	-0.0815435	1.03374	-1.27169	-1.87335	-1.73329	-1.21125	-0.792358	AT1G76080.1	CDSP32 [Source:UniProtKB/TrEMBL;Acc:A0A178WHK1]
Sh_Salba_v2_76551	-2.01835	0.403561	0.605844	0.13126	0.132957	-0.101411	1.10485	1.10334	-1.28041	-0.757877	-1.27946	-1.17215	-0.885243	AT2G27290.1	At2g27290 [Source:UniProtKB/TrEMBL;Acc:Q9XIN6]
Sh_Salba_v2_70879	-1.46372	-0.62298	-0.500193	-0.522738	-0.0306999	0.397735	0.823216	0.644122	-1.28591	1.16946	0.392232	-0.142314	-0.599513	AT5G56740.2	At5g56740 [Source:UniProtKB/TrEMBL;Acc:Q1JPN3]
Sh_Salba_v2_77892	-1.27124	1.01043	1.83914	-0.564554	-0.441404	-0.379624	0.344092	1.48324	-1.28962	-4.07984	-1.88882	-3.36079	-3.25303	AT2G23390.1	At2g23390/F26B6.4 [Source:UniProtKB/TrEMBL;Acc:O80456]
Sh_Salba_v2_105205	-1.28384	1.17074	2.2857	-0.678124	0.386537	-0.54104	-0.6213	-0.768109	-1.29698	-0.961762	-1.95128	-0.545785	-2.17403	AT3G52050.7	5'-3' exonuclease family protein [Source:UniProtKB/TrEMBL;Acc:A8MQG8]
Sh_Salba_v2_93793	-0.650135	0.885529	1.36506	0.103779	0.038236	-0.602748	0.00811484	1.07182	-1.30125	-1.33194	-1.33559	-1.38889	-1.34479	AT1G01860.1	rRNA adenine N(6)-methyltransferase [Source:UniProtKB/TrEMBL;Acc:A0A1P8ATE0]
Sh_Salba_v2_114433	-6.18333	0.79689	0.749764	0.903576	1.76814	0.0236928	0.157527	0.0800406	-1.30404	-0.855005	-2.28326	-1.50739	-1.99459	AT5G04440.1	At5g04440 [Source:UniProtKB/TrEMBL;Acc:Q500X2]
Sh_Salba_v2_77712	-2.51012	1.11652	1.63942	0.285204	1.00487	-0.268875	-0.29122	-0.394826	-1.30613	-1.22254	-0.908107	-0.960542	-1.23234	AT4G30360.1	CNGC17 [Source:UniProtKB/TrEMBL;Acc:Q0WUI2]
Sh_Salba_v2_55402	-2.16659	-0.778161	-1.46779	0.625435	2.38838	-0.64406	-1.24132	-1.44767	-1.30963	0.471983	0.621519	-0.118645	-1.04374	AT5G46290.1	Beta-ketoacyl-[acyl carrier protein] synthase I [Source:UniProtKB/TrEMBL;Acc:F4KHF4]
Sh_Salba_v2_40679	0.730565	0.505546	0.897593	0.327352	0.820906	-0.64575	-0.520374	-0.841195	-1.31038	-0.396352	-0.160365	-0.289541	-0.976217	AT4G33460.1	ABC transporter I family member 10, chloroplastic [Source:UniProtKB/Swiss-Prot;Acc:Q8H1R4]
Sh_Salba_v2_94570	-2.65166	0.560876	2.06021	0.371467	0.254233	0.237637	-0.790268	0.535388	-1.31172	-2.22333	-1.58357	-1.37258	-1.8188	AT1G56500.1	Haloacid dehalogenase-like hydrolase family protein [Source:UniProtKB/TrEMBL;Acc:Q8VZ10]
Sh_Salba_v2_36247	-0.327033	-0.450291	-0.419542	0.535675	1.84678	0.613765	-0.808822	-3.50638	-1.3253	0.606775	-0.0137952	-0.661148	-0.978394	AT4G14700.1	Origin of replication complex subunit 1A [Source:UniProtKB/Swiss-Prot;Acc:Q710E8]
Sh_Salba_v2_137643	0.185204	-0.146876	-0.583196	-0.148886	0.406311	-0.185162	0.400857	0.329428	-1.33591	-0.311741	0.751237	-0.91035	0.12932	AT5G01230.1	Putative tRNA (cytidine(32)/guanosine(34)-2'-O)-methyltransferase [Source:UniProtKB/TrEMBL;Acc:Q8GUN8]
Sh_Salba_v2_101063	0.625646	0.361374	1.34352	-0.082665	-0.0805162	-0.567388	0.474993	-0.276007	-1.34449	-1.24454	-0.811636	-2.55348	0.026509	AT2G28880.1	Aminodeoxychorismate synthase, chloroplastic [Source:UniProtKB/Swiss-Prot;Acc:Q8LPN3]
Sh_Salba_v2_114432	-5.7039	0.364565	-0.801862	0.410903	0.58963	0.382775	0.274958	0.739986	-1.35271	0.0167578	0.616505	-0.221214	-1.08852	AT5G04440.1	At5g04440 [Source:UniProtKB/TrEMBL;Acc:Q500X2]
Sh_Salba_v2_123899	-1.99199	0.496438	0.434733	0.434498	1.35586	0.071256	-0.711821	0.2081	-1.36709	-0.235454	-0.0419617	-0.237509	-0.165162	AT1G53120.1	At1g53120 [Source:UniProtKB/TrEMBL;Acc:Q93YQ0]
Sh_Salba_v2_54184	-2.11373	0.94008	1.03351	0.550113	1.59734	-0.232237	-0.546537	-1.32738	-1.37576	0.0918581	-0.739451	-0.844776	-0.810525	AT5G10700.2	Peptidyl-tRNA hydrolase II (PTH2) family protein [Source:UniProtKB/TrEMBL;Acc:Q9FT62]
Sh_Salba_v2_93819	0.603687	-0.161913	-0.150958	-0.473063	-1.24136	-0.696952	0.465971	0.000686612	-1.38057	-0.19728	-0.392476	0.335439	0.153414	AT1G17760.1	Cleavage stimulation factor subunit 77 [Source:UniProtKB/Swiss-Prot;Acc:Q8GUP1]
Sh_Salba_v2_103259	-0.463094	-2.1616	-2.79111	-0.279203	0.836146	0.490731	-2.05092	-2.74923	-1.38678	0.919387	0.545947	1.32606	0.566096	AT2G16440.1	DNA replication licensing factor MCM4 [Source:UniProtKB/Swiss-Prot;Acc:Q0WVF5]
Sh_Salba_v2_14172	3.55166	-1.69645	-1.99876	-0.761251	-1.06758	-1.20837	-1.49333	-1.26351	-1.39531	-1.12334	-0.896586	-1.08487	-1.10645	AT4G04870.1	Cardiolipin synthase (CMP-forming), mitochondrial [Source:UniProtKB/Swiss-Prot;Acc:Q93YW7]
Sh_Salba_v2_21982	-2.59176	1.43246	1.87731	0.0094313	-0.377337	-0.794261	0.0397589	-0.0846292	-1.39922	-1.36429	-1.16923	-0.94116	-1.0811	AT4G09620.1	Mitochondrial transcription termination factor family protein [Source:UniProtKB/TrEMBL;Acc:F4JK28]
Sh_Salba_v2_11782	0.00439848	0.545001	0.660484	0.421985	0.820958	0.202916	-0.222551	-0.26423	-1.41205	-0.661251	-0.592977	-0.156248	-0.825397	AT3G13490.1	Lysine--tRNA ligase, chloroplastic/mitochondrial [Source:UniProtKB/Swiss-Prot;Acc:Q9LJE2]
Sh_Salba_v2_23412	1.43451	-1.1429	-1.95442	0.786006	1.53305	0.199598	-0.801661	0.297996	-1.41973	-0.584955	-0.710716	-0.688814	-1.2871	AT3G04260.1	Plastid transcriptionally active 3 [Source:UniProtKB/TrEMBL;Acc:F4J3M2]
Sh_Salba_v2_05040	-0.624299	-2.00361	-1.93822	-1.00713	-1.02849	0.049576	-2.03649	1.62177	-1.42048	-0.00353022	-0.862035	1.9014	-0.579036	AT1G21760.1	F-box protein 7 [Source:UniProtKB/Swiss-Prot;Acc:Q9XI00]
Sh_Salba_v2_138712	2.02485	-1.16168	-0.0238051	-0.345511	0.314508	-0.886516	-0.781048	-0.620434	-1.43359	-0.527424	-1.1809	-1.11242	0.405329	AT3G54970.1	D-aminoacid aminotransferase-like PLP-dependent enzymes superfamily protein [Source:UniProtKB/TrEMBL;Acc:Q8VZN6]
Sh_Salba_v2_72994	2.79515	-0.045925	0.145916	-0.0270977	-0.431571	-1.24524	-0.762912	-0.72672	-1.44089	-1.16087	-1.14756	-2.08613	-1.81153	AT1G67440.2	Minichromosome maintenance (MCM2/3/5) family protein [Source:TAIR;Acc:AT1G67440]
Sh_Salba_v2_96865	0.0676077	1.25872	2.03393	0.0624573	-0.441158	-0.933228	-1.51116	-1.31838	-1.45975	-0.666462	-0.319373	-1.32274	-0.365484	AT2G46580.1	Pyridoxine/pyridoxamine 5'-phosphate oxidase 2 [Source:UniProtKB/Swiss-Prot;Acc:Q9ZPY1]
Sh_Salba_v2_133577	-1.06766	-0.506931	-1.03469	0.290502	1.89183	0.54167	-1.58623	-3.31674	-1.46233	0.801271	0.189386	0.146832	-0.48129	AT5G44635.1	minichromosome maintenance (MCM2/3/5) family protein [Source:TAIR;Acc:AT5G44635]
Sh_Salba_v2_102884	-4.04281	-0.938132	-0.963814	0.36027	1.55558	1.66164	-1.88265	-5.66866	-1.47016	0.98741	0.402215	-1.33574	-1.08517	AT5G37630.1	Embryo defective protein 2656 [Source:UniProtKB/TrEMBL;Acc:F4K790]
Sh_Salba_v2_77888	-0.393968	1.39729	1.3622	-0.383353	-0.258093	-0.80949	-0.0557031	0.371695	-1.47858	-0.366483	-0.841856	-1.72016	-1.3009	AT2G23390.1	At2g23390/F26B6.4 [Source:UniProtKB/TrEMBL;Acc:O80456]
Sh_Salba_v2_101069	-2.12851	0.793153	0.740814	0.567736	0.268338	-0.267054	-0.878287	0.200518	-1.47938	-1.4355	-1.76103	0.649527	-0.782988	AT2G28880.1	Aminodeoxychorismate synthase, chloroplastic [Source:UniProtKB/Swiss-Prot;Acc:Q8LPN3]
Sh_Salba_v2_138211	-0.990732	1.29875	1.54245	0.3263	0.647555	-0.512598	-0.0729602	0.0928419	-1.49574	-1.13727	-1.57692	-1.51522	-1.32505	AT3G26085.4	CAAX amino terminal protease family protein [Source:UniProtKB/TrEMBL;Acc:A8MRZ2]
Sh_Salba_v2_68410	-0.0929324	-3.2522	-3.50935	-2.32933	-2.23126	1.44637	0.69921	-2.85877	-1.49876	1.11583	1.35993	-0.461711	-0.564895	AT1G59990.2	DEAD-box ATP-dependent RNA helicase 22 [Source:UniProtKB/Swiss-Prot;Acc:Q944S1]
Sh_Salba_v2_138711	1.04178	0.457644	-2.08975	-0.883012	-0.0471472	0.628792	-2.15226	-0.236694	-1.50733	0.580023	-0.388612	0.311	0.627593	AT3G54970.1	D-aminoacid aminotransferase-like PLP-dependent enzymes superfamily protein [Source:UniProtKB/TrEMBL;Acc:Q8VZN6]
Sh_Salba_v2_70873	0.18747	0.51812	0.543804	0.243748	1.28905	0.275816	-1.29141	-0.945034	-1.5093	0.0792427	-0.174154	-0.576245	-0.417354	AT5G56740.1	At5g56740 [Source:UniProtKB/TrEMBL;Acc:Q1JPN3]
Sh_Salba_v2_105200	0.850984	1.2931	1.93567	0.270137	0.0792789	-1.94385	-0.811097	-0.380676	-1.51717	-1.60984	-2.21796	-2.86555	-1.01627	AT3G52050.1	5'-3' exonuclease family protein [Source:UniProtKB/TrEMBL;Acc:A8MQG8]
Sh_Salba_v2_21123	1.57818	0.976003	2.36529	-3.54953	-3.77152	-2.47788	-2.39481	-0.874374	-1.52265	-2.41764	-2.25984	-0.288296	-0.524964	AT2G30600.4	BTB/POZ domain-containing protein [Source:UniProtKB/TrEMBL;Acc:F4INV5]
Sh_Salba_v2_116716	-5.33056	-0.653118	-0.998559	0.234493	1.82022	1.14533	-1.93459	-4.19702	-1.55397	0.733126	0.738318	-0.65635	-0.86787	AT5G52910.2	timeless family protein [Source:TAIR;Acc:AT5G52910]
Sh_Salba_v2_129386	-4.6437	1.89165	1.4083	1.18706	0.931549	-1.75064	-1.01521	-1.81248	-1.5607	-1.35286	-1.34202	-1.8733	-1.7245	AT2G47450.1	Signal recognition particle 43 kDa protein, chloroplastic [Source:UniProtKB/Swiss-Prot;Acc:O22265]
Sh_Salba_v2_76576	-3.38884	0.963523	1.38938	0.855853	1.34644	-0.245497	-0.437384	0.166865	-1.57145	-1.12144	-1.71249	-1.34897	-1.9015	AT5G27560.3	Putative uncharacterized protein At5g27560 [Source:UniProtKB/TrEMBL;Acc:Q94K68]
Sh_Salba_v2_117855	0.983641	0.103339	0.742588	0.533937	2.01848	-0.426976	-1.20796	-2.13457	-1.5918	-0.166483	-1.15	-1.94171	-2.30945	AT1G66520.1	Formyl transferase, putative [Source:UniProtKB/TrEMBL;Acc:Q9C712]
Sh_Salba_v2_85225	2.17864	0.14296	-0.166494	0.0955242	1.10109	-0.998919	-0.678843	-0.234086	-1.60718	-1.39716	-1.10711	-1.46199	-1.43226	AT2G44760.1	Domain of unknown function (DUF3598) [Source:TAIR;Acc:AT2G44760]
Sh_Salba_v2_26838	-6.59888	1.19867	1.80933	0.384865	0.151224	-0.711202	0.0671977	0.560094	-1.61213	-2.12062	-1.17655	-2.06988	-2.22628	AT3G23400.1	Probable plastid-lipid-associated protein 6, chloroplastic [Source:UniProtKB/Swiss-Prot;Acc:Q9LW57]
Sh_Salba_v2_54425	0.371395	0.43804	1.4182	0.389344	1.23827	-1.20476	-0.112882	-0.17954	-1.6127	-1.17671	-0.45551	-0.479215	-1.34919	AT4G34730.2	Probable ribosome-binding factor A, chloroplastic [Source:UniProtKB/Swiss-Prot;Acc:O65693]
Sh_Salba_v2_46779	-1.22772	1.684	1.83936	0.0525348	0.858206	-0.945745	-0.504513	-1.13629	-1.61467	-1.23504	-1.12213	-1.71325	-1.37206	AT2G43560.1	Peptidyl-prolyl cis-trans isomerase FKBP16-3, chloroplastic [Source:UniProtKB/Swiss-Prot;Acc:O22870]
Sh_Salba_v2_35917	-1.72177	-1.45313	-3.4358	1.83023	2.16326	-0.615031	0.183626	-0.0695379	-1.6219	-0.61809	-0.920166	-0.716149	0.291641	AT2G25840.1	OVA4 [Source:UniProtKB/TrEMBL;Acc:F4ISP4]
Sh_Salba_v2_114160	-2.54172	0.658571	1.43642	0.18786	0.65699	-0.0637947	-0.56068	-2.37287	-1.62227	-2.27402	1.13991	-1.20175	-2.30684	AT3G51510.1	AT3g51510/F26O13_150 [Source:UniProtKB/TrEMBL;Acc:Q9SCZ8]
Sh_Salba_v2_53380	-0.139962	0.097077	1.61898	0.39093	1.46121	0.219733	-0.665434	-2.68949	-1.6234	-0.590352	0.0202529	-2.59889	-0.925049	AT3G48540.1	Cytidine/deoxycytidylate deaminase family protein [Source:UniProtKB/TrEMBL;Acc:Q1PEH3]
Sh_Salba_v2_89940	-5.97869	0.751972	1.50551	0.310648	-0.189373	-0.496676	0.75529	1.38166	-1.62712	-2.29879	-2.20298	-2.39194	-2.39234	AT4G27800.3	Protein phosphatase 2C 57 [Source:UniProtKB/Swiss-Prot;Acc:P49599]
Sh_Salba_v2_108309	5.14832	-1.39454	-2.96472	-2.42295	-4.65894	-4.08139	-1.8826	-2.30513	-1.63051	-3.77304	-3.02211	-2.33572	-2.44115	AT1G65030.1	At1g65030 [Source:UniProtKB/TrEMBL;Acc:Q5XEV4]
Sh_Salba_v2_136685	0.853076	-0.191694	0.13412	0.559879	1.6458	-0.0821233	-0.0370096	-0.40917	-1.63377	-0.194681	-0.545085	-0.972814	-1.20151	AT1G01860.1	rRNA adenine N(6)-methyltransferase [Source:UniProtKB/TrEMBL;Acc:A0A1P8ATE0]
Sh_Salba_v2_31801	-1.94733	1.13402	0.78268	0.73942	2.00715	-1.05081	-1.07661	-0.977923	-1.65865	-1.56279	-0.99067	-0.7713	-1.94527	AT3G44890.1	50S ribosomal protein L9, chloroplastic [Source:UniProtKB/Swiss-Prot;Acc:P25864]
Sh_Salba_v2_120046	0.0738544	-0.481197	0.0694123	0.37132	0.876517	-0.0715583	0.727963	1.27219	-1.68044	-0.253351	-1.1182	-1.23074	-0.817747	AT3G09310.1	UPF0161 protein At3g09310 [Source:UniProtKB/Swiss-Prot;Acc:Q9SR32]
Sh_Salba_v2_107293	2.46193	-0.282389	-2.70891	-2.79518	-1.39333	0.19529	-2.80699	-1.78695	-1.6873	-0.139398	-1.02533	-0.451948	0.022126	AT1G51730.1	Putative uncharacterized protein At1g51730 [Source:UniProtKB/TrEMBL;Acc:Q9C8I1]
Sh_Salba_v2_92246	-1.21788	-4.65544	-0.472341	-2.4272	-1.6783	0.0216292	-0.458048	-0.409811	-1.69184	-0.807702	0.781755	0.845662	1.65589	AT2G40840.1	4-alpha-glucanotransferase DPE2 [Source:UniProtKB/Swiss-Prot;Acc:Q8RXD9]
Sh_Salba_v2_12653	0.114546	0.548562	0.963956	0.127594	1.17932	-0.0779849	-0.0656446	-0.178945	-1.70019	-0.597681	-0.205025	-0.624065	-1.08416	AT3G17670.1	Tetratricopeptide repeat (TPR)-containing protein [Source:UniProtKB/TrEMBL;Acc:F4J6C9]
Sh_Salba_v2_135403	1.23352	-0.538936	1.12554	-2.54823	-0.95575	0.134228	0.340642	-0.399394	-1.71236	-0.369611	-1.13812	-0.212425	-0.711999	AT3G24200.2	Ubiquinone biosynthesis monooxygenase COQ6, mitochondrial [Source:UniProtKB/TrEMBL;Acc:A0A178VEG8]
Sh_Salba_v2_80520	-1.2527	0.764147	1.62602	0.545154	0.47614	-0.133404	0.204835	0.184099	-1.72816	-1.05753	-0.870568	-1.22646	-1.6764	AT2G34090.5	maternal effect embryo arrest 18 [Source:TAIR;Acc:AT2G34090]
Sh_Salba_v2_112646	-1.58475	-0.244197	-0.418973	0.926444	0.904478	0.712332	-1.09307	-2.11351	-1.73395	0.868915	0.254891	-0.257523	0.311794	AT1G68890.2	Protein PHYLLO, chloroplastic [Source:UniProtKB/Swiss-Prot;Acc:Q15KI9]
Sh_Salba_v2_62260	4.98031	-1.19612	-2.08212	-2.84572	-5.2776	-3.53851	-1.64376	-5.35758	-1.74045	-2.12231	-5.20667	-2.19661	-2.21046	AT1G72320.1	Pumilio homolog 23 [Source:UniProtKB/Swiss-Prot;Acc:Q9C552]
Sh_Salba_v2_137866	-0.102741	1.51528	2.20886	-0.302712	-0.529831	-1.00814	-0.270794	-0.63727	-1.74485	-1.53945	-1.72737	-1.9491	-2.13296	AT4G32770.1	Sucrose export defective 1 [Source:UniProtKB/TrEMBL;Acc:Q0WW11]
Sh_Salba_v2_135066	1.95247	0.113309	-1.22806	-1.12135	-4.59118	-1.74601	-0.667856	-0.871897	-1.75	-0.643643	-0.331421	0.829852	-0.831373	AT3G13225.2	WW domain-containing protein [Source:UniProtKB/TrEMBL;Acc:F4JC80]
Sh_Salba_v2_00674	-1.72806	1.27254	1.3798	0.823049	1.00906	-0.667425	0.10326	0.118938	-1.78312	-1.47918	-2.00102	-1.7986	-1.83628	AT1G54500.1	At1g54500/F20D21_31 [Source:UniProtKB/TrEMBL;Acc:Q9SLI4]
Sh_Salba_v2_31335	-3.66607	1.63271	2.55367	-1.40687	-0.723213	-0.720976	-0.900445	-1.65634	-1.79586	-2.37711	-2.20852	-6.66021	-1.26964	AT3G56040.1	UTP--glucose-1-phosphate uridylyltransferase 3, chloroplastic [Source:UniProtKB/Swiss-Prot;Acc:F4IY62]
Sh_Salba_v2_41351	-0.958625	0.809685	1.1519	0.382662	0.795977	-0.423798	0.263565	0.729439	-1.79857	-0.864144	-0.862934	-1.37581	-1.42221	AT3G08010.1	ATAB2 [Source:UniProtKB/TrEMBL;Acc:A0A178V658]
Sh_Salba_v2_46641	-3.78104	1.11633	1.56952	0.25537	1.21366	-0.159847	-0.610247	-1.19441	-1.81797	-0.265282	-0.250125	-0.889462	-1.64939	AT5G64860.1	4-alpha-glucanotransferase DPE1, chloroplastic/amyloplastic [Source:UniProtKB/Swiss-Prot;Acc:Q9LV91]
Sh_Salba_v2_65756	-4.61513	1.56758	0.811663	1.07861	0.372511	-0.368582	-0.0137547	0.219588	-1.82939	-0.502718	-1.2902	-0.535039	-0.985912	AT1G12250.3	Thylakoid lumenal protein TL20.3, chloroplastic [Source:UniProtKB/Swiss-Prot;Acc:Q8H1Q1]
Sh_Salba_v2_80323	-0.684129	1.01281	1.45793	0.189367	1.06623	-0.476191	0.123002	-0.35304	-1.83201	-1.0988	-1.36588	-1.22105	-1.53771	AT2G21385.1	Expressed protein [Source:UniProtKB/TrEMBL;Acc:Q94AU3]
Sh_Salba_v2_31333	-4.86719	1.63579	3.19298	-0.730396	-0.922326	-1.70537	-1.22612	-0.889373	-1.83539	-1.94601	-2.59151	-2.94598	-2.7566	AT3G56040.1	UTP--glucose-1-phosphate uridylyltransferase 3, chloroplastic [Source:UniProtKB/Swiss-Prot;Acc:F4IY62]
Sh_Salba_v2_31330	-3.7407	1.82018	1.89082	0.0660222	-0.36415	-0.0747138	-0.17059	-1.01742	-1.85438	-1.47958	-1.65048	-1.73036	-1.8415	AT3G56040.1	UTP--glucose-1-phosphate uridylyltransferase 3, chloroplastic [Source:UniProtKB/Swiss-Prot;Acc:F4IY62]
Sh_Salba_v2_83688	-1.48261	1.41551	2.06882	0.366971	0.978416	-0.43982	-0.998629	-1.37036	-1.8945	-1.51762	-1.77155	-1.51687	-2.18316	AT2G42770.1	Expressed protein [Source:UniProtKB/TrEMBL;Acc:Q9SJH9]
Sh_Salba_v2_134546	-1.72112	-0.095884	-0.301882	0.520559	1.23193	-0.396076	0.516873	1.49937	-1.90058	-1.1794	-1.04023	-0.273608	-0.55877	AT2G04360.4	unknown protein; FUNCTIONS IN: molecular_function unknown; LOCATED IN: chloroplast; EXPRESSED IN: 22 plant structures; EXPRESSED DURING: 13 growth stages; Has 35333 Blast hits to 34131 proteins in 2444 species: Archae - 798; Bacteria - 22429; Metazo /.../4; Fungi - 991; Plants - 531; Viruses - 0; Other Eukaryotes - 9610 (source: NCBI BLink). [Source:TAIR;Acc:AT2G04360]
Sh_Salba_v2_114161	-2.68317	1.58919	1.64894	1.02286	0.190071	-0.0284436	0.048977	-0.497129	-1.91296	-0.9074	-5.83994	-3.4202	-2.69615	AT3G51510.1	AT3g51510/F26O13_150 [Source:UniProtKB/TrEMBL;Acc:Q9SCZ8]
Sh_Salba_v2_99933	1.2642	-1.50703	-0.110871	-0.225017	-0.0174247	0.385031	-1.66222	0.641554	-1.91532	-1.70069	-1.48249	0.575823	-1.00726	AT3G11960.1	Cleavage and polyadenylation specificity factor (CPSF) A subunit protein [Source:UniProtKB/TrEMBL;Acc:Q84R20]
Sh_Salba_v2_05391	3.14337	-1.86658	-1.80402	-1.88642	-1.92857	-1.95631	-1.91222	-0.670042	-1.93078	-0.695934	-1.85317	-1.89089	-1.93658	AT2G41760.1	Protein N-terminal glutamine amidohydrolase [Source:UniProtKB/Swiss-Prot;Acc:O22944]
Sh_Salba_v2_24944	-5.61694	1.34503	1.82571	0.492276	0.758284	-0.611168	-0.16988	-0.338114	-1.93842	-1.59797	-1.20322	-2.00828	-2.73878	AT1G73060.1	Protein LOW PSII ACCUMULATION 3, chloroplastic [Source:UniProtKB/Swiss-Prot;Acc:Q8H0W0]
Sh_Salba_v2_70999	-1.32888	0.996208	1.43718	0.42483	0.660294	-0.470305	0.0373368	0.43291	-1.93974	-1.17177	-1.52851	-1.21253	-0.839499	AT5G52520.1	Proline--tRNA ligase, chloroplastic/mitochondrial [Source:UniProtKB/Swiss-Prot;Acc:Q9FYR6]
Sh_Salba_v2_133053	-5.98485	0.530293	0.396511	0.261897	0.77743	0.45716	0.777574	1.45417	-1.94058	-1.20535	-1.45741	-2.3163	-1.95639	AT5G40500.1	Putative uncharacterized protein At5g40500 [Source:UniProtKB/TrEMBL;Acc:Q8VZ30]
Sh_Salba_v2_35013	-4.07242	1.41943	2.1494	-0.381831	-0.401486	-1.01277	-0.00487958	0.961876	-1.95808	-2.1828	-1.8078	-2.12109	-2.48904	AT3G02690.1	WAT1-related protein At3g02690, chloroplastic [Source:UniProtKB/Swiss-Prot;Acc:Q93V85]
Sh_Salba_v2_123413	-3.92507	-0.392011	-0.645937	0.197804	1.49264	0.933316	-0.75351	-4.67646	-1.9592	0.732918	0.835793	-0.361284	-0.413351	AT2G44580.1	Zinc ion binding protein [Source:UniProtKB/TrEMBL;Acc:F4IU60]
Sh_Salba_v2_92049	2.88218	-0.958379	-3.89171	-1.52833	-0.978614	0.131541	-0.917362	0.786629	-1.96263	-2.03787	-3.92652	-0.396914	-0.53242	AT5G09860.1	THO complex subunit 1 [Source:UniProtKB/Swiss-Prot;Acc:Q93VM9]
Sh_Salba_v2_91687	0.808676	-0.363953	0.686453	0.47707	0.526972	0.0515131	-0.286772	-0.176547	-1.96525	0.324043	-1.12776	-1.89934	-0.754554	AT3G16840.1	P-loop containing nucleoside triphosphate hydrolases superfamily protein [Source:UniProtKB/TrEMBL;Acc:A0A178VJW0]
Sh_Salba_v2_43989	4.43918	-4.43	-2.06232	-3.05896	-3.08532	-2.21567	-1.79064	-2.24761	-1.98761	-1.49812	-0.435144	-1.30776	-1.39934	AT2G38130.1	N-alpha-acetyltransferase MAK3 [Source:UniProtKB/Swiss-Prot;Acc:O80438]
Sh_Salba_v2_114158	-2.51004	1.07175	1.57549	0.203977	0.983276	-1.96793	-0.834355	-0.233683	-2.00368	-0.745959	-0.562353	-0.56803	-0.974587	AT3G51510.1	AT3g51510/F26O13_150 [Source:UniProtKB/TrEMBL;Acc:Q9SCZ8]
Sh_Salba_v2_15314	1.40112	-0.430249	-0.768473	0.622726	2.19178	-0.774671	-1.27136	-1.65867	-2.00466	-0.773303	-0.399704	-0.680881	-1.14933	AT2G38025.1	At2g38025 [Source:UniProtKB/TrEMBL;Acc:Q8GYW0]
Sh_Salba_v2_52364	3.00323	-0.82247	0.25877	-1.23705	-1.10839	-1.37771	-2.05401	-0.438048	-2.00926	-1.2342	-1.17678	-1.28193	-0.39804	AT5G54080.2	Homogentisate 1,2-dioxygenase [Source:UniProtKB/Swiss-Prot;Acc:Q9ZRA2]
Sh_Salba_v2_36298	-2.53843	1.40956	1.91999	0.0260511	0.155145	-0.796473	-0.387592	0.148605	-2.00976	-1.5884	-1.45964	-0.830275	-1.06243	AT4G37200.1	Thioredoxin-like protein HCF164, chloroplastic [Source:UniProtKB/Swiss-Prot;Acc:O23166]
Sh_Salba_v2_96667	-2.54341	-1.7137	-1.10996	-1.90913	-2.05529	-2.21533	-1.85008	-0.331249	-2.02579	-2.61208	-1.83562	2.33327	1.89474	AT1G27980.1	Sphingosine-1-phosphate lyase [Source:UniProtKB/Swiss-Prot;Acc:Q9C509]
Sh_Salba_v2_91693	-1.54205	1.17637	1.79116	0.244831	0.254364	-0.389227	-0.0557869	0.192759	-2.03504	-1.17264	-1.05677	-1.99256	-1.3704	AT5G12130.2	PDE149 [Source:UniProtKB/TrEMBL;Acc:A0A178UPZ0]
Sh_Salba_v2_46784	-1.88745	1.60723	2.05844	0.249699	1.23056	-1.41667	-1.27749	-1.24931	-2.09709	-1.29667	-1.29937	-1.95918	-1.57497	AT2G43560.1	Peptidyl-prolyl cis-trans isomerase FKBP16-3, chloroplastic [Source:UniProtKB/Swiss-Prot;Acc:O22870]
Sh_Salba_v2_61949	-2.96826	1.5375	1.67298	0.860056	1.42063	-0.944433	-0.939599	-0.487004	-2.10084	-2.13018	-2.35746	-2.11872	-2.96306	AT5G23120.2	photosystem II stability/assembly factor, chloroplast (HCF136) [Source:TAIR;Acc:AT5G23120]
Sh_Salba_v2_138954	-0.101807	1.27474	1.8223	0.63407	0.853228	-0.786648	-0.971092	-1.00091	-2.11175	-1.4548	-1.42612	-2.26288	-1.96754	AT3G09580.1	FAD/NAD(P)-binding oxidoreductase family protein [Source:UniProtKB/TrEMBL;Acc:Q9SF45]
Sh_Salba_v2_02205	1.4875	0.133472	0.534103	-0.111965	0.719618	-0.169591	-0.721828	-1.45581	-2.11887	-0.169612	-0.2921	0.0400346	-0.582108	AT3G13235.3	At3g13235 [Source:UniProtKB/TrEMBL;Acc:Q1EBV4]
Sh_Salba_v2_03734	-0.604838	0.980744	1.25914	1.08098	1.18548	-1.39502	-1.2922	-0.156943	-2.14078	-1.03778	-0.854233	-0.875092	-2.09615	AT2G35500.1	Probable inactive shikimate kinase like 2, chloroplastic [Source:UniProtKB/Swiss-Prot;Acc:O82290]
Sh_Salba_v2_135471	0.212709	0.448679	-2.04498	0.04704	0.534858	-0.12476	-0.45481	-0.807636	-2.16868	-2.13607	-1.76454	-2.13394	-0.838882	AT4G30720.1	Putative oxidoreductase/electron carrier [Source:UniProtKB/TrEMBL;Acc:F4JQE2]
Sh_Salba_v2_71456	-8.05743	1.20537	1.51696	0.0818192	0.573957	0.395175	-0.105704	-0.302077	-2.18931	-0.368679	-0.675146	-0.960707	-1.44864	AT2G26930.1	4-diphosphocytidyl-2-C-methyl-D-erythritol kinase, chloroplastic [Source:UniProtKB/Swiss-Prot;Acc:O81014]
Sh_Salba_v2_35918	0.23637	0.233533	0.4257	0.91098	2.68457	-2.80144	-0.106036	-3.18102	-2.21811	-1.70485	-3.4335	-1.71557	-5.15235	AT2G25840.1	OVA4 [Source:UniProtKB/TrEMBL;Acc:F4ISP4]
Sh_Salba_v2_08271	-1.48691	1.25053	1.68513	0.0709347	0.024802	-0.985212	0.0692813	0.26341	-2.22815	-1.8251	-1.66499	-0.29283	-0.749571	AT2G24860.1	At2g24860/F27C12.22 [Source:UniProtKB/TrEMBL;Acc:Q9SK46]
Sh_Salba_v2_74649	-1.85705	0.317504	0.446638	0.866187	2.51472	-0.478768	-0.457906	-0.605071	-2.36375	-1.26687	-1.08081	-1.19312	-2.29655	AT1G07320.2	50S ribosomal protein L4, chloroplastic [Source:UniProtKB/Swiss-Prot;Acc:O50061]
Sh_Salba_v2_109265	-8.0913	0.406298	0.851803	0.740501	0.905285	0.371878	0.0214366	0.716721	-2.36664	-0.906944	-1.08865	-2.33237	-1.48734	AT1G51110.1	Probable plastid-lipid-associated protein 12, chloroplastic [Source:UniProtKB/Swiss-Prot;Acc:Q8LAP6]
Sh_Salba_v2_21089	-1.63557	1.48743	1.97918	0.905583	1.08361	-0.811247	-0.977319	-1.02409	-2.37494	-2.02383	-2.82219	-2.0671	-4.10181	AT2G26340.1	unknown protein; FUNCTIONS IN: molecular_function unknown; INVOLVED IN: biological_process unknown; LOCATED IN: chloroplast thylakoid membrane, chloroplast thylakoid lumen, chloroplast; EXPRESSED IN: 22 plant structures; EXPRESSED DURING: 13 growth /.../; Has 38 Blast hits to 38 proteins in 13 species: Archae - 0; Bacteria - 0; Metazoa - 0; Fungi - 0; Plants - 38; Viruses - 0; Other Eukaryotes - …
Sh_Salba_v2_10222	-0.712355	1.15193	1.68298	0.494339	1.2797	-0.786494	-0.335033	-0.728051	-2.37963	-1.30505	-1.37802	-1.61253	-1.75557	AT1G22700.2	AT1G22700 protein [Source:UniProtKB/TrEMBL;Acc:B9DHG0]
Sh_Salba_v2_47523	-3.65145	1.5978	2.60741	0.192827	0.770735	-0.808866	-1.6196	-2.01918	-2.37994	-1.24343	-1.3084	-3.48138	-2.74492	AT2G36145.1	Expressed protein [Source:UniProtKB/TrEMBL;Acc:Q8VXY0]
Sh_Salba_v2_124374	-3.8491	1.8475	2.17257	0.228838	0.711798	-0.874753	-0.961513	-0.946894	-2.3907	-1.64658	-2.00854	-2.21301	-1.67978	AT1G08550.3	NPQ1 [Source:UniProtKB/TrEMBL;Acc:A0A178WLQ5]
Sh_Salba_v2_81419	-1.44501	0.924112	1.48942	0.590886	2.08229	-0.560148	-1.39706	-1.64736	-2.39916	-0.972384	-0.927616	-1.48173	-2.77592	AT4G15510.3	PPD1 [Source:UniProtKB/TrEMBL;Acc:A0A178UV94]
Sh_Salba_v2_117847	-0.129242	1.32922	-0.361116	0.190451	0.454081	-0.0557849	-0.150192	-1.78359	-2.41055	1.10771	0.125893	-0.670884	0.468238	AT1G66520.1	Formyl transferase, putative [Source:UniProtKB/TrEMBL;Acc:Q9C712]
Sh_Salba_v2_68015	2.48409	-0.53146	-0.115126	-0.225571	-0.586692	-1.33484	-0.335403	1.02309	-2.4158	-2.27302	-1.6632	-1.19587	-1.55876	AT1G28140.1	F3H9.20 protein [Source:UniProtKB/TrEMBL;Acc:Q9FZ88]
Sh_Salba_v2_10259	-2.43505	0.67719	1.26478	0.84339	2.01226	-0.601089	-0.456758	-0.0782242	-2.41656	-1.64013	-2.11705	-1.29957	-1.98083	AT3G63190.1	Ribosome-recycling factor, chloroplastic [Source:UniProtKB/Swiss-Prot;Acc:Q9M1X0]
Sh_Salba_v2_22885	-4.52383	1.56291	2.58285	0.0456725	0.436131	-1.66372	-0.674139	-0.862761	-2.41659	-1.18315	-1.93815	-2.16874	-2.02386	AT5G19940.1	Probable plastid-lipid-associated protein 8, chloroplastic [Source:UniProtKB/Swiss-Prot;Acc:Q941D3]
Sh_Salba_v2_38818	-0.0441855	1.68806	1.93398	0.455837	1.22848	-1.70209	-1.42499	-2.91289	-2.46679	-1.76851	-2.493	-2.54049	-3.90113	AT4G25080.4	magnesium-protoporphyrin IX methyltransferase [Source:TAIR;Acc:AT4G25080]
Sh_Salba_v2_82873	-6.04026	1.12319	1.28675	0.659222	0.771912	-0.512218	0.0680077	0.425732	-2.50959	-1.22452	-1.51029	-0.644449	-0.715221	AT1G18060.1	AT1g18060/T10F20.23 [Source:UniProtKB/TrEMBL;Acc:Q9LM40]
Sh_Salba_v2_80965	-1.67185	1.3676	1.86964	0.29598	0.516249	-0.424519	0.00745421	0.231207	-2.62059	-1.67002	-2.43129	-1.82517	-1.79441	AT5G13410.1	Peptidyl-prolyl cis-trans isomerase FKBP19, chloroplastic [Source:UniProtKB/Swiss-Prot;Acc:Q9LYR5]
Sh_Salba_v2_32856	-5.06821	1.48952	2.39842	0.356136	0.320605	-1.34531	-0.596537	0.12345	-2.63947	-2.63332	-2.77812	-2.27521	-2.31688	AT1G04620.1	7-hydroxymethyl chlorophyll a reductase, chloroplastic [Source:UniProtKB/Swiss-Prot;Acc:Q8GS60]
Sh_Salba_v2_53872	-5.98214	-0.345677	-0.129796	1.53935	2.72952	-0.819162	-0.978074	-0.463865	-2.71319	-2.48727	-3.20712	-0.421391	-2.00318	AT1G62780.1	Putative uncharacterized protein At1g62780 [Source:UniProtKB/TrEMBL;Acc:Q8VY70]
Sh_Salba_v2_21706	-2.1732	1.38496	1.96225	0.40764	0.70981	-0.646869	-0.224527	-0.113093	-2.75691	-1.77503	-1.62921	-1.55496	-1.76731	AT1G16080.1	Putative uncharacterized protein At1g16080 [Source:UniProtKB/TrEMBL;Acc:Q9S9M7]
Sh_Salba_v2_61954	-1.02007	1.56586	1.83153	0.332288	0.783238	-1.95903	-0.811663	-1.90943	-2.79429	-2.46188	-2.57335	-2.1949	-3.36972	AT5G23120.2	photosystem II stability/assembly factor, chloroplast (HCF136) [Source:TAIR;Acc:AT5G23120]
Sh_Salba_v2_116107	-7.97018	0.473208	1.22325	-0.182266	0.0520329	-0.182619	0.978766	1.60415	-2.81095	-1.87493	-2.45722	-1.72942	-1.50651	AT5G60600.1	4-hydroxy-3-methylbut-2-en-1-yl diphosphate synthase (ferredoxin), chloroplastic [Source:UniProtKB/Swiss-Prot;Acc:F4K0E8]
Sh_Salba_v2_85937	0.744718	0.256806	0.649079	0.518861	-0.32327	0.126611	0.835808	0.703026	-2.81496	-1.58269	-1.53978	-1.95536	-2.06105	AT5G50210.1	Quinolinate synthase, chloroplastic [Source:UniProtKB/Swiss-Prot;Acc:Q9FGS4]
Sh_Salba_v2_32105	-1.0846	1.77813	2.28502	0.208349	0.359348	-0.993862	-0.852779	-1.00119	-2.82464	-2.14516	-2.60751	-2.49148	-2.41868	AT2G05310.1	Expressed protein [Source:UniProtKB/TrEMBL;Acc:Q9SJ31]
Sh_Salba_v2_81583	2.11685	0.798427	-2.70364	0.271256	-1.14482	-0.338173	0.195624	-0.2242	-2.82522	0.30649	-1.56563	-0.494004	-0.530227	AT1G67620.1	Protein Iojap-related, mitochondrial [Source:UniProtKB/Swiss-Prot;Acc:Q9CAF9]
Sh_Salba_v2_123617	-2.10541	1.44453	1.71952	0.551222	1.23732	-0.715355	-0.400456	-0.51507	-2.83225	-1.41692	-1.37685	-1.58547	-1.79717	AT1G44920.1	Putative uncharacterized protein At1g44920 [Source:UniProtKB/TrEMBL;Acc:Q9LPD7]
Sh_Salba_v2_105202	3.05699	-1.93005	-2.72607	-1.55815	-2.84434	-2.87644	-2.83264	-2.92011	-2.8541	-1.10223	-2.77159	-0.358107	-2.85645	AT3G52050.7	5'-3' exonuclease family protein [Source:UniProtKB/TrEMBL;Acc:A8MQG8]
Sh_Salba_v2_19315	-0.541579	1.72623	2.73739	-0.423246	-0.695269	-1.63907	-1.31933	-1.74485	-2.87107	-2.4173	-2.45061	-1.23376	-1.9028	AT2G36895.1	unknown protein; FUNCTIONS IN: molecular_function unknown; INVOLVED IN: biological_process unknown; LOCATED IN: chloroplast; Has 32 Blast hits to 32 proteins in 14 species: Archae - 0; Bacteria - 0; Metazoa - 0; Fungi - 0; Plants - 32; Viruses - 0; /.../Eukaryotes - 0 (source: NCBI BLink). [Source:TAIR;Acc:AT2G36895]
Sh_Salba_v2_110409	-5.82976	0.105942	0.140285	1.43141	1.7378	0.141825	-0.014693	0.289349	-2.87861	-1.04076	-1.47392	-1.04203	-1.6883	AT1G08550.3	NPQ1 [Source:UniProtKB/TrEMBL;Acc:A0A178WLQ5]
Sh_Salba_v2_69487	-6.66828	1.76124	2.08338	0.120383	-0.0174883	-1.03883	-0.473634	0.551719	-2.89757	-2.49468	-3.05331	-2.10501	-2.06648	AT5G38660.1	NA
Sh_Salba_v2_31795	-3.47629	0.780909	1.27775	1.49104	1.81627	-1.26091	-1.1535	-1.76977	-2.92488	-2.19726	-3.10906	-1.79176	-1.97612	AT3G44890.1	50S ribosomal protein L9, chloroplastic [Source:UniProtKB/Swiss-Prot;Acc:P25864]
Sh_Salba_v2_116104	-5.73106	0.117805	1.12578	0.174304	-0.174982	0.615336	0.917662	0.883816	-2.94238	-1.15337	-0.751282	-1.56049	-2.37507	AT5G60600.1	4-hydroxy-3-methylbut-2-en-1-yl diphosphate synthase (ferredoxin), chloroplastic [Source:UniProtKB/Swiss-Prot;Acc:F4K0E8]
Sh_Salba_v2_36201	-4.96924	1.48654	3.00616	-0.285187	0.279486	-0.702087	-1.87063	-4.79972	-2.95597	-0.951101	-2.23821	-2.78094	-4.73286	AT3G01480.1	Peptidyl-prolyl cis-trans isomerase CYP38, chloroplastic [Source:UniProtKB/Swiss-Prot;Acc:Q9SSA5]
Sh_Salba_v2_74281	-4.80681	1.15579	3.0883	-0.227137	-1.59295	-1.01885	-0.493148	-2.39332	-2.95766	-1.4656	-1.51813	-2.64687	-4.57374	AT4G18460.1	D-tyrosyl-tRNA(Tyr) deacylase [Source:UniProtKB/TrEMBL;Acc:Q8VZ75]
Sh_Salba_v2_63972	-0.434971	1.33854	2.13071	0.941869	1.36479	-1.91919	-1.81366	-2.4121	-3.02962	-2.81673	-2.67642	-1.54194	-3.15548	AT2G44920.2	Thylakoid lumenal 15 kDa protein 1, chloroplastic [Source:UniProtKB/Swiss-Prot;Acc:O22160]
Sh_Salba_v2_120155	2.73704	-0.0773221	0.36453	0.126844	0.464295	-1.35089	-0.66751	-0.182089	-3.03709	-2.46403	-2.43014	-2.14601	-2.41997	AT3G26710.1	Protein COFACTOR ASSEMBLY OF COMPLEX C SUBUNIT B CCB1, chloroplastic [Source:UniProtKB/Swiss-Prot;Acc:Q9LSE4]
Sh_Salba_v2_76580	-8.28594	2.05712	2.66118	0.1655	0.165735	-1.64393	-1.23234	-2.29082	-3.08576	-2.19774	-2.56429	-3.70694	-4.50371	AT1G49975.1	At1g49975 [Source:UniProtKB/TrEMBL;Acc:Q8LFL5]
Sh_Salba_v2_74057	-3.34826	2.75884	1.56393	1.34711	-0.366369	-3.04143	-1.92324	-2.07258	-3.12115	-2.14718	-1.89469	-1.71868	-1.98166	AT4G08790.1	Nitrilase-like protein 2 [Source:UniProtKB/Swiss-Prot;Acc:Q94JV5]
Sh_Salba_v2_114542	-4.26458	1.89899	2.77684	0.421684	0.398384	-2.16687	-2.17715	-1.75677	-3.15673	-2.72662	-3.54708	-3.23694	-3.81824	AT3G56650.1	AT3G56650 protein [Source:UniProtKB/TrEMBL;Acc:B9DH49]
Sh_Salba_v2_06282	-2.16784	0.769701	1.08783	0.724894	2.63638	-1.47655	-1.89267	-2.17248	-3.24835	-1.79134	-2.12816	-1.75071	-3.01561	AT1G48350.1	EMB3105 [Source:UniProtKB/TrEMBL;Acc:A0A178WDT1]
Sh_Salba_v2_88020	-1.86281	0.548576	0.776757	0.857095	2.78127	-0.88937	-1.5986	-1.69834	-3.25613	-1.56634	-1.7857	-1.10021	-2.6159	AT2G43030.1	50S ribosomal protein L3-1, chloroplastic [Source:UniProtKB/Swiss-Prot;Acc:Q9SKX4]
Sh_Salba_v2_113186	-5.4581	1.79028	1.9313	0.854076	1.16636	-1.01239	-0.961467	-1.55995	-3.29238	-1.83436	-1.83369	-2.24552	-2.31078	AT1G74070.1	Peptidyl-prolyl cis-trans isomerase CYP26-2, chloroplastic [Source:UniProtKB/Swiss-Prot;Acc:F4HTT6]
Sh_Salba_v2_39156	-5.44369	2.17131	2.69384	-0.232392	0.0635416	-1.21028	-1.5609	-2.74897	-3.30199	-2.52376	-2.82719	-2.5492	-3.12516	AT4G35250.1	AT4g35250/F23E12_190 [Source:UniProtKB/TrEMBL;Acc:O65502]
Sh_Salba_v2_76376	-4.87871	1.83278	2.22168	0.469715	0.658	-0.791664	-0.853351	-1.73331	-3.34491	-1.868	-2.09622	-2.28474	-2.62258	AT2G21960.1	Expressed protein [Source:UniProtKB/TrEMBL;Acc:Q9SJ03]
Sh_Salba_v2_47521	-6.3801	1.75287	2.54768	0.381041	1.337	-1.64184	-1.77388	-2.91274	-3.35158	-2.01131	-2.46066	-2.72431	-3.75182	AT2G36145.1	Expressed protein [Source:UniProtKB/TrEMBL;Acc:Q8VXY0]
Sh_Salba_v2_63976	-0.950884	1.83521	2.08694	-1.46677	0.42055	-1.44805	-3.33853	-3.42626	-3.36374	-1.85911	-2.33071	-3.32931	-1.65072	AT2G44920.2	Thylakoid lumenal 15 kDa protein 1, chloroplastic [Source:UniProtKB/Swiss-Prot;Acc:O22160]
Sh_Salba_v2_70146	-4.16877	1.49396	2.10668	0.264071	0.813579	-0.752635	-0.247385	0.00432137	-3.38332	-2.79164	-2.71927	-2.63929	-3.2202	AT3G24430.1	Fe-S cluster assembly factor HCF101, chloroplastic [Source:UniProtKB/Swiss-Prot;Acc:Q6STH5]
Sh_Salba_v2_32442	1.75724	-3.34127	-2.61503	-0.753944	-1.14496	-3.42323	-0.412216	1.87684	-3.40287	-3.37373	-3.31841	-3.36571	-3.40327	AT5G50850.1	MAB1 [Source:UniProtKB/TrEMBL;Acc:A0A178UM82]
Sh_Salba_v2_67857	-5.25843	1.95112	2.50441	0.238351	0.179965	-1.50065	-0.776711	-0.893245	-3.50119	-2.65232	-2.81545	-3.65595	-3.37245	AT1G54500.1	At1g54500/F20D21_31 [Source:UniProtKB/TrEMBL;Acc:Q9SLI4]
Sh_Salba_v2_71673	-2.64238	-0.814499	-1.35182	0.503183	4.36073	-0.669193	-1.74181	-3.2555	-3.52805	-3.43276	-5.05079	-4.10019	-3.55848	AT3G60370.2	FKBP-like peptidyl-prolyl cis-trans isomerase family protein [Source:UniProtKB/TrEMBL;Acc:A0A1I9LRJ6]
Sh_Salba_v2_39152	-4.31216	1.73415	2.84241	-1.14976	-2.09615	-3.63368	-1.93424	-3.50022	-3.53579	-4.15433	-3.82612	-4.36698	-4.37016	AT4G35250.1	AT4g35250/F23E12_190 [Source:UniProtKB/TrEMBL;Acc:O65502]
Sh_Salba_v2_10257	-0.982243	1.67928	1.4362	1.01589	1.57242	-2.32971	-0.974241	-1.49463	-3.5645	-1.71688	-2.3876	-2.57667	-2.66126	AT3G63190.1	Ribosome-recycling factor, chloroplastic [Source:UniProtKB/Swiss-Prot;Acc:Q9M1X0]
Sh_Salba_v2_36289	-7.95989	2.01913	2.56322	0.346445	0.37861	-1.80752	-2.19358	-2.13691	-3.56703	-2.5497	-2.27057	-2.0135	-2.01588	AT1G14345.1	NAD(P)-linked oxidoreductase-like protein [Source:UniProtKB/TrEMBL;Acc:Q949S6]
Sh_Salba_v2_36198	-5.39249	1.83006	2.46103	0.323306	1.21077	-1.36894	-2.06939	-3.83534	-3.64998	-1.69723	-1.96338	-2.65076	-2.68156	AT3G01480.1	Peptidyl-prolyl cis-trans isomerase CYP38, chloroplastic [Source:UniProtKB/Swiss-Prot;Acc:Q9SSA5]
Sh_Salba_v2_78905	-3.61458	1.81177	2.23661	0.0723697	0.69828	-1.08578	-0.535819	-0.0506299	-3.65229	-2.43653	-2.49988	-2.612	-2.73197	AT5G23120.2	photosystem II stability/assembly factor, chloroplast (HCF136) [Source:TAIR;Acc:AT5G23120]
Sh_Salba_v2_42497	-4.6713	1.88124	2.7172	-1.74584	-2.43296	-2.2094	-1.05977	0.0901538	-3.75019	-3.178	-2.93122	-2.28679	-2.05849	AT5G50100.1	Uncharacterized protein At5g50100, mitochondrial [Source:UniProtKB/Swiss-Prot;Acc:Q8W485]
Sh_Salba_v2_31797	-0.607314	0.109217	0.344198	0.688858	2.99966	-0.92799	-1.37878	-1.89124	-3.84141	-1.22107	-2.68428	-1.01982	-2.85931	AT3G44890.1	50S ribosomal protein L9, chloroplastic [Source:UniProtKB/Swiss-Prot;Acc:P25864]
Sh_Salba_v2_74862	0.766367	-0.159957	-0.511155	-3.8006	-2.16901	-3.85811	-0.451654	-3.16732	-3.84754	-1.65304	-0.0967927	-0.217014	-1.15278	AT4G28020.1	At4g28020 [Source:UniProtKB/TrEMBL;Acc:Q6NMB4]
Sh_Salba_v2_71079	-4.81547	0.628548	0.942394	0.796026	2.28854	-0.368479	-0.455721	-1.28299	-3.84861	-0.757372	-1.01775	-0.709249	-2.36373	AT5G11450.2	PPD5 [Source:UniProtKB/TrEMBL;Acc:A0A178U9N5]
Sh_Salba_v2_58193	-5.58124	1.42984	2.00685	0.666043	1.81447	-1.0782	-1.31927	-2.21868	-3.85744	-1.48222	-1.69719	-2.2701	-2.95191	AT1G76450.1	PsbP domain-containing protein 3, chloroplastic [Source:UniProtKB/Swiss-Prot;Acc:Q9S720]
Sh_Salba_v2_69731	-5.92165	1.9996	2.1154	0.713836	0.947008	-0.755813	-1.13808	-2.99139	-3.96143	-1.96494	-2.34649	-2.83658	-3.33646	AT3G61870.1	AT3g61870/F21F14_40 [Source:UniProtKB/TrEMBL;Acc:Q9M277]
Sh_Salba_v2_37994	5.47051	-3.64968	-1.75626	-3.0746	-4.08134	-3.25983	-2.33847	-2.72298	-4.09919	-3.14264	-3.67685	-2.92034	-2.53966	AT3G52220.1	At3g52220 [Source:UniProtKB/TrEMBL;Acc:Q94JX8]
Sh_Salba_v2_38815	-0.396224	1.04498	2.33873	0.713422	0.858188	-1.22017	-1.33017	-2.09876	-4.12685	-2.25186	-1.8885	-1.45527	-1.55791	AT4G25080.4	magnesium-protoporphyrin IX methyltransferase [Source:TAIR;Acc:AT4G25080]
Sh_Salba_v2_34632	-6.36011	1.77323	2.91606	-0.0313006	0.964259	-1.34308	-1.49434	-2.93456	-4.14103	-3.26662	-3.34782	-3.16313	-4.414	AT3G15520.1	Peptidyl-prolyl cis-trans isomerase CYP37, chloroplastic [Source:UniProtKB/Swiss-Prot;Acc:P82869]
Sh_Salba_v2_126637	-5.27198	-0.57475	0.475331	0.0258564	-5.02103	-1.31152	1.15075	2.73036	-4.14577	-4.60559	-3.83143	-2.99879	-3.63716	AT5G66530.1	Aldose 1-epimerase family protein [Source:UniProtKB/TrEMBL;Acc:Q9FJY6]
Sh_Salba_v2_102338	-4.4177	0.163446	-0.0510376	-4.15268	-4.16976	-0.177545	0.379538	-4.25405	-4.1912	1.1991	-4.10385	0.473402	0.127424	AT1G04730.1	CTF18 [Source:UniProtKB/TrEMBL;Acc:F4I5S3]
Sh_Salba_v2_41067	-6.86723	1.88058	2.21853	0.654537	1.66896	-1.65134	-3.06988	-3.52781	-4.32405	-2.54876	-2.95242	-2.48072	-3.41422	AT5G53490.1	Tetratricopeptide repeat (TPR)-like superfamily protein [Source:TAIR;Acc:AT5G53490]
Sh_Salba_v2_55789	-9.46945	1.34974	2.146	0.231489	0.189083	-1.30377	0.193765	0.658132	-4.42794	-3.0732	-1.9325	-3.00139	-2.94175	AT1G55480.1	ZKT [Source:UniProtKB/TrEMBL;Acc:A0A178WGD0]
Sh_Salba_v2_53876	-2.04365	0.289142	-0.219393	2.12849	2.62986	-2.03439	-0.971794	-0.608379	-4.66375	-2.80886	-2.80525	-1.13292	-3.56514	AT1G62780.1	Putative uncharacterized protein At1g62780 [Source:UniProtKB/TrEMBL;Acc:Q8VY70]
Sh_Salba_v2_135199	-4.98533	0.433822	2.03649	0.512895	0.810866	-0.629818	-0.25113	0.483218	-4.75063	-0.591498	-2.05093	-0.976075	-1.75038	AT1G64430.2	Pentatricopeptide repeat-containing protein [Source:UniProtKB/TrEMBL;Acc:Q8VYZ8]
Sh_Salba_v2_115608	-5.85834	-2.69858	-2.52877	-2.88379	-2.54657	-3.2091	-5.44678	-5.84986	-5.48473	1.17879	2.92817	-1.39291	-0.837484	AT3G12110.1	ACT11 [Source:UniProtKB/TrEMBL;Acc:A0A178VMI3]
Sh_Salba_v2_73612	-5.98589	0.287787	0.487652	0.630001	1.0493	1.00079	0.369102	0.239023	-5.75067	-0.900869	-0.319285	-2.07756	-1.42244	AT2G04270.4	Ribonuclease E/G-like protein, chloroplastic [Source:UniProtKB/Swiss-Prot;Acc:F4IV66]
Sh_Salba_v2_32440	3.79641	-7.42631	-2.91863	-1.31377	-1.37301	-7.50576	-1.71882	1.88307	-7.48709	-7.45493	-5.31895	-7.45085	-7.48571	AT5G50850.1	MAB1 [Source:UniProtKB/TrEMBL;Acc:A0A178UM82]
Sh_Salba_v2_80964	-2.61146	2.5553	2.83418	-0.773852	0.0800387	-2.34133	-2.22524	-7.61571	-7.55313	-2.75856	-3.9688	-2.71467	-7.54909	AT5G13410.1	Peptidyl-prolyl cis-trans isomerase FKBP19, chloroplastic [Source:UniProtKB/Swiss-Prot;Acc:Q9LYR5]

## Sheet: Seed_up
Expression of S. hispanica BUSCO transcripts upregulated in seed and their Arabidopsis homologs from EBI Expression ATLAS (E-MTAB-7978)
Salvia hispanica, differential expression of transcripts																Homologous A. thaliana differentiall expressed genes
BUSCO transcripts	atID	Seed	D3-Shoot	D3-Cotyledon	D12-Shoot	D12-P1	D69-P1-P2	D69-P3-P4	D69-P5-P6-P7	D69-Internode	D158-RacemeTopHalf	D158-RacemeBottomHalf	D159-Flowers	D164-Flowers		Gene ID	Dry seed stage	Seed imbibition stage
Sh_Salba_v2_87653	AT1G02870	2.49322	-1.47468	-2.54809	-0.348041	0.294392	-0.693558	-0.830857	-0.498299	-0.535711	-0.115731	-0.543895	-0.130689	-0.564991		AT1G02870	5.55459	5.83289
Sh_Salba_v2_43762	AT1G03030	1.40727	-0.754857	-0.290265	-0.3434	-0.203626	-0.30375	-0.299961	0.1156	-0.136268	-0.096868	-0.104524	-0.0635153	-0.0591269		AT1G03030	5.70044	5.04439
Sh_Salba_v2_88230	AT1G08110	1.85048	-0.0889029	-0.214144	-0.0653505	0.138526	-0.656047	-0.796057	-0.521015	-0.680473	-0.378413	0.114878	-0.706883	-0.444306		AT1G08110	5.32193	5.12928
Sh_Salba_v2_46215	AT1G08490	1.67649	-0.0421403	-0.252381	0.0160304	-0.305954	-0.714486	-0.357868	-0.131334	-0.292731	-0.604732	-0.594823	-0.159513	-0.192811		AT1G08490	4.16993	4.08746
Sh_Salba_v2_38163	AT1G13330	2.47908	-1.10892	-1.26342	-0.174216	0.601365	-0.770587	-1.356	-0.695225	-0.717128	0.181985	-0.258386	-0.747498	-0.613516		AT1G13330	0	0
Sh_Salba_v2_19617	AT1G14300	1.11414	-0.959336	-1.46577	-0.84842	-1.2212	-0.564737	0.0343736	0.84629	0.412922	-0.204842	-0.275569	0.198338	0.405248		AT1G14300	3.90689	4.16993
Sh_Salba_v2_135374	AT1G15440	2.18889	-1.37708	-1.91879	-0.688154	-0.222527	-0.281242	-0.252987	-0.369268	0.0859501	-0.333972	-0.177489	-0.195112	-0.221168		AT1G15440	3.16993	4.32193
Sh_Salba_v2_135090	AT1G26520	1.66524	-0.734156	-1.08888	-0.304254	0.29057	-0.366052	-0.403405	0.0936349	0.211466	-0.0797868	-0.496519	-0.471828	-0.0822764		AT1G26520	1	0
Sh_Salba_v2_68015	AT1G28140	2.48409	-0.53146	-0.115126	-0.225571	-0.586692	-1.33484	-0.335403	1.02309	-2.4158	-2.27302	-1.6632	-1.19587	-1.55876		AT1G28140	3.90689	3.70044
Sh_Salba_v2_06709	AT1G54310	1.02037	-1.42271	-2.21328	0.392716	1.81202	-0.313539	-0.289329	-0.242482	-0.86074	0.0450439	-0.46361	-0.512263	-0.625217		AT1G54310	3.45943	3.32193
Sh_Salba_v2_68412	AT1G59990	1.62216	-0.824272	-1.39468	0.910585	1.88665	-3.58066	-1.46433	0.642903	-0.0772457	-4.12146	-5.76135	-1.11836	-1.645		AT1G59990	2	1.58496
Sh_Salba_v2_51660	AT1G64600	2.58908	-2.04598	-2.43734	-0.546909	-0.253143	-0.575543	-0.444016	-0.472748	0.0397605	-0.436078	-0.386878	-0.694873	-0.273095		AT1G62740	5.78136	6.02237
Sh_Salba_v2_108309	AT1G65030	5.14832	-1.39454	-2.96472	-2.42295	-4.65894	-4.08139	-1.8826	-2.30513	-1.63051	-3.77304	-3.02211	-2.33572	-2.44115		AT1G64600	2.58496	2.32193
Sh_Salba_v2_35313	AT1G65280	1.18188	-0.659179	-0.960043	-0.420929	-0.536159	-0.561414	-0.251717	0.257905	0.293338	-0.539084	-0.188283	0.564255	-0.0135618		AT1G65030	3.90689	5.39232
Sh_Salba_v2_94685	AT1G67120	2.08234	-1.94289	-2.2999	-0.576033	-0.653563	-0.131838	-0.647296	-0.189066	0.702548	-0.321968	-0.282235	-0.360163	-0.306797		AT1G65280	4.08746	4.24793
Sh_Salba_v2_118283	AT1G68080	1.61677	0.520505	0.514283	-0.17794	-0.165114	-0.838076	-0.625115	-0.316628	-0.568827	-0.39059	-0.869545	-0.451575	-0.576146		AT1G67120	1	1
Sh_Salba_v2_134723	AT2G19870	2.36163	-2.6434	-2.85203	0.362607	1.68959	-1.03025	-1.05785	0.0369455	-1.0089	-1.15212	-1.18665	-0.7244	-1.20237		AT1G68080	2.80735	2.32193
Sh_Salba_v2_132949	AT2G25950	2.42992	-1.84228	-2.52683	-1.41528	-1.18627	-0.926434	-1.35569	-0.735301	-0.208976	-0.513278	-0.453186	0.680779	0.558203		AT2G19870	2.80735	3.90689
Sh_Salba_v2_08496	AT2G26350	1.82116	-0.176352	-0.0840512	-0.517212	0.256653	-0.212984	-0.211378	-0.190234	-0.88779	-0.596945	-0.528219	-0.294711	-0.561681		AT2G25950	5.32193	5.08746
Sh_Salba_v2_99582	AT2G36740	2.12119	-0.903183	-1.02423	0.132113	0.00919656	-0.723633	-1.93551	-0.108038	0.292748	-0.511399	-0.139775	-0.930699	-0.782196		AT2G26350	3.80735	3.70044
Sh_Salba_v2_43989	AT2G38130	4.43918	-4.43	-2.06232	-3.05896	-3.08532	-2.21567	-1.79064	-2.24761	-1.98761	-1.49812	-0.435144	-1.30776	-1.39934		AT2G36740	3.45943	3.16993
Sh_Salba_v2_39818	AT2G43400	1.60932	-0.170729	0.134855	-0.141821	-0.198263	-0.854931	-0.593023	0.0306897	-0.601189	-0.625068	-0.610571	0.0203637	0.206918		AT2G38130	4.16993	3.90689
Sh_Salba_v2_02400	AT2G43770	1.55915	-1.98261	-4.19999	0.0069006	-0.699724	-0.972625	-0.28131	0.49478	0.159018	-0.318188	0.258691	-0.179262	-0.476364		AT2G43400	3.90689	3.45943
Sh_Salba_v2_138838	AT2G47790	1.04037	-0.554355	-2.71434	-0.168323	0.140126	0.232123	-0.271746	0.149399	0.507956	-0.161381	-0.0356223	-0.164231	0.130996		AT2G43770	4.64386	5
Sh_Salba_v2_136230	AT3G05480	1.02203	-1.10298	-1.20804	-0.404084	0.0377967	0.334546	-0.0182178	0.309658	-0.142778	0.209557	0.100779	-0.311573	0.246747		AT2G47790	4	3.80735
Sh_Salba_v2_135066	AT3G13225	1.95247	0.113309	-1.22806	-1.12135	-4.59118	-1.74601	-0.667856	-0.871897	-1.75	-0.643643	-0.331421	0.829852	-0.831373		AT3G05480	-0.736966	-1.32193
Sh_Salba_v2_117102	AT3G13226	1.57747	-0.27055	-1.65801	-0.441458	0.247008	-0.16248	-0.279298	0.536084	0.0027327	-0.352731	-0.536776	-0.406696	-0.177432		AT3G13225	2.80735	3.58496
Sh_Salba_v2_02205	AT3G13235	1.4875	0.133472	0.534103	-0.111965	0.719618	-0.169591	-0.721828	-1.45581	-2.11887	-0.169612	-0.2921	0.0400346	-0.582108		AT3G13226	3.16993	2.58496
Sh_Salba_v2_12645	AT3G18630	1.99772	-0.638509	-0.96584	-0.0656703	0.782419	-0.0697948	-1.12979	-0.470675	-0.415323	0.203221	-0.703613	-0.97312	-0.718137		AT3G13235	4.45943	4.64386
Sh_Salba_v2_30517	AT3G18860	1.2366	-1.22977	-1.64936	-0.749313	-1.2759	-0.298917	-0.745354	-0.130711	-0.683299	0.360723	0.341953	0.389822	0.826044		AT3G18630	-1	-1
Sh_Salba_v2_42567	AT3G21540	1.81249	-0.675116	-0.919274	0.202265	0.349412	-0.293297	-0.708569	-0.468003	-0.255257	-0.259162	-0.322726	-0.274861	-0.339774		AT3G18860	3.58496	3.58496
Sh_Salba_v2_102250	AT3G28700	1.29754	-0.489007	-0.773218	-0.113739	-0.0348458	-0.450012	-0.97036	-1.19271	-0.419727	0.736511	0.728664	-0.0221101	-0.0360829		AT3G21540	2.32193	2.58496
Sh_Salba_v2_54565	AT4G04614	1.61806	-1.10869	-3.30004	-1.17948	-1.85972	-0.814903	-0.536217	-1.06379	0.643713	-0.292074	0.813855	0.415025	0.45911		AT3G28700	4.70044	4.24793
Sh_Salba_v2_14174	AT4G04870	4.07243	-3.41178	-2.42878	-3.17548	-3.20243	-2.54192	-2.18469	-0.70417	-0.444073	-1.94595	-2.05569	-0.774937	-3.06931		AT4G04614	3.90689	4.16993
Sh_Salba_v2_79953	AT4G16630	2.59906	-1.09111	-1.40778	-0.349054	-0.669137	-0.75928	-0.777058	-0.543178	-0.0511525	-0.569936	-0.668649	-0.501365	-0.652651		AT4G04870	6.59991	5.97728
Sh_Salba_v2_46964	AT4G28200	2.06762	-1.43352	-2.15586	-0.242867	-0.101769	-0.487722	-0.84585	-0.706109	0.0649967	-0.488464	-0.211974	0.383068	-0.0791969		AT4G16630	3.58496	4.08746
Sh_Salba_v2_87801	AT4G33060	1.55205	0.282004	0.117647	-0.227491	-0.418062	-0.147428	-0.0264516	0.436637	-0.55	-0.75363	-1.10498	-0.843484	-0.708341		AT4G28200	3.90689	4.75489
Sh_Salba_v2_116469	AT4G38020	1.4526	-1.78757	-1.31208	0.681092	1.44313	0.984312	-0.488923	-0.608181	-0.798373	-0.341593	-0.533497	-1.09288	-0.419076		AT4G33060	4.39232	4.32193
Sh_Salba_v2_107851	AT4G38090	2.26071	-0.686607	0.0470768	0.321132	-0.248602	-0.940884	-0.397514	-0.76175	-0.687827	-0.765898	-0.428375	-1.1562	-0.76615		AT4G38020	2.58496	2
Sh_Salba_v2_138305	AT5G10070	1.86905	-2.89533	-1.53309	-0.429773	-0.132531	-0.580827	-0.0834609	0.33921	0.535083	-0.513583	-0.878547	0.309107	0.220441		AT4G38090	4.45943	4.39232
Sh_Salba_v2_97651	AT5G10620	1.64191	-0.579837	-0.87073	-0.236188	1.02067	-0.169926	-0.719152	-0.581361	-0.711231	-0.0517337	0.332401	-0.535592	-0.275766		AT5G10070	5.55459	5.32193
Sh_Salba_v2_119732	AT5G22130	1.89689	-1.37555	0.77461	-0.437668	0.84625	-1.04113	-1.82523	-1.38889	-0.482462	0.591009	-2.08209	-0.14137	-0.585163		AT5G10620	-1	-1.73697
Sh_Salba_v2_58568	AT5G37530	3.84668	-2.21687	-2.70331	-0.620833	-0.617273	-2.87011	-5.06488	-3.87493	-0.583515	-1.36717	-0.858203	-0.547372	-1.06237		AT5G22130	0	0
Sh_Salba_v2_19591	AT5G44200	2.31309	-0.4333	-0.459296	-0.270032	0.21371	-0.554365	-0.910729	-0.781471	-0.562467	-0.323522	-0.380159	-0.419847	-0.779034		AT5G37530	-0.152003	-0.152003
Sh_Salba_v2_107106	AT5G62760	1.5232	-0.0773226	0.940839	-0.703258	-0.71926	-0.167339	-0.0806003	-0.232877	-0.386826	-0.53259	-0.703689	-0.314229	-0.414133		AT5G44200	3.45943	3.45943
Sh_Salba_v2_123532	AT5G64730	1.53695	-1.3802	-0.825143	-0.755547	-0.476584	-0.216708	-0.0695781	-0.100444	0.150291	-0.231519	0.183809	0.0259057	0.0346185		AT5G62760	2	1.58496
Sh_Salba_v2_118378	AT5G66130	1.59644	-0.125547	-0.166782	-0.489785	-0.488505	-0.0718155	-0.424561	0.192593	-0.165413	-0.206532	-0.458304	-0.178417	-0.460604		AT5G64730	3.80735	4.16993
Sh_Salba_v2_94978	AT5G67170	1.98982	-0.959857	-1.31048	-0.0520161	-0.157831	-0.820031	-1.07223	-0.15333	0.800244	-0.58053	-0.792229	-0.450059	0.337096		AT5G66130	-3.32193	-0.152003
Sh_Salba_v2_87863	AT5G67290	2.9535	-2.29433	-2.28496	-3.51101	-3.57026	-1.42969	-0.16153	0.955331	-0.484447	-1.30293	-1.11403	-0.644053	-0.206063		AT5G67170	2	2
																AT5G67290	4.52356	4.52356

## Sheet: D69-P5-P6-P7_up
Expression of S. hispanica BUSCO transcripts upregulated in D69-P5-P6-P7 leave samples and their Arabidopsis homologs from EBI Expression ATLAS (E-MTAB-7978)
Salvia hispanica, differential expression of transcripts																Homologous A. thaliana differentiall expressed genes
BUSCO transcripts	atID	Seed	D3-Shoot	D3-Cotyledon	D12-Shoot	D12-P1	D69-P1-P2	D69-P3-P4	D69-P5-P6-P7	D69-Internode	D158-RacemeTopHalf	D158-RacemeBottomHalf	D159-Flowers	D164-Flowers		Gene ID	Adult vascular leaf	Cauline leaf
Sh_Salba_v2_93793	AT1G01860	-0.650135	0.885529	1.36506	0.103779	0.038236	-0.602748	0.00811484	1.07182	-1.30125	-1.33194	-1.33559	-1.38889	-1.34479		AT1G01860	2.32193	3.32193
Sh_Salba_v2_42869	AT1G21760	0.607831	0.0722801	0.0365304	-0.173578	-0.629421	-0.333169	0.0258748	0.758977	0.0131916	-0.606908	-0.496254	-0.243545	-0.0766934		AT1G21760	5.20945	5.2854
Sh_Salba_v2_68015	AT1G28140	2.48409	-0.53146	-0.115126	-0.225571	-0.586692	-1.33484	-0.335403	1.02309	-2.4158	-2.27302	-1.6632	-1.19587	-1.55876		AT1G28140	5.04439	5.9542
Sh_Salba_v2_105375	AT1G52590	-2.05879	1.02168	0.88377	-0.0903655	-0.205151	-0.686257	0.20694	1.26085	-1.09425	-1.13826	-1.06188	-0.512938	-0.302773		AT1G52590	4	5.08746
Sh_Salba_v2_67936	AT1G64355	-1.06862	-0.761634	-0.335705	-1.18082	-1.35418	0.187383	1.19512	1.88352	0.0937277	-0.731429	-0.826636	-1.19925	-1.65881		AT1G64355	2.32193	4.39232
Sh_Salba_v2_16385	AT1G76080	-6.87337	1.32396	1.59237	0.130414	-0.65116	-1.48494	-0.0815435	1.03374	-1.27169	-1.87335	-1.73329	-1.21125	-0.792358		AT1G76080	7.30378	7.70736
Sh_Salba_v2_134546	AT2G04360	-1.72112	-0.095884	-0.301882	0.520559	1.23193	-0.396076	0.516873	1.49937	-1.90058	-1.1794	-1.04023	-0.273608	-0.55877		AT2G04360	3	4.58496
Sh_Salba_v2_98602	AT2G22650	-2.71882	0.407726	0.608688	0.0728047	0.401201	0.440515	-0.208934	1.0874	-0.760344	-0.34078	-0.153889	-0.660289	-0.560724		AT2G22650	1	2.58496
Sh_Salba_v2_77892	AT2G23390	-1.27124	1.01043	1.83914	-0.564554	-0.441404	-0.379624	0.344092	1.48324	-1.28962	-4.07984	-1.88882	-3.36079	-3.25303		AT2G23390	4.16993	5.72792
Sh_Salba_v2_76551	AT2G27290	-2.01835	0.403561	0.605844	0.13126	0.132957	-0.101411	1.10485	1.10334	-1.28041	-0.757877	-1.27946	-1.17215	-0.885243		AT2G27290	4.90689	6.84549
Sh_Salba_v2_120045	AT3G09310	-0.633672	-0.120458	0.305041	-0.47655	0.493284	0.0332111	0.829053	1.40318	-0.0947239	-2.84834	-0.486248	-0.309254	0.0280965		AT3G09310	1	2
Sh_Salba_v2_02210	AT3G13235	-0.435406	-1.37541	-1.74024	-1.06923	-2.04062	-0.315899	0.474146	1.16668	0.859173	-0.576542	-0.220173	0.293765	0.670431		AT3G13235	4.39232	4.52356
Sh_Salba_v2_62858	AT3G17040	-4.81412	0.468387	1.13482	0.671492	0.527222	0.168808	-0.144074	0.615107	-0.745597	-0.874952	-1.52756	-1.0784	-1.31983		AT3G17040	1.58496	4.45943
Sh_Salba_v2_112041	AT3G56330	-0.50989	-0.840703	-1.61251	0.42469	1.01727	-0.0287883	0.505167	1.05851	-0.495657	0.27397	-0.228686	0.0624653	-0.210843		AT3G56330	-1.73697	1
Sh_Salba_v2_04524	AT4G00030	-3.48918	-0.214326	1.05093	0.73934	0.251809	-0.812672	0.17627	1.3717	-0.699082	-1.61692	-1.0841	-0.887104	-0.599977		AT4G00030	6.16993	5.70044
Sh_Salba_v2_45168	AT4G09750	-3.39467	0.825265	1.22737	-0.0237623	-0.15172	-1.0789	0.0237907	1.04381	-0.0999595	-1.18084	-1.19603	-0.364093	-0.0887769		AT4G09750	5.16993	3.45943
Sh_Salba_v2_89940	AT4G27800	-5.97869	0.751972	1.50551	0.310648	-0.189373	-0.496676	0.75529	1.38166	-1.62712	-2.29879	-2.20298	-2.39194	-2.39234		AT4G27800	6.53916	8.0607
Sh_Salba_v2_104743	AT4G38225	-6.00414	0.853537	0.708041	-0.966522	0.163222	0.260665	0.148106	-0.444449	-0.0582679	-0.795208	-0.919602	-0.66379	-1.14855		AT4G38225	4.75489	5.2854
Sh_Salba_v2_135532	AT5G04360	-4.65054	-0.122789	-4.29429	-4.38191	-0.63114	0.209024	0.303384	1.3425	0.177374	1.03657	-0.279531	-1.40226	-0.442988		AT5G04360	3.16993	4.39232
Sh_Salba_v2_133053	AT5G40500	-5.98485	0.530293	0.396511	0.261897	0.77743	0.45716	0.777574	1.45417	-1.94058	-1.20535	-1.45741	-2.3163	-1.95639		AT5G40500	4.08746	5.08746
Sh_Salba_v2_04281	AT5G43050	-1.69212	0.437266	0.170217	-1.5343	-4.37088	-0.540733	-2.14224	0.945295	1.16625	0.803695	-0.0730415	-1.5018	-2.39333		AT5G43050	2.32193	3.58496
Sh_Salba_v2_98753	AT5G49570	-3.01136	-0.545727	-0.677978	-2.05123	-1.44648	-0.500797	0.256124	1.12386	0.990258	-0.116109	0.363319	-0.438319	0.44558		AT5G49570	5.35755	4.32193
Sh_Salba_v2_39663	AT5G50310	-4.03215	-1.53411	-3.67615	0.12916	-0.882428	0.216799	-0.465424	1.09892	0.769002	0.413883	-0.513796	0.374151	0.239567		AT5G50310	3.90689	4.24793
Sh_Salba_v2_32442	AT5G50850	1.75724	-3.34127	-2.61503	-0.753944	-1.14496	-3.42323	-0.412216	1.87684	-3.40287	-3.37373	-3.31841	-3.36571	-3.40327		AT5G50850	6.39232	6.2854
Sh_Salba_v2_126525	AT5G57040	-0.919079	1.31684	0.224466	0.627433	0.412348	-0.483089	-0.553544	0.423039	0.444167	-1.7314	-0.617886	-0.62785	-3.17078		AT5G57040	6	7.60733
Sh_Salba_v2_116107	AT5G60600	-7.97018	0.473208	1.22325	-0.182266	0.0520329	-0.182619	0.978766	1.60415	-2.81095	-1.87493	-2.45722	-1.72942	-1.50651		AT5G60600	7.27612	7.91289
Sh_Salba_v2_124310	AT5G62840	-2.15313	0.493142	1.32106	-3.32134	-3.67908	-0.43327	0.0286604	1.59475	-0.467442	-1.01663	0.423336	-0.856296	-0.0545007		AT5G62840	0	3.45943
Sh_Salba_v2_126637	AT5G66530	-5.27198	-0.57475	0.475331	0.0258564	-5.02103	-1.31152	1.15075	2.73036	-4.14577	-4.60559	-3.83143	-2.99879	-3.63716		AT5G66530	2.58496	3.58496
