# Supplementary material for: Chia (Salvia hispanica) Gene Expression Atlas Elucidates Dynamic Spatio-Temporal Changes Associated With Plant Growth and Development
Source: Front Plant Sci. 2021 Jul 20;12:667678. doi: 10.3389/fpls.2021.667678 (PMC8330693; doi:10.3389/fpls.2021.667678)
Supplement: Supplementary Material 1 — A summary of the raw and clean reads obtained after the sequencing and preprocessing, respectively, and reads aligned to the reference transcriptome. [file Data_Sheet_1.ZIP › Supplementary file S4.xlsx]

## Sheet: BUSCO summary
Supplementary file S4: BUSCO analysis of assenbled Chia transcriptome
# BUSCO version is: 4.1.2
# The lineage dataset is: viridiplantae_odb10 (Creation date: 2020-09-10, number of species: 57, number of BUSCOs: 425)
# BUSCO was run in mode: transcriptome
	***** Results: *****
	C:86.4%[S:52.5%,D:33.9%],F:10.4%,M:3.2%,n:425
	367	Complete BUSCOs (C)
	223	Complete and single-copy BUSCOs (S)
	144	Complete and duplicated BUSCOs (D)
	44	Fragmented BUSCOs (F)
	14	Missing BUSCOs (M)
	425	Total BUSCO groups searched

## Sheet: List of BUSCO genes and mapping
# BUSCO version is: 4.1.2
# The lineage dataset is: viridiplantae_odb10 (Creation date: 2020-09-10, number of species: 57, number of BUSCOs: 425)
1	2	3	4	5	6	7
# Busco id	Status	Sequence	Score	Length	OrthoDB url	Description
2at33090	Fragmented	Sh_Salba_v2_94685	834.5	721	https://www.orthodb.org/v10?query=2at33090	Midasin
5at33090	Fragmented	Sh_Salba_v2_109539	898.3	1323	https://www.orthodb.org/v10?query=5at33090	sacsin
24at33090	Duplicated	Sh_Salba_v2_69784	5359.6	3185	https://www.orthodb.org/v10?query=24at33090	auxin transport protein BIG
24at33090	Duplicated	Sh_Salba_v2_69780	5049.1	2985	https://www.orthodb.org/v10?query=24at33090	auxin transport protein BIG
255at33090	Complete	Sh_Salba_v2_134412	3302.8	2072	https://www.orthodb.org/v10?query=255at33090	protein ILITYHIA
383at33090	Fragmented	Sh_Salba_v2_136274	717.9	419	https://www.orthodb.org/v10?query=383at33090	WD40-repeat-containing domain
1363at33090	Complete	Sh_Salba_v2_96425	1627	1179	https://www.orthodb.org/v10?query=1363at33090	UDP-glucose
1419at33090	Complete	Sh_Salba_v2_74914	1819.1	1457	https://www.orthodb.org/v10?query=1419at33090	E3 ubiquitin-protein ligase listerin
1557at33090	Fragmented	Sh_Salba_v2_112646	686.9	496	https://www.orthodb.org/v10?query=1557at33090	2-succinyl-5-enolpyruvyl-6-hydroxy-3-cyclohexene-1-carboxylic-acid synthase
1855at33090	Fragmented	Sh_Salba_v2_68539	1376.8	1109	https://www.orthodb.org/v10?query=1855at33090	thyroid adenoma-associated protein homolog
4004at33090	Duplicated	Sh_Salba_v2_99935	1370	974	https://www.orthodb.org/v10?query=4004at33090	splicing factor 3B subunit 3
4004at33090	Duplicated	Sh_Salba_v2_99933	1343.6	979	https://www.orthodb.org/v10?query=4004at33090	splicing factor 3B subunit 3
4034at33090	Complete	Sh_Salba_v2_39995	1209	774	https://www.orthodb.org/v10?query=4034at33090	transcription initiation factor TFIID subunit 2
4115at33090	Duplicated	Sh_Salba_v2_58857	1129	846	https://www.orthodb.org/v10?query=4115at33090	Glycoside hydrolase, family 2
4115at33090	Duplicated	Sh_Salba_v2_58860	1107.9	854	https://www.orthodb.org/v10?query=4115at33090	Glycoside hydrolase, family 2
5305at33090	Complete	Sh_Salba_v2_43472	1199.2	830	https://www.orthodb.org/v10?query=5305at33090	F-box protein
5927at33090	Complete	Sh_Salba_v2_98581	1190	949	https://www.orthodb.org/v10?query=5927at33090	Armadillo-type fold
6512at33090	Complete	Sh_Salba_v2_116716	856.9	714	https://www.orthodb.org/v10?query=6512at33090	protein timeless homolog isoform X1
6843at33090	Duplicated	Sh_Salba_v2_94570	1343.6	812	https://www.orthodb.org/v10?query=6843at33090	Thioredoxin-like fold
6843at33090	Duplicated	Sh_Salba_v2_94572	1282	712	https://www.orthodb.org/v10?query=6843at33090	Thioredoxin-like fold
6843at33090	Duplicated	Sh_Salba_v2_94562	1159.1	810	https://www.orthodb.org/v10?query=6843at33090	Thioredoxin-like fold
7366at33090	Complete	Sh_Salba_v2_54918	1307.1	1218	https://www.orthodb.org/v10?query=7366at33090	Zinc finger, CCHC-type
8072at33090	Duplicated	Sh_Salba_v2_104766	1219.6	815	https://www.orthodb.org/v10?query=8072at33090	transportin MOS14
8072at33090	Duplicated	Sh_Salba_v2_58766	1205.8	815	https://www.orthodb.org/v10?query=8072at33090	transportin MOS14
8072at33090	Duplicated	Sh_Salba_v2_104768	1163.1	755	https://www.orthodb.org/v10?query=8072at33090	transportin MOS14
9044at33090	Complete	Sh_Salba_v2_106266	1818.6	1191	https://www.orthodb.org/v10?query=9044at33090	GHMP kinase, C-terminal domain
9058at33090	Complete	Sh_Salba_v2_98178	1019.1	775	https://www.orthodb.org/v10?query=9058at33090	XPG/Rad2 endonuclease
9849at33090	Complete	Sh_Salba_v2_87980	740.9	705	https://www.orthodb.org/v10?query=9849at33090	MMS19 nucleotide excision repair protein homolog isoform X1
10924at33090	Duplicated	Sh_Salba_v2_135528	1146.5	727	https://www.orthodb.org/v10?query=10924at33090	Alpha-1,6-glucosidases, pullulanase-type
10924at33090	Duplicated	Sh_Salba_v2_135526	1118.3	666	https://www.orthodb.org/v10?query=10924at33090	Alpha-1,6-glucosidases, pullulanase-type
10924at33090	Duplicated	Sh_Salba_v2_135532	1068.8	623	https://www.orthodb.org/v10?query=10924at33090	Alpha-1,6-glucosidases, pullulanase-type
11664at33090	Complete	Sh_Salba_v2_134262	809.6	570	https://www.orthodb.org/v10?query=11664at33090	DNA topoisomerase, type IIA, subunit A/C-terminal
11800at33090	Complete	Sh_Salba_v2_21443	1868.3	1023	https://www.orthodb.org/v10?query=11800at33090	5-oxoprolinase
12439at33090	Fragmented	Sh_Salba_v2_34576	691.1	444	https://www.orthodb.org/v10?query=12439at33090	WD40-repeat-containing domain
13039at33090	Complete	Sh_Salba_v2_37823	1271.2	702	https://www.orthodb.org/v10?query=13039at33090	Aminoacyl-tRNA synthetase, class Ia
13643at33090	Complete	Sh_Salba_v2_54582	899.8	603	https://www.orthodb.org/v10?query=13643at33090	conserved oligomeric Golgi complex subunit 7
15682at33090	Complete	Sh_Salba_v2_01404	882.3	559	https://www.orthodb.org/v10?query=15682at33090	nuclear cap-binding protein subunit 1
16726at33090	Duplicated	Sh_Salba_v2_41043	905.7	627	https://www.orthodb.org/v10?query=16726at33090	ATPase, AAA-type, conserved site
16726at33090	Duplicated	Sh_Salba_v2_41046	772.5	562	https://www.orthodb.org/v10?query=16726at33090	ATPase, AAA-type, conserved site
18455at33090	Duplicated	Sh_Salba_v2_30517	906.4	617	https://www.orthodb.org/v10?query=18455at33090	WD40-repeat-containing domain
18455at33090	Duplicated	Sh_Salba_v2_30514	906.1	617	https://www.orthodb.org/v10?query=18455at33090	WD40-repeat-containing domain
18455at33090	Duplicated	Sh_Salba_v2_30518	880.7	622	https://www.orthodb.org/v10?query=18455at33090	WD40-repeat-containing domain
18801at33090	Complete	Sh_Salba_v2_102884	921.1	648	https://www.orthodb.org/v10?query=18801at33090	condensin complex subunit 3
21163at33090	Duplicated	Sh_Salba_v2_73612	1011.9	573	https://www.orthodb.org/v10?query=21163at33090	ribonuclease E/G-like protein, chloroplastic isoform X1
21163at33090	Duplicated	Sh_Salba_v2_73611	1011.9	573	https://www.orthodb.org/v10?query=21163at33090	ribonuclease E/G-like protein, chloroplastic isoform X1
21751at33090	Duplicated	Sh_Salba_v2_103743	1394.4	811	https://www.orthodb.org/v10?query=21751at33090	glycine--tRNA ligase, chloroplastic/mitochondrial 2 isoform X1
21751at33090	Duplicated	Sh_Salba_v2_103739	1196.6	747	https://www.orthodb.org/v10?query=21751at33090	glycine--tRNA ligase, chloroplastic/mitochondrial 2 isoform X1
21857at33090	Complete	Sh_Salba_v2_111984	690	517	https://www.orthodb.org/v10?query=21857at33090	anaphase-promoting complex subunit 4
22109at33090	Complete	Sh_Salba_v2_85937	654.8	361	https://www.orthodb.org/v10?query=22109at33090	quinolinate synthase, chloroplastic
22618at33090	Complete	Sh_Salba_v2_21123	909.1	645	https://www.orthodb.org/v10?query=22618at33090	BTB/POZ domain-containing protein At2g30600
22958at33090	Complete	Sh_Salba_v2_23412	1010.5	669	https://www.orthodb.org/v10?query=22958at33090	SAP domain
23444at33090	Duplicated	Sh_Salba_v2_62262	550	442	https://www.orthodb.org/v10?query=23444at33090	pumilio homolog 23
23444at33090	Duplicated	Sh_Salba_v2_62260	537.8	454	https://www.orthodb.org/v10?query=23444at33090	pumilio homolog 23
23444at33090	Duplicated	Sh_Salba_v2_62256	537.3	495	https://www.orthodb.org/v10?query=23444at33090	pumilio homolog 23
23853at33090	Complete	Sh_Salba_v2_118996	799.9	648	https://www.orthodb.org/v10?query=23853at33090	probable transmembrane GTPase FZO-like, chloroplastic
24838at33090	Complete	Sh_Salba_v2_100019	429.6	522	https://www.orthodb.org/v10?query=24838at33090	G patch domain-containing protein, N-terminal
25435at33090	Duplicated	Sh_Salba_v2_102337	995	663	https://www.orthodb.org/v10?query=25435at33090	chromosome transmission fidelity protein 18 homolog
25435at33090	Duplicated	Sh_Salba_v2_102338	968.7	663	https://www.orthodb.org/v10?query=25435at33090	chromosome transmission fidelity protein 18 homolog
26868at33090	Duplicated	Sh_Salba_v2_134264	718.4	512	https://www.orthodb.org/v10?query=26868at33090	transcription factor bHLH140
26868at33090	Duplicated	Sh_Salba_v2_134263	691.7	514	https://www.orthodb.org/v10?query=26868at33090	transcription factor bHLH140
27237at33090	Complete	Sh_Salba_v2_16453	941.7	709	https://www.orthodb.org/v10?query=27237at33090	ribonuclease II, chloroplastic/mitochondrial
27607at33090	Complete	Sh_Salba_v2_09578	796.3	643	https://www.orthodb.org/v10?query=27607at33090	FG-GAP repeat-containing protein
28920at33090	Duplicated	Sh_Salba_v2_133577	354.6	424	https://www.orthodb.org/v10?query=28920at33090	probable DNA helicase MCM8
28920at33090	Duplicated	Sh_Salba_v2_103260	336	454	https://www.orthodb.org/v10?query=28920at33090	probable DNA helicase MCM8
28920at33090	Duplicated	Sh_Salba_v2_103259	333.7	454	https://www.orthodb.org/v10?query=28920at33090	probable DNA helicase MCM8
31155at33090	Complete	Sh_Salba_v2_96313	844.4	602	https://www.orthodb.org/v10?query=31155at33090	NatC N(Alpha)-terminal acetyltransferase, Mak10 subunit
31855at33090	Duplicated	Sh_Salba_v2_02180	956.8	537	https://www.orthodb.org/v10?query=31855at33090	ABC transporter G family member 7
31855at33090	Duplicated	Sh_Salba_v2_02181	956.7	537	https://www.orthodb.org/v10?query=31855at33090	ABC transporter G family member 7
31855at33090	Duplicated	Sh_Salba_v2_97831	952.3	512	https://www.orthodb.org/v10?query=31855at33090	ABC transporter G family member 7
32730at33090	Duplicated	Sh_Salba_v2_92051	696	441	https://www.orthodb.org/v10?query=32730at33090	THO complex subunit 1
32730at33090	Duplicated	Sh_Salba_v2_92049	690.2	429	https://www.orthodb.org/v10?query=32730at33090	THO complex subunit 1
32923at33090	Duplicated	Sh_Salba_v2_37678	1196.5	693	https://www.orthodb.org/v10?query=32923at33090	ubiquitin-like modifier-activating enzyme atg7
32923at33090	Duplicated	Sh_Salba_v2_37679	1177.3	699	https://www.orthodb.org/v10?query=32923at33090	ubiquitin-like modifier-activating enzyme atg7
33264at33090	Complete	Sh_Salba_v2_108409	596.9	392	https://www.orthodb.org/v10?query=33264at33090	Tyrosyl-DNA phosphodiesterase 1
34517at33090	Duplicated	Sh_Salba_v2_81330	963.4	643	https://www.orthodb.org/v10?query=34517at33090	conserved oligomeric Golgi complex subunit 5
34517at33090	Duplicated	Sh_Salba_v2_81332	940.4	657	https://www.orthodb.org/v10?query=34517at33090	conserved oligomeric Golgi complex subunit 5
35499at33090	Duplicated	Sh_Salba_v2_135467	831.3	494	https://www.orthodb.org/v10?query=35499at33090	FAD/NAD(P)-binding domain
35499at33090	Duplicated	Sh_Salba_v2_135471	808.6	496	https://www.orthodb.org/v10?query=35499at33090	FAD/NAD(P)-binding domain
35499at33090	Duplicated	Sh_Salba_v2_135468	712.9	461	https://www.orthodb.org/v10?query=35499at33090	FAD/NAD(P)-binding domain
35887at33090	Complete	Sh_Salba_v2_106237	576.4	450	https://www.orthodb.org/v10?query=35887at33090	Rad4 beta-hairpin domain 1
36284at33090	Fragmented	Sh_Salba_v2_134058	786.6	452	https://www.orthodb.org/v10?query=36284at33090	dynamin-like protein ARC5
37663at33090	Complete	Sh_Salba_v2_30624	817.8	558	https://www.orthodb.org/v10?query=37663at33090	MoeA, C-terminal, domain IV
37699at33090	Duplicated	Sh_Salba_v2_91686	822.2	524	https://www.orthodb.org/v10?query=37699at33090	DEAD-box ATP-dependent RNA helicase 13
37699at33090	Duplicated	Sh_Salba_v2_91688	803.6	493	https://www.orthodb.org/v10?query=37699at33090	DEAD-box ATP-dependent RNA helicase 13
37699at33090	Duplicated	Sh_Salba_v2_91687	750.5	521	https://www.orthodb.org/v10?query=37699at33090	DEAD-box ATP-dependent RNA helicase 13
39913at33090	Duplicated	Sh_Salba_v2_116107	1052.5	544	https://www.orthodb.org/v10?query=39913at33090	4-hydroxy-3-methylbut-2-en-1-yl diphosphate synthase
39913at33090	Duplicated	Sh_Salba_v2_116104	1037.7	554	https://www.orthodb.org/v10?query=39913at33090	4-hydroxy-3-methylbut-2-en-1-yl diphosphate synthase
40630at33090	Duplicated	Sh_Salba_v2_79953	898.3	655	https://www.orthodb.org/v10?query=40630at33090	DEAD-box ATP-dependent RNA helicase 28
40630at33090	Duplicated	Sh_Salba_v2_79959	766.7	520	https://www.orthodb.org/v10?query=40630at33090	DEAD-box ATP-dependent RNA helicase 28
41146at33090	Fragmented	Sh_Salba_v2_39818	530.6	285	https://www.orthodb.org/v10?query=41146at33090	Electron transfer flavoprotein-ubiquinone oxidoreductase, mitochondrial
41244at33090	Fragmented	Sh_Salba_v2_87772	516.2	287	https://www.orthodb.org/v10?query=41244at33090	Imidazole glycerol phosphate synthase hisHF
42407at33090	Duplicated	Sh_Salba_v2_39251	885	724	https://www.orthodb.org/v10?query=42407at33090	pre-mRNA-processing protein 40C
42407at33090	Duplicated	Sh_Salba_v2_39248	789.7	837	https://www.orthodb.org/v10?query=42407at33090	pre-mRNA-processing protein 40C
43683at33090	Complete	Sh_Salba_v2_127869	581.2	436	https://www.orthodb.org/v10?query=43683at33090	PPM-type phosphatase domain
43957at33090	Complete	Sh_Salba_v2_135374	1037.5	641	https://www.orthodb.org/v10?query=43957at33090	WD40 repeat
44063at33090	Duplicated	Sh_Salba_v2_46641	728.4	431	https://www.orthodb.org/v10?query=44063at33090	4-alpha-glucanotransferase
44063at33090	Duplicated	Sh_Salba_v2_46638	706.5	434	https://www.orthodb.org/v10?query=44063at33090	4-alpha-glucanotransferase
44526at33090	Duplicated	Sh_Salba_v2_71682	717.1	520	https://www.orthodb.org/v10?query=44526at33090	GPI transamidase component PIG-T
44526at33090	Duplicated	Sh_Salba_v2_112827	696.2	502	https://www.orthodb.org/v10?query=44526at33090	GPI transamidase component PIG-T
46307at33090	Complete	Sh_Salba_v2_63925	846.7	444	https://www.orthodb.org/v10?query=46307at33090	methylcrotonoyl-CoA carboxylase beta chain, mitochondrial
48027at33090	Complete	Sh_Salba_v2_30385	805.2	429	https://www.orthodb.org/v10?query=48027at33090	Aminoacyl-tRNA synthetase, class I, anticodon-binding
48290at33090	Complete	Sh_Salba_v2_24671	724.2	440	https://www.orthodb.org/v10?query=48290at33090	probable Ufm1-specific protease
48645at33090	Complete	Sh_Salba_v2_12398	648.5	576	https://www.orthodb.org/v10?query=48645at33090	Cwf19-like, C-terminal domain-1
49092at33090	Duplicated	Sh_Salba_v2_31363	872.9	460	https://www.orthodb.org/v10?query=49092at33090	Aldehyde dehydrogenase
49092at33090	Duplicated	Sh_Salba_v2_31364	871.9	460	https://www.orthodb.org/v10?query=49092at33090	Aldehyde dehydrogenase
50512at33090	Duplicated	Sh_Salba_v2_134124	396.1	346	https://www.orthodb.org/v10?query=50512at33090	Predicted protein
50512at33090	Duplicated	Sh_Salba_v2_134123	395.7	346	https://www.orthodb.org/v10?query=50512at33090	Predicted protein
50528at33090	Complete	Sh_Salba_v2_124297	506.8	402	https://www.orthodb.org/v10?query=50528at33090	Light-mediated development protein DET1
51214at33090	Duplicated	Sh_Salba_v2_28985	628.8	416	https://www.orthodb.org/v10?query=51214at33090	RNA helicase
51214at33090	Duplicated	Sh_Salba_v2_28989	628.3	416	https://www.orthodb.org/v10?query=51214at33090	RNA helicase
51214at33090	Duplicated	Sh_Salba_v2_28988	628	416	https://www.orthodb.org/v10?query=51214at33090	RNA helicase
51262at33090	Fragmented	Sh_Salba_v2_92729	240.2	294	https://www.orthodb.org/v10?query=51262at33090	glyoxysomal processing protease, glyoxysomal
52348at33090	Duplicated	Sh_Salba_v2_117529	567.1	333	https://www.orthodb.org/v10?query=52348at33090	JmjC domain
52348at33090	Duplicated	Sh_Salba_v2_117531	544.4	333	https://www.orthodb.org/v10?query=52348at33090	JmjC domain
52348at33090	Duplicated	Sh_Salba_v2_117530	523.7	341	https://www.orthodb.org/v10?query=52348at33090	JmjC domain
52435at33090	Missing
52795at33090	Complete	Sh_Salba_v2_11782	610.2	353	https://www.orthodb.org/v10?query=52795at33090	Lysine--tRNA ligase
53416at33090	Complete	Sh_Salba_v2_135687	525	358	https://www.orthodb.org/v10?query=53416at33090	Alpha-1,3-glucosyltransferase
53527at33090	Duplicated	Sh_Salba_v2_92248	1245.7	704	https://www.orthodb.org/v10?query=53527at33090	4-alpha-glucanotransferase
53527at33090	Duplicated	Sh_Salba_v2_92249	1222.9	710	https://www.orthodb.org/v10?query=53527at33090	4-alpha-glucanotransferase
53527at33090	Duplicated	Sh_Salba_v2_92246	1216.2	707	https://www.orthodb.org/v10?query=53527at33090	4-alpha-glucanotransferase
55448at33090	Fragmented	Sh_Salba_v2_70999	448.1	250	https://www.orthodb.org/v10?query=55448at33090	Prolyl-tRNA synthetase
57004at33090	Complete	Sh_Salba_v2_60171	631.6	395	https://www.orthodb.org/v10?query=57004at33090	FAD/NAD(P)-binding domain superfamily
58672at33090	Duplicated	Sh_Salba_v2_110409	450.6	244	https://www.orthodb.org/v10?query=58672at33090	Violaxanthin de-epoxidase
58672at33090	Duplicated	Sh_Salba_v2_124374	449.8	245	https://www.orthodb.org/v10?query=58672at33090	Violaxanthin de-epoxidase
60262at33090	Complete	Sh_Salba_v2_45799	617.1	362	https://www.orthodb.org/v10?query=60262at33090	WD40/YVTN repeat-like-containing domain superfamily
62262at33090	Duplicated	Sh_Salba_v2_05891	398.5	288	https://www.orthodb.org/v10?query=62262at33090	putative tRNA pseudouridine synthase Pus10
62262at33090	Duplicated	Sh_Salba_v2_05892	377.8	286	https://www.orthodb.org/v10?query=62262at33090	putative tRNA pseudouridine synthase Pus10
63411at33090	Duplicated	Sh_Salba_v2_70150	375.5	376	https://www.orthodb.org/v10?query=63411at33090	fe-S cluster assembly factor HCF101, chloroplastic
63411at33090	Duplicated	Sh_Salba_v2_70146	355.2	373	https://www.orthodb.org/v10?query=63411at33090	fe-S cluster assembly factor HCF101, chloroplastic
63853at33090	Complete	Sh_Salba_v2_113319	654.7	345	https://www.orthodb.org/v10?query=63853at33090	UDP-sulfoquinovose synthase, chloroplastic
64272at33090	Complete	Sh_Salba_v2_84255	527.5	645	https://www.orthodb.org/v10?query=64272at33090	nucleolar protein 14
65263at33090	Complete	Sh_Salba_v2_118378	295.3	359	https://www.orthodb.org/v10?query=65263at33090	cell cycle checkpoint protein RAD17 isoform X1
67132at33090	Complete	Sh_Salba_v2_49048	744.5	473	https://www.orthodb.org/v10?query=67132at33090	DNA topoisomerase 6 subunit B
67389at33090	Complete	Sh_Salba_v2_51660	508.4	411	https://www.orthodb.org/v10?query=67389at33090	methyltransferase-like protein 17, mitochondrial
68169at33090	Complete	Sh_Salba_v2_35314	693.9	682	https://www.orthodb.org/v10?query=68169at33090	nuclear pore complex protein NUP88
68537at33090	Complete	Sh_Salba_v2_99724	514.7	339	https://www.orthodb.org/v10?query=68537at33090	Chitobiosyldiphosphodolichol beta-mannosyltransferase
68957at33090	Duplicated	Sh_Salba_v2_75709	533.5	347	https://www.orthodb.org/v10?query=68957at33090	Mannosyltransferase
68957at33090	Duplicated	Sh_Salba_v2_75711	528.1	345	https://www.orthodb.org/v10?query=68957at33090	Mannosyltransferase
69073at33090	Complete	Sh_Salba_v2_102250	462.5	292	https://www.orthodb.org/v10?query=69073at33090	Protein arginine methyltransferase NDUFAF7
69137at33090	Duplicated	Sh_Salba_v2_37482	599.3	555	https://www.orthodb.org/v10?query=69137at33090	CDK5RAP3-like protein
69137at33090	Duplicated	Sh_Salba_v2_37484	573.4	551	https://www.orthodb.org/v10?query=69137at33090	CDK5RAP3-like protein
69137at33090	Duplicated	Sh_Salba_v2_37480	519.9	496	https://www.orthodb.org/v10?query=69137at33090	CDK5RAP3-like protein
69505at33090	Fragmented	Sh_Salba_v2_95327	308.3	245	https://www.orthodb.org/v10?query=69505at33090	tRNA A64-2'-O-ribosylphosphate transferase
69614at33090	Duplicated	Sh_Salba_v2_01628	556.6	346	https://www.orthodb.org/v10?query=69614at33090	WD40-repeat-containing domain
69614at33090	Duplicated	Sh_Salba_v2_01635	555.4	353	https://www.orthodb.org/v10?query=69614at33090	WD40-repeat-containing domain
70613at33090	Complete	Sh_Salba_v2_52364	535.6	380	https://www.orthodb.org/v10?query=70613at33090	homogentisate 1,2-dioxygenase
71620at33090	Fragmented	Sh_Salba_v2_110529	330.7	245	https://www.orthodb.org/v10?query=71620at33090	DNA primase large subunit
72992at33090	Duplicated	Sh_Salba_v2_90006	425.7	374	https://www.orthodb.org/v10?query=72992at33090	RED-like, N-terminal
72992at33090	Duplicated	Sh_Salba_v2_90007	425.5	362	https://www.orthodb.org/v10?query=72992at33090	RED-like, N-terminal
74230at33090	Duplicated	Sh_Salba_v2_77892	686.3	392	https://www.orthodb.org/v10?query=74230at33090	Acyl-CoA N-acyltransferase
74230at33090	Duplicated	Sh_Salba_v2_77888	613.2	394	https://www.orthodb.org/v10?query=74230at33090	Acyl-CoA N-acyltransferase
74580at33090	Complete	Sh_Salba_v2_74902	541.9	402	https://www.orthodb.org/v10?query=74580at33090	protein DGCR14
74742at33090	Duplicated	Sh_Salba_v2_70873	345	266	https://www.orthodb.org/v10?query=74742at33090	histone acetyltransferase type B catalytic subunit
74742at33090	Duplicated	Sh_Salba_v2_70879	331.2	289	https://www.orthodb.org/v10?query=74742at33090	histone acetyltransferase type B catalytic subunit
74742at33090	Duplicated	Sh_Salba_v2_70877	331.1	289	https://www.orthodb.org/v10?query=74742at33090	histone acetyltransferase type B catalytic subunit
75785at33090	Complete	Sh_Salba_v2_107106	380.5	240	https://www.orthodb.org/v10?query=75785at33090	P-loop containing nucleoside triphosphate hydrolase
76026at33090	Duplicated	Sh_Salba_v2_99273	421.7	285	https://www.orthodb.org/v10?query=76026at33090	histone-lysine N-methyltransferase ATXR2
76026at33090	Duplicated	Sh_Salba_v2_99268	421.6	285	https://www.orthodb.org/v10?query=76026at33090	histone-lysine N-methyltransferase ATXR2
76026at33090	Duplicated	Sh_Salba_v2_99267	421.6	285	https://www.orthodb.org/v10?query=76026at33090	histone-lysine N-methyltransferase ATXR2
76849at33090	Complete	Sh_Salba_v2_36717	696.7	484	https://www.orthodb.org/v10?query=76849at33090	mini-chromosome maintenance complex-binding protein
79950at33090	Duplicated	Sh_Salba_v2_102427	414.7	277	https://www.orthodb.org/v10?query=79950at33090	Rhodanese-like domain
79950at33090	Duplicated	Sh_Salba_v2_102426	394.9	249	https://www.orthodb.org/v10?query=79950at33090	Rhodanese-like domain
79950at33090	Duplicated	Sh_Salba_v2_102430	394.2	279	https://www.orthodb.org/v10?query=79950at33090	Rhodanese-like domain
83749at33090	Duplicated	Sh_Salba_v2_86658	315.5	353	https://www.orthodb.org/v10?query=83749at33090	3-oxoacyl-
83749at33090	Duplicated	Sh_Salba_v2_55402	300.2	320	https://www.orthodb.org/v10?query=83749at33090	3-oxoacyl-
84114at33090	Complete	Sh_Salba_v2_39232	622.5	345	https://www.orthodb.org/v10?query=84114at33090	Lysine-tRNA ligase
84264at33090	Duplicated	Sh_Salba_v2_135069	545.2	725	https://www.orthodb.org/v10?query=84264at33090	WW domain
84264at33090	Duplicated	Sh_Salba_v2_135068	544.9	722	https://www.orthodb.org/v10?query=84264at33090	WW domain
84264at33090	Duplicated	Sh_Salba_v2_135066	544.7	722	https://www.orthodb.org/v10?query=84264at33090	WW domain
87347at33090	Complete	Sh_Salba_v2_42567	1152.9	761	https://www.orthodb.org/v10?query=87347at33090	WD40 repeat
87734at33090	Complete	Sh_Salba_v2_135454	276.7	233	https://www.orthodb.org/v10?query=87734at33090	DEAD-box ATP-dependent RNA helicase 58, chloroplastic isoform X1
88295at33090	Complete	Sh_Salba_v2_23380	330.9	337	https://www.orthodb.org/v10?query=88295at33090	Rab3-GAP regulatory subunit
88687at33090	Complete	Sh_Salba_v2_136230	497	373	https://www.orthodb.org/v10?query=88687at33090	cell cycle checkpoint control protein RAD9A
88771at33090	Fragmented	Sh_Salba_v2_135199	351.2	274	https://www.orthodb.org/v10?query=88771at33090	Tetratricopeptide-like helical domain superfamily
89796at33090	Complete	Sh_Salba_v2_30365	899.6	577	https://www.orthodb.org/v10?query=89796at33090	conserved oligomeric Golgi complex subunit 6
90240at33090	Complete	Sh_Salba_v2_06709	505	331	https://www.orthodb.org/v10?query=90240at33090	PUA domain
90301at33090	Duplicated	Sh_Salba_v2_76626	679.6	370	https://www.orthodb.org/v10?query=90301at33090	Pyridoxal phosphate-dependent transferase
90301at33090	Duplicated	Sh_Salba_v2_46215	589.8	317	https://www.orthodb.org/v10?query=90301at33090	Pyridoxal phosphate-dependent transferase
90872at33090	Complete	Sh_Salba_v2_50708	645.4	337	https://www.orthodb.org/v10?query=90872at33090	Cation efflux protein
92418at33090	Duplicated	Sh_Salba_v2_39156	578.3	292	https://www.orthodb.org/v10?query=92418at33090	uncharacterized protein ycf39
92418at33090	Duplicated	Sh_Salba_v2_39152	494.1	264	https://www.orthodb.org/v10?query=92418at33090	uncharacterized protein ycf39
92579at33090	Duplicated	Sh_Salba_v2_80158	473.9	324	https://www.orthodb.org/v10?query=92579at33090	rhomboid-like protein 15
92579at33090	Duplicated	Sh_Salba_v2_80151	437.7	301	https://www.orthodb.org/v10?query=92579at33090	rhomboid-like protein 15
92579at33090	Duplicated	Sh_Salba_v2_80156	437	300	https://www.orthodb.org/v10?query=92579at33090	rhomboid-like protein 15
95807at33090	Complete	Sh_Salba_v2_99186	484.1	371	https://www.orthodb.org/v10?query=95807at33090	ApaG domain
96953at33090	Duplicated	Sh_Salba_v2_138838	349.5	262	https://www.orthodb.org/v10?query=96953at33090	WD40-repeat-containing domain
96953at33090	Duplicated	Sh_Salba_v2_138837	338.7	266	https://www.orthodb.org/v10?query=96953at33090	WD40-repeat-containing domain
97593at33090	Complete	Sh_Salba_v2_50564	415.5	292	https://www.orthodb.org/v10?query=97593at33090	Origin of replication complex subunit 4
101241at33090	Complete	Sh_Salba_v2_115608	192.2	333	https://www.orthodb.org/v10?query=101241at33090	actin-related protein 6
101701at33090	Duplicated	Sh_Salba_v2_31330	780.4	522	https://www.orthodb.org/v10?query=101701at33090	UTP--glucose-1-phosphate uridylyltransferase 3, chloroplastic
101701at33090	Duplicated	Sh_Salba_v2_31333	779.4	522	https://www.orthodb.org/v10?query=101701at33090	UTP--glucose-1-phosphate uridylyltransferase 3, chloroplastic
101701at33090	Duplicated	Sh_Salba_v2_31335	701.9	461	https://www.orthodb.org/v10?query=101701at33090	UTP--glucose-1-phosphate uridylyltransferase 3, chloroplastic
102307at33090	Duplicated	Sh_Salba_v2_02400	577.7	293	https://www.orthodb.org/v10?query=102307at33090	WD40-repeat-containing domain
102307at33090	Duplicated	Sh_Salba_v2_02403	577.7	293	https://www.orthodb.org/v10?query=102307at33090	WD40-repeat-containing domain
102307at33090	Duplicated	Sh_Salba_v2_28818	574.4	293	https://www.orthodb.org/v10?query=102307at33090	WD40-repeat-containing domain
103267at33090	Fragmented	Sh_Salba_v2_53662	198	186	https://www.orthodb.org/v10?query=103267at33090	recQ-mediated genome instability protein 1
103382at33090	Complete	Sh_Salba_v2_118283	314.5	226	https://www.orthodb.org/v10?query=103382at33090	Prolyl 3-hydroxylase 1
104218at33090	Complete	Sh_Salba_v2_134815	542.1	321	https://www.orthodb.org/v10?query=104218at33090	cysteine synthase 2
104557at33090	Duplicated	Sh_Salba_v2_32856	548.5	291	https://www.orthodb.org/v10?query=104557at33090	Coenzyme F420 hydrogenase/dehydrogenase beta subunit, C-terminal
104557at33090	Duplicated	Sh_Salba_v2_32861	537.3	293	https://www.orthodb.org/v10?query=104557at33090	Coenzyme F420 hydrogenase/dehydrogenase beta subunit, C-terminal
104821at33090	Complete	Sh_Salba_v2_134723	497.1	287	https://www.orthodb.org/v10?query=104821at33090	RNA 2-O ribose methyltransferase, substrate binding
104867at33090	Duplicated	Sh_Salba_v2_101063	915.2	594	https://www.orthodb.org/v10?query=104867at33090	aminodeoxychorismate synthase, chloroplastic
104867at33090	Duplicated	Sh_Salba_v2_101069	915	594	https://www.orthodb.org/v10?query=104867at33090	aminodeoxychorismate synthase, chloroplastic
105044at33090	Complete	Sh_Salba_v2_135242	901.5	595	https://www.orthodb.org/v10?query=105044at33090	putative DEAD-box ATP-dependent RNA helicase 29
105782at33090	Duplicated	Sh_Salba_v2_135090	423.8	289	https://www.orthodb.org/v10?query=105782at33090	Cobalamin (Vitamin B12) biosynthesis CobW-like,C-terminal
105782at33090	Duplicated	Sh_Salba_v2_135089	406.2	278	https://www.orthodb.org/v10?query=105782at33090	Cobalamin (Vitamin B12) biosynthesis CobW-like,C-terminal
105867at33090	Complete	Sh_Salba_v2_133919	478.2	302	https://www.orthodb.org/v10?query=105867at33090	alcohol dehydrogenase
106769at33090	Duplicated	Sh_Salba_v2_71457	609.6	324	https://www.orthodb.org/v10?query=106769at33090	4-diphosphocytidyl-2-C-methyl-D-erythritol kinase, chloroplastic
106769at33090	Duplicated	Sh_Salba_v2_71456	596	328	https://www.orthodb.org/v10?query=106769at33090	4-diphosphocytidyl-2-C-methyl-D-erythritol kinase, chloroplastic
106886at33090	Duplicated	Sh_Salba_v2_34574	329	302	https://www.orthodb.org/v10?query=106886at33090	protein CDC73 homolog
106886at33090	Duplicated	Sh_Salba_v2_34569	325.9	303	https://www.orthodb.org/v10?query=106886at33090	protein CDC73 homolog
107107at33090	Duplicated	Sh_Salba_v2_93447	444.2	363	https://www.orthodb.org/v10?query=107107at33090	Ubiquitin-like domain superfamily
107107at33090	Duplicated	Sh_Salba_v2_93452	424.2	365	https://www.orthodb.org/v10?query=107107at33090	Ubiquitin-like domain superfamily
107107at33090	Duplicated	Sh_Salba_v2_93442	422	364	https://www.orthodb.org/v10?query=107107at33090	Ubiquitin-like domain superfamily
107413at33090	Complete	Sh_Salba_v2_119732	601.4	353	https://www.orthodb.org/v10?query=107413at33090	GPI mannosyltransferase 1
108705at33090	Duplicated	Sh_Salba_v2_34169	444.5	359	https://www.orthodb.org/v10?query=108705at33090	uncharacterized protein At4g17910 isoform X1
108705at33090	Duplicated	Sh_Salba_v2_34171	424.9	368	https://www.orthodb.org/v10?query=108705at33090	uncharacterized protein At4g17910 isoform X1
108705at33090	Duplicated	Sh_Salba_v2_34182	410	286	https://www.orthodb.org/v10?query=108705at33090	uncharacterized protein At4g17910 isoform X1
109586at33090	Complete	Sh_Salba_v2_17519	753.9	462	https://www.orthodb.org/v10?query=109586at33090	Methionyl-tRNA synthetase
109823at33090	Fragmented	Sh_Salba_v2_24944	242.8	148	https://www.orthodb.org/v10?query=109823at33090	protein LOW PSII ACCUMULATION 3, chloroplastic
110222at33090	Complete	Sh_Salba_v2_35313	471.8	516	https://www.orthodb.org/v10?query=110222at33090	DnaJ domain
110225at33090	Complete	Sh_Salba_v2_107831	622.2	375	https://www.orthodb.org/v10?query=110225at33090	riboflavin biosynthesis protein PYRR, chloroplastic
111210at33090	Duplicated	Sh_Salba_v2_41655	453	322	https://www.orthodb.org/v10?query=111210at33090	HAD superfamily
111210at33090	Duplicated	Sh_Salba_v2_41656	436.4	273	https://www.orthodb.org/v10?query=111210at33090	HAD superfamily
111213at33090	Duplicated	Sh_Salba_v2_03474	400.4	293	https://www.orthodb.org/v10?query=111213at33090	epimerase family protein SDR39U1 homolog, chloroplastic
111213at33090	Duplicated	Sh_Salba_v2_03471	376.4	216	https://www.orthodb.org/v10?query=111213at33090	epimerase family protein SDR39U1 homolog, chloroplastic
111249at33090	Complete	Sh_Salba_v2_105569	202.4	274	https://www.orthodb.org/v10?query=111249at33090	predicted protein
111924at33090	Fragmented	Sh_Salba_v2_25682	241.5	131	https://www.orthodb.org/v10?query=111924at33090	protein arginine N-methyltransferase 2
112238at33090	Complete	Sh_Salba_v2_36247	709.4	541	https://www.orthodb.org/v10?query=112238at33090	Origin recognition complex subunit 1
112325at33090	Complete	Sh_Salba_v2_123413	346.9	294	https://www.orthodb.org/v10?query=112325at33090	sister chromatid cohesion protein DCC1
112461at33090	Missing
112542at33090	Complete	Sh_Salba_v2_06296	444	246	https://www.orthodb.org/v10?query=112542at33090	cytochrome c-type biogenesis ccda-like chloroplastic protein
113024at33090	Complete	Sh_Salba_v2_116679	358.3	244	https://www.orthodb.org/v10?query=113024at33090	Queuosine salvage protein
114996at33090	Complete	Sh_Salba_v2_49022	1224.5	962	https://www.orthodb.org/v10?query=114996at33090	Elongator complex protein 1
115240at33090	Duplicated	Sh_Salba_v2_02205	469.9	311	https://www.orthodb.org/v10?query=115240at33090	Ubiquitin domain
115240at33090	Duplicated	Sh_Salba_v2_02210	427.4	279	https://www.orthodb.org/v10?query=115240at33090	Ubiquitin domain
115992at33090	Complete	Sh_Salba_v2_123532	431.7	254	https://www.orthodb.org/v10?query=115992at33090	WD40-repeat-containing domain
116411at33090	Duplicated	Sh_Salba_v2_105328	356.6	260	https://www.orthodb.org/v10?query=116411at33090	WD40/YVTN repeat-like-containing domain superfamily
116411at33090	Duplicated	Sh_Salba_v2_105327	355	262	https://www.orthodb.org/v10?query=116411at33090	WD40/YVTN repeat-like-containing domain superfamily
116516at33090	Complete	Sh_Salba_v2_77712	600.9	351	https://www.orthodb.org/v10?query=116516at33090	preprotein translocase subunit SCY1, chloroplastic
116585at33090	Complete	Sh_Salba_v2_08496	447	298	https://www.orthodb.org/v10?query=116585at33090	peroxisome biogenesis factor 10
116623at33090	Complete	Sh_Salba_v2_69371	373.5	287	https://www.orthodb.org/v10?query=116623at33090	zinc finger HIT domain-containing protein 2
117191at33090	Complete	Sh_Salba_v2_52522	420.1	280	https://www.orthodb.org/v10?query=117191at33090	NADH dehydrogenase
117247at33090	Complete	Sh_Salba_v2_03831	460.5	270	https://www.orthodb.org/v10?query=117247at33090	Protein phosphatase methylesterase 1
119439at33090	Complete	Sh_Salba_v2_32231	508	337	https://www.orthodb.org/v10?query=119439at33090	Arginine biosynthesis bifunctional protein ArgJ, chloroplastic
120031at33090	Complete	Sh_Salba_v2_98602	313.7	286	https://www.orthodb.org/v10?query=120031at33090	FAD dependent oxidoreductase
120338at33090	Fragmented	Sh_Salba_v2_114205	569.5	282	https://www.orthodb.org/v10?query=120338at33090	Methylthiotransferase, N-terminal
120455at33090	Complete	Sh_Salba_v2_12645	397.5	227	https://www.orthodb.org/v10?query=120455at33090	Uracil-DNA glycosylase
120589at33090	Fragmented	Sh_Salba_v2_76013	470.7	297	https://www.orthodb.org/v10?query=120589at33090	beta-catenin-like protein 1
121281at33090	Duplicated	Sh_Salba_v2_117855	418.9	281	https://www.orthodb.org/v10?query=121281at33090	Formyl transferase, C-terminal
121281at33090	Duplicated	Sh_Salba_v2_117847	405.7	282	https://www.orthodb.org/v10?query=121281at33090	Formyl transferase, C-terminal
121303at33090	Complete	Sh_Salba_v2_134347	577.8	361	https://www.orthodb.org/v10?query=121303at33090	Alpha/Beta hydrolase fold
122367at33090	Complete	Sh_Salba_v2_138954	396.4	272	https://www.orthodb.org/v10?query=122367at33090	Amine oxidase
122422at33090	Complete	Sh_Salba_v2_45168	212.3	236	https://www.orthodb.org/v10?query=122422at33090	dehydrogenase/reductase SDR family member 12
122831at33090	Duplicated	Sh_Salba_v2_68412	454.2	322	https://www.orthodb.org/v10?query=122831at33090	DEAD-box ATP-dependent RNA helicase 22
122831at33090	Duplicated	Sh_Salba_v2_68410	451.3	323	https://www.orthodb.org/v10?query=122831at33090	DEAD-box ATP-dependent RNA helicase 22
122958at33090	Complete	Sh_Salba_v2_48363	460.1	270	https://www.orthodb.org/v10?query=122958at33090	Leucine carboxyl methyltransferase 1 homolog
123838at33090	Fragmented	Sh_Salba_v2_40971	181.6	139	https://www.orthodb.org/v10?query=123838at33090	alpha-ketoglutarate-dependent dioxygenase alkB
125550at33090	Complete	Sh_Salba_v2_117102	169.3	145	https://www.orthodb.org/v10?query=125550at33090	Regulatory protein recX
125747at33090	Duplicated	Sh_Salba_v2_80323	259.6	205	https://www.orthodb.org/v10?query=125747at33090	predicted protein
125747at33090	Duplicated	Sh_Salba_v2_80321	243	212	https://www.orthodb.org/v10?query=125747at33090	predicted protein
125747at33090	Duplicated	Sh_Salba_v2_80322	239.6	205	https://www.orthodb.org/v10?query=125747at33090	predicted protein
126138at33090	Complete	Sh_Salba_v2_95356	585.7	438	https://www.orthodb.org/v10?query=126138at33090	DnaJ domain
126427at33090	Complete	Sh_Salba_v2_43009	388.8	259	https://www.orthodb.org/v10?query=126427at33090	Methionine adenosyltransferase 2 subunit beta
127059at33090	Duplicated	Sh_Salba_v2_35918	604.6	320	https://www.orthodb.org/v10?query=127059at33090	Tryptophan-tRNA ligase
127059at33090	Duplicated	Sh_Salba_v2_35917	604.4	320	https://www.orthodb.org/v10?query=127059at33090	Tryptophan-tRNA ligase
128774at33090	Complete	Sh_Salba_v2_77321	282.5	214	https://www.orthodb.org/v10?query=128774at33090	Proteasome assembly chaperone 2
130268at33090	Duplicated	Sh_Salba_v2_122496	221.1	202	https://www.orthodb.org/v10?query=130268at33090	putative methyltransferase At1g22800
130268at33090	Duplicated	Sh_Salba_v2_122494	219.3	183	https://www.orthodb.org/v10?query=130268at33090	putative methyltransferase At1g22800
130279at33090	Duplicated	Sh_Salba_v2_109265	130.3	197	https://www.orthodb.org/v10?query=130279at33090	Putative plastid-lipid-associated protein 12, chloroplastic
130279at33090	Duplicated	Sh_Salba_v2_109263	122.6	199	https://www.orthodb.org/v10?query=130279at33090	Putative plastid-lipid-associated protein 12, chloroplastic
130637at33090	Complete	Sh_Salba_v2_14436	467.5	255	https://www.orthodb.org/v10?query=130637at33090	cyclin-dependent kinase E-1
131556at33090	Fragmented	Sh_Salba_v2_101761	174.9	147	https://www.orthodb.org/v10?query=131556at33090	SUF system FeS cluster assembly, SufBD
131874at33090	Complete	Sh_Salba_v2_115018	874.1	519	https://www.orthodb.org/v10?query=131874at33090	ABC transporter B family member 28
131914at33090	Fragmented	Sh_Salba_v2_94344	174.3	130	https://www.orthodb.org/v10?query=131914at33090	Aspartate/glutamate/uridylate kinase
133112at33090	Complete	Sh_Salba_v2_136309	329.9	283	https://www.orthodb.org/v10?query=133112at33090	predicted protein
133622at33090	Duplicated	Sh_Salba_v2_94978	362.5	256	https://www.orthodb.org/v10?query=133622at33090	OTU domain-containing protein 3 isoform X1
133622at33090	Duplicated	Sh_Salba_v2_94981	360.9	255	https://www.orthodb.org/v10?query=133622at33090	OTU domain-containing protein 3 isoform X1
134078at33090	Duplicated	Sh_Salba_v2_56249	467.1	270	https://www.orthodb.org/v10?query=134078at33090	Pseudouridine-5'-phosphate glycosidase
134078at33090	Duplicated	Sh_Salba_v2_56250	431.7	251	https://www.orthodb.org/v10?query=134078at33090	Pseudouridine-5'-phosphate glycosidase
135419at33090	Missing
135892at33090	Complete	Sh_Salba_v2_96667	722.9	400	https://www.orthodb.org/v10?query=135892at33090	sphingosine-1-phosphate lyase
136118at33090	Missing
136267at33090	Complete	Sh_Salba_v2_84778	247.2	224	https://www.orthodb.org/v10?query=136267at33090	Leucine-rich repeat, cysteine-containing subtype
136579at33090	Complete	Sh_Salba_v2_74420	387.3	316	https://www.orthodb.org/v10?query=136579at33090	HI0933-like insert domain superfamily
137018at33090	Duplicated	Sh_Salba_v2_78905	541.2	286	https://www.orthodb.org/v10?query=137018at33090	photosystem II stability/assembly factor HCF136, chloroplastic
137018at33090	Duplicated	Sh_Salba_v2_61949	539.7	286	https://www.orthodb.org/v10?query=137018at33090	photosystem II stability/assembly factor HCF136, chloroplastic
137018at33090	Duplicated	Sh_Salba_v2_61954	539.3	286	https://www.orthodb.org/v10?query=137018at33090	photosystem II stability/assembly factor HCF136, chloroplastic
137771at33090	Duplicated	Sh_Salba_v2_39659	898.8	597	https://www.orthodb.org/v10?query=137771at33090	kelch domain-containing protein 4
137771at33090	Duplicated	Sh_Salba_v2_39663	847	545	https://www.orthodb.org/v10?query=137771at33090	kelch domain-containing protein 4
137787at33090	Complete	Sh_Salba_v2_46964	565.5	466	https://www.orthodb.org/v10?query=137787at33090	U3 small nucleolar RNA-associated protein 6
138499at33090	Complete	Sh_Salba_v2_10222	245.5	154	https://www.orthodb.org/v10?query=138499at33090	Tetratricopeptide repeat
138782at33090	Fragmented	Sh_Salba_v2_76576	191.6	114	https://www.orthodb.org/v10?query=138782at33090	predicted protein
139062at33090	Duplicated	Sh_Salba_v2_99582	339.4	276	https://www.orthodb.org/v10?query=139062at33090	SWR1 complex subunit 2
139062at33090	Duplicated	Sh_Salba_v2_99580	339.3	270	https://www.orthodb.org/v10?query=139062at33090	SWR1 complex subunit 2
139062at33090	Duplicated	Sh_Salba_v2_99578	331.9	278	https://www.orthodb.org/v10?query=139062at33090	SWR1 complex subunit 2
139450at33090	Complete	Sh_Salba_v2_39664	315.4	231	https://www.orthodb.org/v10?query=139450at33090	Leucine-rich repeat
139497at33090	Complete	Sh_Salba_v2_85285	1043.3	889	https://www.orthodb.org/v10?query=139497at33090	structural maintenance of chromosomes protein 5
140683at33090	Duplicated	Sh_Salba_v2_104743	215.2	184	https://www.orthodb.org/v10?query=140683at33090	Glycerol kinase
140683at33090	Duplicated	Sh_Salba_v2_104741	214.6	184	https://www.orthodb.org/v10?query=140683at33090	Glycerol kinase
140683at33090	Duplicated	Sh_Salba_v2_104746	214.6	184	https://www.orthodb.org/v10?query=140683at33090	Glycerol kinase
140876at33090	Complete	Sh_Salba_v2_71079	350.6	198	https://www.orthodb.org/v10?query=140876at33090	psbP domain-containing protein 5, chloroplastic
141370at33090	Fragmented	Sh_Salba_v2_91693	164.7	92	https://www.orthodb.org/v10?query=141370at33090	Integral membrane protein TerC
141861at33090	Missing
142077at33090	Duplicated	Sh_Salba_v2_76039	402.1	240	https://www.orthodb.org/v10?query=142077at33090	Chlorophyll a-b binding protein, chloroplastic
142077at33090	Duplicated	Sh_Salba_v2_76037	380.8	238	https://www.orthodb.org/v10?query=142077at33090	Chlorophyll a-b binding protein, chloroplastic
142382at33090	Complete	Sh_Salba_v2_55789	228.9	175	https://www.orthodb.org/v10?query=142382at33090	PDZ domain
142433at33090	Complete	Sh_Salba_v2_116469	278.6	218	https://www.orthodb.org/v10?query=142433at33090	tRNA/rRNA methyltransferase, SpoU
143102at33090	Duplicated	Sh_Salba_v2_35013	494.7	291	https://www.orthodb.org/v10?query=143102at33090	WAT1-related protein At3g02690, chloroplastic
143102at33090	Duplicated	Sh_Salba_v2_35016	476.5	297	https://www.orthodb.org/v10?query=143102at33090	WAT1-related protein At3g02690, chloroplastic
143347at33090	Complete	Sh_Salba_v2_67336	351.1	228	https://www.orthodb.org/v10?query=143347at33090	Tetrapyrrole methylase
143963at33090	Missing
143978at33090	Complete	Sh_Salba_v2_80300	1368.9	939	https://www.orthodb.org/v10?query=143978at33090	protein CTR9 homolog
144144at33090	Complete	Sh_Salba_v2_102083	290.3	188	https://www.orthodb.org/v10?query=144144at33090	CAP Gly-rich domain
144680at33090	Fragmented	Sh_Salba_v2_129386	98.2	79	https://www.orthodb.org/v10?query=144680at33090	Ankyrin repeat-containing domain
144716at33090	Complete	Sh_Salba_v2_138211	328.6	194	https://www.orthodb.org/v10?query=144716at33090	CAAX amino terminal protease
144765at33090	Complete	Sh_Salba_v2_135275	397.5	252	https://www.orthodb.org/v10?query=144765at33090	N-glycosylase/DNA lyase OGG1
144990at33090	Complete	Sh_Salba_v2_99557	385.1	249	https://www.orthodb.org/v10?query=144990at33090	NADH dehydrogenase (Ubiquinone) complex I, assembly factor 6
145061at33090	Duplicated	Sh_Salba_v2_62857	778.3	525	https://www.orthodb.org/v10?query=145061at33090	protein high chlorophyll fluorescent 107
145061at33090	Duplicated	Sh_Salba_v2_62858	751.5	544	https://www.orthodb.org/v10?query=145061at33090	protein high chlorophyll fluorescent 107
145734at33090	Duplicated	Sh_Salba_v2_28511	454.1	313	https://www.orthodb.org/v10?query=145734at33090	alkylated DNA repair protein alkB homolog 8
145734at33090	Duplicated	Sh_Salba_v2_28505	444.4	313	https://www.orthodb.org/v10?query=145734at33090	alkylated DNA repair protein alkB homolog 8
146354at33090	Complete	Sh_Salba_v2_16385	273.7	339	https://www.orthodb.org/v10?query=146354at33090	thioredoxin-like protein CDSP32, chloroplastic
146469at33090	Complete	Sh_Salba_v2_39101	323.1	211	https://www.orthodb.org/v10?query=146469at33090	delta(3,5)-Delta(2,4)-dienoyl-CoA isomerase, peroxisomal
146772at33090	Complete	Sh_Salba_v2_106459	382.3	250	https://www.orthodb.org/v10?query=146772at33090	Pantoate-beta-alanine ligase
146921at33090	Duplicated	Sh_Salba_v2_38815	352.9	211	https://www.orthodb.org/v10?query=146921at33090	magnesium protoporphyrin IX methyltransferase, chloroplastic
146921at33090	Duplicated	Sh_Salba_v2_38818	352.4	208	https://www.orthodb.org/v10?query=146921at33090	magnesium protoporphyrin IX methyltransferase, chloroplastic
147083at33090	Complete	Sh_Salba_v2_107394	251.7	225	https://www.orthodb.org/v10?query=147083at33090	NAD(P)-binding domain superfamily
147262at33090	Missing
148236at33090	Complete	Sh_Salba_v2_119836	254.8	200	https://www.orthodb.org/v10?query=148236at33090	Uncharacterised protein family UPF0454
148539at33090	Complete	Sh_Salba_v2_54753	540.2	355	https://www.orthodb.org/v10?query=148539at33090	tRNA modification GTPase MnmE
148839at33090	Fragmented	Sh_Salba_v2_00852	367.9	232	https://www.orthodb.org/v10?query=148839at33090	enhanced ethylene response protein 5
149782at33090	Duplicated	Sh_Salba_v2_107213	228.2	193	https://www.orthodb.org/v10?query=149782at33090	Ribosome recycling factor
149782at33090	Duplicated	Sh_Salba_v2_107212	227.9	193	https://www.orthodb.org/v10?query=149782at33090	Ribosome recycling factor
150470at33090	Complete	Sh_Salba_v2_19617	322	251	https://www.orthodb.org/v10?query=150470at33090	protein HGH1 homolog
150559at33090	Duplicated	Sh_Salba_v2_70706	251.9	170	https://www.orthodb.org/v10?query=150559at33090	ribosomal RNA-processing protein 8
150559at33090	Duplicated	Sh_Salba_v2_70705	249.5	177	https://www.orthodb.org/v10?query=150559at33090	ribosomal RNA-processing protein 8
152317at33090	Complete	Sh_Salba_v2_80409	358.5	236	https://www.orthodb.org/v10?query=152317at33090	predicted protein
153820at33090	Fragmented	Sh_Salba_v2_80520	263.7	171	https://www.orthodb.org/v10?query=153820at33090	uncharacterized protein YNL011C
154870at33090	Complete	Sh_Salba_v2_78494	617.7	486	https://www.orthodb.org/v10?query=154870at33090	nicastrin
155102at33090	Complete	Sh_Salba_v2_139206	324.5	163	https://www.orthodb.org/v10?query=155102at33090	cytochrome c oxidase assembly protein COX11, mitochondrial
156843at33090	Fragmented	Sh_Salba_v2_88020	218.2	132	https://www.orthodb.org/v10?query=156843at33090	Ribosomal protein L3
156887at33090	Complete	Sh_Salba_v2_40679	310.9	193	https://www.orthodb.org/v10?query=156887at33090	ABC transporter, conserved site
158492at33090	Complete	Sh_Salba_v2_138305	278.4	164	https://www.orthodb.org/v10?query=158492at33090	Ribosome biogenesis protein
158957at33090	Fragmented	Sh_Salba_v2_106883	139.7	112	https://www.orthodb.org/v10?query=158957at33090	HAD superfamily
160064at33090	Complete	Sh_Salba_v2_137667	337.4	202	https://www.orthodb.org/v10?query=160064at33090	Electron transfer flavoprotein, beta subunit
160610at33090	Complete	Sh_Salba_v2_123899	331	195	https://www.orthodb.org/v10?query=160610at33090	RNA-binding S4 domain
160680at33090	Duplicated	Sh_Salba_v2_93822	800	556	https://www.orthodb.org/v10?query=160680at33090	cleavage stimulation factor subunit 77
160680at33090	Duplicated	Sh_Salba_v2_93821	798.2	554	https://www.orthodb.org/v10?query=160680at33090	cleavage stimulation factor subunit 77
160680at33090	Duplicated	Sh_Salba_v2_93819	784.1	517	https://www.orthodb.org/v10?query=160680at33090	cleavage stimulation factor subunit 77
161054at33090	Fragmented	Sh_Salba_v2_76058	189.5	140	https://www.orthodb.org/v10?query=161054at33090	Release factor glutamine methyltransferase
161066at33090	Complete	Sh_Salba_v2_87863	383.4	289	https://www.orthodb.org/v10?query=161066at33090	putative oxidoreductase TDA3
161269at33090	Complete	Sh_Salba_v2_53380	259.2	117	https://www.orthodb.org/v10?query=161269at33090	deoxycytidylate deaminase
161309at33090	Complete	Sh_Salba_v2_85225	337.1	250	https://www.orthodb.org/v10?query=161309at33090	Calycin
161559at33090	Complete	Sh_Salba_v2_14394	353.5	260	https://www.orthodb.org/v10?query=161559at33090	protein farnesyltransferase/geranylgeranyltransferase type-1 subunit alpha
161966at33090	Complete	Sh_Salba_v2_111907	341.9	235	https://www.orthodb.org/v10?query=161966at33090	RNA-binding S4 domain
162794at33090	Duplicated	Sh_Salba_v2_137644	469.9	247	https://www.orthodb.org/v10?query=162794at33090	Putative tRNA (cytidine(32)/guanosine(34)-2'-O)-methyltransferase
162794at33090	Duplicated	Sh_Salba_v2_137643	447.3	249	https://www.orthodb.org/v10?query=162794at33090	Putative tRNA (cytidine(32)/guanosine(34)-2'-O)-methyltransferase
163097at33090	Duplicated	Sh_Salba_v2_36198	534.6	318	https://www.orthodb.org/v10?query=163097at33090	peptidyl-prolyl cis-trans isomerase CYP38, chloroplastic
163097at33090	Duplicated	Sh_Salba_v2_36201	502.2	318	https://www.orthodb.org/v10?query=163097at33090	peptidyl-prolyl cis-trans isomerase CYP38, chloroplastic
163701at33090	Complete	Sh_Salba_v2_43762	117	151	https://www.orthodb.org/v10?query=163701at33090	putative uridine kinase C227.14
163833at33090	Complete	Sh_Salba_v2_58568	654.9	359	https://www.orthodb.org/v10?query=163833at33090	tRNA threonylcarbamoyladenosine dehydratase
164019at33090	Duplicated	Sh_Salba_v2_138711	235.1	227	https://www.orthodb.org/v10?query=164019at33090	Class IV aminotransferase
164019at33090	Duplicated	Sh_Salba_v2_138712	234.7	201	https://www.orthodb.org/v10?query=164019at33090	Class IV aminotransferase
164019at33090	Duplicated	Sh_Salba_v2_138713	234.2	201	https://www.orthodb.org/v10?query=164019at33090	Class IV aminotransferase
164280at33090	Complete	Sh_Salba_v2_76968	262.9	143	https://www.orthodb.org/v10?query=164280at33090	pre-mRNA-splicing factor 38
164556at33090	Complete	Sh_Salba_v2_30453	182.8	172	https://www.orthodb.org/v10?query=164556at33090	Putative rRNA methylase
165103at33090	Duplicated	Sh_Salba_v2_74058	384.3	235	https://www.orthodb.org/v10?query=165103at33090	Carbon-nitrogen hydrolase
165103at33090	Duplicated	Sh_Salba_v2_74057	384.1	235	https://www.orthodb.org/v10?query=165103at33090	Carbon-nitrogen hydrolase
166645at33090	Complete	Sh_Salba_v2_43703	858.5	724	https://www.orthodb.org/v10?query=166645at33090	Sister chromatid cohesion protein
166660at33090	Duplicated	Sh_Salba_v2_54774	245.5	143	https://www.orthodb.org/v10?query=166660at33090	ATP-dependent helicase/deoxyribonuclease subunit B
166660at33090	Duplicated	Sh_Salba_v2_54771	242.4	143	https://www.orthodb.org/v10?query=166660at33090	ATP-dependent helicase/deoxyribonuclease subunit B
166660at33090	Duplicated	Sh_Salba_v2_54773	214.6	137	https://www.orthodb.org/v10?query=166660at33090	ATP-dependent helicase/deoxyribonuclease subunit B
167076at33090	Duplicated	Sh_Salba_v2_01589	209.1	183	https://www.orthodb.org/v10?query=167076at33090	oxidoreductase activity
167076at33090	Duplicated	Sh_Salba_v2_01587	192.8	141	https://www.orthodb.org/v10?query=167076at33090	oxidoreductase activity
167217at33090	Complete	Sh_Salba_v2_55576	405	216	https://www.orthodb.org/v10?query=167217at33090	tRNA (guanine-N(7)-)-methyltransferase
167325at33090	Duplicated	Sh_Salba_v2_25629	190.8	148	https://www.orthodb.org/v10?query=167325at33090	chromosome-associated kinesin
167325at33090	Duplicated	Sh_Salba_v2_25635	184	146	https://www.orthodb.org/v10?query=167325at33090	chromosome-associated kinesin
167325at33090	Duplicated	Sh_Salba_v2_25634	182.8	146	https://www.orthodb.org/v10?query=167325at33090	chromosome-associated kinesin
167809at33090	Duplicated	Sh_Salba_v2_75799	332.3	165	https://www.orthodb.org/v10?query=167809at33090	Peptidyl-prolyl cis-trans isomerase
167809at33090	Duplicated	Sh_Salba_v2_36218	331.4	165	https://www.orthodb.org/v10?query=167809at33090	Peptidyl-prolyl cis-trans isomerase
167850at33090	Complete	Sh_Salba_v2_13294	169.7	156	https://www.orthodb.org/v10?query=167850at33090	ubiquitin-like-conjugating enzyme ATG10
167932at33090	Complete	Sh_Salba_v2_77949	306.3	180	https://www.orthodb.org/v10?query=167932at33090	psbP domain-containing protein 4, chloroplastic
168269at33090	Complete	Sh_Salba_v2_35767	315.6	187	https://www.orthodb.org/v10?query=168269at33090	p-loop containing nucleoside triphosphate hydrolase protein
168270at33090	Fragmented	Sh_Salba_v2_41351	208.2	132	https://www.orthodb.org/v10?query=168270at33090	protein TAB2 homolog, chloroplastic
168563at33090	Duplicated	Sh_Salba_v2_12653	225.8	174	https://www.orthodb.org/v10?query=168563at33090	Tetratricopeptide repeat
168563at33090	Duplicated	Sh_Salba_v2_12656	223	172	https://www.orthodb.org/v10?query=168563at33090	Tetratricopeptide repeat
168563at33090	Duplicated	Sh_Salba_v2_12654	211.1	179	https://www.orthodb.org/v10?query=168563at33090	Tetratricopeptide repeat
169007at33090	Duplicated	Sh_Salba_v2_13253	241.2	162	https://www.orthodb.org/v10?query=169007at33090	tRNA (guanine-N1-)-methyltransferase, N-terminal
169007at33090	Duplicated	Sh_Salba_v2_13255	241.1	141	https://www.orthodb.org/v10?query=169007at33090	tRNA (guanine-N1-)-methyltransferase, N-terminal
170939at33090	Complete	Sh_Salba_v2_135595	619.8	338	https://www.orthodb.org/v10?query=170939at33090	ATPase, AAA-type, conserved site
170945at33090	Complete	Sh_Salba_v2_75926	511.9	328	https://www.orthodb.org/v10?query=170945at33090	DEAD-box ATP-dependent RNA helicase 47, mitochondrial
171195at33090	Duplicated	Sh_Salba_v2_63374	308.7	193	https://www.orthodb.org/v10?query=171195at33090	urease accessory protein F
171195at33090	Duplicated	Sh_Salba_v2_63379	308.5	193	https://www.orthodb.org/v10?query=171195at33090	urease accessory protein F
171195at33090	Duplicated	Sh_Salba_v2_63376	308.3	193	https://www.orthodb.org/v10?query=171195at33090	urease accessory protein F
171627at33090	Duplicated	Sh_Salba_v2_80007	182.4	137	https://www.orthodb.org/v10?query=171627at33090	protein OPI10 homolog
171627at33090	Duplicated	Sh_Salba_v2_80009	182.1	138	https://www.orthodb.org/v10?query=171627at33090	protein OPI10 homolog
171708at33090	Duplicated	Sh_Salba_v2_24044	269.6	245	https://www.orthodb.org/v10?query=171708at33090	protein SEH1
171708at33090	Duplicated	Sh_Salba_v2_24042	267.9	245	https://www.orthodb.org/v10?query=171708at33090	protein SEH1
171767at33090	Complete	Sh_Salba_v2_114542	305.2	179	https://www.orthodb.org/v10?query=171767at33090	psbP domain-containing protein 6, chloroplastic
172000at33090	Complete	Sh_Salba_v2_81529	437.6	290	https://www.orthodb.org/v10?query=172000at33090	ribosomal RNA small subunit methyltransferase H
172535at33090	Duplicated	Sh_Salba_v2_135405	637.2	390	https://www.orthodb.org/v10?query=172535at33090	Ubiquinone biosynthesis monooxygenase COQ6, mitochondrial
172535at33090	Duplicated	Sh_Salba_v2_135403	617.9	395	https://www.orthodb.org/v10?query=172535at33090	Ubiquinone biosynthesis monooxygenase COQ6, mitochondrial
172666at33090	Complete	Sh_Salba_v2_69970	335.7	215	https://www.orthodb.org/v10?query=172666at33090	Peptide deformylase
173119at33090	Complete	Sh_Salba_v2_110533	92.9	177	https://www.orthodb.org/v10?query=173119at33090	DNA repair protein XRCC3 homolog
173143at33090	Complete	Sh_Salba_v2_94015	236.8	155	https://www.orthodb.org/v10?query=173143at33090	Nucleoporin, NSP1-like, C-terminal
173477at33090	Complete	Sh_Salba_v2_132949	241.1	155	https://www.orthodb.org/v10?query=173477at33090	PITH domain
173581at33090	Complete	Sh_Salba_v2_123375	443.9	261	https://www.orthodb.org/v10?query=173581at33090	putative deoxyribonuclease TATDN1
174202at33090	Complete	Sh_Salba_v2_97651	217.6	138	https://www.orthodb.org/v10?query=174202at33090	putative RNA methyltransferase At5g10620
174213at33090	Fragmented	Sh_Salba_v2_122349	227.1	132	https://www.orthodb.org/v10?query=174213at33090	protein FRA10AC1
174767at33090	Complete	Sh_Salba_v2_124310	420.7	222	https://www.orthodb.org/v10?query=174767at33090	Histidine phosphatase superfamily
175583at33090	Duplicated	Sh_Salba_v2_04524	176	131	https://www.orthodb.org/v10?query=175583at33090	probable plastid-lipid-associated protein 11
175583at33090	Duplicated	Sh_Salba_v2_04521	175.8	131	https://www.orthodb.org/v10?query=175583at33090	probable plastid-lipid-associated protein 11
175792at33090	Complete	Sh_Salba_v2_38163	256	303	https://www.orthodb.org/v10?query=175792at33090	homologous-pairing protein 2 homolog
175963at33090	Complete	Sh_Salba_v2_26838	337.4	186	https://www.orthodb.org/v10?query=175963at33090	Putative plastid-lipid-associated protein 6, chloroplastic
176016at33090	Duplicated	Sh_Salba_v2_62903	270.8	159	https://www.orthodb.org/v10?query=176016at33090	N-terminal acetyltransferase B complex catalytic subunit NAA20
176016at33090	Duplicated	Sh_Salba_v2_62902	242.2	135	https://www.orthodb.org/v10?query=176016at33090	N-terminal acetyltransferase B complex catalytic subunit NAA20
176328at33090	Complete	Sh_Salba_v2_135180	565.6	394	https://www.orthodb.org/v10?query=176328at33090	eukaryotic translation initiation factor 2D
177296at33090	Complete	Sh_Salba_v2_60563	221	152	https://www.orthodb.org/v10?query=177296at33090	methyltransferase-like protein 5
177720at33090	Duplicated	Sh_Salba_v2_98754	458.7	315	https://www.orthodb.org/v10?query=177720at33090	peptide-N(4)-(N-acetyl-beta- glucosaminyl)asparagine amidase
177720at33090	Duplicated	Sh_Salba_v2_98753	442.2	326	https://www.orthodb.org/v10?query=177720at33090	peptide-N(4)-(N-acetyl-beta- glucosaminyl)asparagine amidase
177720at33090	Duplicated	Sh_Salba_v2_98756	418	303	https://www.orthodb.org/v10?query=177720at33090	peptide-N(4)-(N-acetyl-beta- glucosaminyl)asparagine amidase
177964at33090	Duplicated	Sh_Salba_v2_80964	368.9	196	https://www.orthodb.org/v10?query=177964at33090	peptidyl-prolyl cis-trans isomerase FKBP19, chloroplastic
177964at33090	Duplicated	Sh_Salba_v2_80965	339.8	163	https://www.orthodb.org/v10?query=177964at33090	peptidyl-prolyl cis-trans isomerase FKBP19, chloroplastic
178386at33090	Complete	Sh_Salba_v2_126637	293.3	194	https://www.orthodb.org/v10?query=178386at33090	Glucose-6-phosphate 1-epimerase
179975at33090	Fragmented	Sh_Salba_v2_65756	198.4	112	https://www.orthodb.org/v10?query=179975at33090	Thylakoid lumenal protein
180408at33090	Complete	Sh_Salba_v2_120155	272.5	162	https://www.orthodb.org/v10?query=180408at33090	protein COFACTOR ASSEMBLY OF COMPLEX C SUBUNIT B CCB1, chloroplastic
180466at33090	Complete	Sh_Salba_v2_65430	288	168	https://www.orthodb.org/v10?query=180466at33090	protein SCO1 homolog 1, mitochondrial
180674at33090	Duplicated	Sh_Salba_v2_21706	418.4	234	https://www.orthodb.org/v10?query=180674at33090	predicted protein
180674at33090	Duplicated	Sh_Salba_v2_21704	404.9	238	https://www.orthodb.org/v10?query=180674at33090	predicted protein
181108at33090	Complete	Sh_Salba_v2_22885	115.3	150	https://www.orthodb.org/v10?query=181108at33090	probable plastid-lipid-associated protein 8, chloroplastic
182493at33090	Complete	Sh_Salba_v2_113186	218.4	170	https://www.orthodb.org/v10?query=182493at33090	Peptidyl-prolyl cis-trans isomerase
182513at33090	Duplicated	Sh_Salba_v2_135064	466	285	https://www.orthodb.org/v10?query=182513at33090	Protoheme IX farnesyltransferase
182513at33090	Duplicated	Sh_Salba_v2_38923	464	281	https://www.orthodb.org/v10?query=182513at33090	Protoheme IX farnesyltransferase
182513at33090	Duplicated	Sh_Salba_v2_38921	442.1	286	https://www.orthodb.org/v10?query=182513at33090	Protoheme IX farnesyltransferase
182936at33090	Duplicated	Sh_Salba_v2_61544	317.5	262	https://www.orthodb.org/v10?query=182936at33090	protein EI24 homolog
182936at33090	Duplicated	Sh_Salba_v2_61545	281.4	293	https://www.orthodb.org/v10?query=182936at33090	protein EI24 homolog
182952at33090	Complete	Sh_Salba_v2_108318	254.5	205	https://www.orthodb.org/v10?query=182952at33090	Transcriptional regulator TACO1-like
183313at33090	Complete	Sh_Salba_v2_93790	341.3	226	https://www.orthodb.org/v10?query=183313at33090	Protein-ribulosamine 3-kinase, chloroplastic
183396at33090	Duplicated	Sh_Salba_v2_42488	186.6	110	https://www.orthodb.org/v10?query=183396at33090	uncharacterized protein At5g50100, mitochondrial
183396at33090	Duplicated	Sh_Salba_v2_42496	186.5	110	https://www.orthodb.org/v10?query=183396at33090	uncharacterized protein At5g50100, mitochondrial
183396at33090	Duplicated	Sh_Salba_v2_42497	178.8	120	https://www.orthodb.org/v10?query=183396at33090	uncharacterized protein At5g50100, mitochondrial
183719at33090	Complete	Sh_Salba_v2_137866	517	338	https://www.orthodb.org/v10?query=183719at33090	Tocopherol cyclase
183931at33090	Complete	Sh_Salba_v2_29480	367.8	240	https://www.orthodb.org/v10?query=183931at33090	THO complex subunit 3
184066at33090	Duplicated	Sh_Salba_v2_67935	160.4	105	https://www.orthodb.org/v10?query=184066at33090	1-acyl-sn-glycerol-3-phosphate acyltransferase
184066at33090	Duplicated	Sh_Salba_v2_67936	160.3	108	https://www.orthodb.org/v10?query=184066at33090	1-acyl-sn-glycerol-3-phosphate acyltransferase
184405at33090	Fragmented	Sh_Salba_v2_120603	393.4	231	https://www.orthodb.org/v10?query=184405at33090	adenine DNA glycosylase
184776at33090	Fragmented	Sh_Salba_v2_104610	182.1	110	https://www.orthodb.org/v10?query=184776at33090	nifU-like protein 1, chloroplastic
185172at33090	Complete	Sh_Salba_v2_85594	170.5	105	https://www.orthodb.org/v10?query=185172at33090	Molybdopterin synthase catalytic subunit
185214at33090	Fragmented	Sh_Salba_v2_110616	152.2	116	https://www.orthodb.org/v10?query=185214at33090	probable plastid-lipid-associated protein 10, chloroplastic
185696at33090	Duplicated	Sh_Salba_v2_97319	620.5	560	https://www.orthodb.org/v10?query=185696at33090	transcription factor 25
185696at33090	Duplicated	Sh_Salba_v2_97320	616.3	486	https://www.orthodb.org/v10?query=185696at33090	transcription factor 25
185941at33090	Complete	Sh_Salba_v2_58193	217.8	168	https://www.orthodb.org/v10?query=185941at33090	psbP domain-containing protein 3, chloroplastic
186340at33090	Complete	Sh_Salba_v2_81419	308.2	164	https://www.orthodb.org/v10?query=186340at33090	psbP domain-containing protein 1, chloroplastic
187462at33090	Complete	Sh_Salba_v2_87801	498.2	407	https://www.orthodb.org/v10?query=187462at33090	Cyclophilin-type peptidyl-prolyl cis-trans isomerase
187866at33090	Duplicated	Sh_Salba_v2_05393	193.8	153	https://www.orthodb.org/v10?query=187866at33090	DTW domain-containing protein 2
187866at33090	Duplicated	Sh_Salba_v2_05391	193.5	153	https://www.orthodb.org/v10?query=187866at33090	DTW domain-containing protein 2
187914at33090	Fragmented	Sh_Salba_v2_106276	182.2	184	https://www.orthodb.org/v10?query=187914at33090	Folylpolyglutamate synthetase
188180at33090	Complete	Sh_Salba_v2_88230	273.4	142	https://www.orthodb.org/v10?query=188180at33090	Lactoylglutathione lyase
188436at33090	Complete	Sh_Salba_v2_83688	284.1	185	https://www.orthodb.org/v10?query=188436at33090	protein Mpv17
188583at33090	Complete	Sh_Salba_v2_76538	414.4	256	https://www.orthodb.org/v10?query=188583at33090	DNA excision repair protein ERCC-1
188938at33090	Complete	Sh_Salba_v2_69487	291.1	157	https://www.orthodb.org/v10?query=188938at33090	Protein of unknown function DUF2854
189891at33090	Complete	Sh_Salba_v2_57626	356	209	https://www.orthodb.org/v10?query=189891at33090	Tetrapyrrole methylase
190390at33090	Complete	Sh_Salba_v2_21783	267.3	194	https://www.orthodb.org/v10?query=190390at33090	Peroxidase
191125at33090	Complete	Sh_Salba_v2_104181	462	282	https://www.orthodb.org/v10?query=191125at33090	Pseudouridine synthase
191396at33090	Complete	Sh_Salba_v2_115211	408.6	268	https://www.orthodb.org/v10?query=191396at33090	tRNA (cytosine(38)-C(5))-methyltransferase isoform X1
191581at33090	Missing
192090at33090	Complete	Sh_Salba_v2_130413	670.8	438	https://www.orthodb.org/v10?query=192090at33090	MIF4G-like domain superfamily
192376at33090	Duplicated	Sh_Salba_v2_76140	177.2	105	https://www.orthodb.org/v10?query=192376at33090	putative peptidyl-tRNA hydrolase PTRHD1
192376at33090	Duplicated	Sh_Salba_v2_54184	167.3	105	https://www.orthodb.org/v10?query=192376at33090	putative peptidyl-tRNA hydrolase PTRHD1
192456at33090	Complete	Sh_Salba_v2_15314	227.2	153	https://www.orthodb.org/v10?query=192456at33090	OTU domain
192750at33090	Missing
193351at33090	Duplicated	Sh_Salba_v2_105376	239.1	133	https://www.orthodb.org/v10?query=193351at33090	DCC family protein At1g52590, chloroplastic
193351at33090	Duplicated	Sh_Salba_v2_105375	238.9	133	https://www.orthodb.org/v10?query=193351at33090	DCC family protein At1g52590, chloroplastic
193437at33090	Complete	Sh_Salba_v2_33593	206.6	131	https://www.orthodb.org/v10?query=193437at33090	Molybdopterin cofactor biosynthesis C (MoaC) domain
193683at33090	Complete	Sh_Salba_v2_37994	192.8	126	https://www.orthodb.org/v10?query=193683at33090	multiple myeloma tumor-associated protein 2 homolog
193777at33090	Fragmented	Sh_Salba_v2_76376	324.5	180	https://www.orthodb.org/v10?query=193777at33090	Peptidase M41-like
193982at33090	Complete	Sh_Salba_v2_75237	134.9	156	https://www.orthodb.org/v10?query=193982at33090	Ubiquitin domain
194002at33090	Duplicated	Sh_Salba_v2_107851	235.1	142	https://www.orthodb.org/v10?query=194002at33090	Impact, N-terminal
194002at33090	Duplicated	Sh_Salba_v2_107852	203.1	117	https://www.orthodb.org/v10?query=194002at33090	Impact, N-terminal
194293at33090	Duplicated	Sh_Salba_v2_136685	303.8	224	https://www.orthodb.org/v10?query=194293at33090	rRNA adenine N(6)-methyltransferase
194293at33090	Duplicated	Sh_Salba_v2_93793	300.2	227	https://www.orthodb.org/v10?query=194293at33090	rRNA adenine N(6)-methyltransferase
194372at33090	Duplicated	Sh_Salba_v2_04278	184.6	101	https://www.orthodb.org/v10?query=194372at33090	uncharacterized protein ycf20
194372at33090	Duplicated	Sh_Salba_v2_04281	184.5	101	https://www.orthodb.org/v10?query=194372at33090	uncharacterized protein ycf20
194467at33090	Complete	Sh_Salba_v2_69731	311.5	238	https://www.orthodb.org/v10?query=194467at33090	Protein of unknown function DUF4079
195185at33090	Complete	Sh_Salba_v2_74649	356.5	208	https://www.orthodb.org/v10?query=195185at33090	50S ribosomal protein L4, chloroplastic
195354at33090	Complete	Sh_Salba_v2_137656	199.6	127	https://www.orthodb.org/v10?query=195354at33090	DNA binding protein
195527at33090	Complete	Sh_Salba_v2_41269	108	282	https://www.orthodb.org/v10?query=195527at33090	tRNA pseudouridine synthase
195843at33090	Complete	Sh_Salba_v2_27380	272.3	257	https://www.orthodb.org/v10?query=195843at33090	Meiotic nuclear division protein 1 homolog
196198at33090	Complete	Sh_Salba_v2_04267	152.4	94	https://www.orthodb.org/v10?query=196198at33090	thioredoxin-like protein CITRX, chloroplastic
196248at33090	Complete	Sh_Salba_v2_21982	175.4	122	https://www.orthodb.org/v10?query=196248at33090	Transcription termination factor, mitochondrial/chloroplastic
196324at33090	Missing
196325at33090	Duplicated	Sh_Salba_v2_108309	266.8	240	https://www.orthodb.org/v10?query=196325at33090	WD40-repeat-containing domain
