# Supplementary material for: Chia (Salvia hispanica) Gene Expression Atlas Elucidates Dynamic Spatio-Temporal Changes Associated With Plant Growth and Development
Source: Front Plant Sci. 2021 Jul 20;12:667678. doi: 10.3389/fpls.2021.667678 (PMC8330693; doi:10.3389/fpls.2021.667678)
Supplement: Supplementary Material 1 — A summary of the raw and clean reads obtained after the sequencing and preprocessing, respectively, and reads aligned to the reference transcriptome. [file Data_Sheet_1.ZIP › Supplementary file S5.xlsx]

## Sheet: Interpro counts
Supplementary file S5: Functional annotation of chia peptides using InterProScan
Accession_ID	InterPro_IDs	InterPro_Types_and_Names
Sh_Salba_v2_00001	IPR016067;IPR001985	DOMAIN:S-AdoMet_deCO2ase_core;"FAMILY:S-AdoMet_decarboxylase"
Sh_Salba_v2_00001	IPR016067;IPR001985	DOMAIN:S-AdoMet_deCO2ase_core;"FAMILY:S-AdoMet_decarboxylase"
Sh_Salba_v2_00001	IPR012511	FAMILY:AdoMetDC_leader
Sh_Salba_v2_00002	IPR016067;IPR001985	DOMAIN:S-AdoMet_deCO2ase_core;"FAMILY:S-AdoMet_decarboxylase"
Sh_Salba_v2_00002	IPR016067;IPR001985	DOMAIN:S-AdoMet_deCO2ase_core;"FAMILY:S-AdoMet_decarboxylase"
Sh_Salba_v2_00002	IPR012511	FAMILY:AdoMetDC_leader
Sh_Salba_v2_00005	IPR016067;IPR001985	DOMAIN:S-AdoMet_deCO2ase_core;"FAMILY:S-AdoMet_decarboxylase"
Sh_Salba_v2_00006	IPR016067;IPR001985	DOMAIN:S-AdoMet_deCO2ase_core;"FAMILY:S-AdoMet_decarboxylase"
Sh_Salba_v2_00007	IPR016067;IPR001985	DOMAIN:S-AdoMet_deCO2ase_core;"FAMILY:S-AdoMet_decarboxylase"
Sh_Salba_v2_00007	IPR016067;IPR001985	DOMAIN:S-AdoMet_deCO2ase_core;"FAMILY:S-AdoMet_decarboxylase"
Sh_Salba_v2_00007	IPR012511	FAMILY:AdoMetDC_leader
Sh_Salba_v2_00015	IPR016067;IPR001985	DOMAIN:S-AdoMet_deCO2ase_core;"FAMILY:S-AdoMet_decarboxylase"
Sh_Salba_v2_00015	IPR016067;IPR001985	DOMAIN:S-AdoMet_deCO2ase_core;"FAMILY:S-AdoMet_decarboxylase"
Sh_Salba_v2_00015	IPR012511	FAMILY:AdoMetDC_leader
Sh_Salba_v2_00018	IPR004827	DOMAIN:bZIP
Sh_Salba_v2_00020	IPR004827;IPR020983	DOMAIN:bZIP;"DOMAIN:Basic_leucine-zipper_C"
Sh_Salba_v2_00022	IPR014729	DOMAIN:Rossmann-like_a/b/a_fold
Sh_Salba_v2_00023	IPR014729	DOMAIN:Rossmann-like_a/b/a_fold
Sh_Salba_v2_00025	IPR014729;IPR006016;IPR006015	DOMAIN:Rossmann-like_a/b/a_fold;"DOMAIN:UspA";"FAMILY:Universal_stress_UspA"
Sh_Salba_v2_00026	IPR014729;IPR006016;IPR006015	DOMAIN:Rossmann-like_a/b/a_fold;"DOMAIN:UspA";"FAMILY:Universal_stress_UspA"
Sh_Salba_v2_00032	IPR007011	DOMAIN:SMP
Sh_Salba_v2_00032	IPR007011	DOMAIN:SMP
Sh_Salba_v2_00034	IPR007011	DOMAIN:SMP
Sh_Salba_v2_00034	IPR007011	DOMAIN:SMP
Sh_Salba_v2_00036	IPR007011	DOMAIN:SMP
Sh_Salba_v2_00036	IPR007011	DOMAIN:SMP
Sh_Salba_v2_00037	IPR017853;IPR000490;IPR013781	DOMAIN:Glycoside_hydrolase_SF;"FAMILY:Glyco_hydro_17";"DOMAIN:Glyco_hydro_catalytic_dom"
Sh_Salba_v2_00039	IPR017853;IPR000490;IPR013781	DOMAIN:Glycoside_hydrolase_SF;"FAMILY:Glyco_hydro_17";"DOMAIN:Glyco_hydro_catalytic_dom"
Sh_Salba_v2_00042	IPR017853;IPR000490;IPR013781	DOMAIN:Glycoside_hydrolase_SF;"FAMILY:Glyco_hydro_17";"DOMAIN:Glyco_hydro_catalytic_dom"
Sh_Salba_v2_00044	IPR017853;IPR000490;IPR013781	DOMAIN:Glycoside_hydrolase_SF;"FAMILY:Glyco_hydro_17";"DOMAIN:Glyco_hydro_catalytic_dom"
Sh_Salba_v2_00046	IPR029485;IPR002293	DOMAIN:CAT_C;"FAMILY:AA/rel_permease1"
Sh_Salba_v2_00047	IPR029485;IPR002293	DOMAIN:CAT_C;"FAMILY:AA/rel_permease1"
Sh_Salba_v2_00048	IPR024969	DOMAIN:Rpn11/EIF3F_C
Sh_Salba_v2_00049	IPR024969	DOMAIN:Rpn11/EIF3F_C
Sh_Salba_v2_00051	IPR000555	DOMAIN:JAMM/MPN+_dom
Sh_Salba_v2_00057	IPR001258;IPR011042	REPEAT:NHL_repeat;"DOMAIN:6-blade_b-propeller_TolB-like"
Sh_Salba_v2_00059	IPR001258;IPR011042	REPEAT:NHL_repeat;"DOMAIN:6-blade_b-propeller_TolB-like"
Sh_Salba_v2_00063	IPR022052;IPR017986;IPR015943;IPR001680	DOMAIN:Histone-bd_RBBP4_N;"DOMAIN:WD40_repeat_dom";"DOMAIN:WD40/YVTN_repeat-like_dom";"REPEAT:WD40_repeat"
Sh_Salba_v2_00078	IPR002490	FAMILY:V-ATPase_116kDa_su
Sh_Salba_v2_00081	IPR002490	FAMILY:V-ATPase_116kDa_su
Sh_Salba_v2_00082	IPR002490	FAMILY:V-ATPase_116kDa_su
Sh_Salba_v2_00082	IPR002490	FAMILY:V-ATPase_116kDa_su
Sh_Salba_v2_00083	IPR002490	FAMILY:V-ATPase_116kDa_su
Sh_Salba_v2_00085	IPR019587;IPR023393	FAMILY:Polyketide_cyclase/dehydratase;"DOMAIN:START-like_dom"
Sh_Salba_v2_00086	IPR019587;IPR023393	FAMILY:Polyketide_cyclase/dehydratase;"DOMAIN:START-like_dom"
Sh_Salba_v2_00088	IPR005123;IPR027443;IPR026992	DOMAIN:Oxoglu/Fe-dep_dioxygenase;"DOMAIN:IPNS-like";"DOMAIN:DIOX_N"
Sh_Salba_v2_00089	IPR027443;IPR026992	DOMAIN:IPNS-like;"DOMAIN:DIOX_N"
Sh_Salba_v2_00091	IPR005123;IPR027443;IPR026992	DOMAIN:Oxoglu/Fe-dep_dioxygenase;"DOMAIN:IPNS-like";"DOMAIN:DIOX_N"
Sh_Salba_v2_00094	IPR005123;IPR027443;IPR026992	DOMAIN:Oxoglu/Fe-dep_dioxygenase;"DOMAIN:IPNS-like";"DOMAIN:DIOX_N"
Sh_Salba_v2_00095	IPR001841;IPR013083	DOMAIN:Znf_RING;"DOMAIN:Znf_RING/FYVE/PHD"
Sh_Salba_v2_00106	IPR004728	FAMILY:Sec62
Sh_Salba_v2_00111	IPR011990;IPR003107	DOMAIN:TPR-like_helical_dom;"REPEAT:HAT"
Sh_Salba_v2_00113	IPR011764;IPR001882;IPR011053;IPR000089;IPR005482;IPR013816;IPR011054	DOMAIN:Biotin_carboxylation_dom;"BINDING_SITE:Biotin_BS";"DOMAIN:Single_hybrid_motif";"DOMAIN:Biotin_lipoyl";"DOMAIN:Biotin_COase_C";"DOMAIN:ATP_grasp_subdomain_2";"DOMAIN:Rudment_hybrid_motif"
Sh_Salba_v2_00115	IPR011053;IPR005479;IPR000089;IPR013815;IPR001882;IPR011764;IPR005482;IPR011761;IPR013816;IPR011054	DOMAIN:Single_hybrid_motif;"DOMAIN:CbamoylP_synth_lsu-like_ATP-bd";"DOMAIN:Biotin_lipoyl";"DOMAIN:ATP_grasp_subdomain_1";"BINDING_SITE:Biotin_BS";"DOMAIN:Biotin_carboxylation_dom";"DOMAIN:Biotin_COase_C";"DOMAIN:ATP-grasp";"DOMAIN:ATP_grasp_subdomain_2";"DOMAIN:Rudment_hybrid_motif"
Sh_Salba_v2_00115	IPR016185;IPR011764;IPR005481	DOMAIN:PreATP-grasp_dom;"DOMAIN:Biotin_carboxylation_dom";"DOMAIN:BC-like_N"
Sh_Salba_v2_00118	IPR011764;IPR005479;IPR013816	DOMAIN:Biotin_carboxylation_dom;"DOMAIN:CbamoylP_synth_lsu-like_ATP-bd";"DOMAIN:ATP_grasp_subdomain_2"
Sh_Salba_v2_00119	IPR011764;IPR011761;IPR005479;IPR013816	DOMAIN:Biotin_carboxylation_dom;"DOMAIN:ATP-grasp";"DOMAIN:CbamoylP_synth_lsu-like_ATP-bd";"DOMAIN:ATP_grasp_subdomain_2"
Sh_Salba_v2_00121	IPR009769	DOMAIN:DUF1336
Sh_Salba_v2_00123	IPR004728	FAMILY:Sec62
Sh_Salba_v2_00124	IPR011990;IPR003107;IPR013026	DOMAIN:TPR-like_helical_dom;"REPEAT:HAT";"DOMAIN:TPR-contain_dom"
Sh_Salba_v2_00125	IPR011990	DOMAIN:TPR-like_helical_dom
Sh_Salba_v2_00125	IPR011990;IPR003107;IPR013026	DOMAIN:TPR-like_helical_dom;"REPEAT:HAT";"DOMAIN:TPR-contain_dom"
Sh_Salba_v2_00126	IPR011764;IPR001882;IPR011053;IPR000089;IPR005482;IPR013816;IPR011054	DOMAIN:Biotin_carboxylation_dom;"BINDING_SITE:Biotin_BS";"DOMAIN:Single_hybrid_motif";"DOMAIN:Biotin_lipoyl";"DOMAIN:Biotin_COase_C";"DOMAIN:ATP_grasp_subdomain_2";"DOMAIN:Rudment_hybrid_motif"
Sh_Salba_v2_00128	IPR004728	FAMILY:Sec62
Sh_Salba_v2_00129	IPR002490	FAMILY:V-ATPase_116kDa_su
Sh_Salba_v2_00130	IPR009769	DOMAIN:DUF1336
Sh_Salba_v2_00132	IPR019587;IPR023393	FAMILY:Polyketide_cyclase/dehydratase;"DOMAIN:START-like_dom"
Sh_Salba_v2_00134	IPR002490	FAMILY:V-ATPase_116kDa_su
Sh_Salba_v2_00134	IPR002490	FAMILY:V-ATPase_116kDa_su
Sh_Salba_v2_00134	IPR002490	FAMILY:V-ATPase_116kDa_su
Sh_Salba_v2_00138	IPR009057	DOMAIN:Homeodomain-like
Sh_Salba_v2_00141	IPR001005;IPR009057;IPR017930;IPR006447	DOMAIN:SANT/Myb;"DOMAIN:Homeodomain-like";"DOMAIN:Myb_dom";"DOMAIN:Myb_dom_plants"
Sh_Salba_v2_00143	IPR001005;IPR009057;IPR017930;IPR006447	DOMAIN:SANT/Myb;"DOMAIN:Homeodomain-like";"DOMAIN:Myb_dom";"DOMAIN:Myb_dom_plants"
Sh_Salba_v2_00144	IPR001005;IPR009057;IPR017930;IPR006447	DOMAIN:SANT/Myb;"DOMAIN:Homeodomain-like";"DOMAIN:Myb_dom";"DOMAIN:Myb_dom_plants"
Sh_Salba_v2_00157	IPR004401	FAMILY:YbaB/EbfC
Sh_Salba_v2_00158	IPR004401	FAMILY:YbaB/EbfC
Sh_Salba_v2_00159	IPR004401	FAMILY:YbaB/EbfC
Sh_Salba_v2_00161	IPR012317;IPR022003	DOMAIN:Poly(ADP-ribose)pol_cat_dom;"DOMAIN:RST"
Sh_Salba_v2_00170	IPR013083;IPR012866	DOMAIN:Znf_RING/FYVE/PHD;"FAMILY:DUF1644"
Sh_Salba_v2_00172	IPR013763;IPR013922	DOMAIN:Cyclin-like;"FAMILY:Cyclin_PHO80-like"
Sh_Salba_v2_00174	IPR013763;IPR013922	DOMAIN:Cyclin-like;"FAMILY:Cyclin_PHO80-like"
Sh_Salba_v2_00177	IPR003690	FAMILY:MTERF
Sh_Salba_v2_00179	IPR003690	FAMILY:MTERF
Sh_Salba_v2_00194	IPR008974;IPR002083;IPR011333;IPR000210	DOMAIN:TRAF-like;"DOMAIN:MATH/TRAF_dom";"DOMAIN:SKP1/BTB/POZ";"DOMAIN:BTB/POZ_dom"
Sh_Salba_v2_00196	IPR008974;IPR002083;IPR011333;IPR000210	DOMAIN:TRAF-like;"DOMAIN:MATH/TRAF_dom";"DOMAIN:SKP1/BTB/POZ";"DOMAIN:BTB/POZ_dom"
Sh_Salba_v2_00203	IPR011333;IPR000210	DOMAIN:SKP1/BTB/POZ;"DOMAIN:BTB/POZ_dom"
Sh_Salba_v2_00203	IPR008974;IPR002083;IPR011333;IPR000210	DOMAIN:TRAF-like;"DOMAIN:MATH/TRAF_dom";"DOMAIN:SKP1/BTB/POZ";"DOMAIN:BTB/POZ_dom"
Sh_Salba_v2_00204	IPR008974;IPR002083;IPR011333;IPR000210	DOMAIN:TRAF-like;"DOMAIN:MATH/TRAF_dom";"DOMAIN:SKP1/BTB/POZ";"DOMAIN:BTB/POZ_dom"
Sh_Salba_v2_00205	IPR013921	FAMILY:Mediator_Med20
Sh_Salba_v2_00209	IPR013921	FAMILY:Mediator_Med20
Sh_Salba_v2_00210	IPR001128;IPR017972;IPR002401	FAMILY:Cyt_P450;"CONSERVED_SITE:Cyt_P450_CS";"FAMILY:Cyt_P450_E_grp-I"
Sh_Salba_v2_00218	IPR017986;IPR019775;IPR015943;IPR001680	DOMAIN:WD40_repeat_dom;"CONSERVED_SITE:WD40_repeat_CS";"DOMAIN:WD40/YVTN_repeat-like_dom";"REPEAT:WD40_repeat"
Sh_Salba_v2_00224	IPR017986;IPR019775;IPR015943;IPR001680;IPR011047	DOMAIN:WD40_repeat_dom;"CONSERVED_SITE:WD40_repeat_CS";"DOMAIN:WD40/YVTN_repeat-like_dom";"REPEAT:WD40_repeat";"DOMAIN:Quinoprotein_ADH-like_supfam"
Sh_Salba_v2_00233	IPR023184;IPR003422	DOMAIN:Ubol_cytC_Rdtase_hinge_dom;"FAMILY:Cyt_b-c1_6"
Sh_Salba_v2_00235	IPR023184;IPR003422	DOMAIN:Ubol_cytC_Rdtase_hinge_dom;"FAMILY:Cyt_b-c1_6"
Sh_Salba_v2_00237	IPR011991;IPR014892	DOMAIN:WHTH_DNA-bd_dom;"DOMAIN:RPA_C"
Sh_Salba_v2_00239	IPR011991;IPR014646;IPR012340;IPR014892	DOMAIN:WHTH_DNA-bd_dom;"FAMILY:Rfa2/RPA32";"DOMAIN:NA-bd_OB-fold";"DOMAIN:RPA_C"
Sh_Salba_v2_00240	IPR012340	DOMAIN:NA-bd_OB-fold
Sh_Salba_v2_00240	IPR012340	DOMAIN:NA-bd_OB-fold
Sh_Salba_v2_00241	IPR011991;IPR012340;IPR014646;IPR014892	DOMAIN:WHTH_DNA-bd_dom;"DOMAIN:NA-bd_OB-fold";"FAMILY:Rfa2/RPA32";"DOMAIN:RPA_C"
Sh_Salba_v2_00254	IPR023393;IPR000916	DOMAIN:START-like_dom;"DOMAIN:Bet_v_I/MLP"
Sh_Salba_v2_00256	IPR023393	DOMAIN:START-like_dom
Sh_Salba_v2_00256	IPR023393;IPR000916	DOMAIN:START-like_dom;"DOMAIN:Bet_v_I/MLP"
Sh_Salba_v2_00262	IPR004401	FAMILY:YbaB/EbfC
Sh_Salba_v2_00263	IPR022003;IPR012317	DOMAIN:RST;"DOMAIN:Poly(ADP-ribose)pol_cat_dom"
Sh_Salba_v2_00265	IPR009057	DOMAIN:Homeodomain-like
Sh_Salba_v2_00266	IPR001005;IPR009057;IPR017930;IPR006447	DOMAIN:SANT/Myb;"DOMAIN:Homeodomain-like";"DOMAIN:Myb_dom";"DOMAIN:Myb_dom_plants"
Sh_Salba_v2_00267	IPR001005;IPR009057;IPR017930;IPR006447	DOMAIN:SANT/Myb;"DOMAIN:Homeodomain-like";"DOMAIN:Myb_dom";"DOMAIN:Myb_dom_plants"
Sh_Salba_v2_00268	IPR001005;IPR009057;IPR017930;IPR006447	DOMAIN:SANT/Myb;"DOMAIN:Homeodomain-like";"DOMAIN:Myb_dom";"DOMAIN:Myb_dom_plants"
Sh_Salba_v2_00269	IPR001005;IPR009057;IPR017930;IPR006447	DOMAIN:SANT/Myb;"DOMAIN:Homeodomain-like";"DOMAIN:Myb_dom";"DOMAIN:Myb_dom_plants"
Sh_Salba_v2_00270	IPR013083;IPR012866	DOMAIN:Znf_RING/FYVE/PHD;"FAMILY:DUF1644"
Sh_Salba_v2_00271	IPR013083;IPR012866	DOMAIN:Znf_RING/FYVE/PHD;"FAMILY:DUF1644"
Sh_Salba_v2_00272	IPR013763;IPR013922	DOMAIN:Cyclin-like;"FAMILY:Cyclin_PHO80-like"
Sh_Salba_v2_00273	IPR003690	FAMILY:MTERF
Sh_Salba_v2_00275	IPR008974;IPR002083;IPR011333;IPR000210	DOMAIN:TRAF-like;"DOMAIN:MATH/TRAF_dom";"DOMAIN:SKP1/BTB/POZ";"DOMAIN:BTB/POZ_dom"
Sh_Salba_v2_00276	IPR013921	FAMILY:Mediator_Med20
Sh_Salba_v2_00277	IPR001128;IPR017972;IPR002401	FAMILY:Cyt_P450;"CONSERVED_SITE:Cyt_P450_CS";"FAMILY:Cyt_P450_E_grp-I"
Sh_Salba_v2_00278	IPR004827;IPR020983	DOMAIN:bZIP;"DOMAIN:Basic_leucine-zipper_C"
Sh_Salba_v2_00280	IPR017986;IPR019775;IPR015943;IPR001680;IPR011047	DOMAIN:WD40_repeat_dom;"CONSERVED_SITE:WD40_repeat_CS";"DOMAIN:WD40/YVTN_repeat-like_dom";"REPEAT:WD40_repeat";"DOMAIN:Quinoprotein_ADH-like_supfam"
Sh_Salba_v2_00285	IPR011991;IPR014892	DOMAIN:WHTH_DNA-bd_dom;"DOMAIN:RPA_C"
Sh_Salba_v2_00289	IPR023393;IPR000916;IPR024948	DOMAIN:START-like_dom;"DOMAIN:Bet_v_I/MLP";"DOMAIN:MLP_dom"
Sh_Salba_v2_00289	IPR023393;IPR000916	DOMAIN:START-like_dom;"DOMAIN:Bet_v_I/MLP"
Sh_Salba_v2_00292	IPR000316	FAMILY:Metallthion_15
Sh_Salba_v2_00294	IPR004827;IPR020983	DOMAIN:bZIP;"DOMAIN:Basic_leucine-zipper_C"
Sh_Salba_v2_00295	IPR000571;IPR000504;IPR012677;IPR003954;IPR009145	DOMAIN:Znf_CCCH;"DOMAIN:RRM_dom";"DOMAIN:Nucleotide-bd_a/b_plait";"DOMAIN:RRM_dom_euk";"FAMILY:U2AF_small"
Sh_Salba_v2_00298	IPR000571;IPR000504;IPR012677;IPR003954;IPR009145	DOMAIN:Znf_CCCH;"DOMAIN:RRM_dom";"DOMAIN:Nucleotide-bd_a/b_plait";"DOMAIN:RRM_dom_euk";"FAMILY:U2AF_small"
Sh_Salba_v2_00300	IPR000571;IPR000504;IPR012677;IPR003954;IPR009145	DOMAIN:Znf_CCCH;"DOMAIN:RRM_dom";"DOMAIN:Nucleotide-bd_a/b_plait";"DOMAIN:RRM_dom_euk";"FAMILY:U2AF_small"
Sh_Salba_v2_00303	IPR011051;IPR006045;IPR014710;IPR001929;IPR019780	DOMAIN:RmlC_Cupin;"DOMAIN:Cupin_1";"DOMAIN:RmlC-like_jellyroll";"FAMILY:Germin";"BINDING_SITE:Germin_Mn-BS"
Sh_Salba_v2_00305	IPR011051;IPR006045;IPR014710;IPR001929;IPR019780	DOMAIN:RmlC_Cupin;"DOMAIN:Cupin_1";"DOMAIN:RmlC-like_jellyroll";"FAMILY:Germin";"BINDING_SITE:Germin_Mn-BS"
Sh_Salba_v2_00315	IPR029071;IPR004241	DOMAIN:Ubiquitin-rel_dom;"FAMILY:Atg8-like"
Sh_Salba_v2_00316	IPR023271;IPR000425	DOMAIN:Aquaporin-like;"FAMILY:MIP"
Sh_Salba_v2_00316	IPR023271;IPR000425	DOMAIN:Aquaporin-like;"FAMILY:MIP"
Sh_Salba_v2_00317	IPR023271;IPR000425	DOMAIN:Aquaporin-like;"FAMILY:MIP"
Sh_Salba_v2_00318	IPR022796;IPR001344;IPR023329	FAMILY:Chloroa_b-bind;"FAMILY:Chloro_AB-bd_pln";"DOMAIN:Chlorophyll_a/b-bd_dom"
Sh_Salba_v2_00320	IPR022796;IPR001344;IPR023329	FAMILY:Chloroa_b-bind;"FAMILY:Chloro_AB-bd_pln";"DOMAIN:Chlorophyll_a/b-bd_dom"
Sh_Salba_v2_00322	IPR016090	DOMAIN:PLipase_A2_dom
Sh_Salba_v2_00323	IPR016090	DOMAIN:PLipase_A2_dom
Sh_Salba_v2_00324	IPR016140;IPR000528	DOMAIN:Bifunc_inhib/LTP/seed_store;"FAMILY:Plant_LTP"
Sh_Salba_v2_00325	IPR016140;IPR000528	DOMAIN:Bifunc_inhib/LTP/seed_store;"FAMILY:Plant_LTP"
Sh_Salba_v2_00326	IPR016140;IPR000528	DOMAIN:Bifunc_inhib/LTP/seed_store;"FAMILY:Plant_LTP"
Sh_Salba_v2_00327	IPR016140;IPR000528	DOMAIN:Bifunc_inhib/LTP/seed_store;"FAMILY:Plant_LTP"
Sh_Salba_v2_00329	IPR018097;IPR000152;IPR001881;IPR000742;IPR009030;IPR013320	CONSERVED_SITE:EGF_Ca-bd_CS;"PTM:EGF-type_Asp/Asn_hydroxyl_site";"DOMAIN:EGF-like_Ca-bd_dom";"DOMAIN:EGF-like_dom";"DOMAIN:Growth_fac_rcpt_";"DOMAIN:ConA-like_dom"
Sh_Salba_v2_00334	IPR025287	DOMAIN:WAK_GUB
Sh_Salba_v2_00334	IPR002290;IPR001881;IPR000742;IPR013320;IPR011009;IPR008271;IPR000719;IPR000152;IPR018097;IPR025287	DOMAIN:Ser/Thr_dual-sp_kinase;"DOMAIN:EGF-like_Ca-bd_dom";"DOMAIN:EGF-like_dom";"DOMAIN:ConA-like_dom";"DOMAIN:Kinase-like_dom";"ACTIVE_SITE:Ser/Thr_kinase_AS";"DOMAIN:Prot_kinase_dom";"PTM:EGF-type_Asp/Asn_hydroxyl_site";"CONSERVED_SITE:EGF_Ca-bd_CS";"DOMAIN:WAK_GUB"
Sh_Salba_v2_00335	IPR002290;IPR001881;IPR000742;IPR013320;IPR011009;IPR008271;IPR000719;IPR000152;IPR018097	DOMAIN:Ser/Thr_dual-sp_kinase;"DOMAIN:EGF-like_Ca-bd_dom";"DOMAIN:EGF-like_dom";"DOMAIN:ConA-like_dom";"DOMAIN:Kinase-like_dom";"ACTIVE_SITE:Ser/Thr_kinase_AS";"DOMAIN:Prot_kinase_dom";"PTM:EGF-type_Asp/Asn_hydroxyl_site";"CONSERVED_SITE:EGF_Ca-bd_CS"
Sh_Salba_v2_00335	IPR025287	DOMAIN:WAK_GUB
Sh_Salba_v2_00339	IPR017441;IPR002290;IPR001881;IPR000742;IPR013320;IPR011009;IPR008271;IPR000152;IPR000719;IPR018097;IPR025287	BINDING_SITE:Protein_kinase_ATP_BS;"DOMAIN:Ser/Thr_dual-sp_kinase";"DOMAIN:EGF-like_Ca-bd_dom";"DOMAIN:EGF-like_dom";"DOMAIN:ConA-like_dom";"DOMAIN:Kinase-like_dom";"ACTIVE_SITE:Ser/Thr_kinase_AS";"PTM:EGF-type_Asp/Asn_hydroxyl_site";"DOMAIN:Prot_kinase_dom";"CONSERVED_SITE:EGF_Ca-bd_CS";"DOMAIN:WAK_GUB"
Sh_Salba_v2_00339	IPR025287	DOMAIN:WAK_GUB
Sh_Salba_v2_00341	IPR017441;IPR002290;IPR001881;IPR000742;IPR013320;IPR011009;IPR008271;IPR018097;IPR000719;IPR000152;IPR025287	BINDING_SITE:Protein_kinase_ATP_BS;"DOMAIN:Ser/Thr_dual-sp_kinase";"DOMAIN:EGF-like_Ca-bd_dom";"DOMAIN:EGF-like_dom";"DOMAIN:ConA-like_dom";"DOMAIN:Kinase-like_dom";"ACTIVE_SITE:Ser/Thr_kinase_AS";"CONSERVED_SITE:EGF_Ca-bd_CS";"DOMAIN:Prot_kinase_dom";"PTM:EGF-type_Asp/Asn_hydroxyl_site";"DOMAIN:WAK_GUB"
Sh_Salba_v2_00346	IPR002290;IPR001881;IPR000742;IPR013320;IPR011009;IPR008271;IPR000719;IPR018097;IPR000152;IPR025287	DOMAIN:Ser/Thr_dual-sp_kinase;"DOMAIN:EGF-like_Ca-bd_dom";"DOMAIN:EGF-like_dom";"DOMAIN:ConA-like_dom";"DOMAIN:Kinase-like_dom";"ACTIVE_SITE:Ser/Thr_kinase_AS";"DOMAIN:Prot_kinase_dom";"CONSERVED_SITE:EGF_Ca-bd_CS";"PTM:EGF-type_Asp/Asn_hydroxyl_site";"DOMAIN:WAK_GUB"
Sh_Salba_v2_00347	IPR002290;IPR001881;IPR000742;IPR013320;IPR011009;IPR008271;IPR000719;IPR000152;IPR018097;IPR025287	DOMAIN:Ser/Thr_dual-sp_kinase;"DOMAIN:EGF-like_Ca-bd_dom";"DOMAIN:EGF-like_dom";"DOMAIN:ConA-like_dom";"DOMAIN:Kinase-like_dom";"ACTIVE_SITE:Ser/Thr_kinase_AS";"DOMAIN:Prot_kinase_dom";"PTM:EGF-type_Asp/Asn_hydroxyl_site";"CONSERVED_SITE:EGF_Ca-bd_CS";"DOMAIN:WAK_GUB"
Sh_Salba_v2_00347	IPR025287	DOMAIN:WAK_GUB
Sh_Salba_v2_00348	IPR002290;IPR001881;IPR000742;IPR013320;IPR011009;IPR008271;IPR000719;IPR000152;IPR018097	DOMAIN:Ser/Thr_dual-sp_kinase;"DOMAIN:EGF-like_Ca-bd_dom";"DOMAIN:EGF-like_dom";"DOMAIN:ConA-like_dom";"DOMAIN:Kinase-like_dom";"ACTIVE_SITE:Ser/Thr_kinase_AS";"DOMAIN:Prot_kinase_dom";"PTM:EGF-type_Asp/Asn_hydroxyl_site";"CONSERVED_SITE:EGF_Ca-bd_CS"
Sh_Salba_v2_00348	IPR025287	DOMAIN:WAK_GUB
Sh_Salba_v2_00349	IPR002290;IPR001881;IPR000742;IPR013320;IPR011009;IPR008271;IPR000152;IPR000719;IPR018097;IPR025287	DOMAIN:Ser/Thr_dual-sp_kinase;"DOMAIN:EGF-like_Ca-bd_dom";"DOMAIN:EGF-like_dom";"DOMAIN:ConA-like_dom";"DOMAIN:Kinase-like_dom";"ACTIVE_SITE:Ser/Thr_kinase_AS";"PTM:EGF-type_Asp/Asn_hydroxyl_site";"DOMAIN:Prot_kinase_dom";"CONSERVED_SITE:EGF_Ca-bd_CS";"DOMAIN:WAK_GUB"
Sh_Salba_v2_00351	IPR025287	DOMAIN:WAK_GUB
Sh_Salba_v2_00352	IPR025287	DOMAIN:WAK_GUB
Sh_Salba_v2_00355	IPR025287	DOMAIN:WAK_GUB
Sh_Salba_v2_00356	IPR002290;IPR001881;IPR000742;IPR009030;IPR013320;IPR011009;IPR008271;IPR000719;IPR000152;IPR018097	DOMAIN:Ser/Thr_dual-sp_kinase;"DOMAIN:EGF-like_Ca-bd_dom";"DOMAIN:EGF-like_dom";"DOMAIN:Growth_fac_rcpt_";"DOMAIN:ConA-like_dom";"DOMAIN:Kinase-like_dom";"ACTIVE_SITE:Ser/Thr_kinase_AS";"DOMAIN:Prot_kinase_dom";"PTM:EGF-type_Asp/Asn_hydroxyl_site";"CONSERVED_SITE:EGF_Ca-bd_CS"
Sh_Salba_v2_00357	IPR002290;IPR001881;IPR000742;IPR013320;IPR011009;IPR008271;IPR000152;IPR000719;IPR018097;IPR025287	DOMAIN:Ser/Thr_dual-sp_kinase;"DOMAIN:EGF-like_Ca-bd_dom";"DOMAIN:EGF-like_dom";"DOMAIN:ConA-like_dom";"DOMAIN:Kinase-like_dom";"ACTIVE_SITE:Ser/Thr_kinase_AS";"PTM:EGF-type_Asp/Asn_hydroxyl_site";"DOMAIN:Prot_kinase_dom";"CONSERVED_SITE:EGF_Ca-bd_CS";"DOMAIN:WAK_GUB"
Sh_Salba_v2_00358	IPR002290;IPR001881;IPR000742;IPR013320;IPR011009;IPR008271;IPR000719;IPR018097;IPR000152;IPR025287	DOMAIN:Ser/Thr_dual-sp_kinase;"DOMAIN:EGF-like_Ca-bd_dom";"DOMAIN:EGF-like_dom";"DOMAIN:ConA-like_dom";"DOMAIN:Kinase-like_dom";"ACTIVE_SITE:Ser/Thr_kinase_AS";"DOMAIN:Prot_kinase_dom";"CONSERVED_SITE:EGF_Ca-bd_CS";"PTM:EGF-type_Asp/Asn_hydroxyl_site";"DOMAIN:WAK_GUB"
Sh_Salba_v2_00359	IPR002290;IPR001881;IPR000742;IPR013320;IPR011009;IPR008271;IPR000719;IPR018097;IPR000152;IPR025287	DOMAIN:Ser/Thr_dual-sp_kinase;"DOMAIN:EGF-like_Ca-bd_dom";"DOMAIN:EGF-like_dom";"DOMAIN:ConA-like_dom";"DOMAIN:Kinase-like_dom";"ACTIVE_SITE:Ser/Thr_kinase_AS";"DOMAIN:Prot_kinase_dom";"CONSERVED_SITE:EGF_Ca-bd_CS";"PTM:EGF-type_Asp/Asn_hydroxyl_site";"DOMAIN:WAK_GUB"
Sh_Salba_v2_00364	IPR023271;IPR000425	DOMAIN:Aquaporin-like;"FAMILY:MIP"
Sh_Salba_v2_00364	IPR023271;IPR000425	DOMAIN:Aquaporin-like;"FAMILY:MIP"
Sh_Salba_v2_00366	IPR023271;IPR000425	DOMAIN:Aquaporin-like;"FAMILY:MIP"
Sh_Salba_v2_00366	IPR023271;IPR000425	DOMAIN:Aquaporin-like;"FAMILY:MIP"
Sh_Salba_v2_00367	IPR023271;IPR000425	DOMAIN:Aquaporin-like;"FAMILY:MIP"
Sh_Salba_v2_00367	IPR023271;IPR000425	DOMAIN:Aquaporin-like;"FAMILY:MIP"
Sh_Salba_v2_00371	IPR011990;IPR013026;IPR019734	DOMAIN:TPR-like_helical_dom;"DOMAIN:TPR-contain_dom";"REPEAT:TPR_repeat"
Sh_Salba_v2_00388	IPR010982;IPR013729;IPR001387	DOMAIN:Lambda_DNA-bd_dom;"DOMAIN:MBF1_N";"DOMAIN:Cro/C1-type_HTH"
Sh_Salba_v2_00389	IPR010982;IPR013729;IPR001387	DOMAIN:Lambda_DNA-bd_dom;"DOMAIN:MBF1_N";"DOMAIN:Cro/C1-type_HTH"
Sh_Salba_v2_00391	IPR013729	DOMAIN:MBF1_N
Sh_Salba_v2_00391	IPR010982;IPR001387	DOMAIN:Lambda_DNA-bd_dom;"DOMAIN:Cro/C1-type_HTH"
Sh_Salba_v2_00392	IPR010982;IPR001387	DOMAIN:Lambda_DNA-bd_dom;"DOMAIN:Cro/C1-type_HTH"
Sh_Salba_v2_00393	IPR010982;IPR013729;IPR001387	DOMAIN:Lambda_DNA-bd_dom;"DOMAIN:MBF1_N";"DOMAIN:Cro/C1-type_HTH"
Sh_Salba_v2_00394	IPR010982;IPR001387	DOMAIN:Lambda_DNA-bd_dom;"DOMAIN:Cro/C1-type_HTH"
Sh_Salba_v2_00395	IPR010982;IPR001387	DOMAIN:Lambda_DNA-bd_dom;"DOMAIN:Cro/C1-type_HTH"
Sh_Salba_v2_00395	IPR013729	DOMAIN:MBF1_N
Sh_Salba_v2_00402	IPR000719;IPR002290;IPR011009;IPR008271	DOMAIN:Prot_kinase_dom;"DOMAIN:Ser/Thr_dual-sp_kinase";"DOMAIN:Kinase-like_dom";"ACTIVE_SITE:Ser/Thr_kinase_AS"
Sh_Salba_v2_00402	IPR017441;IPR000719;IPR011009	BINDING_SITE:Protein_kinase_ATP_BS;"DOMAIN:Prot_kinase_dom";"DOMAIN:Kinase-like_dom"
Sh_Salba_v2_00412	IPR012881	FAMILY:DUF1685
Sh_Salba_v2_00427	IPR006379;IPR001830;IPR023214;IPR003337	FAMILY:HAD-SF_hydro_IIB;"DOMAIN:Glyco_trans_20";"DOMAIN:HAD-like_dom";"FAMILY:Trehalose_PPase"
Sh_Salba_v2_00438	IPR004827;IPR029803	DOMAIN:bZIP;"FAMILY:ABI5"
Sh_Salba_v2_00440	IPR004827;IPR029803	DOMAIN:bZIP;"FAMILY:ABI5"
Sh_Salba_v2_00442	IPR004316	FAMILY:SWEET_sugar_transpr
Sh_Salba_v2_00446	IPR001087;IPR013830	DOMAIN:GDSL;"DOMAIN:SGNH_hydro"
Sh_Salba_v2_00449	IPR013830	DOMAIN:SGNH_hydro
Sh_Salba_v2_00450	IPR001087;IPR013830	DOMAIN:GDSL;"DOMAIN:SGNH_hydro"
Sh_Salba_v2_00455	IPR006501	DOMAIN:Pectinesterase_inhib_dom
Sh_Salba_v2_00456	IPR006501	DOMAIN:Pectinesterase_inhib_dom
Sh_Salba_v2_00462	IPR016177;IPR001471	DOMAIN:DNA-bd_dom;"DOMAIN:AP2/ERF_dom"
Sh_Salba_v2_00464	IPR023271;IPR022357;IPR000425	DOMAIN:Aquaporin-like;"CONSERVED_SITE:MIP_CS";"FAMILY:MIP"
Sh_Salba_v2_00470	IPR000425	FAMILY:MIP
Sh_Salba_v2_00471	IPR023271;IPR022357;IPR000425	DOMAIN:Aquaporin-like;"CONSERVED_SITE:MIP_CS";"FAMILY:MIP"
Sh_Salba_v2_00484	IPR000504;IPR012677	DOMAIN:RRM_dom;"DOMAIN:Nucleotide-bd_a/b_plait"
Sh_Salba_v2_00485	IPR000504;IPR012677	DOMAIN:RRM_dom;"DOMAIN:Nucleotide-bd_a/b_plait"
Sh_Salba_v2_00489	IPR000504;IPR012677;IPR003954	DOMAIN:RRM_dom;"DOMAIN:Nucleotide-bd_a/b_plait";"DOMAIN:RRM_dom_euk"
Sh_Salba_v2_00490	IPR000504;IPR012677;IPR003954	DOMAIN:RRM_dom;"DOMAIN:Nucleotide-bd_a/b_plait";"DOMAIN:RRM_dom_euk"
Sh_Salba_v2_00491	IPR000504;IPR012677;IPR003954	DOMAIN:RRM_dom;"DOMAIN:Nucleotide-bd_a/b_plait";"DOMAIN:RRM_dom_euk"
Sh_Salba_v2_00505	IPR003690	FAMILY:MTERF
Sh_Salba_v2_00509	IPR003690	FAMILY:MTERF
Sh_Salba_v2_00512	IPR003690	FAMILY:MTERF
Sh_Salba_v2_00513	IPR003690	FAMILY:MTERF
Sh_Salba_v2_00516	IPR003690	FAMILY:MTERF
Sh_Salba_v2_00523	IPR003690	FAMILY:MTERF
Sh_Salba_v2_00525	IPR003690	FAMILY:MTERF
Sh_Salba_v2_00526	IPR003690	FAMILY:MTERF
Sh_Salba_v2_00530	IPR003690	FAMILY:MTERF
Sh_Salba_v2_00531	IPR003690	FAMILY:MTERF
Sh_Salba_v2_00533	IPR003690	FAMILY:MTERF
Sh_Salba_v2_00536	IPR003690	FAMILY:MTERF
Sh_Salba_v2_00537	IPR003690	FAMILY:MTERF
Sh_Salba_v2_00543	IPR003690	FAMILY:MTERF
Sh_Salba_v2_00545	IPR003690	FAMILY:MTERF
Sh_Salba_v2_00548	IPR003690	FAMILY:MTERF
Sh_Salba_v2_00551	IPR003690	FAMILY:MTERF
Sh_Salba_v2_00552	IPR003690	FAMILY:MTERF
Sh_Salba_v2_00556	IPR003690	FAMILY:MTERF
Sh_Salba_v2_00558	IPR030182	FAMILY:PUP_plant
Sh_Salba_v2_00564	IPR006041	FAMILY:Pollen_Ole_e1_allergen
Sh_Salba_v2_00566	IPR015797	DOMAIN:NUDIX_hydrolase_dom-like
Sh_Salba_v2_00568	IPR015797	DOMAIN:NUDIX_hydrolase_dom-like
Sh_Salba_v2_00569	IPR001810;IPR006553;IPR032675	DOMAIN:F-box_dom;"REPEAT:Leu-rich_rpt_Cys-con_subtyp";"DOMAIN:L_dom-like"
Sh_Salba_v2_00576	IPR029044	DOMAIN:Nucleotide-diphossugar_trans
Sh_Salba_v2_00582	IPR013878;IPR011989;IPR016024	FAMILY:Mo25;"DOMAIN:ARM-like";"DOMAIN:ARM-type_fold"
Sh_Salba_v2_00582	IPR013878;IPR011989;IPR016024	FAMILY:Mo25;"DOMAIN:ARM-like";"DOMAIN:ARM-type_fold"
Sh_Salba_v2_00584	IPR013878;IPR011989;IPR016024	FAMILY:Mo25;"DOMAIN:ARM-like";"DOMAIN:ARM-type_fold"
Sh_Salba_v2_00584	IPR013878;IPR011989;IPR016024	FAMILY:Mo25;"DOMAIN:ARM-like";"DOMAIN:ARM-type_fold"
Sh_Salba_v2_00586	IPR013878;IPR011989;IPR016024	FAMILY:Mo25;"DOMAIN:ARM-like";"DOMAIN:ARM-type_fold"
Sh_Salba_v2_00586	IPR013878;IPR011989;IPR016024	FAMILY:Mo25;"DOMAIN:ARM-like";"DOMAIN:ARM-type_fold"
Sh_Salba_v2_00588	IPR013878;IPR011989;IPR016024	FAMILY:Mo25;"DOMAIN:ARM-like";"DOMAIN:ARM-type_fold"
Sh_Salba_v2_00591	IPR013878;IPR011989;IPR016024	FAMILY:Mo25;"DOMAIN:ARM-like";"DOMAIN:ARM-type_fold"
Sh_Salba_v2_00591	IPR013878;IPR011989;IPR016024	FAMILY:Mo25;"DOMAIN:ARM-like";"DOMAIN:ARM-type_fold"
Sh_Salba_v2_00592	IPR013878;IPR011989;IPR016024	FAMILY:Mo25;"DOMAIN:ARM-like";"DOMAIN:ARM-type_fold"
Sh_Salba_v2_00593	IPR013878;IPR011989;IPR016024	FAMILY:Mo25;"DOMAIN:ARM-like";"DOMAIN:ARM-type_fold"
Sh_Salba_v2_00593	IPR013878;IPR011989;IPR016024	FAMILY:Mo25;"DOMAIN:ARM-like";"DOMAIN:ARM-type_fold"
Sh_Salba_v2_00596	IPR013878;IPR011989;IPR016024	FAMILY:Mo25;"DOMAIN:ARM-like";"DOMAIN:ARM-type_fold"
Sh_Salba_v2_00600	IPR006594	DOMAIN:LisH
Sh_Salba_v2_00602	IPR006594	DOMAIN:LisH
Sh_Salba_v2_00602	IPR024964;IPR027370;IPR013083;IPR013144	DOMAIN:CTLH/CRA;"DOMAIN:Znf-RING_LisH";"DOMAIN:Znf_RING/FYVE/PHD";"DOMAIN:CRA_dom"
Sh_Salba_v2_00603	IPR024964;IPR006595;IPR006594;IPR013144	DOMAIN:CTLH/CRA;"DOMAIN:CTLH_C";"DOMAIN:LisH";"DOMAIN:CRA_dom"
Sh_Salba_v2_00604	IPR024964;IPR027370;IPR013083;IPR006595;IPR006594;IPR013144	DOMAIN:CTLH/CRA;"DOMAIN:Znf-RING_LisH";"DOMAIN:Znf_RING/FYVE/PHD";"DOMAIN:CTLH_C";"DOMAIN:LisH";"DOMAIN:CRA_dom"
Sh_Salba_v2_00605	IPR023395;IPR018108	DOMAIN:Mt_carrier_dom;"REPEAT:Mitochondrial_sb/sol_carrier"
Sh_Salba_v2_00605	IPR023395;IPR018108	DOMAIN:Mt_carrier_dom;"REPEAT:Mitochondrial_sb/sol_carrier"
Sh_Salba_v2_00607	IPR023395;IPR018108	DOMAIN:Mt_carrier_dom;"REPEAT:Mitochondrial_sb/sol_carrier"
Sh_Salba_v2_00609	IPR002213	FAMILY:UDP_glucos_trans
Sh_Salba_v2_00610	IPR002213	FAMILY:UDP_glucos_trans
Sh_Salba_v2_00613	IPR002190	DOMAIN:MHD_dom
Sh_Salba_v2_00616	IPR002182;IPR027417;IPR032675	DOMAIN:NB-ARC;"DOMAIN:P-loop_NTPase";"DOMAIN:L_dom-like"
Sh_Salba_v2_00618	IPR002182;IPR027417;IPR032675	DOMAIN:NB-ARC;"DOMAIN:P-loop_NTPase";"DOMAIN:L_dom-like"
Sh_Salba_v2_00620	IPR006766	FAMILY:Phosphate-induced_prot1
Sh_Salba_v2_00620	IPR002182;IPR027417;IPR032675	DOMAIN:NB-ARC;"DOMAIN:P-loop_NTPase";"DOMAIN:L_dom-like"
Sh_Salba_v2_00621	IPR006766	FAMILY:Phosphate-induced_prot1
Sh_Salba_v2_00627	IPR000719;IPR002290;IPR011009;IPR008271	DOMAIN:Prot_kinase_dom;"DOMAIN:Ser/Thr_dual-sp_kinase";"DOMAIN:Kinase-like_dom";"ACTIVE_SITE:Ser/Thr_kinase_AS"
Sh_Salba_v2_00631	IPR000719;IPR002290;IPR011009;IPR008271	DOMAIN:Prot_kinase_dom;"DOMAIN:Ser/Thr_dual-sp_kinase";"DOMAIN:Kinase-like_dom";"ACTIVE_SITE:Ser/Thr_kinase_AS"
Sh_Salba_v2_00633	IPR012280;IPR000534;IPR016040;IPR005986;IPR012080	DOMAIN:Semialdhyde_DH_dimer_dom;"DOMAIN:Semialdehyde_DH_NAD-bd";"DOMAIN:NAD(P)-bd_dom";"FAMILY:Asp_semialdehyde_DH_beta";"FAMILY:Asp_semialdehyde_DH"
Sh_Salba_v2_00634	IPR012280;IPR000534;IPR016040;IPR005986;IPR012080	DOMAIN:Semialdhyde_DH_dimer_dom;"DOMAIN:Semialdehyde_DH_NAD-bd";"DOMAIN:NAD(P)-bd_dom";"FAMILY:Asp_semialdehyde_DH_beta";"FAMILY:Asp_semialdehyde_DH"
Sh_Salba_v2_00637	IPR012280;IPR000534;IPR016040	DOMAIN:Semialdhyde_DH_dimer_dom;"DOMAIN:Semialdehyde_DH_NAD-bd";"DOMAIN:NAD(P)-bd_dom"
Sh_Salba_v2_00639	IPR020806;IPR009081;IPR003231;IPR006162	DOMAIN:PKS_PP-bd;"DOMAIN:Acyl_carrier_prot-like";"FAMILY:Acyl_carrier";"PTM:Ppantetheine_attach_site"
Sh_Salba_v2_00640	IPR003231;IPR009081	FAMILY:Acyl_carrier;"DOMAIN:Acyl_carrier_prot-like"
Sh_Salba_v2_00640	IPR009081	DOMAIN:Acyl_carrier_prot-like
Sh_Salba_v2_00643	IPR020806;IPR009081;IPR003231;IPR006162	DOMAIN:PKS_PP-bd;"DOMAIN:Acyl_carrier_prot-like";"FAMILY:Acyl_carrier";"PTM:Ppantetheine_attach_site"
Sh_Salba_v2_00645	IPR002495;IPR029044	FAMILY:Glyco_trans_8;"DOMAIN:Nucleotide-diphossugar_trans"
Sh_Salba_v2_00664	IPR023214	DOMAIN:HAD-like_dom
Sh_Salba_v2_00665	IPR006439;IPR023214	FAMILY:HAD-SF_hydro_IA;"DOMAIN:HAD-like_dom"
Sh_Salba_v2_00666	IPR006439;IPR023214	FAMILY:HAD-SF_hydro_IA;"DOMAIN:HAD-like_dom"
Sh_Salba_v2_00669	IPR023214	DOMAIN:HAD-like_dom
Sh_Salba_v2_00669	IPR023214	DOMAIN:HAD-like_dom
Sh_Salba_v2_00670	IPR006439;IPR023214	FAMILY:HAD-SF_hydro_IA;"DOMAIN:HAD-like_dom"
Sh_Salba_v2_00670	IPR023214	DOMAIN:HAD-like_dom
Sh_Salba_v2_00670	IPR023214	DOMAIN:HAD-like_dom
Sh_Salba_v2_00674	IPR018527;IPR024935;IPR024934;IPR004039	BINDING_SITE:Rubredoxin_Fe_BS;"DOMAIN:Rubredoxin_dom";"DOMAIN:Rubredoxin-like_dom";"DOMAIN:Rubredoxin-type_fold"
Sh_Salba_v2_00677	IPR025756	DOMAIN:Myb_CC_LHEQLE
Sh_Salba_v2_00677	IPR009057;IPR025756;IPR006447	DOMAIN:Homeodomain-like;"DOMAIN:Myb_CC_LHEQLE";"DOMAIN:Myb_dom_plants"
Sh_Salba_v2_00678	IPR009057;IPR025756	DOMAIN:Homeodomain-like;"DOMAIN:Myb_CC_LHEQLE"
Sh_Salba_v2_00679	IPR001005;IPR025756;IPR009057;IPR017930;IPR006447	DOMAIN:SANT/Myb;"DOMAIN:Myb_CC_LHEQLE";"DOMAIN:Homeodomain-like";"DOMAIN:Myb_dom";"DOMAIN:Myb_dom_plants"
Sh_Salba_v2_00685	IPR023395;IPR018108	DOMAIN:Mt_carrier_dom;"REPEAT:Mitochondrial_sb/sol_carrier"
Sh_Salba_v2_00689	IPR023395;IPR018108	DOMAIN:Mt_carrier_dom;"REPEAT:Mitochondrial_sb/sol_carrier"
Sh_Salba_v2_00690	IPR023395;IPR018108	DOMAIN:Mt_carrier_dom;"REPEAT:Mitochondrial_sb/sol_carrier"
Sh_Salba_v2_00690	IPR023395;IPR018108	DOMAIN:Mt_carrier_dom;"REPEAT:Mitochondrial_sb/sol_carrier"
Sh_Salba_v2_00691	IPR023395;IPR018108	DOMAIN:Mt_carrier_dom;"REPEAT:Mitochondrial_sb/sol_carrier"
Sh_Salba_v2_00691	IPR023395;IPR018108	DOMAIN:Mt_carrier_dom;"REPEAT:Mitochondrial_sb/sol_carrier"
Sh_Salba_v2_00692	IPR023395;IPR018108	DOMAIN:Mt_carrier_dom;"REPEAT:Mitochondrial_sb/sol_carrier"
Sh_Salba_v2_00693	IPR023395;IPR018108	DOMAIN:Mt_carrier_dom;"REPEAT:Mitochondrial_sb/sol_carrier"
Sh_Salba_v2_00693	IPR023395;IPR018108	DOMAIN:Mt_carrier_dom;"REPEAT:Mitochondrial_sb/sol_carrier"
Sh_Salba_v2_00694	IPR023395;IPR018108	DOMAIN:Mt_carrier_dom;"REPEAT:Mitochondrial_sb/sol_carrier"
Sh_Salba_v2_00695	IPR023395;IPR018108	DOMAIN:Mt_carrier_dom;"REPEAT:Mitochondrial_sb/sol_carrier"
Sh_Salba_v2_00695	IPR023395;IPR018108	DOMAIN:Mt_carrier_dom;"REPEAT:Mitochondrial_sb/sol_carrier"
Sh_Salba_v2_00697	IPR023395;IPR018108	DOMAIN:Mt_carrier_dom;"REPEAT:Mitochondrial_sb/sol_carrier"
Sh_Salba_v2_00697	IPR023395;IPR018108	DOMAIN:Mt_carrier_dom;"REPEAT:Mitochondrial_sb/sol_carrier"
Sh_Salba_v2_00698	IPR008511	FAMILY:Protein_BYPASS-related
Sh_Salba_v2_00700	IPR017441;IPR018247;IPR002290;IPR011992;IPR002048;IPR011009;IPR008271;IPR000719	BINDING_SITE:Protein_kinase_ATP_BS;"BINDING_SITE:EF_Hand_1_Ca_BS";"DOMAIN:Ser/Thr_dual-sp_kinase";"DOMAIN:EF-hand-dom_pair";"DOMAIN:EF_hand_dom";"DOMAIN:Kinase-like_dom";"ACTIVE_SITE:Ser/Thr_kinase_AS";"DOMAIN:Prot_kinase_dom"
Sh_Salba_v2_00706	IPR027417	DOMAIN:P-loop_NTPase
Sh_Salba_v2_00707	IPR006140;IPR016040	DOMAIN:D-isomer_DH_NAD-bd;"DOMAIN:NAD(P)-bd_dom"
Sh_Salba_v2_00709	IPR006139;IPR006140;IPR029753;IPR016040	DOMAIN:D-isomer_2_OHA_DH_cat_dom;"DOMAIN:D-isomer_DH_NAD-bd";"CONSERVED_SITE:D-isomer_DH_CS";"DOMAIN:NAD(P)-bd_dom"
Sh_Salba_v2_00710	IPR006139;IPR016040	DOMAIN:D-isomer_2_OHA_DH_cat_dom;"DOMAIN:NAD(P)-bd_dom"
Sh_Salba_v2_00710	IPR006140;IPR029753;IPR016040	DOMAIN:D-isomer_DH_NAD-bd;"CONSERVED_SITE:D-isomer_DH_CS";"DOMAIN:NAD(P)-bd_dom"
Sh_Salba_v2_00711	IPR006139;IPR006140;IPR016040	DOMAIN:D-isomer_2_OHA_DH_cat_dom;"DOMAIN:D-isomer_DH_NAD-bd";"DOMAIN:NAD(P)-bd_dom"
Sh_Salba_v2_00711	IPR006140;IPR016040	DOMAIN:D-isomer_DH_NAD-bd;"DOMAIN:NAD(P)-bd_dom"
Sh_Salba_v2_00712	IPR006139;IPR016040	DOMAIN:D-isomer_2_OHA_DH_cat_dom;"DOMAIN:NAD(P)-bd_dom"
Sh_Salba_v2_00715	IPR004159	FAMILY:Put_SAM_MeTrfase
Sh_Salba_v2_00715	IPR000164;IPR009072;IPR007125	FAMILY:Histone_H3/CENP-A;"DOMAIN:Histone-fold";"DOMAIN:Histone_H2A/H2B/H3"
Sh_Salba_v2_00716	IPR000164;IPR009072;IPR007125	FAMILY:Histone_H3/CENP-A;"DOMAIN:Histone-fold";"DOMAIN:Histone_H2A/H2B/H3"
Sh_Salba_v2_00719	IPR004159;IPR029063	FAMILY:Put_SAM_MeTrfase;"DOMAIN:SAM-dependent_MTases"
Sh_Salba_v2_00723	IPR001854	FAMILY:Ribosomal_L29
Sh_Salba_v2_00726	IPR001854	FAMILY:Ribosomal_L29
Sh_Salba_v2_00729	IPR001104	DOMAIN:3-oxo-5_a-steroid_4-DH_C
Sh_Salba_v2_00732	IPR013718;IPR012762	DOMAIN:COQ9;"FAMILY:Ubiq_biosynth_COQ9"
Sh_Salba_v2_00734	IPR013718;IPR012762	DOMAIN:COQ9;"FAMILY:Ubiq_biosynth_COQ9"
Sh_Salba_v2_00741	IPR002453;IPR000217;IPR003008;IPR023123;IPR008280;IPR018316	FAMILY:Beta_tubulin;"FAMILY:Tubulin";"DOMAIN:Tubulin_FtsZ_GTPase";"DOMAIN:Tubulin_C";"DOMAIN:Tub_FtsZ_C";"DOMAIN:Tubulin/FtsZ_2-layer-sand-dom"
Sh_Salba_v2_00741	IPR002453;IPR000217;IPR003008;IPR023123;IPR008280;IPR018316	FAMILY:Beta_tubulin;"FAMILY:Tubulin";"DOMAIN:Tubulin_FtsZ_GTPase";"DOMAIN:Tubulin_C";"DOMAIN:Tub_FtsZ_C";"DOMAIN:Tubulin/FtsZ_2-layer-sand-dom"
Sh_Salba_v2_00742	IPR002453;IPR000217;IPR003008;IPR023123;IPR008280;IPR013838;IPR017975;IPR018316	FAMILY:Beta_tubulin;"FAMILY:Tubulin";"DOMAIN:Tubulin_FtsZ_GTPase";"DOMAIN:Tubulin_C";"DOMAIN:Tub_FtsZ_C";"BINDING_SITE:Beta-tubulin_BS";"CONSERVED_SITE:Tubulin_CS";"DOMAIN:Tubulin/FtsZ_2-layer-sand-dom"
Sh_Salba_v2_00744	IPR013838;IPR002453;IPR000217;IPR003008;IPR023123;IPR008280;IPR018316	BINDING_SITE:Beta-tubulin_BS;"FAMILY:Beta_tubulin";"FAMILY:Tubulin";"DOMAIN:Tubulin_FtsZ_GTPase";"DOMAIN:Tubulin_C";"DOMAIN:Tub_FtsZ_C";"DOMAIN:Tubulin/FtsZ_2-layer-sand-dom"
Sh_Salba_v2_00747	IPR023298;IPR006068	DOMAIN:ATPase_P-typ_TM_dom;"DOMAIN:ATPase_P-typ_cation-transptr_C"
Sh_Salba_v2_00749	IPR023298;IPR024750;IPR008250;IPR023299;IPR006408;IPR023214;IPR004014;IPR001757;IPR018303;IPR006068	DOMAIN:ATPase_P-typ_TM_dom;"DOMAIN:Ca_ATPase_N_dom";"DOMAIN:ATPase_P-typ_transduc_dom_A";"DOMAIN:ATPase_P-typ_cyto_domN";"FAMILY:P-type_ATPase_IIB";"DOMAIN:HAD-like_dom";"DOMAIN:ATPase_P-typ_cation-transptr_N";"FAMILY:P_typ_ATPase";"PTM:ATPase_P-typ_P_site";"DOMAIN:ATPase_P-typ_cation-transptr_C"
Sh_Salba_v2_00751	IPR023298;IPR006068	DOMAIN:ATPase_P-typ_TM_dom;"DOMAIN:ATPase_P-typ_cation-transptr_C"
Sh_Salba_v2_00751	IPR024750;IPR023299;IPR008250;IPR006408;IPR023214;IPR004014;IPR001757;IPR018303	DOMAIN:Ca_ATPase_N_dom;"DOMAIN:ATPase_P-typ_cyto_domN";"DOMAIN:ATPase_P-typ_transduc_dom_A";"FAMILY:P-type_ATPase_IIB";"DOMAIN:HAD-like_dom";"DOMAIN:ATPase_P-typ_cation-transptr_N";"FAMILY:P_typ_ATPase";"PTM:ATPase_P-typ_P_site"
Sh_Salba_v2_00754	IPR004342	DOMAIN:EXS_C
Sh_Salba_v2_00756	IPR004331	DOMAIN:SPX_dom
Sh_Salba_v2_00759	IPR004342;IPR004331	DOMAIN:EXS_C;"DOMAIN:SPX_dom"
Sh_Salba_v2_00761	IPR004342;IPR004331	DOMAIN:EXS_C;"DOMAIN:SPX_dom"
Sh_Salba_v2_00762	IPR004331;IPR004342	DOMAIN:SPX_dom;"DOMAIN:EXS_C"
Sh_Salba_v2_00763	IPR004331;IPR004342	DOMAIN:SPX_dom;"DOMAIN:EXS_C"
Sh_Salba_v2_00763	IPR004342	DOMAIN:EXS_C
Sh_Salba_v2_00765	IPR004331	DOMAIN:SPX_dom
Sh_Salba_v2_00765	IPR004331;IPR004342	DOMAIN:SPX_dom;"DOMAIN:EXS_C"
Sh_Salba_v2_00767	IPR004342	DOMAIN:EXS_C
Sh_Salba_v2_00771	IPR011051;IPR008579;IPR014710	DOMAIN:RmlC_Cupin;"DOMAIN:DUF861_Cupin_3";"DOMAIN:RmlC-like_jellyroll"
Sh_Salba_v2_00775	IPR011051;IPR008579;IPR014710	DOMAIN:RmlC_Cupin;"DOMAIN:DUF861_Cupin_3";"DOMAIN:RmlC-like_jellyroll"
Sh_Salba_v2_00777	IPR011051;IPR008579;IPR014710	DOMAIN:RmlC_Cupin;"DOMAIN:DUF861_Cupin_3";"DOMAIN:RmlC-like_jellyroll"
Sh_Salba_v2_00787	IPR000719;IPR011009	DOMAIN:Prot_kinase_dom;"DOMAIN:Kinase-like_dom"
Sh_Salba_v2_00787	IPR000719;IPR011009	DOMAIN:Prot_kinase_dom;"DOMAIN:Kinase-like_dom"
Sh_Salba_v2_00788	IPR004041;IPR017441;IPR000719;IPR018451;IPR002290;IPR011009;IPR008271	DOMAIN:NAF_dom;"BINDING_SITE:Protein_kinase_ATP_BS";"DOMAIN:Prot_kinase_dom";"DOMAIN:NAF/FISL_domain";"DOMAIN:Ser/Thr_dual-sp_kinase";"DOMAIN:Kinase-like_dom";"ACTIVE_SITE:Ser/Thr_kinase_AS"
Sh_Salba_v2_00793	IPR004041;IPR017441;IPR000719;IPR018451;IPR002290;IPR011009;IPR008271	DOMAIN:NAF_dom;"BINDING_SITE:Protein_kinase_ATP_BS";"DOMAIN:Prot_kinase_dom";"DOMAIN:NAF/FISL_domain";"DOMAIN:Ser/Thr_dual-sp_kinase";"DOMAIN:Kinase-like_dom";"ACTIVE_SITE:Ser/Thr_kinase_AS"
Sh_Salba_v2_00794	IPR004041;IPR028375;IPR018451	DOMAIN:NAF_dom;"DOMAIN:KA1/Ssp2_C";"DOMAIN:NAF/FISL_domain"
Sh_Salba_v2_00794	IPR017441;IPR000719;IPR002290;IPR011009;IPR008271	BINDING_SITE:Protein_kinase_ATP_BS;"DOMAIN:Prot_kinase_dom";"DOMAIN:Ser/Thr_dual-sp_kinase";"DOMAIN:Kinase-like_dom";"ACTIVE_SITE:Ser/Thr_kinase_AS"
Sh_Salba_v2_00796	IPR017441;IPR000719;IPR002290;IPR011009;IPR008271	BINDING_SITE:Protein_kinase_ATP_BS;"DOMAIN:Prot_kinase_dom";"DOMAIN:Ser/Thr_dual-sp_kinase";"DOMAIN:Kinase-like_dom";"ACTIVE_SITE:Ser/Thr_kinase_AS"
Sh_Salba_v2_00803	IPR017986;IPR019775;IPR015943;IPR001680	DOMAIN:WD40_repeat_dom;"CONSERVED_SITE:WD40_repeat_CS";"DOMAIN:WD40/YVTN_repeat-like_dom";"REPEAT:WD40_repeat"
Sh_Salba_v2_00803	IPR017986;IPR019775;IPR015943;IPR001680;IPR020472	DOMAIN:WD40_repeat_dom;"CONSERVED_SITE:WD40_repeat_CS";"DOMAIN:WD40/YVTN_repeat-like_dom";"REPEAT:WD40_repeat";"REPEAT:G-protein_beta_WD-40_rep"
Sh_Salba_v2_00804	IPR017986;IPR019775;IPR015943;IPR001680	DOMAIN:WD40_repeat_dom;"CONSERVED_SITE:WD40_repeat_CS";"DOMAIN:WD40/YVTN_repeat-like_dom";"REPEAT:WD40_repeat"
Sh_Salba_v2_00806	IPR017986;IPR019775;IPR015943;IPR001680	DOMAIN:WD40_repeat_dom;"CONSERVED_SITE:WD40_repeat_CS";"DOMAIN:WD40/YVTN_repeat-like_dom";"REPEAT:WD40_repeat"
Sh_Salba_v2_00806	IPR017986;IPR019775;IPR015943;IPR001680	DOMAIN:WD40_repeat_dom;"CONSERVED_SITE:WD40_repeat_CS";"DOMAIN:WD40/YVTN_repeat-like_dom";"REPEAT:WD40_repeat"
Sh_Salba_v2_00806	IPR017986;IPR019775;IPR015943;IPR001680	DOMAIN:WD40_repeat_dom;"CONSERVED_SITE:WD40_repeat_CS";"DOMAIN:WD40/YVTN_repeat-like_dom";"REPEAT:WD40_repeat"
Sh_Salba_v2_00807	IPR017986;IPR019775;IPR015943;IPR001680;IPR020472	DOMAIN:WD40_repeat_dom;"CONSERVED_SITE:WD40_repeat_CS";"DOMAIN:WD40/YVTN_repeat-like_dom";"REPEAT:WD40_repeat";"REPEAT:G-protein_beta_WD-40_rep"
Sh_Salba_v2_00809	IPR017986;IPR019775;IPR015943;IPR001680;IPR020472	DOMAIN:WD40_repeat_dom;"CONSERVED_SITE:WD40_repeat_CS";"DOMAIN:WD40/YVTN_repeat-like_dom";"REPEAT:WD40_repeat";"REPEAT:G-protein_beta_WD-40_rep"
Sh_Salba_v2_00810	IPR017986;IPR019775;IPR015943;IPR001680;IPR020472	DOMAIN:WD40_repeat_dom;"CONSERVED_SITE:WD40_repeat_CS";"DOMAIN:WD40/YVTN_repeat-like_dom";"REPEAT:WD40_repeat";"REPEAT:G-protein_beta_WD-40_rep"
Sh_Salba_v2_00811	IPR017986;IPR019775;IPR015943;IPR001680;IPR020472	DOMAIN:WD40_repeat_dom;"CONSERVED_SITE:WD40_repeat_CS";"DOMAIN:WD40/YVTN_repeat-like_dom";"REPEAT:WD40_repeat";"REPEAT:G-protein_beta_WD-40_rep"
Sh_Salba_v2_00812	IPR017986;IPR019775;IPR015943;IPR001680	DOMAIN:WD40_repeat_dom;"CONSERVED_SITE:WD40_repeat_CS";"DOMAIN:WD40/YVTN_repeat-like_dom";"REPEAT:WD40_repeat"
Sh_Salba_v2_00812	IPR017986;IPR019775;IPR015943;IPR001680	DOMAIN:WD40_repeat_dom;"CONSERVED_SITE:WD40_repeat_CS";"DOMAIN:WD40/YVTN_repeat-like_dom";"REPEAT:WD40_repeat"
Sh_Salba_v2_00814	IPR017986;IPR019775;IPR015943;IPR001680;IPR020472	DOMAIN:WD40_repeat_dom;"CONSERVED_SITE:WD40_repeat_CS";"DOMAIN:WD40/YVTN_repeat-like_dom";"REPEAT:WD40_repeat";"REPEAT:G-protein_beta_WD-40_rep"
Sh_Salba_v2_00814	IPR017986;IPR015943	DOMAIN:WD40_repeat_dom;"DOMAIN:WD40/YVTN_repeat-like_dom"
Sh_Salba_v2_00819	IPR004041;IPR028375;IPR000719;IPR018451;IPR011009	DOMAIN:NAF_dom;"DOMAIN:KA1/Ssp2_C";"DOMAIN:Prot_kinase_dom";"DOMAIN:NAF/FISL_domain";"DOMAIN:Kinase-like_dom"
Sh_Salba_v2_00819	IPR017441;IPR000719;IPR011009	BINDING_SITE:Protein_kinase_ATP_BS;"DOMAIN:Prot_kinase_dom";"DOMAIN:Kinase-like_dom"
Sh_Salba_v2_00821	IPR004041;IPR000719;IPR018451;IPR011009	DOMAIN:NAF_dom;"DOMAIN:Prot_kinase_dom";"DOMAIN:NAF/FISL_domain";"DOMAIN:Kinase-like_dom"
Sh_Salba_v2_00821	IPR017441;IPR000719;IPR011009	BINDING_SITE:Protein_kinase_ATP_BS;"DOMAIN:Prot_kinase_dom";"DOMAIN:Kinase-like_dom"
Sh_Salba_v2_00823	IPR004041;IPR028375;IPR018451	DOMAIN:NAF_dom;"DOMAIN:KA1/Ssp2_C";"DOMAIN:NAF/FISL_domain"
Sh_Salba_v2_00823	IPR017441;IPR000719;IPR011009	BINDING_SITE:Protein_kinase_ATP_BS;"DOMAIN:Prot_kinase_dom";"DOMAIN:Kinase-like_dom"
Sh_Salba_v2_00823	IPR000719;IPR011009	DOMAIN:Prot_kinase_dom;"DOMAIN:Kinase-like_dom"
Sh_Salba_v2_00824	IPR001932;IPR015655	DOMAIN:PPM-type_phosphatase_dom;"FAMILY:PP2C"
Sh_Salba_v2_00825	IPR029059;IPR029058	DOMAIN:AB_hydrolase_5;"DOMAIN:AB_hydrolase"
Sh_Salba_v2_00825	IPR029058	DOMAIN:AB_hydrolase
Sh_Salba_v2_00826	IPR029059;IPR029058	DOMAIN:AB_hydrolase_5;"DOMAIN:AB_hydrolase"
Sh_Salba_v2_00826	IPR029058	DOMAIN:AB_hydrolase
Sh_Salba_v2_00829	IPR023395;IPR018108	DOMAIN:Mt_carrier_dom;"REPEAT:Mitochondrial_sb/sol_carrier"
Sh_Salba_v2_00832	IPR017441;IPR000719;IPR002290;IPR001245;IPR013320;IPR011009;IPR008271	BINDING_SITE:Protein_kinase_ATP_BS;"DOMAIN:Prot_kinase_dom";"DOMAIN:Ser/Thr_dual-sp_kinase";"DOMAIN:Ser-Thr/Tyr_kinase_cat_dom";"DOMAIN:ConA-like_dom";"DOMAIN:Kinase-like_dom";"ACTIVE_SITE:Ser/Thr_kinase_AS"
Sh_Salba_v2_00832	IPR000916;IPR023393	DOMAIN:Bet_v_I/MLP;"DOMAIN:START-like_dom"
Sh_Salba_v2_00833	IPR001433;IPR001709	DOMAIN:OxRdtase_FAD/NAD-bd;"DOMAIN:Flavoprot_Pyr_Nucl_cyt_Rdtase"
Sh_Salba_v2_00834	IPR001433;IPR001709	DOMAIN:OxRdtase_FAD/NAD-bd;"DOMAIN:Flavoprot_Pyr_Nucl_cyt_Rdtase"
Sh_Salba_v2_00835	IPR001433;IPR001709	DOMAIN:OxRdtase_FAD/NAD-bd;"DOMAIN:Flavoprot_Pyr_Nucl_cyt_Rdtase"
Sh_Salba_v2_00837	IPR008580	DOMAIN:PPPDE_dom
Sh_Salba_v2_00838	IPR003832	FAMILY:AP_V-HP-rel
Sh_Salba_v2_00839	IPR025610;IPR011598	DOMAIN:MYC/MYB_N;"DOMAIN:bHLH_dom"
Sh_Salba_v2_00840	IPR015927;IPR019533;IPR000223;IPR028360	DOMAIN:Peptidase_S24_S26A/B/C;"DOMAIN:Peptidase_S26";"FAMILY:Pept_S26A_signal_pept_1";"DOMAIN:Peptidase_S24/S26_b-rbn"
Sh_Salba_v2_00847	IPR000717	DOMAIN:PCI_dom
Sh_Salba_v2_00852	IPR013143	DOMAIN:PAM
Sh_Salba_v2_00857	IPR001222	DOMAIN:Znf_TFIIS
Sh_Salba_v2_00858	IPR007872	DOMAIN:Znf_DHP
Sh_Salba_v2_00860	IPR001251;IPR002589	DOMAIN:CRAL-TRIO_dom;"DOMAIN:Macro_dom"
Sh_Salba_v2_00862	IPR002589	DOMAIN:Macro_dom
Sh_Salba_v2_00863	IPR022740	DOMAIN:Polyphenol_oxidase_C
Sh_Salba_v2_00865	IPR022740	DOMAIN:Polyphenol_oxidase_C
Sh_Salba_v2_00869	IPR017970;IPR001356;IPR009057;IPR000047;IPR003106	CONSERVED_SITE:Homeobox_CS;"DOMAIN:Homeobox_dom";"DOMAIN:Homeodomain-like";"CONSERVED_SITE:HTH_motif";"DOMAIN:Leu_zip_homeo"
Sh_Salba_v2_00870	IPR017970;IPR001356;IPR009057;IPR000047;IPR003106	CONSERVED_SITE:Homeobox_CS;"DOMAIN:Homeobox_dom";"DOMAIN:Homeodomain-like";"CONSERVED_SITE:HTH_motif";"DOMAIN:Leu_zip_homeo"
Sh_Salba_v2_00871	IPR017970;IPR001356;IPR009057;IPR000047;IPR003106	CONSERVED_SITE:Homeobox_CS;"DOMAIN:Homeobox_dom";"DOMAIN:Homeodomain-like";"CONSERVED_SITE:HTH_motif";"DOMAIN:Leu_zip_homeo"
Sh_Salba_v2_00872	IPR017970;IPR001356;IPR009057;IPR000047;IPR003106	CONSERVED_SITE:Homeobox_CS;"DOMAIN:Homeobox_dom";"DOMAIN:Homeodomain-like";"CONSERVED_SITE:HTH_motif";"DOMAIN:Leu_zip_homeo"
Sh_Salba_v2_00873	IPR017970;IPR001356;IPR009057;IPR000047;IPR003106	CONSERVED_SITE:Homeobox_CS;"DOMAIN:Homeobox_dom";"DOMAIN:Homeodomain-like";"CONSERVED_SITE:HTH_motif";"DOMAIN:Leu_zip_homeo"
Sh_Salba_v2_00879	IPR001950;IPR005873	DOMAIN:TIF_SUI1;"FAMILY:Drp1"
Sh_Salba_v2_00881	IPR006955;IPR024095;IPR006953	DOMAIN:Uso1_p115_C;"FAMILY:Vesicle_P115-like";"DOMAIN:Vesicle_Uso1_P115_head"
Sh_Salba_v2_00881	IPR024095;IPR011989;IPR016024	FAMILY:Vesicle_P115-like;"DOMAIN:ARM-like";"DOMAIN:ARM-type_fold"
Sh_Salba_v2_00884	IPR006955;IPR024095;IPR006953	DOMAIN:Uso1_p115_C;"FAMILY:Vesicle_P115-like";"DOMAIN:Vesicle_Uso1_P115_head"
Sh_Salba_v2_00884	IPR024095;IPR011989;IPR016024	FAMILY:Vesicle_P115-like;"DOMAIN:ARM-like";"DOMAIN:ARM-type_fold"
Sh_Salba_v2_00885	IPR006955;IPR024095;IPR006953	DOMAIN:Uso1_p115_C;"FAMILY:Vesicle_P115-like";"DOMAIN:Vesicle_Uso1_P115_head"
Sh_Salba_v2_00885	IPR024095;IPR011989;IPR016024	FAMILY:Vesicle_P115-like;"DOMAIN:ARM-like";"DOMAIN:ARM-type_fold"
Sh_Salba_v2_00890	IPR029058	DOMAIN:AB_hydrolase
Sh_Salba_v2_00892	IPR029058	DOMAIN:AB_hydrolase
Sh_Salba_v2_00892	IPR011051;IPR006045;IPR014710;IPR001929;IPR019780	DOMAIN:RmlC_Cupin;"DOMAIN:Cupin_1";"DOMAIN:RmlC-like_jellyroll";"FAMILY:Germin";"BINDING_SITE:Germin_Mn-BS"
Sh_Salba_v2_00893	IPR011051;IPR006045;IPR014710;IPR001929;IPR019780	DOMAIN:RmlC_Cupin;"DOMAIN:Cupin_1";"DOMAIN:RmlC-like_jellyroll";"FAMILY:Germin";"BINDING_SITE:Germin_Mn-BS"
Sh_Salba_v2_00894	IPR011051;IPR006045;IPR014710;IPR001929;IPR019780	DOMAIN:RmlC_Cupin;"DOMAIN:Cupin_1";"DOMAIN:RmlC-like_jellyroll";"FAMILY:Germin";"BINDING_SITE:Germin_Mn-BS"
Sh_Salba_v2_00896	IPR029058;IPR000073	DOMAIN:AB_hydrolase;"DOMAIN:AB_hydrolase_1"
Sh_Salba_v2_00898	IPR025397	FAMILY:DUF4370
Sh_Salba_v2_00899	IPR025397	FAMILY:DUF4370
Sh_Salba_v2_00904	IPR025397	FAMILY:DUF4370
Sh_Salba_v2_00906	IPR025397	FAMILY:DUF4370
Sh_Salba_v2_00911	IPR023441;IPR000988;IPR024546	DOMAIN:Ribosomal_L24e_dom;"FAMILY:Ribosomal_L24e-rel";"FAMILY:Ribosome_biogen_RLP24"
Sh_Salba_v2_00912	IPR023441;IPR023442;IPR000988;IPR024546;IPR011017	DOMAIN:Ribosomal_L24e_dom;"CONSERVED_SITE:Ribosomal_L24e_CS";"FAMILY:Ribosomal_L24e-rel";"FAMILY:Ribosome_biogen_RLP24";"DOMAIN:TRASH_dom"
Sh_Salba_v2_00913	IPR023441;IPR000988;IPR024546	DOMAIN:Ribosomal_L24e_dom;"FAMILY:Ribosomal_L24e-rel";"FAMILY:Ribosome_biogen_RLP24"
Sh_Salba_v2_00914	IPR002290;IPR001611;IPR032675;IPR013320;IPR011009;IPR008271;IPR000719;IPR003591	DOMAIN:Ser/Thr_dual-sp_kinase;"REPEAT:Leu-rich_rpt";"DOMAIN:L_dom-like";"DOMAIN:ConA-like_dom";"DOMAIN:Kinase-like_dom";"ACTIVE_SITE:Ser/Thr_kinase_AS";"DOMAIN:Prot_kinase_dom";"REPEAT:Leu-rich_rpt_typical-subtyp"
Sh_Salba_v2_00917	IPR006813	FAMILY:Glyco_trans_17
Sh_Salba_v2_00918	IPR006813	FAMILY:Glyco_trans_17
Sh_Salba_v2_00919	IPR029058;IPR001563;IPR018202;IPR033124	DOMAIN:AB_hydrolase;"FAMILY:Peptidase_S10";"ACTIVE_SITE:Ser_caboxypep_ser_AS";"ACTIVE_SITE:Ser_caboxypep_his_AS"
Sh_Salba_v2_00920	IPR001563;IPR029058	FAMILY:Peptidase_S10;"DOMAIN:AB_hydrolase"
Sh_Salba_v2_00920	IPR029058;IPR001563;IPR018202;IPR033124	DOMAIN:AB_hydrolase;"FAMILY:Peptidase_S10";"ACTIVE_SITE:Ser_caboxypep_ser_AS";"ACTIVE_SITE:Ser_caboxypep_his_AS"
Sh_Salba_v2_00922	IPR029058;IPR001563;IPR018202;IPR033124	DOMAIN:AB_hydrolase;"FAMILY:Peptidase_S10";"ACTIVE_SITE:Ser_caboxypep_ser_AS";"ACTIVE_SITE:Ser_caboxypep_his_AS"
Sh_Salba_v2_00930	IPR018105;IPR011323;IPR011057	FAMILY:Translational_control_tumour_p;"DOMAIN:Mss4/transl-control_tumor";"DOMAIN:Mss4-like"
Sh_Salba_v2_00934	IPR018105;IPR011323;IPR018103;IPR011057	FAMILY:Translational_control_tumour_p;"DOMAIN:Mss4/transl-control_tumor";"CONSERVED_SITE:Translation_control_tumour_CS";"DOMAIN:Mss4-like"
Sh_Salba_v2_00935	IPR018105;IPR011323;IPR018103;IPR011057	FAMILY:Translational_control_tumour_p;"DOMAIN:Mss4/transl-control_tumor";"CONSERVED_SITE:Translation_control_tumour_CS";"DOMAIN:Mss4-like"
Sh_Salba_v2_00936	IPR018105;IPR011323;IPR018103;IPR011057	FAMILY:Translational_control_tumour_p;"DOMAIN:Mss4/transl-control_tumor";"CONSERVED_SITE:Translation_control_tumour_CS";"DOMAIN:Mss4-like"
Sh_Salba_v2_00951	IPR003245;IPR008972	DOMAIN:Phytocyanin_dom;"DOMAIN:Cupredoxin"
Sh_Salba_v2_00953	IPR003245;IPR008972	DOMAIN:Phytocyanin_dom;"DOMAIN:Cupredoxin"
Sh_Salba_v2_00961	IPR003819	DOMAIN:TauD/TfdA-like
Sh_Salba_v2_00964	IPR004696;IPR004853	FAMILY:Tpt_PEP_transl;"DOMAIN:Sugar_P_trans_dom"
Sh_Salba_v2_00970	IPR024752	DOMAIN:Myb/SANT-like_dom
Sh_Salba_v2_00972	IPR020966	FAMILY:ALMT
Sh_Salba_v2_00975	IPR004910	FAMILY:Yippee/Mis18
Sh_Salba_v2_00981	IPR000719;IPR002290;IPR011009	DOMAIN:Prot_kinase_dom;"DOMAIN:Ser/Thr_dual-sp_kinase";"DOMAIN:Kinase-like_dom"
Sh_Salba_v2_00985	IPR000719;IPR002290;IPR011009	DOMAIN:Prot_kinase_dom;"DOMAIN:Ser/Thr_dual-sp_kinase";"DOMAIN:Kinase-like_dom"
Sh_Salba_v2_00987	IPR011009	DOMAIN:Kinase-like_dom
Sh_Salba_v2_00989	IPR011009	DOMAIN:Kinase-like_dom
Sh_Salba_v2_00994	IPR006287;IPR029062;IPR002818	FAMILY:DJ1;"DOMAIN:Class_I_gatase-like";"DOMAIN:DJ-1/PfpI"
Sh_Salba_v2_00996	IPR002818;IPR029062	DOMAIN:DJ-1/PfpI;"DOMAIN:Class_I_gatase-like"
Sh_Salba_v2_00996	IPR006287;IPR002818;IPR029062	FAMILY:DJ1;"DOMAIN:DJ-1/PfpI";"DOMAIN:Class_I_gatase-like"
Sh_Salba_v2_00998	IPR002208;IPR023201	FAMILY:SecY/SEC61-alpha;"DOMAIN:SecY_su_dom"
Sh_Salba_v2_00998	IPR002208;IPR023201	FAMILY:SecY/SEC61-alpha;"DOMAIN:SecY_su_dom"
Sh_Salba_v2_01000	IPR002208;IPR030659;IPR023201;IPR019561	FAMILY:SecY/SEC61-alpha;"CONSERVED_SITE:SecY_CS";"DOMAIN:SecY_su_dom";"DOMAIN:Translocon_Sec61/SecY_plug_dom"
Sh_Salba_v2_01002	IPR002208;IPR030659;IPR023201;IPR019561	FAMILY:SecY/SEC61-alpha;"CONSERVED_SITE:SecY_CS";"DOMAIN:SecY_su_dom";"DOMAIN:Translocon_Sec61/SecY_plug_dom"
Sh_Salba_v2_01005	IPR001005;IPR009057;IPR017884	DOMAIN:SANT/Myb;"DOMAIN:Homeodomain-like";"DOMAIN:SANT_dom"
Sh_Salba_v2_01008	IPR001005;IPR009057;IPR017884	DOMAIN:SANT/Myb;"DOMAIN:Homeodomain-like";"DOMAIN:SANT_dom"
Sh_Salba_v2_01014	IPR000595;IPR018490;IPR014710	DOMAIN:cNMP-bd_dom;"DOMAIN:cNMP-bd-like";"DOMAIN:RmlC-like_jellyroll"
Sh_Salba_v2_01015	IPR010402	DOMAIN:CCT_domain
Sh_Salba_v2_01022	IPR026057;IPR029962;IPR029979;IPR025846	FAMILY:PC-Esterase;"FAMILY:TBL";"FAMILY:TBL28/ESK1";"DOMAIN:PMR5_N_dom"
Sh_Salba_v2_01023	IPR026057;IPR029962;IPR029979;IPR025846	FAMILY:PC-Esterase;"FAMILY:TBL";"FAMILY:TBL28/ESK1";"DOMAIN:PMR5_N_dom"
Sh_Salba_v2_01023	IPR026057;IPR029962;IPR029979	FAMILY:PC-Esterase;"FAMILY:TBL";"FAMILY:TBL28/ESK1"
Sh_Salba_v2_01024	IPR001128;IPR017972	FAMILY:Cyt_P450;"CONSERVED_SITE:Cyt_P450_CS"
Sh_Salba_v2_01030	IPR008587	FAMILY:FPP_plant
Sh_Salba_v2_01030	IPR008587	FAMILY:FPP_plant
Sh_Salba_v2_01031	IPR008587	FAMILY:FPP_plant
Sh_Salba_v2_01032	IPR008587	FAMILY:FPP_plant
Sh_Salba_v2_01032	IPR008587	FAMILY:FPP_plant
Sh_Salba_v2_01032	IPR008587	FAMILY:FPP_plant
Sh_Salba_v2_01033	IPR008587	FAMILY:FPP_plant
Sh_Salba_v2_01033	IPR008587	FAMILY:FPP_plant
Sh_Salba_v2_01039	IPR020683;IPR002110	DOMAIN:Ankyrin_rpt-contain_dom;"REPEAT:Ankyrin_rpt"
Sh_Salba_v2_01051	IPR028681;IPR000326	FAMILY:LPP_plant;"DOMAIN:P_Acid_Pase_2/haloperoxidase"
Sh_Salba_v2_01053	IPR028681;IPR000326	FAMILY:LPP_plant;"DOMAIN:P_Acid_Pase_2/haloperoxidase"
Sh_Salba_v2_01058	IPR016972	FAMILY:UCP031279
Sh_Salba_v2_01063	IPR027815;IPR003864;IPR032880	DOMAIN:PHM7_cyt;"DOMAIN:RSN1_7TM";"DOMAIN:Csc1_N"
Sh_Salba_v2_01065	IPR003864	DOMAIN:RSN1_7TM
Sh_Salba_v2_01065	IPR027815;IPR003864;IPR032880	DOMAIN:PHM7_cyt;"DOMAIN:RSN1_7TM";"DOMAIN:Csc1_N"
Sh_Salba_v2_01070	IPR027815;IPR003864;IPR032880	DOMAIN:PHM7_cyt;"DOMAIN:RSN1_7TM";"DOMAIN:Csc1_N"
Sh_Salba_v2_01070	IPR003864	DOMAIN:RSN1_7TM
Sh_Salba_v2_01072	IPR027815;IPR003864;IPR032880	DOMAIN:PHM7_cyt;"DOMAIN:RSN1_7TM";"DOMAIN:Csc1_N"
Sh_Salba_v2_01076	IPR032880	DOMAIN:Csc1_N
Sh_Salba_v2_01077	IPR026057;IPR029981;IPR029962;IPR025846	FAMILY:PC-Esterase;"FAMILY:TBL45/PMR5";"FAMILY:TBL";"DOMAIN:PMR5_N_dom"
Sh_Salba_v2_01081	IPR026057;IPR029981;IPR029962	FAMILY:PC-Esterase;"FAMILY:TBL45/PMR5";"FAMILY:TBL"
Sh_Salba_v2_01086	IPR003231;IPR009081	FAMILY:Acyl_carrier;"DOMAIN:Acyl_carrier_prot-like"
Sh_Salba_v2_01087	IPR003231;IPR009081	FAMILY:Acyl_carrier;"DOMAIN:Acyl_carrier_prot-like"
Sh_Salba_v2_01090	IPR009081	DOMAIN:Acyl_carrier_prot-like
Sh_Salba_v2_01092	IPR000504;IPR012677	DOMAIN:RRM_dom;"DOMAIN:Nucleotide-bd_a/b_plait"
Sh_Salba_v2_01094	IPR000504;IPR012677	DOMAIN:RRM_dom;"DOMAIN:Nucleotide-bd_a/b_plait"
Sh_Salba_v2_01095	IPR000504;IPR012677	DOMAIN:RRM_dom;"DOMAIN:Nucleotide-bd_a/b_plait"
Sh_Salba_v2_01099	IPR000504;IPR012677	DOMAIN:RRM_dom;"DOMAIN:Nucleotide-bd_a/b_plait"
Sh_Salba_v2_01101	IPR000504;IPR012677	DOMAIN:RRM_dom;"DOMAIN:Nucleotide-bd_a/b_plait"
Sh_Salba_v2_01105	IPR029688	FAMILY:ICR
Sh_Salba_v2_01107	IPR029688	FAMILY:ICR
Sh_Salba_v2_01108	IPR029688	FAMILY:ICR
Sh_Salba_v2_01110	IPR029688	FAMILY:ICR
Sh_Salba_v2_01111	IPR000172;IPR007867;IPR023753	DOMAIN:GMC_OxRdtase_N;"DOMAIN:GMC_OxRtase_C";"DOMAIN:FAD/NAD-binding_dom"
Sh_Salba_v2_01113	IPR000719;IPR011009;IPR008271	DOMAIN:Prot_kinase_dom;"DOMAIN:Kinase-like_dom";"ACTIVE_SITE:Ser/Thr_kinase_AS"
Sh_Salba_v2_01114	IPR011990;IPR002885;IPR032867	DOMAIN:TPR-like_helical_dom;"REPEAT:Pentatricopeptide_repeat";"DOMAIN:DYW_dom"
Sh_Salba_v2_01119	IPR028626;IPR012340;IPR000289	CONSERVED_SITE:Ribosomal_S28e_CS;"DOMAIN:NA-bd_OB-fold";"FAMILY:Ribosomal_S28e"
Sh_Salba_v2_01119	IPR028626;IPR012340;IPR000289	CONSERVED_SITE:Ribosomal_S28e_CS;"DOMAIN:NA-bd_OB-fold";"FAMILY:Ribosomal_S28e"
Sh_Salba_v2_01134	IPR005033	FAMILY:YEATS
Sh_Salba_v2_01134	IPR005033	FAMILY:YEATS
Sh_Salba_v2_01135	IPR005033	FAMILY:YEATS
Sh_Salba_v2_01135	IPR005033	FAMILY:YEATS
Sh_Salba_v2_01149	IPR013845;IPR005824;IPR000876	DOMAIN:Ribosomal_S4e_central_region;"DOMAIN:KOW";"FAMILY:Ribosomal_S4e"
Sh_Salba_v2_01149	IPR001005;IPR009057;IPR017884;IPR006447	DOMAIN:SANT/Myb;"DOMAIN:Homeodomain-like";"DOMAIN:SANT_dom";"DOMAIN:Myb_dom_plants"
Sh_Salba_v2_01150	IPR013845;IPR032277;IPR002942;IPR005824;IPR013843;IPR000876	DOMAIN:Ribosomal_S4e_central_region;"DOMAIN:40S_S4_C";"DOMAIN:S4_RNA-bd";"DOMAIN:KOW";"DOMAIN:Ribosomal_S4e_N";"FAMILY:Ribosomal_S4e"
Sh_Salba_v2_01151	IPR013845;IPR005824;IPR032277;IPR002942;IPR013843;IPR000876	DOMAIN:Ribosomal_S4e_central_region;"DOMAIN:KOW";"DOMAIN:40S_S4_C";"DOMAIN:S4_RNA-bd";"DOMAIN:Ribosomal_S4e_N";"FAMILY:Ribosomal_S4e"
Sh_Salba_v2_01156	IPR013845;IPR018199;IPR032277;IPR002942;IPR005824;IPR013843;IPR000876	DOMAIN:Ribosomal_S4e_central_region;"CONSERVED_SITE:Ribosomal_S4e_N_CS";"DOMAIN:40S_S4_C";"DOMAIN:S4_RNA-bd";"DOMAIN:KOW";"DOMAIN:Ribosomal_S4e_N";"FAMILY:Ribosomal_S4e"
Sh_Salba_v2_01158	IPR013845;IPR018199;IPR002942;IPR013843;IPR000876	DOMAIN:Ribosomal_S4e_central_region;"CONSERVED_SITE:Ribosomal_S4e_N_CS";"DOMAIN:S4_RNA-bd";"DOMAIN:Ribosomal_S4e_N";"FAMILY:Ribosomal_S4e"
Sh_Salba_v2_01164	IPR006439;IPR023214	FAMILY:HAD-SF_hydro_IA;"DOMAIN:HAD-like_dom"
Sh_Salba_v2_01166	IPR020846;IPR005828;IPR003663	DOMAIN:MFS_dom;"FAMILY:MFS_sugar_transport_like";"FAMILY:Sugar/inositol_transpt"
Sh_Salba_v2_01172	IPR007275	DOMAIN:YTH_domain
Sh_Salba_v2_01173	IPR007275	DOMAIN:YTH_domain
Sh_Salba_v2_01174	IPR007275	DOMAIN:YTH_domain
Sh_Salba_v2_01175	IPR007275	DOMAIN:YTH_domain
Sh_Salba_v2_01175	IPR007275	DOMAIN:YTH_domain
Sh_Salba_v2_01176	IPR007275	DOMAIN:YTH_domain
Sh_Salba_v2_01185	IPR001810;IPR025886	DOMAIN:F-box_dom;"FAMILY:PP2-like"
Sh_Salba_v2_01187	IPR001810;IPR025886	DOMAIN:F-box_dom;"FAMILY:PP2-like"
Sh_Salba_v2_01189	IPR025886	FAMILY:PP2-like
Sh_Salba_v2_01191	IPR010920;IPR006685	DOMAIN:LSM_dom;"FAMILY:MscS_channel"
Sh_Salba_v2_01194	IPR025064;IPR000048	DOMAIN:DUF4005;"BINDING_SITE:IQ_motif_EF-hand-BS"
Sh_Salba_v2_01204	IPR021924	FAMILY:DUF3537
Sh_Salba_v2_01205	IPR021924	FAMILY:DUF3537
Sh_Salba_v2_01209	IPR021924	FAMILY:DUF3537
Sh_Salba_v2_01213	IPR020895;IPR017789;IPR002908	CONSERVED_SITE:Frataxin_CS;"FAMILY:Frataxin";"FAMILY:Frataxin/CyaY"
Sh_Salba_v2_01221	IPR007282	DOMAIN:NOT
Sh_Salba_v2_01223	IPR007282	DOMAIN:NOT
Sh_Salba_v2_01228	IPR017986;IPR019775;IPR015943;IPR001680	DOMAIN:WD40_repeat_dom;"CONSERVED_SITE:WD40_repeat_CS";"DOMAIN:WD40/YVTN_repeat-like_dom";"REPEAT:WD40_repeat"
Sh_Salba_v2_01232	IPR004147;IPR011009	DOMAIN:UbiB_dom;"DOMAIN:Kinase-like_dom"
Sh_Salba_v2_01236	IPR004147;IPR011009	DOMAIN:UbiB_dom;"DOMAIN:Kinase-like_dom"
Sh_Salba_v2_01247	IPR019380	DOMAIN:Casein_kinase_sb_PP28
Sh_Salba_v2_01248	IPR019380	DOMAIN:Casein_kinase_sb_PP28
Sh_Salba_v2_01249	IPR019380	DOMAIN:Casein_kinase_sb_PP28
Sh_Salba_v2_01249	IPR019380	DOMAIN:Casein_kinase_sb_PP28
Sh_Salba_v2_01252	IPR021480	DOMAIN:Zinc_ribbon_12
Sh_Salba_v2_01259	IPR028457	FAMILY:ABI
Sh_Salba_v2_01259	IPR028457	FAMILY:ABI
Sh_Salba_v2_01263	IPR028457	FAMILY:ABI
Sh_Salba_v2_01264	IPR028457	FAMILY:ABI
Sh_Salba_v2_01265	IPR028457	FAMILY:ABI
Sh_Salba_v2_01265	IPR006867	DOMAIN:DUF632
Sh_Salba_v2_01266	IPR006867	DOMAIN:DUF632
Sh_Salba_v2_01282	IPR011991;IPR007286	DOMAIN:WHTH_DNA-bd_dom;"FAMILY:EAP30"
Sh_Salba_v2_01282	IPR011991;IPR007286	DOMAIN:WHTH_DNA-bd_dom;"FAMILY:EAP30"
Sh_Salba_v2_01285	IPR011991;IPR007286	DOMAIN:WHTH_DNA-bd_dom;"FAMILY:EAP30"
Sh_Salba_v2_01291	IPR001727	FAMILY:UPF0016
Sh_Salba_v2_01291	IPR001727	FAMILY:UPF0016
Sh_Salba_v2_01292	IPR001727	FAMILY:UPF0016
Sh_Salba_v2_01292	IPR001727	FAMILY:UPF0016
Sh_Salba_v2_01293	IPR001727	FAMILY:UPF0016
Sh_Salba_v2_01293	IPR001727	FAMILY:UPF0016
Sh_Salba_v2_01293	IPR001727	FAMILY:UPF0016
Sh_Salba_v2_01295	IPR001727	FAMILY:UPF0016
Sh_Salba_v2_01295	IPR001727	FAMILY:UPF0016
Sh_Salba_v2_01297	IPR001727	FAMILY:UPF0016
Sh_Salba_v2_01297	IPR001727	FAMILY:UPF0016
Sh_Salba_v2_01299	IPR001727	FAMILY:UPF0016
Sh_Salba_v2_01299	IPR001727	FAMILY:UPF0016
Sh_Salba_v2_01303	IPR002933;IPR010159;IPR011650	FAMILY:Peptidase_M20;"FAMILY:N-acyl_aa_amidohydrolase";"DOMAIN:Peptidase_M20_dimer"
Sh_Salba_v2_01309	IPR004087;IPR004088	DOMAIN:KH_dom;"DOMAIN:KH_dom_type_1"
Sh_Salba_v2_01312	IPR005175	DOMAIN:PPC_dom
Sh_Salba_v2_01315	IPR006852	FAMILY:DUF616
Sh_Salba_v2_01318	IPR017907;IPR001841;IPR013083;IPR018957	CONSERVED_SITE:Znf_RING_CS;"DOMAIN:Znf_RING";"DOMAIN:Znf_RING/FYVE/PHD";"DOMAIN:Znf_C3HC4_RING-type"
Sh_Salba_v2_01320	IPR027356	DOMAIN:NPH3_dom
Sh_Salba_v2_01324	IPR011009	DOMAIN:Kinase-like_dom
Sh_Salba_v2_01324	IPR017441;IPR003527;IPR000719;IPR002290;IPR011009	BINDING_SITE:Protein_kinase_ATP_BS;"CONSERVED_SITE:MAP_kinase_CS";"DOMAIN:Prot_kinase_dom";"DOMAIN:Ser/Thr_dual-sp_kinase";"DOMAIN:Kinase-like_dom"
Sh_Salba_v2_01326	IPR017441;IPR003527;IPR000719;IPR002290;IPR011009	BINDING_SITE:Protein_kinase_ATP_BS;"CONSERVED_SITE:MAP_kinase_CS";"DOMAIN:Prot_kinase_dom";"DOMAIN:Ser/Thr_dual-sp_kinase";"DOMAIN:Kinase-like_dom"
Sh_Salba_v2_01327	IPR017441;IPR003527;IPR000719;IPR002290;IPR011009	BINDING_SITE:Protein_kinase_ATP_BS;"CONSERVED_SITE:MAP_kinase_CS";"DOMAIN:Prot_kinase_dom";"DOMAIN:Ser/Thr_dual-sp_kinase";"DOMAIN:Kinase-like_dom"
Sh_Salba_v2_01330	IPR000504;IPR012677	DOMAIN:RRM_dom;"DOMAIN:Nucleotide-bd_a/b_plait"
Sh_Salba_v2_01332	IPR000504;IPR012677	DOMAIN:RRM_dom;"DOMAIN:Nucleotide-bd_a/b_plait"
Sh_Salba_v2_01333	IPR029048	DOMAIN:HSP70_C
Sh_Salba_v2_01339	IPR029058;IPR008758	DOMAIN:AB_hydrolase;"FAMILY:Peptidase_S28"
Sh_Salba_v2_01341	IPR020846;IPR000109	DOMAIN:MFS_dom;"FAMILY:POT_fam"
Sh_Salba_v2_01345	IPR003689	FAMILY:ZIP
Sh_Salba_v2_01347	IPR003689	FAMILY:ZIP
Sh_Salba_v2_01349	IPR003689	FAMILY:ZIP
Sh_Salba_v2_01350	IPR000473	FAMILY:Ribosomal_L36
Sh_Salba_v2_01351	IPR000473	FAMILY:Ribosomal_L36
Sh_Salba_v2_01356	IPR016130;IPR000403;IPR029021;IPR000387;IPR024950;IPR015275;IPR000340;IPR020422;IPR011009	ACTIVE_SITE:Tyr_Pase_AS;"DOMAIN:PI3/4_kinase_cat_dom";"DOMAIN:Prot-tyrosine_phosphatase-like";"DOMAIN:TYR_PHOSPHATASE_dom";"FAMILY:DUSP";"DOMAIN:Actin-fragmin_kin_cat_dom";"DOMAIN:Dual-sp_phosphatase_cat-dom";"DOMAIN:TYR_PHOSPHATASE_DUAL_dom";"DOMAIN:Kinase-like_dom"
Sh_Salba_v2_01362	IPR016130;IPR000403;IPR029021;IPR000387;IPR024950;IPR015275;IPR000340;IPR020422;IPR011009	ACTIVE_SITE:Tyr_Pase_AS;"DOMAIN:PI3/4_kinase_cat_dom";"DOMAIN:Prot-tyrosine_phosphatase-like";"DOMAIN:TYR_PHOSPHATASE_dom";"FAMILY:DUSP";"DOMAIN:Actin-fragmin_kin_cat_dom";"DOMAIN:Dual-sp_phosphatase_cat-dom";"DOMAIN:TYR_PHOSPHATASE_DUAL_dom";"DOMAIN:Kinase-like_dom"
Sh_Salba_v2_01364	IPR001810	DOMAIN:F-box_dom
Sh_Salba_v2_01368	IPR001810	DOMAIN:F-box_dom
Sh_Salba_v2_01369	IPR001810	DOMAIN:F-box_dom
Sh_Salba_v2_01370	IPR024936;IPR002130;IPR029000	FAMILY:Cyclophilin-type_PPIase;"DOMAIN:Cyclophilin-type_PPIase_dom";"DOMAIN:Cyclophilin-like_dom"
Sh_Salba_v2_01372	IPR024936;IPR002130;IPR029000	FAMILY:Cyclophilin-type_PPIase;"DOMAIN:Cyclophilin-type_PPIase_dom";"DOMAIN:Cyclophilin-like_dom"
Sh_Salba_v2_01373	IPR015414;IPR032816	FAMILY:TMEM64/TMEM41;"FAMILY:SNARE_assoc"
Sh_Salba_v2_01379	IPR018247;IPR011992;IPR002048	BINDING_SITE:EF_Hand_1_Ca_BS;"DOMAIN:EF-hand-dom_pair";"DOMAIN:EF_hand_dom"
Sh_Salba_v2_01385	IPR001841;IPR013083	DOMAIN:Znf_RING;"DOMAIN:Znf_RING/FYVE/PHD"
Sh_Salba_v2_01386	IPR001841;IPR013083	DOMAIN:Znf_RING;"DOMAIN:Znf_RING/FYVE/PHD"
Sh_Salba_v2_01390	IPR001047;IPR022309	FAMILY:Ribosomal_S8e;"FAMILY:Ribosomal_S8e/biogenesis_NSA2"
Sh_Salba_v2_01390	IPR011990;IPR002885	DOMAIN:TPR-like_helical_dom;"REPEAT:Pentatricopeptide_repeat"
Sh_Salba_v2_01392	IPR011990;IPR002885	DOMAIN:TPR-like_helical_dom;"REPEAT:Pentatricopeptide_repeat"
Sh_Salba_v2_01393	IPR001047;IPR022309	FAMILY:Ribosomal_S8e;"FAMILY:Ribosomal_S8e/biogenesis_NSA2"
Sh_Salba_v2_01393	IPR001047;IPR018283;IPR022309	FAMILY:Ribosomal_S8e;"CONSERVED_SITE:Ribosomal_S8e_CS";"FAMILY:Ribosomal_S8e/biogenesis_NSA2"
Sh_Salba_v2_01394	IPR001047;IPR022309	FAMILY:Ribosomal_S8e;"FAMILY:Ribosomal_S8e/biogenesis_NSA2"
Sh_Salba_v2_01394	IPR001047;IPR022309	FAMILY:Ribosomal_S8e;"FAMILY:Ribosomal_S8e/biogenesis_NSA2"
Sh_Salba_v2_01398	IPR001047;IPR022309	FAMILY:Ribosomal_S8e;"FAMILY:Ribosomal_S8e/biogenesis_NSA2"
Sh_Salba_v2_01398	IPR001047;IPR022309	FAMILY:Ribosomal_S8e;"FAMILY:Ribosomal_S8e/biogenesis_NSA2"
Sh_Salba_v2_01399	IPR001047;IPR022309	FAMILY:Ribosomal_S8e;"FAMILY:Ribosomal_S8e/biogenesis_NSA2"
Sh_Salba_v2_01399	IPR001047;IPR022309	FAMILY:Ribosomal_S8e;"FAMILY:Ribosomal_S8e/biogenesis_NSA2"
Sh_Salba_v2_01404	IPR016024;IPR027159;IPR016021	DOMAIN:ARM-type_fold;"FAMILY:CBP80";"DOMAIN:MIF4-like"
Sh_Salba_v2_01404	IPR016024;IPR015174;IPR015172;IPR003890;IPR027159;IPR016021	DOMAIN:ARM-type_fold;"DOMAIN:MIF4G-like_typ-2";"DOMAIN:MIF4G-like_typ-1";"DOMAIN:MIF4G-like_typ-3";"FAMILY:CBP80";"DOMAIN:MIF4-like"
Sh_Salba_v2_01405	IPR016024;IPR003890;IPR027159;IPR016021	DOMAIN:ARM-type_fold;"DOMAIN:MIF4G-like_typ-3";"FAMILY:CBP80";"DOMAIN:MIF4-like"
Sh_Salba_v2_01406	IPR016024;IPR003890;IPR027159;IPR016021	DOMAIN:ARM-type_fold;"DOMAIN:MIF4G-like_typ-3";"FAMILY:CBP80";"DOMAIN:MIF4-like"
Sh_Salba_v2_01406	IPR016024;IPR015174;IPR015172;IPR027159;IPR016021	DOMAIN:ARM-type_fold;"DOMAIN:MIF4G-like_typ-2";"DOMAIN:MIF4G-like_typ-1";"FAMILY:CBP80";"DOMAIN:MIF4-like"
Sh_Salba_v2_01410	IPR018392;IPR001810	DOMAIN:LysM_dom;"DOMAIN:F-box_dom"
Sh_Salba_v2_01412	IPR011990	DOMAIN:TPR-like_helical_dom
Sh_Salba_v2_01414	IPR011990	DOMAIN:TPR-like_helical_dom
Sh_Salba_v2_01416	IPR011990	DOMAIN:TPR-like_helical_dom
Sh_Salba_v2_01421	IPR018502;IPR018252;IPR001464	REPEAT:Annexin_repeat;"CONSERVED_SITE:Annexin_repeat_CS";"FAMILY:Annexin"
Sh_Salba_v2_01421	IPR018502;IPR018252;IPR001464	REPEAT:Annexin_repeat;"CONSERVED_SITE:Annexin_repeat_CS";"FAMILY:Annexin"
Sh_Salba_v2_01423	IPR018502;IPR018252;IPR001464	REPEAT:Annexin_repeat;"CONSERVED_SITE:Annexin_repeat_CS";"FAMILY:Annexin"
Sh_Salba_v2_01428	IPR018502;IPR018252;IPR001464	REPEAT:Annexin_repeat;"CONSERVED_SITE:Annexin_repeat_CS";"FAMILY:Annexin"
Sh_Salba_v2_01428	IPR011006;IPR005467;IPR001789;IPR003661;IPR003594;IPR004358	DOMAIN:CheY-like_superfamily;"DOMAIN:His_kinase_dom";"DOMAIN:Sig_transdc_resp-reg_receiver";"DOMAIN:HisK_dim/P";"DOMAIN:HATPase_C";"DOMAIN:Sig_transdc_His_kin-like_C"
Sh_Salba_v2_01428	IPR018502	REPEAT:Annexin_repeat
Sh_Salba_v2_01428	IPR018502;IPR018252;IPR001464	REPEAT:Annexin_repeat;"CONSERVED_SITE:Annexin_repeat_CS";"FAMILY:Annexin"
Sh_Salba_v2_01429	IPR018502;IPR001464	REPEAT:Annexin_repeat;"FAMILY:Annexin"
Sh_Salba_v2_01429	IPR018502	REPEAT:Annexin_repeat
Sh_Salba_v2_01429	IPR018502;IPR018252;IPR001464	REPEAT:Annexin_repeat;"CONSERVED_SITE:Annexin_repeat_CS";"FAMILY:Annexin"
Sh_Salba_v2_01429	IPR018502	REPEAT:Annexin_repeat
Sh_Salba_v2_01430	IPR018502;IPR018252;IPR001464	REPEAT:Annexin_repeat;"CONSERVED_SITE:Annexin_repeat_CS";"FAMILY:Annexin"
Sh_Salba_v2_01430	IPR018502	REPEAT:Annexin_repeat
Sh_Salba_v2_01430	IPR018502;IPR001464	REPEAT:Annexin_repeat;"FAMILY:Annexin"
Sh_Salba_v2_01431	IPR018502;IPR018252;IPR001464	REPEAT:Annexin_repeat;"CONSERVED_SITE:Annexin_repeat_CS";"FAMILY:Annexin"
Sh_Salba_v2_01431	IPR018502;IPR018252;IPR001464	REPEAT:Annexin_repeat;"CONSERVED_SITE:Annexin_repeat_CS";"FAMILY:Annexin"
Sh_Salba_v2_01431	IPR018502	REPEAT:Annexin_repeat
Sh_Salba_v2_01432	IPR018502;IPR001464	REPEAT:Annexin_repeat;"FAMILY:Annexin"
Sh_Salba_v2_01433	IPR014756;IPR032640	DOMAIN:Ig_E-set;"DOMAIN:AMPK1_CBM"
Sh_Salba_v2_01433	IPR001251	DOMAIN:CRAL-TRIO_dom
Sh_Salba_v2_01435	IPR014756;IPR000644;IPR032640	DOMAIN:Ig_E-set;"DOMAIN:CBS_dom";"DOMAIN:AMPK1_CBM"
Sh_Salba_v2_01436	IPR001251	DOMAIN:CRAL-TRIO_dom
Sh_Salba_v2_01442	IPR016040	DOMAIN:NAD(P)-bd_dom
Sh_Salba_v2_01443	IPR016040	DOMAIN:NAD(P)-bd_dom
Sh_Salba_v2_01447	IPR016040;IPR008089	DOMAIN:NAD(P)-bd_dom;"FAMILY:Nuc_sugar_epim"
Sh_Salba_v2_01450	IPR016040	DOMAIN:NAD(P)-bd_dom
Sh_Salba_v2_01455	IPR004265	FAMILY:Disease-R_pln
Sh_Salba_v2_01457	IPR004265	FAMILY:Disease-R_pln
Sh_Salba_v2_01458	IPR010734	DOMAIN:Copine
Sh_Salba_v2_01459	IPR010734	DOMAIN:Copine
Sh_Salba_v2_01461	IPR001841;IPR013083;IPR010734	DOMAIN:Znf_RING;"DOMAIN:Znf_RING/FYVE/PHD";"DOMAIN:Copine"
Sh_Salba_v2_01462	IPR001841;IPR013083;IPR010734;IPR002035	DOMAIN:Znf_RING;"DOMAIN:Znf_RING/FYVE/PHD";"DOMAIN:Copine";"DOMAIN:VWF_A"
Sh_Salba_v2_01465	IPR001841;IPR013083;IPR010734;IPR002035	DOMAIN:Znf_RING;"DOMAIN:Znf_RING/FYVE/PHD";"DOMAIN:Copine";"DOMAIN:VWF_A"
Sh_Salba_v2_01466	IPR010734;IPR002035	DOMAIN:Copine;"DOMAIN:VWF_A"
Sh_Salba_v2_01467	IPR001841;IPR013083;IPR010734	DOMAIN:Znf_RING;"DOMAIN:Znf_RING/FYVE/PHD";"DOMAIN:Copine"
Sh_Salba_v2_01467	IPR010734;IPR002035	DOMAIN:Copine;"DOMAIN:VWF_A"
Sh_Salba_v2_01468	IPR001841;IPR013083;IPR010734;IPR002035	DOMAIN:Znf_RING;"DOMAIN:Znf_RING/FYVE/PHD";"DOMAIN:Copine";"DOMAIN:VWF_A"
Sh_Salba_v2_01469	IPR010734;IPR002035	DOMAIN:Copine;"DOMAIN:VWF_A"
Sh_Salba_v2_01473	IPR010734	DOMAIN:Copine
Sh_Salba_v2_01473	IPR010734;IPR002035	DOMAIN:Copine;"DOMAIN:VWF_A"
Sh_Salba_v2_01475	IPR010734;IPR002035	DOMAIN:Copine;"DOMAIN:VWF_A"
Sh_Salba_v2_01476	IPR001841;IPR013083;IPR010734;IPR002035	DOMAIN:Znf_RING;"DOMAIN:Znf_RING/FYVE/PHD";"DOMAIN:Copine";"DOMAIN:VWF_A"
Sh_Salba_v2_01486	IPR000719;IPR002290;IPR011009;IPR008271	DOMAIN:Prot_kinase_dom;"DOMAIN:Ser/Thr_dual-sp_kinase";"DOMAIN:Kinase-like_dom";"ACTIVE_SITE:Ser/Thr_kinase_AS"
Sh_Salba_v2_01487	IPR000719;IPR002290;IPR011009;IPR008271	DOMAIN:Prot_kinase_dom;"DOMAIN:Ser/Thr_dual-sp_kinase";"DOMAIN:Kinase-like_dom";"ACTIVE_SITE:Ser/Thr_kinase_AS"
Sh_Salba_v2_01490	IPR017441;IPR000719;IPR002290;IPR013320;IPR011009;IPR008271	BINDING_SITE:Protein_kinase_ATP_BS;"DOMAIN:Prot_kinase_dom";"DOMAIN:Ser/Thr_dual-sp_kinase";"DOMAIN:ConA-like_dom";"DOMAIN:Kinase-like_dom";"ACTIVE_SITE:Ser/Thr_kinase_AS"
Sh_Salba_v2_01491	IPR017441;IPR000719;IPR002290;IPR013320;IPR011009;IPR008271	BINDING_SITE:Protein_kinase_ATP_BS;"DOMAIN:Prot_kinase_dom";"DOMAIN:Ser/Thr_dual-sp_kinase";"DOMAIN:ConA-like_dom";"DOMAIN:Kinase-like_dom";"ACTIVE_SITE:Ser/Thr_kinase_AS"
Sh_Salba_v2_01492	IPR017441;IPR013320;IPR011009	BINDING_SITE:Protein_kinase_ATP_BS;"DOMAIN:ConA-like_dom";"DOMAIN:Kinase-like_dom"
Sh_Salba_v2_01498	IPR002100;IPR002487	DOMAIN:TF_MADSbox;"DOMAIN:TF_Kbox"
Sh_Salba_v2_01501	IPR002100;IPR002487	DOMAIN:TF_MADSbox;"DOMAIN:TF_Kbox"
Sh_Salba_v2_01502	IPR002100;IPR002487	DOMAIN:TF_MADSbox;"DOMAIN:TF_Kbox"
Sh_Salba_v2_01503	IPR002100;IPR002487	DOMAIN:TF_MADSbox;"DOMAIN:TF_Kbox"
Sh_Salba_v2_01505	IPR002100;IPR002487	DOMAIN:TF_MADSbox;"DOMAIN:TF_Kbox"
Sh_Salba_v2_01507	IPR002100;IPR002487	DOMAIN:TF_MADSbox;"DOMAIN:TF_Kbox"
Sh_Salba_v2_01511	IPR003657	DOMAIN:WRKY_dom
Sh_Salba_v2_01518	IPR003657	DOMAIN:WRKY_dom
Sh_Salba_v2_01523	IPR015947;IPR001214;IPR003105;IPR025794;IPR003606;IPR003616;IPR007728	DOMAIN:PUA-like_domain;"DOMAIN:SET_dom";"DOMAIN:SRA_YDG";"FAMILY:Hist-Lys_N-MeTrfase_plant";"DOMAIN:Pre-SET_Zn-bd_sub";"DOMAIN:Post-SET_dom";"DOMAIN:Pre-SET_dom"
Sh_Salba_v2_01524	IPR015947;IPR003105;IPR001214;IPR025794;IPR003606;IPR003616;IPR007728	DOMAIN:PUA-like_domain;"DOMAIN:SRA_YDG";"DOMAIN:SET_dom";"FAMILY:Hist-Lys_N-MeTrfase_plant";"DOMAIN:Pre-SET_Zn-bd_sub";"DOMAIN:Post-SET_dom";"DOMAIN:Pre-SET_dom"
Sh_Salba_v2_01527	IPR015947;IPR001214;IPR003105;IPR025794;IPR003606;IPR003616;IPR007728	DOMAIN:PUA-like_domain;"DOMAIN:SET_dom";"DOMAIN:SRA_YDG";"FAMILY:Hist-Lys_N-MeTrfase_plant";"DOMAIN:Pre-SET_Zn-bd_sub";"DOMAIN:Post-SET_dom";"DOMAIN:Pre-SET_dom"
Sh_Salba_v2_01529	IPR015947;IPR003105	DOMAIN:PUA-like_domain;"DOMAIN:SRA_YDG"
Sh_Salba_v2_01529	IPR001214;IPR003616	DOMAIN:SET_dom;"DOMAIN:Post-SET_dom"
Sh_Salba_v2_01532	IPR008580	DOMAIN:PPPDE_dom
Sh_Salba_v2_01533	IPR008580	DOMAIN:PPPDE_dom
Sh_Salba_v2_01535	IPR008580	DOMAIN:PPPDE_dom
Sh_Salba_v2_01536	IPR008580	DOMAIN:PPPDE_dom
Sh_Salba_v2_01537	IPR008580	DOMAIN:PPPDE_dom
Sh_Salba_v2_01538	IPR008580	DOMAIN:PPPDE_dom
Sh_Salba_v2_01555	IPR000916;IPR023393	DOMAIN:Bet_v_I/MLP;"DOMAIN:START-like_dom"
Sh_Salba_v2_01561	IPR013210;IPR032675	DOMAIN:LRR_N_plant-typ;"DOMAIN:L_dom-like"
Sh_Salba_v2_01561	IPR000719;IPR001245;IPR032675;IPR011009	DOMAIN:Prot_kinase_dom;"DOMAIN:Ser-Thr/Tyr_kinase_cat_dom";"DOMAIN:L_dom-like";"DOMAIN:Kinase-like_dom"
Sh_Salba_v2_01564	IPR000719;IPR001611;IPR001245;IPR032675;IPR011009	DOMAIN:Prot_kinase_dom;"REPEAT:Leu-rich_rpt";"DOMAIN:Ser-Thr/Tyr_kinase_cat_dom";"DOMAIN:L_dom-like";"DOMAIN:Kinase-like_dom"
Sh_Salba_v2_01568	IPR001005;IPR031055;IPR009057;IPR017930	DOMAIN:SANT/Myb;"FAMILY:RS2/AS1";"DOMAIN:Homeodomain-like";"DOMAIN:Myb_dom"
Sh_Salba_v2_01570	IPR001005;IPR031055;IPR009057;IPR017930	DOMAIN:SANT/Myb;"FAMILY:RS2/AS1";"DOMAIN:Homeodomain-like";"DOMAIN:Myb_dom"
Sh_Salba_v2_01571	IPR001005;IPR031055;IPR009057;IPR017930	DOMAIN:SANT/Myb;"FAMILY:RS2/AS1";"DOMAIN:Homeodomain-like";"DOMAIN:Myb_dom"
Sh_Salba_v2_01582	IPR006620;IPR005123	DOMAIN:Pro_4_hyd_alph;"DOMAIN:Oxoglu/Fe-dep_dioxygenase"
Sh_Salba_v2_01587	IPR006620	DOMAIN:Pro_4_hyd_alph
Sh_Salba_v2_01589	IPR006620;IPR005123	DOMAIN:Pro_4_hyd_alph;"DOMAIN:Oxoglu/Fe-dep_dioxygenase"
Sh_Salba_v2_01599	IPR001163;IPR010920	DOMAIN:LSM_dom_euk/arc;"DOMAIN:LSM_dom"
Sh_Salba_v2_01601	IPR000308;IPR023409;IPR023410	FAMILY:14-3-3;"CONSERVED_SITE:14-3-3_CS";"DOMAIN:14-3-3_domain"
Sh_Salba_v2_01602	IPR000308;IPR023409;IPR023410	FAMILY:14-3-3;"CONSERVED_SITE:14-3-3_CS";"DOMAIN:14-3-3_domain"
Sh_Salba_v2_01608	IPR000308;IPR023410	FAMILY:14-3-3;"DOMAIN:14-3-3_domain"
Sh_Salba_v2_01608	IPR005141;IPR029064;IPR005142;IPR004405;IPR005140	DOMAIN:eRF1_2;"DOMAIN:L30e-like";"DOMAIN:eRF1_3";"FAMILY:Transl-rel_pelota";"DOMAIN:eRF1_1_Pelota"
Sh_Salba_v2_01610	IPR005141;IPR029064;IPR005142;IPR004405;IPR005140	DOMAIN:eRF1_2;"DOMAIN:L30e-like";"DOMAIN:eRF1_3";"FAMILY:Transl-rel_pelota";"DOMAIN:eRF1_1_Pelota"
Sh_Salba_v2_01612	IPR000308;IPR023409;IPR023410	FAMILY:14-3-3;"CONSERVED_SITE:14-3-3_CS";"DOMAIN:14-3-3_domain"
Sh_Salba_v2_01613	IPR000308;IPR023409;IPR023410	FAMILY:14-3-3;"CONSERVED_SITE:14-3-3_CS";"DOMAIN:14-3-3_domain"
Sh_Salba_v2_01618	IPR000308;IPR023410	FAMILY:14-3-3;"DOMAIN:14-3-3_domain"
Sh_Salba_v2_01618	IPR000308;IPR023409;IPR023410	FAMILY:14-3-3;"CONSERVED_SITE:14-3-3_CS";"DOMAIN:14-3-3_domain"
Sh_Salba_v2_01619	IPR000308;IPR023409;IPR023410	FAMILY:14-3-3;"CONSERVED_SITE:14-3-3_CS";"DOMAIN:14-3-3_domain"
Sh_Salba_v2_01620	IPR000308;IPR023409;IPR023410	FAMILY:14-3-3;"CONSERVED_SITE:14-3-3_CS";"DOMAIN:14-3-3_domain"
Sh_Salba_v2_01621	IPR000308;IPR023409;IPR023410	FAMILY:14-3-3;"CONSERVED_SITE:14-3-3_CS";"DOMAIN:14-3-3_domain"
Sh_Salba_v2_01626	IPR015943	DOMAIN:WD40/YVTN_repeat-like_dom
Sh_Salba_v2_01626	IPR017986;IPR019775;IPR015943;IPR001680;IPR020472	DOMAIN:WD40_repeat_dom;"CONSERVED_SITE:WD40_repeat_CS";"DOMAIN:WD40/YVTN_repeat-like_dom";"REPEAT:WD40_repeat";"REPEAT:G-protein_beta_WD-40_rep"
Sh_Salba_v2_01628	IPR017986;IPR019775;IPR015943;IPR001680;IPR020472	DOMAIN:WD40_repeat_dom;"CONSERVED_SITE:WD40_repeat_CS";"DOMAIN:WD40/YVTN_repeat-like_dom";"REPEAT:WD40_repeat";"REPEAT:G-protein_beta_WD-40_rep"
Sh_Salba_v2_01634	IPR017986;IPR015943;IPR001680	DOMAIN:WD40_repeat_dom;"DOMAIN:WD40/YVTN_repeat-like_dom";"REPEAT:WD40_repeat"
Sh_Salba_v2_01634	IPR017986;IPR019775;IPR015943;IPR001680;IPR020472	DOMAIN:WD40_repeat_dom;"CONSERVED_SITE:WD40_repeat_CS";"DOMAIN:WD40/YVTN_repeat-like_dom";"REPEAT:WD40_repeat";"REPEAT:G-protein_beta_WD-40_rep"
Sh_Salba_v2_01635	IPR017986;IPR019775;IPR015943;IPR001680;IPR020472	DOMAIN:WD40_repeat_dom;"CONSERVED_SITE:WD40_repeat_CS";"DOMAIN:WD40/YVTN_repeat-like_dom";"REPEAT:WD40_repeat";"REPEAT:G-protein_beta_WD-40_rep"
Sh_Salba_v2_01636	IPR006687;IPR027417;IPR006689	FAMILY:Small_GTPase_SAR1;"DOMAIN:P-loop_NTPase";"FAMILY:Small_GTPase_ARF/SAR"
Sh_Salba_v2_01638	IPR006687;IPR027417;IPR006689	FAMILY:Small_GTPase_SAR1;"DOMAIN:P-loop_NTPase";"FAMILY:Small_GTPase_ARF/SAR"
Sh_Salba_v2_01639	IPR027417;IPR006689	DOMAIN:P-loop_NTPase;"FAMILY:Small_GTPase_ARF/SAR"
Sh_Salba_v2_01639	IPR024156;IPR005225;IPR006687;IPR027417;IPR006689	FAMILY:Small_GTPase_ARF;"DOMAIN:Small_GTP-bd_dom";"FAMILY:Small_GTPase_SAR1";"DOMAIN:P-loop_NTPase";"FAMILY:Small_GTPase_ARF/SAR"
Sh_Salba_v2_01645	IPR027417;IPR006689	DOMAIN:P-loop_NTPase;"FAMILY:Small_GTPase_ARF/SAR"
Sh_Salba_v2_01645	IPR006687;IPR027417;IPR006689	FAMILY:Small_GTPase_SAR1;"DOMAIN:P-loop_NTPase";"FAMILY:Small_GTPase_ARF/SAR"
Sh_Salba_v2_01645	IPR006687;IPR027417;IPR006689	FAMILY:Small_GTPase_SAR1;"DOMAIN:P-loop_NTPase";"FAMILY:Small_GTPase_ARF/SAR"
Sh_Salba_v2_01647	IPR027417;IPR006689	DOMAIN:P-loop_NTPase;"FAMILY:Small_GTPase_ARF/SAR"
Sh_Salba_v2_01647	IPR006687;IPR027417;IPR006689	FAMILY:Small_GTPase_SAR1;"DOMAIN:P-loop_NTPase";"FAMILY:Small_GTPase_ARF/SAR"
Sh_Salba_v2_01658	IPR021625	DOMAIN:PI31_Prot_N
Sh_Salba_v2_01658	IPR013886	DOMAIN:PI31_Prot_C
Sh_Salba_v2_01662	IPR021625;IPR013886	DOMAIN:PI31_Prot_N;"DOMAIN:PI31_Prot_C"
Sh_Salba_v2_01663	IPR021625;IPR013886	DOMAIN:PI31_Prot_N;"DOMAIN:PI31_Prot_C"
Sh_Salba_v2_01670	IPR010613	FAMILY:PES
Sh_Salba_v2_01673	IPR010613	FAMILY:PES
Sh_Salba_v2_01675	IPR010613	FAMILY:PES
Sh_Salba_v2_01676	IPR010613	FAMILY:PES
Sh_Salba_v2_01677	IPR010613	FAMILY:PES
Sh_Salba_v2_01678	IPR010613	FAMILY:PES
Sh_Salba_v2_01682	IPR008974;IPR011333;IPR011705;IPR000210	DOMAIN:TRAF-like;"DOMAIN:SKP1/BTB/POZ";"DOMAIN:BACK";"DOMAIN:BTB/POZ_dom"
Sh_Salba_v2_01685	IPR000866;IPR012336	DOMAIN:AhpC/TSA;"DOMAIN:Thioredoxin-like_fold"
Sh_Salba_v2_01685	IPR029752;IPR006140;IPR016040	CONSERVED_SITE:D-isomer_DH_CS1;"DOMAIN:D-isomer_DH_NAD-bd";"DOMAIN:NAD(P)-bd_dom"
Sh_Salba_v2_01686	IPR000866;IPR012336	DOMAIN:AhpC/TSA;"DOMAIN:Thioredoxin-like_fold"
Sh_Salba_v2_01686	IPR029752;IPR006140;IPR016040	CONSERVED_SITE:D-isomer_DH_CS1;"DOMAIN:D-isomer_DH_NAD-bd";"DOMAIN:NAD(P)-bd_dom"
Sh_Salba_v2_01687	IPR000866;IPR012336	DOMAIN:AhpC/TSA;"DOMAIN:Thioredoxin-like_fold"
Sh_Salba_v2_01687	IPR029752;IPR006140;IPR016040	CONSERVED_SITE:D-isomer_DH_CS1;"DOMAIN:D-isomer_DH_NAD-bd";"DOMAIN:NAD(P)-bd_dom"
Sh_Salba_v2_01688	IPR006140;IPR016040	DOMAIN:D-isomer_DH_NAD-bd;"DOMAIN:NAD(P)-bd_dom"
Sh_Salba_v2_01691	IPR029752;IPR006139;IPR006140;IPR016040	CONSERVED_SITE:D-isomer_DH_CS1;"DOMAIN:D-isomer_2_OHA_DH_cat_dom";"DOMAIN:D-isomer_DH_NAD-bd";"DOMAIN:NAD(P)-bd_dom"
Sh_Salba_v2_01692	IPR000866;IPR012336	DOMAIN:AhpC/TSA;"DOMAIN:Thioredoxin-like_fold"
Sh_Salba_v2_01695	IPR001433;IPR017938;IPR003097;IPR001709	DOMAIN:OxRdtase_FAD/NAD-bd;"DOMAIN:Riboflavin_synthase-like_b-brl";"DOMAIN:FAD-binding_1";"DOMAIN:Flavoprot_Pyr_Nucl_cyt_Rdtase"
Sh_Salba_v2_01695	IPR001433;IPR017938;IPR003097;IPR001709	DOMAIN:OxRdtase_FAD/NAD-bd;"DOMAIN:Riboflavin_synthase-like_b-brl";"DOMAIN:FAD-binding_1";"DOMAIN:Flavoprot_Pyr_Nucl_cyt_Rdtase"
Sh_Salba_v2_01696	IPR017927;IPR001433;IPR017938;IPR003097;IPR023173;IPR001709	DOMAIN:Fd_Rdtase_FAD-bd;"DOMAIN:OxRdtase_FAD/NAD-bd";"DOMAIN:Riboflavin_synthase-like_b-brl";"DOMAIN:FAD-binding_1";"DOMAIN:NADPH_Cyt_P450_Rdtase_dom3";"DOMAIN:Flavoprot_Pyr_Nucl_cyt_Rdtase"
Sh_Salba_v2_01697	IPR017927;IPR001433;IPR017938;IPR003097;IPR023173;IPR001709	DOMAIN:Fd_Rdtase_FAD-bd;"DOMAIN:OxRdtase_FAD/NAD-bd";"DOMAIN:Riboflavin_synthase-like_b-brl";"DOMAIN:FAD-binding_1";"DOMAIN:NADPH_Cyt_P450_Rdtase_dom3";"DOMAIN:Flavoprot_Pyr_Nucl_cyt_Rdtase"
Sh_Salba_v2_01699	IPR017938;IPR003097;IPR023173	DOMAIN:Riboflavin_synthase-like_b-brl;"DOMAIN:FAD-binding_1";"DOMAIN:NADPH_Cyt_P450_Rdtase_dom3"
Sh_Salba_v2_01699	IPR017927;IPR001433;IPR017938;IPR023173;IPR003097;IPR001709	DOMAIN:Fd_Rdtase_FAD-bd;"DOMAIN:OxRdtase_FAD/NAD-bd";"DOMAIN:Riboflavin_synthase-like_b-brl";"DOMAIN:NADPH_Cyt_P450_Rdtase_dom3";"DOMAIN:FAD-binding_1";"DOMAIN:Flavoprot_Pyr_Nucl_cyt_Rdtase"
Sh_Salba_v2_01707	IPR029063	DOMAIN:SAM-dependent_MTases
Sh_Salba_v2_01711	IPR029063	DOMAIN:SAM-dependent_MTases
Sh_Salba_v2_01712	IPR029063	DOMAIN:SAM-dependent_MTases
Sh_Salba_v2_01719	IPR006016;IPR014729;IPR006015	DOMAIN:UspA;"DOMAIN:Rossmann-like_a/b/a_fold";"FAMILY:Universal_stress_UspA"
Sh_Salba_v2_01721	IPR014729;IPR006016;IPR006015	DOMAIN:Rossmann-like_a/b/a_fold;"DOMAIN:UspA";"FAMILY:Universal_stress_UspA"
Sh_Salba_v2_01726	IPR018464	FAMILY:CENP-O
Sh_Salba_v2_01729	IPR018464	FAMILY:CENP-O
Sh_Salba_v2_01739	IPR000719;IPR002290;IPR001245;IPR013320;IPR011009;IPR008271	DOMAIN:Prot_kinase_dom;"DOMAIN:Ser/Thr_dual-sp_kinase";"DOMAIN:Ser-Thr/Tyr_kinase_cat_dom";"DOMAIN:ConA-like_dom";"DOMAIN:Kinase-like_dom";"ACTIVE_SITE:Ser/Thr_kinase_AS"
Sh_Salba_v2_01741	IPR000719;IPR002290;IPR001245;IPR013320;IPR011009;IPR008271	DOMAIN:Prot_kinase_dom;"DOMAIN:Ser/Thr_dual-sp_kinase";"DOMAIN:Ser-Thr/Tyr_kinase_cat_dom";"DOMAIN:ConA-like_dom";"DOMAIN:Kinase-like_dom";"ACTIVE_SITE:Ser/Thr_kinase_AS"
Sh_Salba_v2_01741	IPR024709;IPR019378	FAMILY:FucosylTrfase_pln;"FAMILY:GDP-Fuc_O-FucTrfase"
Sh_Salba_v2_01744	IPR000719;IPR001245;IPR011009	DOMAIN:Prot_kinase_dom;"DOMAIN:Ser-Thr/Tyr_kinase_cat_dom";"DOMAIN:Kinase-like_dom"
Sh_Salba_v2_01744	IPR000719;IPR002290;IPR001245;IPR013320;IPR011009;IPR008271	DOMAIN:Prot_kinase_dom;"DOMAIN:Ser/Thr_dual-sp_kinase";"DOMAIN:Ser-Thr/Tyr_kinase_cat_dom";"DOMAIN:ConA-like_dom";"DOMAIN:Kinase-like_dom";"ACTIVE_SITE:Ser/Thr_kinase_AS"
Sh_Salba_v2_01747	IPR000719;IPR002290;IPR001245;IPR013320;IPR011009;IPR008271	DOMAIN:Prot_kinase_dom;"DOMAIN:Ser/Thr_dual-sp_kinase";"DOMAIN:Ser-Thr/Tyr_kinase_cat_dom";"DOMAIN:ConA-like_dom";"DOMAIN:Kinase-like_dom";"ACTIVE_SITE:Ser/Thr_kinase_AS"
Sh_Salba_v2_01749	IPR002423;IPR017998;IPR027410;IPR027409;IPR027413;IPR012718;IPR002194	FAMILY:Cpn60/TCP-1;"FAMILY:Chaperone_TCP-1";"DOMAIN:TCP-1-like_intermed";"DOMAIN:GroEL-like_apical_dom";"DOMAIN:GROEL-like_equatorial";"FAMILY:Chap_CCT_epsi";"CONSERVED_SITE:Chaperonin_TCP-1_CS"
Sh_Salba_v2_01755	IPR002423;IPR017998;IPR027410;IPR027409;IPR027413;IPR002194	FAMILY:Cpn60/TCP-1;"FAMILY:Chaperone_TCP-1";"DOMAIN:TCP-1-like_intermed";"DOMAIN:GroEL-like_apical_dom";"DOMAIN:GROEL-like_equatorial";"CONSERVED_SITE:Chaperonin_TCP-1_CS"
Sh_Salba_v2_01755	IPR002423;IPR017998;IPR027413;IPR002194	FAMILY:Cpn60/TCP-1;"FAMILY:Chaperone_TCP-1";"DOMAIN:GROEL-like_equatorial";"CONSERVED_SITE:Chaperonin_TCP-1_CS"
Sh_Salba_v2_01759	IPR006083;IPR006082;IPR027417	DOMAIN:PRK/URK;"FAMILY:PRK";"DOMAIN:P-loop_NTPase"
Sh_Salba_v2_01759	IPR008949;IPR002060	DOMAIN:Isoprenoid_synthase_dom;"FAMILY:Squ/phyt_synthse"
Sh_Salba_v2_01775	IPR008949;IPR002060	DOMAIN:Isoprenoid_synthase_dom;"FAMILY:Squ/phyt_synthse"
Sh_Salba_v2_01776	IPR008949;IPR002060	DOMAIN:Isoprenoid_synthase_dom;"FAMILY:Squ/phyt_synthse"
Sh_Salba_v2_01776	IPR008949;IPR002060	DOMAIN:Isoprenoid_synthase_dom;"FAMILY:Squ/phyt_synthse"
Sh_Salba_v2_01777	IPR008949;IPR002060	DOMAIN:Isoprenoid_synthase_dom;"FAMILY:Squ/phyt_synthse"
Sh_Salba_v2_01777	IPR008949	DOMAIN:Isoprenoid_synthase_dom
Sh_Salba_v2_01778	IPR019845;IPR008949;IPR002060	CONSERVED_SITE:Squalene/phytoene_synthase_CS;"DOMAIN:Isoprenoid_synthase_dom";"FAMILY:Squ/phyt_synthse"
Sh_Salba_v2_01779	IPR019845;IPR008949;IPR002060	CONSERVED_SITE:Squalene/phytoene_synthase_CS;"DOMAIN:Isoprenoid_synthase_dom";"FAMILY:Squ/phyt_synthse"
Sh_Salba_v2_01779	IPR008949;IPR002060	DOMAIN:Isoprenoid_synthase_dom;"FAMILY:Squ/phyt_synthse"
Sh_Salba_v2_01780	IPR019845;IPR008949;IPR002060	CONSERVED_SITE:Squalene/phytoene_synthase_CS;"DOMAIN:Isoprenoid_synthase_dom";"FAMILY:Squ/phyt_synthse"
Sh_Salba_v2_01780	IPR008949	DOMAIN:Isoprenoid_synthase_dom
Sh_Salba_v2_01781	IPR019845;IPR008949;IPR002060	CONSERVED_SITE:Squalene/phytoene_synthase_CS;"DOMAIN:Isoprenoid_synthase_dom";"FAMILY:Squ/phyt_synthse"
Sh_Salba_v2_01781	IPR008949;IPR002060	DOMAIN:Isoprenoid_synthase_dom;"FAMILY:Squ/phyt_synthse"
Sh_Salba_v2_01784	IPR019845;IPR008949;IPR002060	CONSERVED_SITE:Squalene/phytoene_synthase_CS;"DOMAIN:Isoprenoid_synthase_dom";"FAMILY:Squ/phyt_synthse"
Sh_Salba_v2_01785	IPR008949;IPR002060	DOMAIN:Isoprenoid_synthase_dom;"FAMILY:Squ/phyt_synthse"
Sh_Salba_v2_01785	IPR019845;IPR008949;IPR002060	CONSERVED_SITE:Squalene/phytoene_synthase_CS;"DOMAIN:Isoprenoid_synthase_dom";"FAMILY:Squ/phyt_synthse"
Sh_Salba_v2_01786	IPR019845;IPR008949;IPR002060	CONSERVED_SITE:Squalene/phytoene_synthase_CS;"DOMAIN:Isoprenoid_synthase_dom";"FAMILY:Squ/phyt_synthse"
Sh_Salba_v2_01788	IPR019845;IPR008949;IPR002060	CONSERVED_SITE:Squalene/phytoene_synthase_CS;"DOMAIN:Isoprenoid_synthase_dom";"FAMILY:Squ/phyt_synthse"
Sh_Salba_v2_01789	IPR006083;IPR006082;IPR027417	DOMAIN:PRK/URK;"FAMILY:PRK";"DOMAIN:P-loop_NTPase"
Sh_Salba_v2_01790	IPR006083;IPR027417	DOMAIN:PRK/URK;"DOMAIN:P-loop_NTPase"
Sh_Salba_v2_01790	IPR006083;IPR006082;IPR027417	DOMAIN:PRK/URK;"FAMILY:PRK";"DOMAIN:P-loop_NTPase"
Sh_Salba_v2_01792	IPR006083;IPR027417	DOMAIN:PRK/URK;"DOMAIN:P-loop_NTPase"
Sh_Salba_v2_01792	IPR006083;IPR006082;IPR027417	DOMAIN:PRK/URK;"FAMILY:PRK";"DOMAIN:P-loop_NTPase"
Sh_Salba_v2_01794	IPR006083;IPR027417	DOMAIN:PRK/URK;"DOMAIN:P-loop_NTPase"
Sh_Salba_v2_01794	IPR027417	DOMAIN:P-loop_NTPase
Sh_Salba_v2_01794	IPR006083;IPR006082;IPR027417	DOMAIN:PRK/URK;"FAMILY:PRK";"DOMAIN:P-loop_NTPase"
Sh_Salba_v2_01802	IPR007300	FAMILY:CidB/LrgB
Sh_Salba_v2_01804	IPR007300	FAMILY:CidB/LrgB
Sh_Salba_v2_01806	IPR007300	FAMILY:CidB/LrgB
Sh_Salba_v2_01807	IPR007300	FAMILY:CidB/LrgB
Sh_Salba_v2_01808	IPR014720;IPR000352	DOMAIN:dsRBD_dom;"DOMAIN:Pep_chain_release_fac_I_II"
Sh_Salba_v2_01809	IPR014720;IPR000352	DOMAIN:dsRBD_dom;"DOMAIN:Pep_chain_release_fac_I_II"
Sh_Salba_v2_01812	IPR014720;IPR000352	DOMAIN:dsRBD_dom;"DOMAIN:Pep_chain_release_fac_I_II"
Sh_Salba_v2_01814	IPR014720;IPR000352	DOMAIN:dsRBD_dom;"DOMAIN:Pep_chain_release_fac_I_II"
Sh_Salba_v2_01815	IPR014720;IPR000352	DOMAIN:dsRBD_dom;"DOMAIN:Pep_chain_release_fac_I_II"
Sh_Salba_v2_01816	IPR014720;IPR000352	DOMAIN:dsRBD_dom;"DOMAIN:Pep_chain_release_fac_I_II"
Sh_Salba_v2_01817	IPR014720;IPR000352	DOMAIN:dsRBD_dom;"DOMAIN:Pep_chain_release_fac_I_II"
Sh_Salba_v2_01818	IPR014720;IPR000352	DOMAIN:dsRBD_dom;"DOMAIN:Pep_chain_release_fac_I_II"
Sh_Salba_v2_01819	IPR014720;IPR000352	DOMAIN:dsRBD_dom;"DOMAIN:Pep_chain_release_fac_I_II"
Sh_Salba_v2_01820	IPR014720;IPR000352	DOMAIN:dsRBD_dom;"DOMAIN:Pep_chain_release_fac_I_II"
Sh_Salba_v2_01821	IPR014720;IPR000352	DOMAIN:dsRBD_dom;"DOMAIN:Pep_chain_release_fac_I_II"
Sh_Salba_v2_01822	IPR014720;IPR000352	DOMAIN:dsRBD_dom;"DOMAIN:Pep_chain_release_fac_I_II"
Sh_Salba_v2_01823	IPR014720;IPR000352	DOMAIN:dsRBD_dom;"DOMAIN:Pep_chain_release_fac_I_II"
Sh_Salba_v2_01824	IPR014720;IPR000352	DOMAIN:dsRBD_dom;"DOMAIN:Pep_chain_release_fac_I_II"
Sh_Salba_v2_01826	IPR018371;IPR016283;IPR023346;IPR000726;IPR001002	CONSERVED_SITE:Chitin-binding_1_CS;"FAMILY:Glyco_hydro_19";"DOMAIN:Lysozyme-like_dom";"DOMAIN:Glyco_hydro_19_cat";"DOMAIN:Chitin-bd_1"
Sh_Salba_v2_01828	IPR017986;IPR015943;IPR001680	DOMAIN:WD40_repeat_dom;"DOMAIN:WD40/YVTN_repeat-like_dom";"REPEAT:WD40_repeat"
Sh_Salba_v2_01828	IPR017986;IPR019775;IPR015943;IPR001680;IPR006594	DOMAIN:WD40_repeat_dom;"CONSERVED_SITE:WD40_repeat_CS";"DOMAIN:WD40/YVTN_repeat-like_dom";"REPEAT:WD40_repeat";"DOMAIN:LisH"
Sh_Salba_v2_01830	IPR017986;IPR019775;IPR015943;IPR001680;IPR006594	DOMAIN:WD40_repeat_dom;"CONSERVED_SITE:WD40_repeat_CS";"DOMAIN:WD40/YVTN_repeat-like_dom";"REPEAT:WD40_repeat";"DOMAIN:LisH"
Sh_Salba_v2_01835	IPR000271	FAMILY:Ribosomal_L34
Sh_Salba_v2_01840	IPR000271	FAMILY:Ribosomal_L34
Sh_Salba_v2_01841	IPR000271	FAMILY:Ribosomal_L34
Sh_Salba_v2_01841	IPR015824;IPR001576	DOMAIN:Phosphoglycerate_kinase_N;"FAMILY:Phosphoglycerate_kinase"
Sh_Salba_v2_01843	IPR015824;IPR001576	DOMAIN:Phosphoglycerate_kinase_N;"FAMILY:Phosphoglycerate_kinase"
Sh_Salba_v2_01843	IPR000271	FAMILY:Ribosomal_L34
Sh_Salba_v2_01844	IPR015824;IPR001576	DOMAIN:Phosphoglycerate_kinase_N;"FAMILY:Phosphoglycerate_kinase"
Sh_Salba_v2_01850	IPR015824;IPR001576;IPR015911	DOMAIN:Phosphoglycerate_kinase_N;"FAMILY:Phosphoglycerate_kinase";"CONSERVED_SITE:Phosphoglycerate_kinase_CS"
Sh_Salba_v2_01855	IPR021131;IPR000039	DOMAIN:Ribosomal_L18e/L15P;"FAMILY:Ribosomal_L18e"
Sh_Salba_v2_01855	IPR000039;IPR021131	FAMILY:Ribosomal_L18e;"DOMAIN:Ribosomal_L18e/L15P"
Sh_Salba_v2_01856	IPR000039;IPR021131	FAMILY:Ribosomal_L18e;"DOMAIN:Ribosomal_L18e/L15P"
Sh_Salba_v2_01859	IPR021131;IPR000039	DOMAIN:Ribosomal_L18e/L15P;"FAMILY:Ribosomal_L18e"
Sh_Salba_v2_01863	IPR021131;IPR000039	DOMAIN:Ribosomal_L18e/L15P;"FAMILY:Ribosomal_L18e"
Sh_Salba_v2_01866	IPR021131;IPR000039	DOMAIN:Ribosomal_L18e/L15P;"FAMILY:Ribosomal_L18e"
Sh_Salba_v2_01867	IPR000039	FAMILY:Ribosomal_L18e
Sh_Salba_v2_01870	IPR000172;IPR007867;IPR023753	DOMAIN:GMC_OxRdtase_N;"DOMAIN:GMC_OxRtase_C";"DOMAIN:FAD/NAD-binding_dom"
Sh_Salba_v2_01872	IPR007109;IPR004154;IPR026532	DOMAIN:Brix;"DOMAIN:Anticodon-bd";"FAMILY:BRX1"
Sh_Salba_v2_01880	IPR022309	FAMILY:Ribosomal_S8e/biogenesis_NSA2
Sh_Salba_v2_01882	IPR022309	FAMILY:Ribosomal_S8e/biogenesis_NSA2
Sh_Salba_v2_01883	IPR022309	FAMILY:Ribosomal_S8e/biogenesis_NSA2
Sh_Salba_v2_01889	IPR024156;IPR005225;IPR003579;IPR027417;IPR006689	FAMILY:Small_GTPase_ARF;"DOMAIN:Small_GTP-bd_dom";"FAMILY:Small_GTPase_Rab_type";"DOMAIN:P-loop_NTPase";"FAMILY:Small_GTPase_ARF/SAR"
Sh_Salba_v2_01896	IPR024936;IPR002130;IPR029000	FAMILY:Cyclophilin-type_PPIase;"DOMAIN:Cyclophilin-type_PPIase_dom";"DOMAIN:Cyclophilin-like_dom"
Sh_Salba_v2_01897	IPR024936	FAMILY:Cyclophilin-type_PPIase
Sh_Salba_v2_01899	IPR001841;IPR013083;IPR017066	DOMAIN:Znf_RING;"DOMAIN:Znf_RING/FYVE/PHD";"FAMILY:E3ligase_BOI"
Sh_Salba_v2_01900	IPR001841;IPR013083;IPR017066	DOMAIN:Znf_RING;"DOMAIN:Znf_RING/FYVE/PHD";"FAMILY:E3ligase_BOI"
Sh_Salba_v2_01905	IPR017441;IPR000719;IPR002290;IPR002902;IPR013320;IPR011009;IPR008271	BINDING_SITE:Protein_kinase_ATP_BS;"DOMAIN:Prot_kinase_dom";"DOMAIN:Ser/Thr_dual-sp_kinase";"DOMAIN:GNK2";"DOMAIN:ConA-like_dom";"DOMAIN:Kinase-like_dom";"ACTIVE_SITE:Ser/Thr_kinase_AS"
Sh_Salba_v2_01909	IPR002902;IPR013320	DOMAIN:GNK2;"DOMAIN:ConA-like_dom"
Sh_Salba_v2_01909	IPR000719;IPR002290;IPR001245;IPR011009;IPR008271	DOMAIN:Prot_kinase_dom;"DOMAIN:Ser/Thr_dual-sp_kinase";"DOMAIN:Ser-Thr/Tyr_kinase_cat_dom";"DOMAIN:Kinase-like_dom";"ACTIVE_SITE:Ser/Thr_kinase_AS"
Sh_Salba_v2_01915	IPR027353;IPR001487	DOMAIN:NET_dom;"DOMAIN:Bromodomain"
Sh_Salba_v2_01917	IPR027353;IPR001487	DOMAIN:NET_dom;"DOMAIN:Bromodomain"
Sh_Salba_v2_01922	IPR001607;IPR013083	DOMAIN:Znf_UBP;"DOMAIN:Znf_RING/FYVE/PHD"
Sh_Salba_v2_01922	IPR011422	DOMAIN:BRAP2
Sh_Salba_v2_01923	IPR001898	FAMILY:Na/sul_symport
Sh_Salba_v2_01923	IPR001607;IPR013083	DOMAIN:Znf_UBP;"DOMAIN:Znf_RING/FYVE/PHD"
Sh_Salba_v2_01923	IPR011422	DOMAIN:BRAP2
Sh_Salba_v2_01923	IPR001898	FAMILY:Na/sul_symport
Sh_Salba_v2_01924	IPR011422;IPR001607;IPR001841;IPR013083	DOMAIN:BRAP2;"DOMAIN:Znf_UBP";"DOMAIN:Znf_RING";"DOMAIN:Znf_RING/FYVE/PHD"
Sh_Salba_v2_01926	IPR001898	FAMILY:Na/sul_symport
Sh_Salba_v2_01926	IPR011422;IPR001607;IPR001841;IPR013083	DOMAIN:BRAP2;"DOMAIN:Znf_UBP";"DOMAIN:Znf_RING";"DOMAIN:Znf_RING/FYVE/PHD"
Sh_Salba_v2_01926	IPR001898	FAMILY:Na/sul_symport
Sh_Salba_v2_01929	IPR000719;IPR002290;IPR011009;IPR008271	DOMAIN:Prot_kinase_dom;"DOMAIN:Ser/Thr_dual-sp_kinase";"DOMAIN:Kinase-like_dom";"ACTIVE_SITE:Ser/Thr_kinase_AS"
Sh_Salba_v2_01932	IPR011009	DOMAIN:Kinase-like_dom
Sh_Salba_v2_01933	IPR011009	DOMAIN:Kinase-like_dom
Sh_Salba_v2_01937	IPR000719;IPR002290;IPR011009;IPR008271	DOMAIN:Prot_kinase_dom;"DOMAIN:Ser/Thr_dual-sp_kinase";"DOMAIN:Kinase-like_dom";"ACTIVE_SITE:Ser/Thr_kinase_AS"
Sh_Salba_v2_01947	IPR000719;IPR002290;IPR011009;IPR008271	DOMAIN:Prot_kinase_dom;"DOMAIN:Ser/Thr_dual-sp_kinase";"DOMAIN:Kinase-like_dom";"ACTIVE_SITE:Ser/Thr_kinase_AS"
Sh_Salba_v2_01951	IPR000719;IPR002290;IPR011009;IPR008271	DOMAIN:Prot_kinase_dom;"DOMAIN:Ser/Thr_dual-sp_kinase";"DOMAIN:Kinase-like_dom";"ACTIVE_SITE:Ser/Thr_kinase_AS"
Sh_Salba_v2_01952	IPR000719;IPR011009;IPR008271	DOMAIN:Prot_kinase_dom;"DOMAIN:Kinase-like_dom";"ACTIVE_SITE:Ser/Thr_kinase_AS"
Sh_Salba_v2_01954	IPR004001;IPR004000;IPR020902	CONSERVED_SITE:Actin_CS;"FAMILY:Actin";"CONSERVED_SITE:Actin/actin-like_CS"
Sh_Salba_v2_01956	IPR004001;IPR004000	CONSERVED_SITE:Actin_CS;"FAMILY:Actin"
Sh_Salba_v2_01960	IPR004001;IPR004000;IPR020902	CONSERVED_SITE:Actin_CS;"FAMILY:Actin";"CONSERVED_SITE:Actin/actin-like_CS"
Sh_Salba_v2_01961	IPR004001;IPR004000;IPR020902	CONSERVED_SITE:Actin_CS;"FAMILY:Actin";"CONSERVED_SITE:Actin/actin-like_CS"
Sh_Salba_v2_01962	IPR004001;IPR004000;IPR020902	CONSERVED_SITE:Actin_CS;"FAMILY:Actin";"CONSERVED_SITE:Actin/actin-like_CS"
Sh_Salba_v2_01964	IPR011991;IPR011039;IPR003196	DOMAIN:WHTH_DNA-bd_dom;"DOMAIN:TFIIF_interaction";"FAMILY:TFIIF_beta"
Sh_Salba_v2_01971	IPR011547;IPR030311;IPR001902	DOMAIN:SLC26A/SulP_dom;"FAMILY:Sul_transpt_3.1/3.2";"FAMILY:SLC26A/SulP_fam"
Sh_Salba_v2_01971	IPR011547;IPR030311;IPR001902	DOMAIN:SLC26A/SulP_dom;"FAMILY:Sul_transpt_3.1/3.2";"FAMILY:SLC26A/SulP_fam"
Sh_Salba_v2_01972	IPR011547;IPR030311;IPR002645;IPR018045;IPR001902	DOMAIN:SLC26A/SulP_dom;"FAMILY:Sul_transpt_3.1/3.2";"DOMAIN:STAS_dom";"CONSERVED_SITE:S04_transporter_CS";"FAMILY:SLC26A/SulP_fam"
Sh_Salba_v2_01974	IPR011547;IPR030311;IPR018045;IPR001902	DOMAIN:SLC26A/SulP_dom;"FAMILY:Sul_transpt_3.1/3.2";"CONSERVED_SITE:S04_transporter_CS";"FAMILY:SLC26A/SulP_fam"
Sh_Salba_v2_01975	IPR011547;IPR030311;IPR002645;IPR018045;IPR001902	DOMAIN:SLC26A/SulP_dom;"FAMILY:Sul_transpt_3.1/3.2";"DOMAIN:STAS_dom";"CONSERVED_SITE:S04_transporter_CS";"FAMILY:SLC26A/SulP_fam"
Sh_Salba_v2_01975	IPR030311;IPR002645;IPR001902	FAMILY:Sul_transpt_3.1/3.2;"DOMAIN:STAS_dom";"FAMILY:SLC26A/SulP_fam"
Sh_Salba_v2_01976	IPR030311;IPR002645;IPR001902	FAMILY:Sul_transpt_3.1/3.2;"DOMAIN:STAS_dom";"FAMILY:SLC26A/SulP_fam"
Sh_Salba_v2_01976	IPR011547;IPR030311;IPR002645;IPR018045;IPR001902	DOMAIN:SLC26A/SulP_dom;"FAMILY:Sul_transpt_3.1/3.2";"DOMAIN:STAS_dom";"CONSERVED_SITE:S04_transporter_CS";"FAMILY:SLC26A/SulP_fam"
Sh_Salba_v2_01984	IPR001841;IPR013083	DOMAIN:Znf_RING;"DOMAIN:Znf_RING/FYVE/PHD"
Sh_Salba_v2_01991	IPR008162	FAMILY:Pyrophosphatase
Sh_Salba_v2_01993	IPR008162	FAMILY:Pyrophosphatase
Sh_Salba_v2_01994	IPR008162	FAMILY:Pyrophosphatase
Sh_Salba_v2_01995	IPR008162	FAMILY:Pyrophosphatase
Sh_Salba_v2_01996	IPR008162	FAMILY:Pyrophosphatase
Sh_Salba_v2_01997	IPR008162	FAMILY:Pyrophosphatase
Sh_Salba_v2_01998	IPR008162	FAMILY:Pyrophosphatase
Sh_Salba_v2_02001	IPR008162	FAMILY:Pyrophosphatase
Sh_Salba_v2_02003	IPR001619;IPR027482	FAMILY:Sec1-like;"DOMAIN:Sec-1-like_dom2"
Sh_Salba_v2_02004	IPR001619;IPR027482	FAMILY:Sec1-like;"DOMAIN:Sec-1-like_dom2"
Sh_Salba_v2_02008	IPR001619;IPR027482	FAMILY:Sec1-like;"DOMAIN:Sec-1-like_dom2"
Sh_Salba_v2_02011	IPR001619;IPR027482	FAMILY:Sec1-like;"DOMAIN:Sec-1-like_dom2"
Sh_Salba_v2_02014	IPR001619;IPR027482	FAMILY:Sec1-like;"DOMAIN:Sec-1-like_dom2"
Sh_Salba_v2_02019	IPR001619;IPR027482	FAMILY:Sec1-like;"DOMAIN:Sec-1-like_dom2"
Sh_Salba_v2_02021	IPR001810;IPR025886;IPR032675	DOMAIN:F-box_dom;"FAMILY:PP2-like";"DOMAIN:L_dom-like"
Sh_Salba_v2_02026	IPR001810;IPR032675	DOMAIN:F-box_dom;"DOMAIN:L_dom-like"
Sh_Salba_v2_02027	IPR001810;IPR032675	DOMAIN:F-box_dom;"DOMAIN:L_dom-like"
Sh_Salba_v2_02103	IPR000719;IPR001611;IPR032675;IPR001245;IPR013320;IPR011009	DOMAIN:Prot_kinase_dom;"REPEAT:Leu-rich_rpt";"DOMAIN:L_dom-like";"DOMAIN:Ser-Thr/Tyr_kinase_cat_dom";"DOMAIN:ConA-like_dom";"DOMAIN:Kinase-like_dom"
Sh_Salba_v2_02107	IPR000719;IPR001245;IPR011009	DOMAIN:Prot_kinase_dom;"DOMAIN:Ser-Thr/Tyr_kinase_cat_dom";"DOMAIN:Kinase-like_dom"
Sh_Salba_v2_02107	IPR000719;IPR001611;IPR001245;IPR032675;IPR013320;IPR011009	DOMAIN:Prot_kinase_dom;"REPEAT:Leu-rich_rpt";"DOMAIN:Ser-Thr/Tyr_kinase_cat_dom";"DOMAIN:L_dom-like";"DOMAIN:ConA-like_dom";"DOMAIN:Kinase-like_dom"
Sh_Salba_v2_02118	IPR000719;IPR001245;IPR013320;IPR011009	DOMAIN:Prot_kinase_dom;"DOMAIN:Ser-Thr/Tyr_kinase_cat_dom";"DOMAIN:ConA-like_dom";"DOMAIN:Kinase-like_dom"
Sh_Salba_v2_02127	IPR014978;IPR031137;IPR014977	DOMAIN:Gln-Leu-Gln_QLQ;"FAMILY:GRF";"DOMAIN:WRC_dom"
Sh_Salba_v2_02139	IPR027417;IPR031314	DOMAIN:P-loop_NTPase;"DOMAIN:DNK_dom"
Sh_Salba_v2_02143	IPR007573	FAMILY:QWRF
Sh_Salba_v2_02147	IPR020845;IPR000873	CONSERVED_SITE:AMP-binding_CS;"DOMAIN:AMP-dep_Synth/Lig"
Sh_Salba_v2_02149	IPR020845;IPR000873	CONSERVED_SITE:AMP-binding_CS;"DOMAIN:AMP-dep_Synth/Lig"
Sh_Salba_v2_02149	IPR025110;IPR000873	DOMAIN:AMP-bd_C;"DOMAIN:AMP-dep_Synth/Lig"
Sh_Salba_v2_02152	IPR025110;IPR000873	DOMAIN:AMP-bd_C;"DOMAIN:AMP-dep_Synth/Lig"
Sh_Salba_v2_02152	IPR020845;IPR000873	CONSERVED_SITE:AMP-binding_CS;"DOMAIN:AMP-dep_Synth/Lig"
Sh_Salba_v2_02153	IPR020845;IPR000873	CONSERVED_SITE:AMP-binding_CS;"DOMAIN:AMP-dep_Synth/Lig"
Sh_Salba_v2_02153	IPR025110;IPR000873	DOMAIN:AMP-bd_C;"DOMAIN:AMP-dep_Synth/Lig"
Sh_Salba_v2_02154	IPR020845;IPR000873	CONSERVED_SITE:AMP-binding_CS;"DOMAIN:AMP-dep_Synth/Lig"
Sh_Salba_v2_02154	IPR025110;IPR000873	DOMAIN:AMP-bd_C;"DOMAIN:AMP-dep_Synth/Lig"
Sh_Salba_v2_02156	IPR009072;IPR003958	DOMAIN:Histone-fold;"DOMAIN:CBFA_NFYB_domain"
Sh_Salba_v2_02163	IPR011989;IPR016024	DOMAIN:ARM-like;"DOMAIN:ARM-type_fold"
Sh_Salba_v2_02165	IPR011989;IPR016024	DOMAIN:ARM-like;"DOMAIN:ARM-type_fold"
Sh_Salba_v2_02166	IPR011989;IPR016024	DOMAIN:ARM-like;"DOMAIN:ARM-type_fold"
Sh_Salba_v2_02170	IPR011989;IPR016024	DOMAIN:ARM-like;"DOMAIN:ARM-type_fold"
Sh_Salba_v2_02173	IPR013525	DOMAIN:ABC_2_trans
Sh_Salba_v2_02173	IPR003439;IPR027417	DOMAIN:ABC_transporter-like;"DOMAIN:P-loop_NTPase"
Sh_Salba_v2_02174	IPR003439;IPR027417;IPR013525	DOMAIN:ABC_transporter-like;"DOMAIN:P-loop_NTPase";"DOMAIN:ABC_2_trans"
Sh_Salba_v2_02174	IPR013525	DOMAIN:ABC_2_trans
Sh_Salba_v2_02175	IPR003439;IPR027417	DOMAIN:ABC_transporter-like;"DOMAIN:P-loop_NTPase"
Sh_Salba_v2_02175	IPR013525	DOMAIN:ABC_2_trans
Sh_Salba_v2_02180	IPR003593;IPR003439;IPR027417;IPR017871;IPR013525	DOMAIN:AAA+_ATPase;"DOMAIN:ABC_transporter-like";"DOMAIN:P-loop_NTPase";"CONSERVED_SITE:ABC_transporter_CS";"DOMAIN:ABC_2_trans"
Sh_Salba_v2_02181	IPR003593;IPR003439;IPR027417;IPR017871;IPR013525	DOMAIN:AAA+_ATPase;"DOMAIN:ABC_transporter-like";"DOMAIN:P-loop_NTPase";"CONSERVED_SITE:ABC_transporter_CS";"DOMAIN:ABC_2_trans"
Sh_Salba_v2_02182	IPR003593;IPR003439;IPR027417;IPR017871;IPR013525	DOMAIN:AAA+_ATPase;"DOMAIN:ABC_transporter-like";"DOMAIN:P-loop_NTPase";"CONSERVED_SITE:ABC_transporter_CS";"DOMAIN:ABC_2_trans"
Sh_Salba_v2_02182	IPR013525	DOMAIN:ABC_2_trans
Sh_Salba_v2_02184	IPR003439;IPR027417;IPR013525	DOMAIN:ABC_transporter-like;"DOMAIN:P-loop_NTPase";"DOMAIN:ABC_2_trans"
Sh_Salba_v2_02185	IPR006873	FAMILY:DUF620
Sh_Salba_v2_02188	IPR000206;IPR008932;IPR014719;IPR013823	FAMILY:Ribosomal_L7/12;"DOMAIN:Ribosomal_L7/L12_oligo";"DOMAIN:Ribosomal_L7/12_C/ClpS-like";"DOMAIN:Ribosomal_L7/L12_C"
Sh_Salba_v2_02189	IPR000206;IPR008932;IPR014719;IPR013823	FAMILY:Ribosomal_L7/12;"DOMAIN:Ribosomal_L7/L12_oligo";"DOMAIN:Ribosomal_L7/12_C/ClpS-like";"DOMAIN:Ribosomal_L7/L12_C"
Sh_Salba_v2_02191	IPR000206;IPR008932;IPR014719;IPR013823	FAMILY:Ribosomal_L7/12;"DOMAIN:Ribosomal_L7/L12_oligo";"DOMAIN:Ribosomal_L7/12_C/ClpS-like";"DOMAIN:Ribosomal_L7/L12_C"
Sh_Salba_v2_02198	IPR027353;IPR001487	DOMAIN:NET_dom;"DOMAIN:Bromodomain"
Sh_Salba_v2_02200	IPR011333;IPR000210	DOMAIN:SKP1/BTB/POZ;"DOMAIN:BTB/POZ_dom"
Sh_Salba_v2_02203	IPR011333;IPR000210	DOMAIN:SKP1/BTB/POZ;"DOMAIN:BTB/POZ_dom"
Sh_Salba_v2_02205	IPR019103;IPR015940;IPR029071;IPR021109;IPR000626;IPR009060	DOMAIN:Peptidase_aspartic_DDI1-type;"DOMAIN:UBA";"DOMAIN:Ubiquitin-rel_dom";"DOMAIN:Peptidase_aspartic_dom";"DOMAIN:Ubiquitin_dom";"DOMAIN:UBA-like"
Sh_Salba_v2_02210	IPR011333;IPR000210	DOMAIN:SKP1/BTB/POZ;"DOMAIN:BTB/POZ_dom"
Sh_Salba_v2_02210	IPR019103;IPR015940;IPR021109;IPR009060	DOMAIN:Peptidase_aspartic_DDI1-type;"DOMAIN:UBA";"DOMAIN:Peptidase_aspartic_dom";"DOMAIN:UBA-like"
Sh_Salba_v2_02219	IPR019103;IPR015940;IPR021109;IPR009060	DOMAIN:Peptidase_aspartic_DDI1-type;"DOMAIN:UBA";"DOMAIN:Peptidase_aspartic_dom";"DOMAIN:UBA-like"
Sh_Salba_v2_02219	IPR011333;IPR000210	DOMAIN:SKP1/BTB/POZ;"DOMAIN:BTB/POZ_dom"
Sh_Salba_v2_02223	IPR027417;IPR010488	DOMAIN:P-loop_NTPase;"DOMAIN:Zeta_toxin_domain"
Sh_Salba_v2_02227	IPR001375;IPR011659;IPR029058;IPR015943;IPR002471	DOMAIN:Peptidase_S9;"REPEAT:PD40";"DOMAIN:AB_hydrolase";"DOMAIN:WD40/YVTN_repeat-like_dom";"ACTIVE_SITE:Pept_S9_AS"
Sh_Salba_v2_02231	IPR003594	DOMAIN:HATPase_C
Sh_Salba_v2_02231	IPR003594;IPR018955	DOMAIN:HATPase_C;"DOMAIN:BCDHK/PDK_N"
Sh_Salba_v2_02234	IPR005467;IPR018955;IPR003594;IPR004358	DOMAIN:His_kinase_dom;"DOMAIN:BCDHK/PDK_N";"DOMAIN:HATPase_C";"DOMAIN:Sig_transdc_His_kin-like_C"
Sh_Salba_v2_02235	IPR005467;IPR018955;IPR003594;IPR004358	DOMAIN:His_kinase_dom;"DOMAIN:BCDHK/PDK_N";"DOMAIN:HATPase_C";"DOMAIN:Sig_transdc_His_kin-like_C"
Sh_Salba_v2_02237	IPR012340;IPR001208;IPR018525;IPR031327;IPR027417;IPR027925;IPR008050	DOMAIN:NA-bd_OB-fold;"DOMAIN:MCM_dom";"CONSERVED_SITE:MCM_CS";"FAMILY:MCM";"DOMAIN:P-loop_NTPase";"DOMAIN:MCM_N";"FAMILY:MCM7"
Sh_Salba_v2_02239	IPR012340;IPR031327;IPR027925;IPR008050	DOMAIN:NA-bd_OB-fold;"FAMILY:MCM";"DOMAIN:MCM_N";"FAMILY:MCM7"
Sh_Salba_v2_02240	IPR012340;IPR001208;IPR018525;IPR031327;IPR027417;IPR027925;IPR008050	DOMAIN:NA-bd_OB-fold;"DOMAIN:MCM_dom";"CONSERVED_SITE:MCM_CS";"FAMILY:MCM";"DOMAIN:P-loop_NTPase";"DOMAIN:MCM_N";"FAMILY:MCM7"
Sh_Salba_v2_02248	IPR010226;IPR017900;IPR017896	FAMILY:NADH_quinone_OxRdtase_chainI;"CONSERVED_SITE:4Fe4S_Fe_S_CS";"DOMAIN:4Fe4S_Fe-S-bd"
Sh_Salba_v2_02249	IPR010226;IPR017900;IPR017896	FAMILY:NADH_quinone_OxRdtase_chainI;"CONSERVED_SITE:4Fe4S_Fe_S_CS";"DOMAIN:4Fe4S_Fe-S-bd"
Sh_Salba_v2_02255	IPR015720;IPR009038	FAMILY:TMP21-related;"DOMAIN:GOLD_dom"
Sh_Salba_v2_02259	IPR000058;IPR002653	DOMAIN:Znf_AN1;"DOMAIN:Znf_A20"
Sh_Salba_v2_02260	IPR000058;IPR002653	DOMAIN:Znf_AN1;"DOMAIN:Znf_A20"
Sh_Salba_v2_02260	IPR011598	DOMAIN:bHLH_dom
Sh_Salba_v2_02264	IPR001356;IPR009057	DOMAIN:Homeobox_dom;"DOMAIN:Homeodomain-like"
Sh_Salba_v2_02271	IPR003657;IPR018872	DOMAIN:WRKY_dom;"DOMAIN:Zn-cluster-dom"
Sh_Salba_v2_02274	IPR001452;IPR027267	DOMAIN:SH3_domain;"DOMAIN:AH/BAR-dom"
Sh_Salba_v2_02277	IPR001452;IPR027267	DOMAIN:SH3_domain;"DOMAIN:AH/BAR-dom"
Sh_Salba_v2_02286	IPR029044	DOMAIN:Nucleotide-diphossugar_trans
Sh_Salba_v2_02287	IPR029044	DOMAIN:Nucleotide-diphossugar_trans
Sh_Salba_v2_02288	IPR029044	DOMAIN:Nucleotide-diphossugar_trans
Sh_Salba_v2_02289	IPR029044	DOMAIN:Nucleotide-diphossugar_trans
Sh_Salba_v2_02290	IPR029044	DOMAIN:Nucleotide-diphossugar_trans
Sh_Salba_v2_02292	IPR029044	DOMAIN:Nucleotide-diphossugar_trans
Sh_Salba_v2_02299	IPR003959;IPR003960;IPR027417	DOMAIN:ATPase_AAA_core;"CONSERVED_SITE:ATPase_AAA_CS";"DOMAIN:P-loop_NTPase"
Sh_Salba_v2_02300	IPR027417	DOMAIN:P-loop_NTPase
Sh_Salba_v2_02301	IPR003959;IPR003960;IPR027417	DOMAIN:ATPase_AAA_core;"CONSERVED_SITE:ATPase_AAA_CS";"DOMAIN:P-loop_NTPase"
Sh_Salba_v2_02304	IPR003959;IPR003960;IPR027417	DOMAIN:ATPase_AAA_core;"CONSERVED_SITE:ATPase_AAA_CS";"DOMAIN:P-loop_NTPase"
Sh_Salba_v2_02305	IPR003959;IPR003593;IPR003960;IPR027417	DOMAIN:ATPase_AAA_core;"DOMAIN:AAA+_ATPase";"CONSERVED_SITE:ATPase_AAA_CS";"DOMAIN:P-loop_NTPase"
Sh_Salba_v2_02307	IPR003959;IPR027417	DOMAIN:ATPase_AAA_core;"DOMAIN:P-loop_NTPase"
Sh_Salba_v2_02307	IPR003959;IPR003593;IPR027417	DOMAIN:ATPase_AAA_core;"DOMAIN:AAA+_ATPase";"DOMAIN:P-loop_NTPase"
Sh_Salba_v2_02308	IPR003959;IPR003593;IPR027417	DOMAIN:ATPase_AAA_core;"DOMAIN:AAA+_ATPase";"DOMAIN:P-loop_NTPase"
Sh_Salba_v2_02310	IPR003959;IPR003593;IPR027417	DOMAIN:ATPase_AAA_core;"DOMAIN:AAA+_ATPase";"DOMAIN:P-loop_NTPase"
Sh_Salba_v2_02312	IPR001763;IPR001307	DOMAIN:Rhodanese-like_dom;"CONSERVED_SITE:Thiosulphate_STrfase_CS"
Sh_Salba_v2_02322	IPR005299;IPR029063	FAMILY:MeTrfase_7;"DOMAIN:SAM-dependent_MTases"
Sh_Salba_v2_02335	IPR018181;IPR029048;IPR029047;IPR013126	CONSERVED_SITE:Heat_shock_70_CS;"DOMAIN:HSP70_C";"DOMAIN:HSP70_peptide-bd";"FAMILY:Hsp_70_fam"
Sh_Salba_v2_02337	IPR018181;IPR029048;IPR029047;IPR013126	CONSERVED_SITE:Heat_shock_70_CS;"DOMAIN:HSP70_C";"DOMAIN:HSP70_peptide-bd";"FAMILY:Hsp_70_fam"
Sh_Salba_v2_02337	IPR029048	DOMAIN:HSP70_C
Sh_Salba_v2_02340	IPR018181;IPR029048;IPR029047;IPR013126	CONSERVED_SITE:Heat_shock_70_CS;"DOMAIN:HSP70_C";"DOMAIN:HSP70_peptide-bd";"FAMILY:Hsp_70_fam"
Sh_Salba_v2_02340	IPR029048	DOMAIN:HSP70_C
Sh_Salba_v2_02343	IPR005467;IPR003594;IPR004358	DOMAIN:His_kinase_dom;"DOMAIN:HATPase_C";"DOMAIN:Sig_transdc_His_kin-like_C"
Sh_Salba_v2_02351	IPR005467;IPR018955;IPR003594;IPR004358	DOMAIN:His_kinase_dom;"DOMAIN:BCDHK/PDK_N";"DOMAIN:HATPase_C";"DOMAIN:Sig_transdc_His_kin-like_C"
Sh_Salba_v2_02352	IPR005467;IPR018955;IPR003594;IPR004358	DOMAIN:His_kinase_dom;"DOMAIN:BCDHK/PDK_N";"DOMAIN:HATPase_C";"DOMAIN:Sig_transdc_His_kin-like_C"
Sh_Salba_v2_02354	IPR005467;IPR003594;IPR004358	DOMAIN:His_kinase_dom;"DOMAIN:HATPase_C";"DOMAIN:Sig_transdc_His_kin-like_C"
Sh_Salba_v2_02354	IPR018955	DOMAIN:BCDHK/PDK_N
Sh_Salba_v2_02355	IPR005467;IPR018955;IPR003594;IPR004358	DOMAIN:His_kinase_dom;"DOMAIN:BCDHK/PDK_N";"DOMAIN:HATPase_C";"DOMAIN:Sig_transdc_His_kin-like_C"
Sh_Salba_v2_02357	IPR004263	FAMILY:Exostosin
Sh_Salba_v2_02362	IPR002994	FAMILY:Surf1/Shy1
Sh_Salba_v2_02362	IPR002994	FAMILY:Surf1/Shy1
Sh_Salba_v2_02364	IPR002994	FAMILY:Surf1/Shy1
Sh_Salba_v2_02366	IPR029052;IPR004843;IPR031675;IPR006186	DOMAIN:Metallo-depent_PP-like;"DOMAIN:Calcineurin-like_PHP_apaH";"DOMAIN:STPPase_N";"DOMAIN:Ser/Thr-sp_prot-phosphatase"
Sh_Salba_v2_02367	IPR029052;IPR004843;IPR031675;IPR006186	DOMAIN:Metallo-depent_PP-like;"DOMAIN:Calcineurin-like_PHP_apaH";"DOMAIN:STPPase_N";"DOMAIN:Ser/Thr-sp_prot-phosphatase"
Sh_Salba_v2_02372	IPR029052;IPR031675	DOMAIN:Metallo-depent_PP-like;"DOMAIN:STPPase_N"
Sh_Salba_v2_02375	IPR002885	REPEAT:Pentatricopeptide_repeat
Sh_Salba_v2_02376	IPR011990;IPR002885	DOMAIN:TPR-like_helical_dom;"REPEAT:Pentatricopeptide_repeat"
Sh_Salba_v2_02379	IPR005576	DOMAIN:RNA_pol_Rpb7_N
Sh_Salba_v2_02379	IPR005576	DOMAIN:RNA_pol_Rpb7_N
Sh_Salba_v2_02381	IPR012340;IPR003029;IPR005576	DOMAIN:NA-bd_OB-fold;"DOMAIN:S1_domain";"DOMAIN:RNA_pol_Rpb7_N"
Sh_Salba_v2_02383	IPR012340;IPR003029;IPR005576	DOMAIN:NA-bd_OB-fold;"DOMAIN:S1_domain";"DOMAIN:RNA_pol_Rpb7_N"
Sh_Salba_v2_02388	IPR031095;IPR008914	FAMILY:FT;"FAMILY:PtdEtn-bd_prot_PEBP"
Sh_Salba_v2_02388	IPR001858;IPR031095;IPR008914	CONSERVED_SITE:Phosphotidylethanolamine-bd_CS;"FAMILY:FT";"FAMILY:PtdEtn-bd_prot_PEBP"
Sh_Salba_v2_02389	IPR001858;IPR031095;IPR008914	CONSERVED_SITE:Phosphotidylethanolamine-bd_CS;"FAMILY:FT";"FAMILY:PtdEtn-bd_prot_PEBP"
Sh_Salba_v2_02390	IPR001858;IPR031095;IPR008914	CONSERVED_SITE:Phosphotidylethanolamine-bd_CS;"FAMILY:FT";"FAMILY:PtdEtn-bd_prot_PEBP"
Sh_Salba_v2_02391	IPR031095;IPR008914	FAMILY:FT;"FAMILY:PtdEtn-bd_prot_PEBP"
Sh_Salba_v2_02391	IPR001858;IPR031095;IPR008914	CONSERVED_SITE:Phosphotidylethanolamine-bd_CS;"FAMILY:FT";"FAMILY:PtdEtn-bd_prot_PEBP"
Sh_Salba_v2_02393	IPR031095;IPR008914	FAMILY:FT;"FAMILY:PtdEtn-bd_prot_PEBP"
Sh_Salba_v2_02400	IPR017986;IPR019775;IPR015943;IPR001680;IPR020472	DOMAIN:WD40_repeat_dom;"CONSERVED_SITE:WD40_repeat_CS";"DOMAIN:WD40/YVTN_repeat-like_dom";"REPEAT:WD40_repeat";"REPEAT:G-protein_beta_WD-40_rep"
Sh_Salba_v2_02403	IPR017986;IPR019775;IPR015943;IPR001680;IPR020472	DOMAIN:WD40_repeat_dom;"CONSERVED_SITE:WD40_repeat_CS";"DOMAIN:WD40/YVTN_repeat-like_dom";"REPEAT:WD40_repeat";"REPEAT:G-protein_beta_WD-40_rep"
Sh_Salba_v2_02407	IPR020846;IPR010658	DOMAIN:MFS_dom;"DOMAIN:Nodulin-like"
Sh_Salba_v2_02409	IPR020846;IPR010658	DOMAIN:MFS_dom;"DOMAIN:Nodulin-like"
Sh_Salba_v2_02415	IPR020846;IPR010658	DOMAIN:MFS_dom;"DOMAIN:Nodulin-like"
Sh_Salba_v2_02419	IPR027485;IPR023473;IPR002733	DOMAIN:AMMECR1_N;"FAMILY:AMMECR1";"DOMAIN:AMMECR1_domain"
Sh_Salba_v2_02420	IPR027485;IPR023473;IPR002733	DOMAIN:AMMECR1_N;"FAMILY:AMMECR1";"DOMAIN:AMMECR1_domain"
Sh_Salba_v2_02422	IPR027485;IPR023473;IPR002733	DOMAIN:AMMECR1_N;"FAMILY:AMMECR1";"DOMAIN:AMMECR1_domain"
Sh_Salba_v2_02422	IPR023473;IPR002733	FAMILY:AMMECR1;"DOMAIN:AMMECR1_domain"
Sh_Salba_v2_02424	IPR027485;IPR023473;IPR002733	DOMAIN:AMMECR1_N;"FAMILY:AMMECR1";"DOMAIN:AMMECR1_domain"
Sh_Salba_v2_02424	IPR006553;IPR032675	REPEAT:Leu-rich_rpt_Cys-con_subtyp;"DOMAIN:L_dom-like"
Sh_Salba_v2_02428	IPR032675	DOMAIN:L_dom-like
Sh_Salba_v2_02430	IPR006553;IPR032675	REPEAT:Leu-rich_rpt_Cys-con_subtyp;"DOMAIN:L_dom-like"
Sh_Salba_v2_02430	IPR032675	DOMAIN:L_dom-like
Sh_Salba_v2_02431	IPR006553;IPR032675	REPEAT:Leu-rich_rpt_Cys-con_subtyp;"DOMAIN:L_dom-like"
Sh_Salba_v2_02432	IPR006553;IPR032675	REPEAT:Leu-rich_rpt_Cys-con_subtyp;"DOMAIN:L_dom-like"
Sh_Salba_v2_02435	IPR016140;IPR000528	DOMAIN:Bifunc_inhib/LTP/seed_store;"FAMILY:Plant_LTP"
Sh_Salba_v2_02438	IPR016140;IPR000528	DOMAIN:Bifunc_inhib/LTP/seed_store;"FAMILY:Plant_LTP"
Sh_Salba_v2_02439	IPR010989;IPR015260	DOMAIN:t-SNARE;"DOMAIN:Syntaxin-6_N"
Sh_Salba_v2_02441	IPR010989;IPR015260	DOMAIN:t-SNARE;"DOMAIN:Syntaxin-6_N"
Sh_Salba_v2_02443	IPR010989;IPR015260	DOMAIN:t-SNARE;"DOMAIN:Syntaxin-6_N"
Sh_Salba_v2_02445	IPR023393;IPR000916	DOMAIN:START-like_dom;"DOMAIN:Bet_v_I/MLP"
Sh_Salba_v2_02446	IPR023393;IPR000916	DOMAIN:START-like_dom;"DOMAIN:Bet_v_I/MLP"
Sh_Salba_v2_02447	IPR023393;IPR000916	DOMAIN:START-like_dom;"DOMAIN:Bet_v_I/MLP"
Sh_Salba_v2_02449	IPR023393;IPR000916	DOMAIN:START-like_dom;"DOMAIN:Bet_v_I/MLP"
Sh_Salba_v2_02451	IPR000719;IPR002290;IPR001245;IPR011009;IPR008271	DOMAIN:Prot_kinase_dom;"DOMAIN:Ser/Thr_dual-sp_kinase";"DOMAIN:Ser-Thr/Tyr_kinase_cat_dom";"DOMAIN:Kinase-like_dom";"ACTIVE_SITE:Ser/Thr_kinase_AS"
Sh_Salba_v2_02451	IPR023393;IPR000916	DOMAIN:START-like_dom;"DOMAIN:Bet_v_I/MLP"
Sh_Salba_v2_02451	IPR000719;IPR001245;IPR011009	DOMAIN:Prot_kinase_dom;"DOMAIN:Ser-Thr/Tyr_kinase_cat_dom";"DOMAIN:Kinase-like_dom"
Sh_Salba_v2_02452	IPR000719;IPR001245;IPR011009	DOMAIN:Prot_kinase_dom;"DOMAIN:Ser-Thr/Tyr_kinase_cat_dom";"DOMAIN:Kinase-like_dom"
Sh_Salba_v2_02453	IPR023393;IPR000916	DOMAIN:START-like_dom;"DOMAIN:Bet_v_I/MLP"
Sh_Salba_v2_02453	IPR000719;IPR002290;IPR001245;IPR011009;IPR008271	DOMAIN:Prot_kinase_dom;"DOMAIN:Ser/Thr_dual-sp_kinase";"DOMAIN:Ser-Thr/Tyr_kinase_cat_dom";"DOMAIN:Kinase-like_dom";"ACTIVE_SITE:Ser/Thr_kinase_AS"
Sh_Salba_v2_02453	IPR000719;IPR001245;IPR011009	DOMAIN:Prot_kinase_dom;"DOMAIN:Ser-Thr/Tyr_kinase_cat_dom";"DOMAIN:Kinase-like_dom"
Sh_Salba_v2_02455	IPR000719;IPR002290;IPR001245;IPR011009;IPR008271	DOMAIN:Prot_kinase_dom;"DOMAIN:Ser/Thr_dual-sp_kinase";"DOMAIN:Ser-Thr/Tyr_kinase_cat_dom";"DOMAIN:Kinase-like_dom";"ACTIVE_SITE:Ser/Thr_kinase_AS"
Sh_Salba_v2_02460	IPR001305	DOMAIN:HSP_DnaJ_Cys-rich_dom
Sh_Salba_v2_02464	IPR001305	DOMAIN:HSP_DnaJ_Cys-rich_dom
Sh_Salba_v2_02468	IPR032881;IPR013783;IPR003961	DOMAIN:Oberon_PHD;"DOMAIN:Ig-like_fold";"DOMAIN:FN3_dom"
Sh_Salba_v2_02480	IPR003675	FAMILY:CAAX_protease
Sh_Salba_v2_02482	IPR003675	FAMILY:CAAX_protease
Sh_Salba_v2_02483	IPR003675	FAMILY:CAAX_protease
Sh_Salba_v2_02487	IPR026057;IPR029962;IPR025846;IPR029983	FAMILY:PC-Esterase;"FAMILY:TBL";"DOMAIN:PMR5_N_dom";"FAMILY:TBL17(YLS7)/TBL18"
Sh_Salba_v2_02490	IPR001930;IPR014782;IPR015211;IPR016024	FAMILY:Peptidase_M1;"DOMAIN:Peptidase_M1_N";"DOMAIN:Peptidase_M1_C";"DOMAIN:ARM-type_fold"
Sh_Salba_v2_02492	IPR021924	FAMILY:DUF3537
Sh_Salba_v2_02495	IPR021924	FAMILY:DUF3537
Sh_Salba_v2_02497	IPR021924	FAMILY:DUF3537
Sh_Salba_v2_02506	IPR009091;IPR000408	DOMAIN:RCC1/BLIP-II;"REPEAT:Reg_chr_condens"
Sh_Salba_v2_02513	IPR027353	DOMAIN:NET_dom
Sh_Salba_v2_02517	IPR027353	DOMAIN:NET_dom
Sh_Salba_v2_02520	IPR027353;IPR001487	DOMAIN:NET_dom;"DOMAIN:Bromodomain"
Sh_Salba_v2_02527	IPR029018;IPR029019;IPR015883;IPR025705;IPR017853;IPR013781	DOMAIN:Chitobiase/Hex_dom_2-like;"DOMAIN:HEX_eukaryotic_N";"DOMAIN:Glyco_hydro_20_cat";"FAMILY:Beta_hexosaminidase_sua/sub";"DOMAIN:Glycoside_hydrolase_SF";"DOMAIN:Glyco_hydro_catalytic_dom"
Sh_Salba_v2_02531	IPR004314	DOMAIN:DUF239
Sh_Salba_v2_02535	IPR025521;IPR004314	DOMAIN:DUF4409;"DOMAIN:DUF239"
Sh_Salba_v2_02535	IPR004314	DOMAIN:DUF239
Sh_Salba_v2_02537	IPR004314	DOMAIN:DUF239
Sh_Salba_v2_02537	IPR025521	DOMAIN:DUF4409
Sh_Salba_v2_02538	IPR004314	DOMAIN:DUF239
Sh_Salba_v2_02539	IPR025521;IPR004314	DOMAIN:DUF4409;"DOMAIN:DUF239"
Sh_Salba_v2_02543	IPR025521;IPR004314	DOMAIN:DUF4409;"DOMAIN:DUF239"
Sh_Salba_v2_02543	IPR029018;IPR029019;IPR015883;IPR025705;IPR017853;IPR013781	DOMAIN:Chitobiase/Hex_dom_2-like;"DOMAIN:HEX_eukaryotic_N";"DOMAIN:Glyco_hydro_20_cat";"FAMILY:Beta_hexosaminidase_sua/sub";"DOMAIN:Glycoside_hydrolase_SF";"DOMAIN:Glyco_hydro_catalytic_dom"
Sh_Salba_v2_02544	IPR004314	DOMAIN:DUF239
Sh_Salba_v2_02544	IPR025521	DOMAIN:DUF4409
Sh_Salba_v2_02545	IPR004314	DOMAIN:DUF239
Sh_Salba_v2_02549	IPR029985;IPR026057;IPR029962;IPR025846	FAMILY:TBL25/26;"FAMILY:PC-Esterase";"FAMILY:TBL";"DOMAIN:PMR5_N_dom"
Sh_Salba_v2_02554	IPR000409;IPR011993;IPR017986;IPR019775;IPR015943;IPR001680;IPR023362	DOMAIN:BEACH_dom;"DOMAIN:PH_dom-like";"DOMAIN:WD40_repeat_dom";"CONSERVED_SITE:WD40_repeat_CS";"DOMAIN:WD40/YVTN_repeat-like_dom";"REPEAT:WD40_repeat";"DOMAIN:PH-BEACH_dom"
Sh_Salba_v2_02586	IPR006634	DOMAIN:TLC-dom
Sh_Salba_v2_02588	IPR006634	DOMAIN:TLC-dom
Sh_Salba_v2_02594	IPR011598	DOMAIN:bHLH_dom
Sh_Salba_v2_02597	IPR011598	DOMAIN:bHLH_dom
Sh_Salba_v2_02599	IPR011598	DOMAIN:bHLH_dom
Sh_Salba_v2_02600	IPR001005;IPR009057;IPR017930	DOMAIN:SANT/Myb;"DOMAIN:Homeodomain-like";"DOMAIN:Myb_dom"
Sh_Salba_v2_02604	IPR001806;IPR020849;IPR003579;IPR027417	FAMILY:Small_GTPase;"FAMILY:Small_GTPase_Ras";"FAMILY:Small_GTPase_Rab_type";"DOMAIN:P-loop_NTPase"
Sh_Salba_v2_02604	IPR001806;IPR003579;IPR027417	FAMILY:Small_GTPase;"FAMILY:Small_GTPase_Rab_type";"DOMAIN:P-loop_NTPase"
Sh_Salba_v2_02605	IPR001806;IPR003579;IPR027417	FAMILY:Small_GTPase;"FAMILY:Small_GTPase_Rab_type";"DOMAIN:P-loop_NTPase"
Sh_Salba_v2_02605	IPR001806;IPR020849;IPR003579;IPR027417	FAMILY:Small_GTPase;"FAMILY:Small_GTPase_Ras";"FAMILY:Small_GTPase_Rab_type";"DOMAIN:P-loop_NTPase"
Sh_Salba_v2_02606	IPR001806;IPR020849;IPR003579;IPR027417	FAMILY:Small_GTPase;"FAMILY:Small_GTPase_Ras";"FAMILY:Small_GTPase_Rab_type";"DOMAIN:P-loop_NTPase"
Sh_Salba_v2_02606	IPR001806;IPR003579;IPR027417	FAMILY:Small_GTPase;"FAMILY:Small_GTPase_Rab_type";"DOMAIN:P-loop_NTPase"
Sh_Salba_v2_02607	IPR001806;IPR005225;IPR003579;IPR020849;IPR027417;IPR003578	FAMILY:Small_GTPase;"DOMAIN:Small_GTP-bd_dom";"FAMILY:Small_GTPase_Rab_type";"FAMILY:Small_GTPase_Ras";"DOMAIN:P-loop_NTPase";"FAMILY:Small_GTPase_Rho"
Sh_Salba_v2_02609	IPR001806;IPR003579;IPR020849;IPR027417;IPR003578	FAMILY:Small_GTPase;"FAMILY:Small_GTPase_Rab_type";"FAMILY:Small_GTPase_Ras";"DOMAIN:P-loop_NTPase";"FAMILY:Small_GTPase_Rho"
Sh_Salba_v2_02609	IPR001806;IPR027417	FAMILY:Small_GTPase;"DOMAIN:P-loop_NTPase"
Sh_Salba_v2_02613	IPR004776	FAMILY:Auxin_eff
Sh_Salba_v2_02614	IPR004776	FAMILY:Auxin_eff
Sh_Salba_v2_02617	IPR005516	DOMAIN:Remorin_C
Sh_Salba_v2_02622	IPR009009;IPR007112	DOMAIN:RlpA-like_DPBB;"DOMAIN:Expansin/allergen_DPBB_dom"
Sh_Salba_v2_02624	IPR003441	DOMAIN:NAC-dom
Sh_Salba_v2_02628	IPR003441	DOMAIN:NAC-dom
Sh_Salba_v2_02629	IPR003441	DOMAIN:NAC-dom
Sh_Salba_v2_02632	IPR002379;IPR011555;IPR000245	DOMAIN:ATPase_proteolipid_c-like_dom;"FAMILY:ATPase_proteolipid_su_C_euk";"FAMILY:ATPase_proteolipid_csu"
Sh_Salba_v2_02632	IPR002379;IPR000454	DOMAIN:ATPase_proteolipid_c-like_dom;"FAMILY:ATPase_F0-cplx_csu"
Sh_Salba_v2_02634	IPR002379;IPR011555;IPR000245	DOMAIN:ATPase_proteolipid_c-like_dom;"FAMILY:ATPase_proteolipid_su_C_euk";"FAMILY:ATPase_proteolipid_csu"
Sh_Salba_v2_02636	IPR002379;IPR011555;IPR000245	DOMAIN:ATPase_proteolipid_c-like_dom;"FAMILY:ATPase_proteolipid_su_C_euk";"FAMILY:ATPase_proteolipid_csu"
Sh_Salba_v2_02643	IPR002379;IPR011555;IPR000245	DOMAIN:ATPase_proteolipid_c-like_dom;"FAMILY:ATPase_proteolipid_su_C_euk";"FAMILY:ATPase_proteolipid_csu"
Sh_Salba_v2_02644	IPR002379;IPR011555;IPR000245	DOMAIN:ATPase_proteolipid_c-like_dom;"FAMILY:ATPase_proteolipid_su_C_euk";"FAMILY:ATPase_proteolipid_csu"
Sh_Salba_v2_02645	IPR011989;IPR000225;IPR016024	DOMAIN:ARM-like;"REPEAT:Armadillo";"DOMAIN:ARM-type_fold"
Sh_Salba_v2_02645	IPR002379;IPR011555;IPR000245	DOMAIN:ATPase_proteolipid_c-like_dom;"FAMILY:ATPase_proteolipid_su_C_euk";"FAMILY:ATPase_proteolipid_csu"
Sh_Salba_v2_02646	IPR011989;IPR000225;IPR016024	DOMAIN:ARM-like;"REPEAT:Armadillo";"DOMAIN:ARM-type_fold"
Sh_Salba_v2_02647	IPR000864	FAMILY:Prot_inh_pot1
Sh_Salba_v2_02648	IPR000864	FAMILY:Prot_inh_pot1
Sh_Salba_v2_02649	IPR000864	FAMILY:Prot_inh_pot1
Sh_Salba_v2_02653	IPR002213	FAMILY:UDP_glucos_trans
Sh_Salba_v2_02655	IPR002213	FAMILY:UDP_glucos_trans
Sh_Salba_v2_02655	IPR002213	FAMILY:UDP_glucos_trans
Sh_Salba_v2_02656	IPR002213	FAMILY:UDP_glucos_trans
Sh_Salba_v2_02659	IPR000788	DOMAIN:RNR_lg_C
Sh_Salba_v2_02662	IPR000788	DOMAIN:RNR_lg_C
Sh_Salba_v2_02662	IPR000788	DOMAIN:RNR_lg_C
Sh_Salba_v2_02672	IPR006236;IPR006140;IPR029009;IPR029753;IPR002912;IPR015878;IPR006139;IPR029752;IPR016040	FAMILY:PGDH;"DOMAIN:D-isomer_DH_NAD-bd";"DOMAIN:ASB_dom";"CONSERVED_SITE:D-isomer_DH_CS";"DOMAIN:ACT_dom";"DOMAIN:Ado_hCys_hydrolase_NAD-bd";"DOMAIN:D-isomer_2_OHA_DH_cat_dom";"CONSERVED_SITE:D-isomer_DH_CS1";"DOMAIN:NAD(P)-bd_dom"
Sh_Salba_v2_02678	IPR006140;IPR029009;IPR029753;IPR002912;IPR016040	DOMAIN:D-isomer_DH_NAD-bd;"DOMAIN:ASB_dom";"CONSERVED_SITE:D-isomer_DH_CS";"DOMAIN:ACT_dom";"DOMAIN:NAD(P)-bd_dom"
Sh_Salba_v2_02683	IPR016040;IPR002347;IPR002198	DOMAIN:NAD(P)-bd_dom;"FAMILY:Glc/ribitol_DH";"FAMILY:DH_sc/Rdtase_SDR"
Sh_Salba_v2_02685	IPR016040;IPR002347;IPR002198	DOMAIN:NAD(P)-bd_dom;"FAMILY:Glc/ribitol_DH";"FAMILY:DH_sc/Rdtase_SDR"
Sh_Salba_v2_02689	IPR005610	FAMILY:PSII_Psb28_class-1
Sh_Salba_v2_02692	IPR005610	FAMILY:PSII_Psb28_class-1
Sh_Salba_v2_02697	IPR003103;IPR029071;IPR000626	DOMAIN:BAG_domain;"DOMAIN:Ubiquitin-rel_dom";"DOMAIN:Ubiquitin_dom"
Sh_Salba_v2_02700	IPR003103;IPR029071;IPR000626	DOMAIN:BAG_domain;"DOMAIN:Ubiquitin-rel_dom";"DOMAIN:Ubiquitin_dom"
Sh_Salba_v2_02702	IPR003103;IPR029071;IPR000626	DOMAIN:BAG_domain;"DOMAIN:Ubiquitin-rel_dom";"DOMAIN:Ubiquitin_dom"
Sh_Salba_v2_02703	IPR029071;IPR000626	DOMAIN:Ubiquitin-rel_dom;"DOMAIN:Ubiquitin_dom"
Sh_Salba_v2_02703	IPR003103	DOMAIN:BAG_domain
Sh_Salba_v2_02704	IPR001763;IPR001307	DOMAIN:Rhodanese-like_dom;"CONSERVED_SITE:Thiosulphate_STrfase_CS"
Sh_Salba_v2_02706	IPR000719;IPR002290;IPR011009;IPR008271	DOMAIN:Prot_kinase_dom;"DOMAIN:Ser/Thr_dual-sp_kinase";"DOMAIN:Kinase-like_dom";"ACTIVE_SITE:Ser/Thr_kinase_AS"
Sh_Salba_v2_02711	IPR017441;IPR002290;IPR013210;IPR001611;IPR032675;IPR011009;IPR008271;IPR000719;IPR003591	BINDING_SITE:Protein_kinase_ATP_BS;"DOMAIN:Ser/Thr_dual-sp_kinase";"DOMAIN:LRR_N_plant-typ";"REPEAT:Leu-rich_rpt";"DOMAIN:L_dom-like";"DOMAIN:Kinase-like_dom";"ACTIVE_SITE:Ser/Thr_kinase_AS";"DOMAIN:Prot_kinase_dom";"REPEAT:Leu-rich_rpt_typical-subtyp"
Sh_Salba_v2_02713	IPR017441;IPR000719;IPR003591;IPR013210;IPR001611;IPR032675;IPR011009	BINDING_SITE:Protein_kinase_ATP_BS;"DOMAIN:Prot_kinase_dom";"REPEAT:Leu-rich_rpt_typical-subtyp";"DOMAIN:LRR_N_plant-typ";"REPEAT:Leu-rich_rpt";"DOMAIN:L_dom-like";"DOMAIN:Kinase-like_dom"
Sh_Salba_v2_02713	IPR011009	DOMAIN:Kinase-like_dom
Sh_Salba_v2_02721	IPR010979;IPR018269;IPR027437;IPR001892	DOMAIN:Ribosomal_S13-like_H2TH;"CONSERVED_SITE:Ribosomal_S13_CS";"DOMAIN:30s_Rbsml_prot_S13_C";"FAMILY:Ribosomal_S13"
Sh_Salba_v2_02727	IPR004114	DOMAIN:THUMP_dom
Sh_Salba_v2_02730	IPR001841;IPR013083;IPR002035	DOMAIN:Znf_RING;"DOMAIN:Znf_RING/FYVE/PHD";"DOMAIN:VWF_A"
Sh_Salba_v2_02732	IPR000595;IPR000222;IPR018490;IPR001932;IPR014710	DOMAIN:cNMP-bd_dom;"BINDING_SITE:PP2C_BS";"DOMAIN:cNMP-bd-like";"DOMAIN:PPM-type_phosphatase_dom";"DOMAIN:RmlC-like_jellyroll"
Sh_Salba_v2_02741	IPR000315	DOMAIN:Znf_B-box
Sh_Salba_v2_02743	IPR000315	DOMAIN:Znf_B-box
Sh_Salba_v2_02745	IPR000315	DOMAIN:Znf_B-box
Sh_Salba_v2_02750	IPR000315	DOMAIN:Znf_B-box
Sh_Salba_v2_02757	IPR002838;IPR016031	FAMILY:AIM24;"DOMAIN:Trp_RNA-bd_attenuator-like_dom"
Sh_Salba_v2_02761	IPR002838;IPR016031	FAMILY:AIM24;"DOMAIN:Trp_RNA-bd_attenuator-like_dom"
Sh_Salba_v2_02762	IPR002838;IPR016031	FAMILY:AIM24;"DOMAIN:Trp_RNA-bd_attenuator-like_dom"
Sh_Salba_v2_02764	IPR032799;IPR033121;IPR021109;IPR001461	DOMAIN:TAXi_C;"DOMAIN:PEPTIDASE_A1";"DOMAIN:Peptidase_aspartic_dom";"FAMILY:Aspartic_peptidase_A1"
Sh_Salba_v2_02766	IPR032799;IPR033121;IPR021109;IPR001461;IPR032861	DOMAIN:TAXi_C;"DOMAIN:PEPTIDASE_A1";"DOMAIN:Peptidase_aspartic_dom";"FAMILY:Aspartic_peptidase_A1";"DOMAIN:TAXi_N"
Sh_Salba_v2_02772	IPR032799;IPR033121;IPR021109;IPR032861;IPR001461	DOMAIN:TAXi_C;"DOMAIN:PEPTIDASE_A1";"DOMAIN:Peptidase_aspartic_dom";"DOMAIN:TAXi_N";"FAMILY:Aspartic_peptidase_A1"
Sh_Salba_v2_02773	IPR032799;IPR033121;IPR021109;IPR032861;IPR001461	DOMAIN:TAXi_C;"DOMAIN:PEPTIDASE_A1";"DOMAIN:Peptidase_aspartic_dom";"DOMAIN:TAXi_N";"FAMILY:Aspartic_peptidase_A1"
Sh_Salba_v2_02774	IPR032799;IPR033121;IPR021109;IPR032861;IPR001461	DOMAIN:TAXi_C;"DOMAIN:PEPTIDASE_A1";"DOMAIN:Peptidase_aspartic_dom";"DOMAIN:TAXi_N";"FAMILY:Aspartic_peptidase_A1"
Sh_Salba_v2_02776	IPR004114	DOMAIN:THUMP_dom
Sh_Salba_v2_02779	IPR004114	DOMAIN:THUMP_dom
Sh_Salba_v2_02781	IPR004114	DOMAIN:THUMP_dom
Sh_Salba_v2_02783	IPR004114	DOMAIN:THUMP_dom
Sh_Salba_v2_02784	IPR004114	DOMAIN:THUMP_dom
Sh_Salba_v2_02785	IPR004114	DOMAIN:THUMP_dom
Sh_Salba_v2_02789	IPR016135;IPR000608	DOMAIN:UBQ-conjugating_enzyme/RWD;"DOMAIN:UBQ-conjugat_E2"
Sh_Salba_v2_02790	IPR016135;IPR000608	DOMAIN:UBQ-conjugating_enzyme/RWD;"DOMAIN:UBQ-conjugat_E2"
Sh_Salba_v2_02796	IPR003959;IPR003593;IPR003960;IPR027417	DOMAIN:ATPase_AAA_core;"DOMAIN:AAA+_ATPase";"CONSERVED_SITE:ATPase_AAA_CS";"DOMAIN:P-loop_NTPase"
Sh_Salba_v2_02799	IPR013783;IPR013990;IPR004864	DOMAIN:Ig-like_fold;"DOMAIN:WHy-dom";"DOMAIN:LEA-14"
Sh_Salba_v2_02801	IPR013783;IPR013990;IPR004864	DOMAIN:Ig-like_fold;"DOMAIN:WHy-dom";"DOMAIN:LEA-14"
Sh_Salba_v2_02804	IPR013783;IPR013990;IPR004864	DOMAIN:Ig-like_fold;"DOMAIN:WHy-dom";"DOMAIN:LEA-14"
Sh_Salba_v2_02809	IPR003676	FAMILY:SAUR_fam
Sh_Salba_v2_02812	IPR003676	FAMILY:SAUR_fam
Sh_Salba_v2_02815	IPR003676	FAMILY:SAUR_fam
Sh_Salba_v2_02819	IPR003676	FAMILY:SAUR_fam
Sh_Salba_v2_02819	IPR006912	FAMILY:Harbinger_derived_prot
Sh_Salba_v2_02824	IPR006912	FAMILY:Harbinger_derived_prot
Sh_Salba_v2_02826	IPR006912	FAMILY:Harbinger_derived_prot
Sh_Salba_v2_02828	IPR006912	FAMILY:Harbinger_derived_prot
Sh_Salba_v2_02838	IPR006912	FAMILY:Harbinger_derived_prot
Sh_Salba_v2_02846	IPR005485;IPR025607;IPR005484	FAMILY:Rbsml_L5_euk/L18_arc;"DOMAIN:Rbsml_L5e/L18P_C";"FAMILY:Ribosomal_L18/L5"
Sh_Salba_v2_02850	IPR005485;IPR025607	FAMILY:Rbsml_L5_euk/L18_arc;"DOMAIN:Rbsml_L5e/L18P_C"
Sh_Salba_v2_02851	IPR008432	FAMILY:COX5C
Sh_Salba_v2_02853	IPR008432	FAMILY:COX5C
Sh_Salba_v2_02856	IPR008432	FAMILY:COX5C
Sh_Salba_v2_02857	IPR011009	DOMAIN:Kinase-like_dom
Sh_Salba_v2_02860	IPR029055;IPR000426;IPR001353;IPR023332	DOMAIN:Ntn_hydrolases_N;"DOMAIN:Proteasome_asu_N";"FAMILY:Proteasome_sua/b";"FAMILY:Proteasome_suA-type"
Sh_Salba_v2_02862	IPR029055;IPR000426;IPR001353;IPR023332	DOMAIN:Ntn_hydrolases_N;"DOMAIN:Proteasome_asu_N";"FAMILY:Proteasome_sua/b";"FAMILY:Proteasome_suA-type"
Sh_Salba_v2_02863	IPR029055;IPR000426;IPR001353;IPR023332	DOMAIN:Ntn_hydrolases_N;"DOMAIN:Proteasome_asu_N";"FAMILY:Proteasome_sua/b";"FAMILY:Proteasome_suA-type"
Sh_Salba_v2_02863	IPR029055	DOMAIN:Ntn_hydrolases_N
Sh_Salba_v2_02865	IPR029055;IPR001353	DOMAIN:Ntn_hydrolases_N;"FAMILY:Proteasome_sua/b"
Sh_Salba_v2_02865	IPR029055;IPR000426;IPR001353;IPR023332	DOMAIN:Ntn_hydrolases_N;"DOMAIN:Proteasome_asu_N";"FAMILY:Proteasome_sua/b";"FAMILY:Proteasome_suA-type"
Sh_Salba_v2_02871	IPR029055;IPR000426;IPR001353;IPR023332	DOMAIN:Ntn_hydrolases_N;"DOMAIN:Proteasome_asu_N";"FAMILY:Proteasome_sua/b";"FAMILY:Proteasome_suA-type"
Sh_Salba_v2_02873	IPR029055;IPR000426;IPR001353;IPR023332	DOMAIN:Ntn_hydrolases_N;"DOMAIN:Proteasome_asu_N";"FAMILY:Proteasome_sua/b";"FAMILY:Proteasome_suA-type"
Sh_Salba_v2_02874	IPR029055;IPR001353	DOMAIN:Ntn_hydrolases_N;"FAMILY:Proteasome_sua/b"
Sh_Salba_v2_02875	IPR029055;IPR000426;IPR001353;IPR023332	DOMAIN:Ntn_hydrolases_N;"DOMAIN:Proteasome_asu_N";"FAMILY:Proteasome_sua/b";"FAMILY:Proteasome_suA-type"
Sh_Salba_v2_02876	IPR029055;IPR001353;IPR023332	DOMAIN:Ntn_hydrolases_N;"FAMILY:Proteasome_sua/b";"FAMILY:Proteasome_suA-type"
Sh_Salba_v2_02877	IPR029055;IPR001353;IPR023332	DOMAIN:Ntn_hydrolases_N;"FAMILY:Proteasome_sua/b";"FAMILY:Proteasome_suA-type"
Sh_Salba_v2_02879	IPR018499;IPR018503;IPR000301	FAMILY:Tetraspanin/Peripherin;"CONSERVED_SITE:Tetraspanin_CS";"FAMILY:Tetraspanin"
Sh_Salba_v2_02884	IPR023393;IPR001666	DOMAIN:START-like_dom;"FAMILY:PI_transfer"
Sh_Salba_v2_02884	IPR018499;IPR018503;IPR000301	FAMILY:Tetraspanin/Peripherin;"CONSERVED_SITE:Tetraspanin_CS";"FAMILY:Tetraspanin"
Sh_Salba_v2_02887	IPR018499	FAMILY:Tetraspanin/Peripherin
Sh_Salba_v2_02889	IPR009053;IPR002777	FAMILY:Prefoldin;"FAMILY:PFD_beta-like"
Sh_Salba_v2_02892	IPR002777;IPR009053	FAMILY:PFD_beta-like;"FAMILY:Prefoldin"
Sh_Salba_v2_02896	IPR006692	DOMAIN:Coatomer_WD-assoc_reg
Sh_Salba_v2_02897	IPR006692	DOMAIN:Coatomer_WD-assoc_reg
Sh_Salba_v2_02899	IPR006692;IPR017986;IPR015943	DOMAIN:Coatomer_WD-assoc_reg;"DOMAIN:WD40_repeat_dom";"DOMAIN:WD40/YVTN_repeat-like_dom"
Sh_Salba_v2_02901	IPR006692;IPR017986;IPR015943	DOMAIN:Coatomer_WD-assoc_reg;"DOMAIN:WD40_repeat_dom";"DOMAIN:WD40/YVTN_repeat-like_dom"
Sh_Salba_v2_02903	IPR006692;IPR017986;IPR015943	DOMAIN:Coatomer_WD-assoc_reg;"DOMAIN:WD40_repeat_dom";"DOMAIN:WD40/YVTN_repeat-like_dom"
Sh_Salba_v2_02907	IPR006692;IPR017986;IPR015943	DOMAIN:Coatomer_WD-assoc_reg;"DOMAIN:WD40_repeat_dom";"DOMAIN:WD40/YVTN_repeat-like_dom"
Sh_Salba_v2_02907	IPR006692	DOMAIN:Coatomer_WD-assoc_reg
Sh_Salba_v2_02908	IPR006692;IPR017986;IPR015943;IPR001680;IPR020472	DOMAIN:Coatomer_WD-assoc_reg;"DOMAIN:WD40_repeat_dom";"DOMAIN:WD40/YVTN_repeat-like_dom";"REPEAT:WD40_repeat";"REPEAT:G-protein_beta_WD-40_rep"
Sh_Salba_v2_02911	IPR005485;IPR005484;IPR025607	FAMILY:Rbsml_L5_euk/L18_arc;"FAMILY:Ribosomal_L18/L5";"DOMAIN:Rbsml_L5e/L18P_C"
Sh_Salba_v2_02913	IPR005485;IPR025607;IPR005484	FAMILY:Rbsml_L5_euk/L18_arc;"DOMAIN:Rbsml_L5e/L18P_C";"FAMILY:Ribosomal_L18/L5"
Sh_Salba_v2_02913	IPR005485;IPR005484	FAMILY:Rbsml_L5_euk/L18_arc;"FAMILY:Ribosomal_L18/L5"
Sh_Salba_v2_02920	IPR019020	DOMAIN:Cyt-c552/DMSO_Rdtase_haem-bd
Sh_Salba_v2_02921	IPR019020	DOMAIN:Cyt-c552/DMSO_Rdtase_haem-bd
Sh_Salba_v2_02923	IPR001554;IPR017853;IPR013781	FAMILY:Glyco_hydro_14;"DOMAIN:Glycoside_hydrolase_SF";"DOMAIN:Glyco_hydro_catalytic_dom"
Sh_Salba_v2_02924	IPR001554;IPR017853;IPR013781	FAMILY:Glyco_hydro_14;"DOMAIN:Glycoside_hydrolase_SF";"DOMAIN:Glyco_hydro_catalytic_dom"
Sh_Salba_v2_02924	IPR001404;IPR003594	FAMILY:Hsp90_fam;"DOMAIN:HATPase_C"
Sh_Salba_v2_02926	IPR001404;IPR020568;IPR003594	FAMILY:Hsp90_fam;"DOMAIN:Ribosomal_S5_D2-typ_fold";"DOMAIN:HATPase_C"
Sh_Salba_v2_02929	IPR001404;IPR020575;IPR003594	FAMILY:Hsp90_fam;"DOMAIN:Hsp90_N";"DOMAIN:HATPase_C"
Sh_Salba_v2_02930	IPR001404;IPR020575;IPR003594	FAMILY:Hsp90_fam;"DOMAIN:Hsp90_N";"DOMAIN:HATPase_C"
Sh_Salba_v2_02931	IPR001404;IPR019805;IPR020575;IPR003594	FAMILY:Hsp90_fam;"CONSERVED_SITE:Heat_shock_protein_90_CS";"DOMAIN:Hsp90_N";"DOMAIN:HATPase_C"
Sh_Salba_v2_02933	IPR001404;IPR019805;IPR020575;IPR003594	FAMILY:Hsp90_fam;"CONSERVED_SITE:Heat_shock_protein_90_CS";"DOMAIN:Hsp90_N";"DOMAIN:HATPase_C"
Sh_Salba_v2_02934	IPR001404;IPR019805;IPR020575;IPR003594	FAMILY:Hsp90_fam;"CONSERVED_SITE:Heat_shock_protein_90_CS";"DOMAIN:Hsp90_N";"DOMAIN:HATPase_C"
Sh_Salba_v2_02935	IPR001404;IPR019805;IPR020575;IPR003594	FAMILY:Hsp90_fam;"CONSERVED_SITE:Heat_shock_protein_90_CS";"DOMAIN:Hsp90_N";"DOMAIN:HATPase_C"
Sh_Salba_v2_02935	IPR001404;IPR003594	FAMILY:Hsp90_fam;"DOMAIN:HATPase_C"
Sh_Salba_v2_02938	IPR008962;IPR000535;IPR016763	DOMAIN:PapD-like;"DOMAIN:MSP_dom";"FAMILY:VAP"
Sh_Salba_v2_02939	IPR008962;IPR000535;IPR016763	DOMAIN:PapD-like;"DOMAIN:MSP_dom";"FAMILY:VAP"
Sh_Salba_v2_02939	IPR008962;IPR000535;IPR016763	DOMAIN:PapD-like;"DOMAIN:MSP_dom";"FAMILY:VAP"
Sh_Salba_v2_02940	IPR008962;IPR000535;IPR016763	DOMAIN:PapD-like;"DOMAIN:MSP_dom";"FAMILY:VAP"
Sh_Salba_v2_02957	IPR018247;IPR011992;IPR002048	BINDING_SITE:EF_Hand_1_Ca_BS;"DOMAIN:EF-hand-dom_pair";"DOMAIN:EF_hand_dom"
Sh_Salba_v2_03078	IPR016181	DOMAIN:Acyl_CoA_acyltransferase
Sh_Salba_v2_03079	IPR016181	DOMAIN:Acyl_CoA_acyltransferase
Sh_Salba_v2_03085	IPR004294	FAMILY:Carotenoid_Oase
Sh_Salba_v2_03086	IPR016040	DOMAIN:NAD(P)-bd_dom
Sh_Salba_v2_03087	IPR016040	DOMAIN:NAD(P)-bd_dom
Sh_Salba_v2_03090	IPR016197;IPR025995;IPR016181;IPR002717;IPR000953	DOMAIN:Chromodomain-like;"DOMAIN:Tudor-knot";"DOMAIN:Acyl_CoA_acyltransferase";"DOMAIN:HAT_MYST-type";"DOMAIN:Chromo/shadow_dom"
Sh_Salba_v2_03090	IPR016181;IPR002717	DOMAIN:Acyl_CoA_acyltransferase;"DOMAIN:HAT_MYST-type"
Sh_Salba_v2_03093	IPR016197;IPR025995;IPR016181;IPR002717;IPR000953	DOMAIN:Chromodomain-like;"DOMAIN:Tudor-knot";"DOMAIN:Acyl_CoA_acyltransferase";"DOMAIN:HAT_MYST-type";"DOMAIN:Chromo/shadow_dom"
Sh_Salba_v2_03094	IPR016197;IPR025995;IPR002717;IPR016181;IPR000953	DOMAIN:Chromodomain-like;"DOMAIN:Tudor-knot";"DOMAIN:HAT_MYST-type";"DOMAIN:Acyl_CoA_acyltransferase";"DOMAIN:Chromo/shadow_dom"
Sh_Salba_v2_03097	IPR029059;IPR029058	DOMAIN:AB_hydrolase_5;"DOMAIN:AB_hydrolase"
Sh_Salba_v2_03115	IPR017923;IPR003617;IPR001025	DOMAIN:TFIIS_N;"DOMAIN:TFIIS/CRSP70_N_sub";"DOMAIN:BAH_dom"
Sh_Salba_v2_03127	IPR002100;IPR002487	DOMAIN:TF_MADSbox;"DOMAIN:TF_Kbox"
Sh_Salba_v2_03129	IPR002100;IPR002487	DOMAIN:TF_MADSbox;"DOMAIN:TF_Kbox"
Sh_Salba_v2_03132	IPR013083;IPR012866	DOMAIN:Znf_RING/FYVE/PHD;"FAMILY:DUF1644"
Sh_Salba_v2_03137	IPR013083;IPR012866	DOMAIN:Znf_RING/FYVE/PHD;"FAMILY:DUF1644"
Sh_Salba_v2_03138	IPR013083;IPR012866	DOMAIN:Znf_RING/FYVE/PHD;"FAMILY:DUF1644"
Sh_Salba_v2_03139	IPR013083;IPR012866	DOMAIN:Znf_RING/FYVE/PHD;"FAMILY:DUF1644"
Sh_Salba_v2_03145	IPR003441	DOMAIN:NAC-dom
Sh_Salba_v2_03147	IPR003441	DOMAIN:NAC-dom
Sh_Salba_v2_03147	IPR006636;IPR013105;IPR011990;IPR013026;IPR019734	DOMAIN:STI1_HS-bd;"REPEAT:TPR_2";"DOMAIN:TPR-like_helical_dom";"DOMAIN:TPR-contain_dom";"REPEAT:TPR_repeat"
Sh_Salba_v2_03148	IPR006636;IPR013105;IPR011990;IPR013026;IPR019734	DOMAIN:STI1_HS-bd;"REPEAT:TPR_2";"DOMAIN:TPR-like_helical_dom";"DOMAIN:TPR-contain_dom";"REPEAT:TPR_repeat"
Sh_Salba_v2_03151	IPR006636;IPR013105;IPR011990;IPR013026;IPR019734	DOMAIN:STI1_HS-bd;"REPEAT:TPR_2";"DOMAIN:TPR-like_helical_dom";"DOMAIN:TPR-contain_dom";"REPEAT:TPR_repeat"
Sh_Salba_v2_03154	IPR000684;IPR007073;IPR007081	REPEAT:RNA_pol_II_repeat_euk;"DOMAIN:RNA_pol_Rpb1_7";"DOMAIN:RNA_pol_Rpb1_5"
Sh_Salba_v2_03155	IPR000684;IPR007073;IPR007081	REPEAT:RNA_pol_II_repeat_euk;"DOMAIN:RNA_pol_Rpb1_7";"DOMAIN:RNA_pol_Rpb1_5"
Sh_Salba_v2_03158	IPR000684;IPR007073;IPR007081	REPEAT:RNA_pol_II_repeat_euk;"DOMAIN:RNA_pol_Rpb1_7";"DOMAIN:RNA_pol_Rpb1_5"
Sh_Salba_v2_03168	IPR010989;IPR015260	DOMAIN:t-SNARE;"DOMAIN:Syntaxin-6_N"
Sh_Salba_v2_03170	IPR010989;IPR015260	DOMAIN:t-SNARE;"DOMAIN:Syntaxin-6_N"
Sh_Salba_v2_03171	IPR010989;IPR015260	DOMAIN:t-SNARE;"DOMAIN:Syntaxin-6_N"
Sh_Salba_v2_03174	IPR010989;IPR015260	DOMAIN:t-SNARE;"DOMAIN:Syntaxin-6_N"
Sh_Salba_v2_03175	IPR010989;IPR015260	DOMAIN:t-SNARE;"DOMAIN:Syntaxin-6_N"
Sh_Salba_v2_03195	IPR016161;IPR029510;IPR015590;IPR016162;IPR016163	DOMAIN:Ald_DH/histidinol_DH;"CONSERVED_SITE:Ald_DH_CS_GLU";"DOMAIN:Aldehyde_DH_dom";"DOMAIN:Ald_DH_N";"DOMAIN:Ald_DH_C"
Sh_Salba_v2_03195	IPR016161;IPR015590;IPR016162	DOMAIN:Ald_DH/histidinol_DH;"DOMAIN:Aldehyde_DH_dom";"DOMAIN:Ald_DH_N"
Sh_Salba_v2_03198	IPR016161;IPR015590;IPR016162	DOMAIN:Ald_DH/histidinol_DH;"DOMAIN:Aldehyde_DH_dom";"DOMAIN:Ald_DH_N"
Sh_Salba_v2_03198	IPR016161;IPR015590;IPR016162	DOMAIN:Ald_DH/histidinol_DH;"DOMAIN:Aldehyde_DH_dom";"DOMAIN:Ald_DH_N"
Sh_Salba_v2_03198	IPR016161;IPR029510;IPR015590;IPR016163	DOMAIN:Ald_DH/histidinol_DH;"CONSERVED_SITE:Ald_DH_CS_GLU";"DOMAIN:Aldehyde_DH_dom";"DOMAIN:Ald_DH_C"
Sh_Salba_v2_03199	IPR016161;IPR029510;IPR015590;IPR016163	DOMAIN:Ald_DH/histidinol_DH;"CONSERVED_SITE:Ald_DH_CS_GLU";"DOMAIN:Aldehyde_DH_dom";"DOMAIN:Ald_DH_C"
Sh_Salba_v2_03199	IPR016161;IPR015590;IPR016162	DOMAIN:Ald_DH/histidinol_DH;"DOMAIN:Aldehyde_DH_dom";"DOMAIN:Ald_DH_N"
Sh_Salba_v2_03199	IPR016161;IPR015590;IPR016162	DOMAIN:Ald_DH/histidinol_DH;"DOMAIN:Aldehyde_DH_dom";"DOMAIN:Ald_DH_N"
Sh_Salba_v2_03199	IPR016161;IPR015590;IPR016162	DOMAIN:Ald_DH/histidinol_DH;"DOMAIN:Aldehyde_DH_dom";"DOMAIN:Ald_DH_N"
Sh_Salba_v2_03201	IPR016161;IPR015590;IPR016162	DOMAIN:Ald_DH/histidinol_DH;"DOMAIN:Aldehyde_DH_dom";"DOMAIN:Ald_DH_N"
Sh_Salba_v2_03201	IPR016161;IPR015590;IPR016162	DOMAIN:Ald_DH/histidinol_DH;"DOMAIN:Aldehyde_DH_dom";"DOMAIN:Ald_DH_N"
Sh_Salba_v2_03201	IPR016161;IPR015590;IPR016162	DOMAIN:Ald_DH/histidinol_DH;"DOMAIN:Aldehyde_DH_dom";"DOMAIN:Ald_DH_N"
Sh_Salba_v2_03201	IPR016161;IPR029510;IPR015590;IPR016163	DOMAIN:Ald_DH/histidinol_DH;"CONSERVED_SITE:Ald_DH_CS_GLU";"DOMAIN:Aldehyde_DH_dom";"DOMAIN:Ald_DH_C"
Sh_Salba_v2_03204	IPR016161;IPR015590;IPR016162	DOMAIN:Ald_DH/histidinol_DH;"DOMAIN:Aldehyde_DH_dom";"DOMAIN:Ald_DH_N"
Sh_Salba_v2_03204	IPR016161;IPR029510;IPR015590;IPR016163	DOMAIN:Ald_DH/histidinol_DH;"CONSERVED_SITE:Ald_DH_CS_GLU";"DOMAIN:Aldehyde_DH_dom";"DOMAIN:Ald_DH_C"
Sh_Salba_v2_03205	IPR016161;IPR029510;IPR015590;IPR016163	DOMAIN:Ald_DH/histidinol_DH;"CONSERVED_SITE:Ald_DH_CS_GLU";"DOMAIN:Aldehyde_DH_dom";"DOMAIN:Ald_DH_C"
Sh_Salba_v2_03205	IPR016161;IPR015590;IPR016162	DOMAIN:Ald_DH/histidinol_DH;"DOMAIN:Aldehyde_DH_dom";"DOMAIN:Ald_DH_N"
Sh_Salba_v2_03205	IPR016161;IPR015590;IPR016162	DOMAIN:Ald_DH/histidinol_DH;"DOMAIN:Aldehyde_DH_dom";"DOMAIN:Ald_DH_N"
Sh_Salba_v2_03211	IPR016161;IPR029510;IPR015590;IPR016162;IPR016163	DOMAIN:Ald_DH/histidinol_DH;"CONSERVED_SITE:Ald_DH_CS_GLU";"DOMAIN:Aldehyde_DH_dom";"DOMAIN:Ald_DH_N";"DOMAIN:Ald_DH_C"
Sh_Salba_v2_03212	IPR016161;IPR029510;IPR015590;IPR016162;IPR016163	DOMAIN:Ald_DH/histidinol_DH;"CONSERVED_SITE:Ald_DH_CS_GLU";"DOMAIN:Aldehyde_DH_dom";"DOMAIN:Ald_DH_N";"DOMAIN:Ald_DH_C"
Sh_Salba_v2_03213	IPR016161;IPR029510;IPR015590;IPR016162;IPR016163	DOMAIN:Ald_DH/histidinol_DH;"CONSERVED_SITE:Ald_DH_CS_GLU";"DOMAIN:Aldehyde_DH_dom";"DOMAIN:Ald_DH_N";"DOMAIN:Ald_DH_C"
Sh_Salba_v2_03218	IPR016161;IPR029510;IPR015590;IPR016162	DOMAIN:Ald_DH/histidinol_DH;"CONSERVED_SITE:Ald_DH_CS_GLU";"DOMAIN:Aldehyde_DH_dom";"DOMAIN:Ald_DH_N"
Sh_Salba_v2_03218	IPR016161;IPR029510;IPR015590;IPR016162;IPR016163	DOMAIN:Ald_DH/histidinol_DH;"CONSERVED_SITE:Ald_DH_CS_GLU";"DOMAIN:Aldehyde_DH_dom";"DOMAIN:Ald_DH_N";"DOMAIN:Ald_DH_C"
Sh_Salba_v2_03220	IPR016161;IPR029510;IPR015590;IPR016162;IPR016163	DOMAIN:Ald_DH/histidinol_DH;"CONSERVED_SITE:Ald_DH_CS_GLU";"DOMAIN:Aldehyde_DH_dom";"DOMAIN:Ald_DH_N";"DOMAIN:Ald_DH_C"
Sh_Salba_v2_03222	IPR016161;IPR015590;IPR016163	DOMAIN:Ald_DH/histidinol_DH;"DOMAIN:Aldehyde_DH_dom";"DOMAIN:Ald_DH_C"
Sh_Salba_v2_03224	IPR016161;IPR015590	DOMAIN:Ald_DH/histidinol_DH;"DOMAIN:Aldehyde_DH_dom"
Sh_Salba_v2_03225	IPR016161;IPR015590;IPR016162	DOMAIN:Ald_DH/histidinol_DH;"DOMAIN:Aldehyde_DH_dom";"DOMAIN:Ald_DH_N"
Sh_Salba_v2_03225	IPR016161;IPR015590;IPR016162	DOMAIN:Ald_DH/histidinol_DH;"DOMAIN:Aldehyde_DH_dom";"DOMAIN:Ald_DH_N"
Sh_Salba_v2_03225	IPR016161;IPR029510;IPR015590;IPR016163	DOMAIN:Ald_DH/histidinol_DH;"CONSERVED_SITE:Ald_DH_CS_GLU";"DOMAIN:Aldehyde_DH_dom";"DOMAIN:Ald_DH_C"
Sh_Salba_v2_03227	IPR016161;IPR015590;IPR016162	DOMAIN:Ald_DH/histidinol_DH;"DOMAIN:Aldehyde_DH_dom";"DOMAIN:Ald_DH_N"
Sh_Salba_v2_03227	IPR016161;IPR029510;IPR015590;IPR016163	DOMAIN:Ald_DH/histidinol_DH;"CONSERVED_SITE:Ald_DH_CS_GLU";"DOMAIN:Aldehyde_DH_dom";"DOMAIN:Ald_DH_C"
Sh_Salba_v2_03227	IPR016161;IPR015590;IPR016162	DOMAIN:Ald_DH/histidinol_DH;"DOMAIN:Aldehyde_DH_dom";"DOMAIN:Ald_DH_N"
Sh_Salba_v2_03228	IPR001841;IPR013083	DOMAIN:Znf_RING;"DOMAIN:Znf_RING/FYVE/PHD"
Sh_Salba_v2_03232	IPR013128;IPR025660;IPR000668	FAMILY:Peptidase_C1A;"ACTIVE_SITE:Pept_his_AS";"DOMAIN:Peptidase_C1A_C"
Sh_Salba_v2_03233	IPR013128;IPR025660;IPR000668	FAMILY:Peptidase_C1A;"ACTIVE_SITE:Pept_his_AS";"DOMAIN:Peptidase_C1A_C"
Sh_Salba_v2_03236	IPR001841;IPR013083	DOMAIN:Znf_RING;"DOMAIN:Znf_RING/FYVE/PHD"
Sh_Salba_v2_03240	IPR001841;IPR013083	DOMAIN:Znf_RING;"DOMAIN:Znf_RING/FYVE/PHD"
Sh_Salba_v2_03241	IPR001841;IPR013083	DOMAIN:Znf_RING;"DOMAIN:Znf_RING/FYVE/PHD"
Sh_Salba_v2_03246	IPR011707;IPR011706;IPR008972;IPR002355;IPR001117	DOMAIN:Cu-oxidase_3;"DOMAIN:Cu-oxidase_2";"DOMAIN:Cupredoxin";"BINDING_SITE:Cu_oxidase_Cu_BS";"DOMAIN:Cu-oxidase"
Sh_Salba_v2_03250	IPR011707;IPR011706;IPR008972;IPR001117	DOMAIN:Cu-oxidase_3;"DOMAIN:Cu-oxidase_2";"DOMAIN:Cupredoxin";"DOMAIN:Cu-oxidase"
Sh_Salba_v2_03251	IPR005677;IPR024083;IPR008948;IPR020557;IPR022761;IPR018951;IPR000362	FAMILY:Fum_hydII;"DOMAIN:Fumarase/histidase_N";"DOMAIN:L-Aspartase-like";"CONSERVED_SITE:Fumarate_lyase_CS";"DOMAIN:Fumarate_lyase_N";"DOMAIN:Fumarase_C_C";"FAMILY:Fumarate_lyase_fam"
Sh_Salba_v2_03253	IPR005677;IPR024083;IPR008948;IPR020557;IPR022761;IPR018951;IPR000362	FAMILY:Fum_hydII;"DOMAIN:Fumarase/histidase_N";"DOMAIN:L-Aspartase-like";"CONSERVED_SITE:Fumarate_lyase_CS";"DOMAIN:Fumarate_lyase_N";"DOMAIN:Fumarase_C_C";"FAMILY:Fumarate_lyase_fam"
Sh_Salba_v2_03261	IPR005493;IPR010203	DOMAIN:RNase_E_inh/diMeMenaQ_MeTrfase;"FAMILY:RraA"
Sh_Salba_v2_03263	IPR005493;IPR010203	DOMAIN:RNase_E_inh/diMeMenaQ_MeTrfase;"FAMILY:RraA"
Sh_Salba_v2_03264	IPR005493;IPR010203	DOMAIN:RNase_E_inh/diMeMenaQ_MeTrfase;"FAMILY:RraA"
Sh_Salba_v2_03267	IPR012336	DOMAIN:Thioredoxin-like_fold
Sh_Salba_v2_03270	IPR012336	DOMAIN:Thioredoxin-like_fold
Sh_Salba_v2_03270	IPR005493;IPR010203	DOMAIN:RNase_E_inh/diMeMenaQ_MeTrfase;"FAMILY:RraA"
Sh_Salba_v2_03271	IPR005493;IPR010203	DOMAIN:RNase_E_inh/diMeMenaQ_MeTrfase;"FAMILY:RraA"
Sh_Salba_v2_03271	IPR013766;IPR012336	DOMAIN:Thioredoxin_domain;"DOMAIN:Thioredoxin-like_fold"
Sh_Salba_v2_03272	IPR005493;IPR010203	DOMAIN:RNase_E_inh/diMeMenaQ_MeTrfase;"FAMILY:RraA"
Sh_Salba_v2_03272	IPR013766;IPR012336	DOMAIN:Thioredoxin_domain;"DOMAIN:Thioredoxin-like_fold"
Sh_Salba_v2_03274	IPR013766;IPR012336	DOMAIN:Thioredoxin_domain;"DOMAIN:Thioredoxin-like_fold"
Sh_Salba_v2_03276	IPR013766;IPR012336	DOMAIN:Thioredoxin_domain;"DOMAIN:Thioredoxin-like_fold"
Sh_Salba_v2_03276	IPR005493;IPR010203	DOMAIN:RNase_E_inh/diMeMenaQ_MeTrfase;"FAMILY:RraA"
Sh_Salba_v2_03279	IPR013766;IPR012336	DOMAIN:Thioredoxin_domain;"DOMAIN:Thioredoxin-like_fold"
Sh_Salba_v2_03280	IPR014729	DOMAIN:Rossmann-like_a/b/a_fold
Sh_Salba_v2_03284	IPR014729	DOMAIN:Rossmann-like_a/b/a_fold
Sh_Salba_v2_03289	IPR002213	FAMILY:UDP_glucos_trans
Sh_Salba_v2_03295	IPR002213	FAMILY:UDP_glucos_trans
Sh_Salba_v2_03297	IPR002213	FAMILY:UDP_glucos_trans
Sh_Salba_v2_03298	IPR002213	FAMILY:UDP_glucos_trans
Sh_Salba_v2_03298	IPR002213	FAMILY:UDP_glucos_trans
Sh_Salba_v2_03301	IPR002213	FAMILY:UDP_glucos_trans
Sh_Salba_v2_03304	IPR002213	FAMILY:UDP_glucos_trans
Sh_Salba_v2_03305	IPR002213	FAMILY:UDP_glucos_trans
Sh_Salba_v2_03306	IPR002213	FAMILY:UDP_glucos_trans
Sh_Salba_v2_03309	IPR002213	FAMILY:UDP_glucos_trans
Sh_Salba_v2_03311	IPR002213	FAMILY:UDP_glucos_trans
Sh_Salba_v2_03311	IPR002213	FAMILY:UDP_glucos_trans
Sh_Salba_v2_03316	IPR002213	FAMILY:UDP_glucos_trans
Sh_Salba_v2_03318	IPR002213	FAMILY:UDP_glucos_trans
Sh_Salba_v2_03321	IPR002213	FAMILY:UDP_glucos_trans
Sh_Salba_v2_03322	IPR002213	FAMILY:UDP_glucos_trans
Sh_Salba_v2_03323	IPR002213	FAMILY:UDP_glucos_trans
Sh_Salba_v2_03325	IPR002213	FAMILY:UDP_glucos_trans
Sh_Salba_v2_03328	IPR002213	FAMILY:UDP_glucos_trans
Sh_Salba_v2_03329	IPR002213	FAMILY:UDP_glucos_trans
Sh_Salba_v2_03332	IPR002213	FAMILY:UDP_glucos_trans
Sh_Salba_v2_03336	IPR002213	FAMILY:UDP_glucos_trans
Sh_Salba_v2_03336	IPR002213	FAMILY:UDP_glucos_trans
Sh_Salba_v2_03337	IPR002213	FAMILY:UDP_glucos_trans
Sh_Salba_v2_03337	IPR002213	FAMILY:UDP_glucos_trans
Sh_Salba_v2_03338	IPR002213	FAMILY:UDP_glucos_trans
Sh_Salba_v2_03338	IPR002213	FAMILY:UDP_glucos_trans
Sh_Salba_v2_03340	IPR020845;IPR025110;IPR000873	CONSERVED_SITE:AMP-binding_CS;"DOMAIN:AMP-bd_C";"DOMAIN:AMP-dep_Synth/Lig"
Sh_Salba_v2_03345	IPR020845;IPR000873	CONSERVED_SITE:AMP-binding_CS;"DOMAIN:AMP-dep_Synth/Lig"
Sh_Salba_v2_03345	IPR025110	DOMAIN:AMP-bd_C
Sh_Salba_v2_03347	IPR029071;IPR001012	DOMAIN:Ubiquitin-rel_dom;"DOMAIN:UBX_dom"
Sh_Salba_v2_03349	IPR029071;IPR001012	DOMAIN:Ubiquitin-rel_dom;"DOMAIN:UBX_dom"
Sh_Salba_v2_03352	IPR026961;IPR020683	DOMAIN:PGG_dom;"DOMAIN:Ankyrin_rpt-contain_dom"
Sh_Salba_v2_03353	IPR020683;IPR002110	DOMAIN:Ankyrin_rpt-contain_dom;"REPEAT:Ankyrin_rpt"
Sh_Salba_v2_03358	IPR020683;IPR002110	DOMAIN:Ankyrin_rpt-contain_dom;"REPEAT:Ankyrin_rpt"
Sh_Salba_v2_03359	IPR020683;IPR002110	DOMAIN:Ankyrin_rpt-contain_dom;"REPEAT:Ankyrin_rpt"
Sh_Salba_v2_03360	IPR020683;IPR002110	DOMAIN:Ankyrin_rpt-contain_dom;"REPEAT:Ankyrin_rpt"
Sh_Salba_v2_03363	IPR026961;IPR020683	DOMAIN:PGG_dom;"DOMAIN:Ankyrin_rpt-contain_dom"
Sh_Salba_v2_03365	IPR026961;IPR020683	DOMAIN:PGG_dom;"DOMAIN:Ankyrin_rpt-contain_dom"
Sh_Salba_v2_03367	IPR026961;IPR020683;IPR002110	DOMAIN:PGG_dom;"DOMAIN:Ankyrin_rpt-contain_dom";"REPEAT:Ankyrin_rpt"
Sh_Salba_v2_03369	IPR026961;IPR020683	DOMAIN:PGG_dom;"DOMAIN:Ankyrin_rpt-contain_dom"
Sh_Salba_v2_03369	IPR020683;IPR002110	DOMAIN:Ankyrin_rpt-contain_dom;"REPEAT:Ankyrin_rpt"
Sh_Salba_v2_03370	IPR026961;IPR020683	DOMAIN:PGG_dom;"DOMAIN:Ankyrin_rpt-contain_dom"
Sh_Salba_v2_03377	IPR000719;IPR011009	DOMAIN:Prot_kinase_dom;"DOMAIN:Kinase-like_dom"
Sh_Salba_v2_03377	IPR006843;IPR011009	DOMAIN:PAP/fibrillin_dom;"DOMAIN:Kinase-like_dom"
Sh_Salba_v2_03378	IPR000719;IPR002290;IPR006843;IPR011009	DOMAIN:Prot_kinase_dom;"DOMAIN:Ser/Thr_dual-sp_kinase";"DOMAIN:PAP/fibrillin_dom";"DOMAIN:Kinase-like_dom"
Sh_Salba_v2_03381	IPR000719;IPR002290;IPR011009	DOMAIN:Prot_kinase_dom;"DOMAIN:Ser/Thr_dual-sp_kinase";"DOMAIN:Kinase-like_dom"
Sh_Salba_v2_03383	IPR031776;IPR000690;IPR031774;IPR024598	FAMILY:SF3A3;"DOMAIN:Znf_C2H2_matrin";"DOMAIN:SF3A3_dom";"DOMAIN:DUF3449"
Sh_Salba_v2_03384	IPR000719;IPR002290;IPR011009	DOMAIN:Prot_kinase_dom;"DOMAIN:Ser/Thr_dual-sp_kinase";"DOMAIN:Kinase-like_dom"
Sh_Salba_v2_03384	IPR031776;IPR000690;IPR031774;IPR024598	FAMILY:SF3A3;"DOMAIN:Znf_C2H2_matrin";"DOMAIN:SF3A3_dom";"DOMAIN:DUF3449"
Sh_Salba_v2_03386	IPR031776;IPR000690;IPR031774;IPR024598	FAMILY:SF3A3;"DOMAIN:Znf_C2H2_matrin";"DOMAIN:SF3A3_dom";"DOMAIN:DUF3449"
Sh_Salba_v2_03386	IPR000719;IPR002290;IPR006843;IPR011009	DOMAIN:Prot_kinase_dom;"DOMAIN:Ser/Thr_dual-sp_kinase";"DOMAIN:PAP/fibrillin_dom";"DOMAIN:Kinase-like_dom"
Sh_Salba_v2_03388	IPR000719;IPR011009	DOMAIN:Prot_kinase_dom;"DOMAIN:Kinase-like_dom"
Sh_Salba_v2_03388	IPR006843;IPR011009	DOMAIN:PAP/fibrillin_dom;"DOMAIN:Kinase-like_dom"
Sh_Salba_v2_03388	IPR031776;IPR000690;IPR031774;IPR024598	FAMILY:SF3A3;"DOMAIN:Znf_C2H2_matrin";"DOMAIN:SF3A3_dom";"DOMAIN:DUF3449"
Sh_Salba_v2_03389	IPR031776;IPR031774	FAMILY:SF3A3;"DOMAIN:SF3A3_dom"
Sh_Salba_v2_03390	IPR018152;IPR001424;IPR024134	BINDING_SITE:SOD_Cu/Zn_BS;"DOMAIN:SOD_Cu_Zn_dom";"FAMILY:SOD_Cu/Zn_/chaperone"
Sh_Salba_v2_03391	IPR018152;IPR001424;IPR024134	BINDING_SITE:SOD_Cu/Zn_BS;"DOMAIN:SOD_Cu_Zn_dom";"FAMILY:SOD_Cu/Zn_/chaperone"
Sh_Salba_v2_03394	IPR018152;IPR001424;IPR024134	BINDING_SITE:SOD_Cu/Zn_BS;"DOMAIN:SOD_Cu_Zn_dom";"FAMILY:SOD_Cu/Zn_/chaperone"
Sh_Salba_v2_03394	IPR001040;IPR023398	FAMILY:TIF_eIF_4E;"FAMILY:TIF_eIF4e-like"
Sh_Salba_v2_03395	IPR018152;IPR001424;IPR024134	BINDING_SITE:SOD_Cu/Zn_BS;"DOMAIN:SOD_Cu_Zn_dom";"FAMILY:SOD_Cu/Zn_/chaperone"
Sh_Salba_v2_03395	IPR001040;IPR023398	FAMILY:TIF_eIF_4E;"FAMILY:TIF_eIF4e-like"
Sh_Salba_v2_03396	IPR001040;IPR023398	FAMILY:TIF_eIF_4E;"FAMILY:TIF_eIF4e-like"
Sh_Salba_v2_03397	IPR018152;IPR001424;IPR024134	BINDING_SITE:SOD_Cu/Zn_BS;"DOMAIN:SOD_Cu_Zn_dom";"FAMILY:SOD_Cu/Zn_/chaperone"
Sh_Salba_v2_03397	IPR001040;IPR023398	FAMILY:TIF_eIF_4E;"FAMILY:TIF_eIF4e-like"
Sh_Salba_v2_03402	IPR023398;IPR001040;IPR019770	FAMILY:TIF_eIF4e-like;"FAMILY:TIF_eIF_4E";"CONSERVED_SITE:TIF_eIF_4E_CS"
Sh_Salba_v2_03403	IPR018152;IPR001424;IPR024134	BINDING_SITE:SOD_Cu/Zn_BS;"DOMAIN:SOD_Cu_Zn_dom";"FAMILY:SOD_Cu/Zn_/chaperone"
Sh_Salba_v2_03406	IPR018152;IPR001424;IPR024134	BINDING_SITE:SOD_Cu/Zn_BS;"DOMAIN:SOD_Cu_Zn_dom";"FAMILY:SOD_Cu/Zn_/chaperone"
Sh_Salba_v2_03411	IPR002937;IPR023753	DOMAIN:Amino_oxidase;"DOMAIN:FAD/NAD-binding_dom"
Sh_Salba_v2_03417	IPR002937;IPR023753	DOMAIN:Amino_oxidase;"DOMAIN:FAD/NAD-binding_dom"
Sh_Salba_v2_03420	IPR002937;IPR023753	DOMAIN:Amino_oxidase;"DOMAIN:FAD/NAD-binding_dom"
Sh_Salba_v2_03420	IPR002937;IPR023753	DOMAIN:Amino_oxidase;"DOMAIN:FAD/NAD-binding_dom"
Sh_Salba_v2_03421	IPR002937;IPR023753	DOMAIN:Amino_oxidase;"DOMAIN:FAD/NAD-binding_dom"
Sh_Salba_v2_03426	IPR002937;IPR023753	DOMAIN:Amino_oxidase;"DOMAIN:FAD/NAD-binding_dom"
Sh_Salba_v2_03427	IPR002937;IPR023753	DOMAIN:Amino_oxidase;"DOMAIN:FAD/NAD-binding_dom"
Sh_Salba_v2_03428	IPR002937;IPR023753	DOMAIN:Amino_oxidase;"DOMAIN:FAD/NAD-binding_dom"
Sh_Salba_v2_03430	IPR002937;IPR001613;IPR023753	DOMAIN:Amino_oxidase;"FAMILY:Flavin_amine_oxidase";"DOMAIN:FAD/NAD-binding_dom"
Sh_Salba_v2_03437	IPR002937;IPR023753	DOMAIN:Amino_oxidase;"DOMAIN:FAD/NAD-binding_dom"
Sh_Salba_v2_03437	IPR002937;IPR023753	DOMAIN:Amino_oxidase;"DOMAIN:FAD/NAD-binding_dom"
Sh_Salba_v2_03440	IPR002937;IPR001613;IPR023753	DOMAIN:Amino_oxidase;"FAMILY:Flavin_amine_oxidase";"DOMAIN:FAD/NAD-binding_dom"
Sh_Salba_v2_03445	IPR002937;IPR023753	DOMAIN:Amino_oxidase;"DOMAIN:FAD/NAD-binding_dom"
Sh_Salba_v2_03454	IPR004327	FAMILY:Phstyr_phstse_ac
Sh_Salba_v2_03455	IPR004327	FAMILY:Phstyr_phstse_ac
Sh_Salba_v2_03456	IPR004327	FAMILY:Phstyr_phstse_ac
Sh_Salba_v2_03466	IPR028427;IPR002579;IPR011057	FAMILY:Met_Sox_Rdtase;"DOMAIN:Met_Sox_Rdtase_MsrB";"DOMAIN:Mss4-like"
Sh_Salba_v2_03467	IPR028427;IPR002579;IPR011057	FAMILY:Met_Sox_Rdtase;"DOMAIN:Met_Sox_Rdtase_MsrB";"DOMAIN:Mss4-like"
Sh_Salba_v2_03470	IPR028427;IPR002579;IPR011057	FAMILY:Met_Sox_Rdtase;"DOMAIN:Met_Sox_Rdtase_MsrB";"DOMAIN:Mss4-like"
Sh_Salba_v2_03471	IPR010099;IPR001509;IPR016040	FAMILY:SDR39U1;"DOMAIN:Epimerase_deHydtase_N";"DOMAIN:NAD(P)-bd_dom"
Sh_Salba_v2_03471	IPR001509;IPR010099;IPR013549;IPR016040	DOMAIN:Epimerase_deHydtase_N;"FAMILY:SDR39U1";"DOMAIN:DUF1731";"DOMAIN:NAD(P)-bd_dom"
Sh_Salba_v2_03473	IPR010099;IPR001509;IPR013549;IPR016040	FAMILY:SDR39U1;"DOMAIN:Epimerase_deHydtase_N";"DOMAIN:DUF1731";"DOMAIN:NAD(P)-bd_dom"
Sh_Salba_v2_03474	IPR010099;IPR001509;IPR013549;IPR016040	FAMILY:SDR39U1;"DOMAIN:Epimerase_deHydtase_N";"DOMAIN:DUF1731";"DOMAIN:NAD(P)-bd_dom"
Sh_Salba_v2_03475	IPR010099;IPR001509;IPR016040	FAMILY:SDR39U1;"DOMAIN:Epimerase_deHydtase_N";"DOMAIN:NAD(P)-bd_dom"
Sh_Salba_v2_03475	IPR010099;IPR013549	FAMILY:SDR39U1;"DOMAIN:DUF1731"
Sh_Salba_v2_03476	IPR010099;IPR001509;IPR016040	FAMILY:SDR39U1;"DOMAIN:Epimerase_deHydtase_N";"DOMAIN:NAD(P)-bd_dom"
Sh_Salba_v2_03476	IPR010099;IPR013549	FAMILY:SDR39U1;"DOMAIN:DUF1731"
Sh_Salba_v2_03477	IPR010099;IPR013549	FAMILY:SDR39U1;"DOMAIN:DUF1731"
Sh_Salba_v2_03477	IPR010099;IPR001509;IPR016040	FAMILY:SDR39U1;"DOMAIN:Epimerase_deHydtase_N";"DOMAIN:NAD(P)-bd_dom"
Sh_Salba_v2_03478	IPR007877	FAMILY:DUF707
Sh_Salba_v2_03483	IPR007877	FAMILY:DUF707
Sh_Salba_v2_03484	IPR007877	FAMILY:DUF707
Sh_Salba_v2_03485	IPR007877	FAMILY:DUF707
Sh_Salba_v2_03485	IPR007877	FAMILY:DUF707
Sh_Salba_v2_03489	IPR007877	FAMILY:DUF707
Sh_Salba_v2_03491	IPR002146	FAMILY:ATPase_F0-cplx_b/b'su_bac
Sh_Salba_v2_03493	IPR002146	FAMILY:ATPase_F0-cplx_b/b'su_bac
Sh_Salba_v2_03494	IPR002146	FAMILY:ATPase_F0-cplx_b/b'su_bac
Sh_Salba_v2_03495	IPR002146	FAMILY:ATPase_F0-cplx_b/b'su_bac
Sh_Salba_v2_03496	IPR002146	FAMILY:ATPase_F0-cplx_b/b'su_bac
Sh_Salba_v2_03500	IPR002146	FAMILY:ATPase_F0-cplx_b/b'su_bac
Sh_Salba_v2_03501	IPR002146	FAMILY:ATPase_F0-cplx_b/b'su_bac
Sh_Salba_v2_03503	IPR002146	FAMILY:ATPase_F0-cplx_b/b'su_bac
Sh_Salba_v2_03504	IPR002146	FAMILY:ATPase_F0-cplx_b/b'su_bac
Sh_Salba_v2_03507	IPR009071	DOMAIN:HMG_box_dom
Sh_Salba_v2_03507	IPR009071	DOMAIN:HMG_box_dom
Sh_Salba_v2_03508	IPR009071	DOMAIN:HMG_box_dom
Sh_Salba_v2_03510	IPR009071	DOMAIN:HMG_box_dom
Sh_Salba_v2_03511	IPR009071	DOMAIN:HMG_box_dom
Sh_Salba_v2_03511	IPR009071	DOMAIN:HMG_box_dom
Sh_Salba_v2_03512	IPR025423	DOMAIN:DUF4149
Sh_Salba_v2_03513	IPR025423	DOMAIN:DUF4149
Sh_Salba_v2_03514	IPR025423	DOMAIN:DUF4149
Sh_Salba_v2_03516	IPR025423	DOMAIN:DUF4149
Sh_Salba_v2_03518	IPR025423	DOMAIN:DUF4149
Sh_Salba_v2_03519	IPR025423	DOMAIN:DUF4149
Sh_Salba_v2_03522	IPR025423	DOMAIN:DUF4149
Sh_Salba_v2_03522	IPR004240	FAMILY:EMP70
Sh_Salba_v2_03526	IPR004240	FAMILY:EMP70
Sh_Salba_v2_03527	IPR004240	FAMILY:EMP70
Sh_Salba_v2_03527	IPR004240	FAMILY:EMP70
Sh_Salba_v2_03533	IPR004240	FAMILY:EMP70
Sh_Salba_v2_03533	IPR004240	FAMILY:EMP70
Sh_Salba_v2_03534	IPR004240	FAMILY:EMP70
Sh_Salba_v2_03537	IPR004240	FAMILY:EMP70
Sh_Salba_v2_03537	IPR020846;IPR004240	DOMAIN:MFS_dom;"FAMILY:EMP70"
Sh_Salba_v2_03538	IPR032466;IPR006680;IPR017593;IPR011059	DOMAIN:Metal_Hydrolase;"DOMAIN:Amidohydro-rel";"FAMILY:Allantoinase";"DOMAIN:Metal-dep_hydrolase_composite"
Sh_Salba_v2_03539	IPR032466;IPR006680;IPR017593;IPR011059	DOMAIN:Metal_Hydrolase;"DOMAIN:Amidohydro-rel";"FAMILY:Allantoinase";"DOMAIN:Metal-dep_hydrolase_composite"
Sh_Salba_v2_03543	IPR032466;IPR006680;IPR017593;IPR011059	DOMAIN:Metal_Hydrolase;"DOMAIN:Amidohydro-rel";"FAMILY:Allantoinase";"DOMAIN:Metal-dep_hydrolase_composite"
Sh_Salba_v2_03548	IPR016177;IPR001471	DOMAIN:DNA-bd_dom;"DOMAIN:AP2/ERF_dom"
Sh_Salba_v2_03550	IPR016177;IPR001471	DOMAIN:DNA-bd_dom;"DOMAIN:AP2/ERF_dom"
Sh_Salba_v2_03551	IPR016177;IPR001471	DOMAIN:DNA-bd_dom;"DOMAIN:AP2/ERF_dom"
Sh_Salba_v2_03552	IPR020822;IPR008238	DOMAIN:Chorismate_mutase_type_II;"FAMILY:Chorismate_mutase_AroQ_euk"
Sh_Salba_v2_03553	IPR020822;IPR008238	DOMAIN:Chorismate_mutase_type_II;"FAMILY:Chorismate_mutase_AroQ_euk"
Sh_Salba_v2_03555	IPR020822;IPR008238	DOMAIN:Chorismate_mutase_type_II;"FAMILY:Chorismate_mutase_AroQ_euk"
Sh_Salba_v2_03556	IPR020822;IPR008238	DOMAIN:Chorismate_mutase_type_II;"FAMILY:Chorismate_mutase_AroQ_euk"
Sh_Salba_v2_03673	IPR001932;IPR015655	DOMAIN:PPM-type_phosphatase_dom;"FAMILY:PP2C"
Sh_Salba_v2_03673	IPR000222;IPR001932;IPR015655	BINDING_SITE:PP2C_BS;"DOMAIN:PPM-type_phosphatase_dom";"FAMILY:PP2C"
Sh_Salba_v2_03674	IPR000222;IPR001932;IPR015655	BINDING_SITE:PP2C_BS;"DOMAIN:PPM-type_phosphatase_dom";"FAMILY:PP2C"
Sh_Salba_v2_03674	IPR001932;IPR015655	DOMAIN:PPM-type_phosphatase_dom;"FAMILY:PP2C"
Sh_Salba_v2_03676	IPR000222;IPR001932;IPR015655	BINDING_SITE:PP2C_BS;"DOMAIN:PPM-type_phosphatase_dom";"FAMILY:PP2C"
Sh_Salba_v2_03679	IPR000222;IPR001932;IPR015655	BINDING_SITE:PP2C_BS;"DOMAIN:PPM-type_phosphatase_dom";"FAMILY:PP2C"
Sh_Salba_v2_03681	IPR000222;IPR001932;IPR015655	BINDING_SITE:PP2C_BS;"DOMAIN:PPM-type_phosphatase_dom";"FAMILY:PP2C"
Sh_Salba_v2_03689	IPR005031	DOMAIN:COQ10_START
Sh_Salba_v2_03691	IPR005031	DOMAIN:COQ10_START
Sh_Salba_v2_03692	IPR023393;IPR005031	DOMAIN:START-like_dom;"DOMAIN:COQ10_START"
Sh_Salba_v2_03693	IPR005031	DOMAIN:COQ10_START
Sh_Salba_v2_03696	IPR011692	FAMILY:Stress_up-reg_Nod19
Sh_Salba_v2_03699	IPR011692	FAMILY:Stress_up-reg_Nod19
Sh_Salba_v2_03700	IPR011692	FAMILY:Stress_up-reg_Nod19
Sh_Salba_v2_03702	IPR007248	FAMILY:Mpv17_PMP22
Sh_Salba_v2_03703	IPR007248	FAMILY:Mpv17_PMP22
Sh_Salba_v2_03703	IPR007248	FAMILY:Mpv17_PMP22
Sh_Salba_v2_03705	IPR007248	FAMILY:Mpv17_PMP22
Sh_Salba_v2_03706	IPR007248	FAMILY:Mpv17_PMP22
Sh_Salba_v2_03708	IPR007248	FAMILY:Mpv17_PMP22
Sh_Salba_v2_03712	IPR007248	FAMILY:Mpv17_PMP22
Sh_Salba_v2_03715	IPR007248	FAMILY:Mpv17_PMP22
Sh_Salba_v2_03716	IPR007248	FAMILY:Mpv17_PMP22
Sh_Salba_v2_03717	IPR007248	FAMILY:Mpv17_PMP22
Sh_Salba_v2_03717	IPR007248	FAMILY:Mpv17_PMP22
Sh_Salba_v2_03726	IPR026017;IPR017938;IPR023366;IPR001783	DOMAIN:Lumazine-bd_dom;"DOMAIN:Riboflavin_synthase-like_b-brl";"DOMAIN:ATPase_asu-like";"FAMILY:Lumazine-bd"
Sh_Salba_v2_03731	IPR026017;IPR017938;IPR023366;IPR001783	DOMAIN:Lumazine-bd_dom;"DOMAIN:Riboflavin_synthase-like_b-brl";"DOMAIN:ATPase_asu-like";"FAMILY:Lumazine-bd"
Sh_Salba_v2_03734	IPR007052;IPR026017;IPR017938;IPR027417;IPR023366;IPR008978;IPR001783	DOMAIN:CS_dom;"DOMAIN:Lumazine-bd_dom";"DOMAIN:Riboflavin_synthase-like_b-brl";"DOMAIN:P-loop_NTPase";"DOMAIN:ATPase_asu-like";"DOMAIN:HSP20-like_chaperone";"FAMILY:Lumazine-bd"
Sh_Salba_v2_03735	IPR026017;IPR007052;IPR017938;IPR027417;IPR023366;IPR008978;IPR001783	DOMAIN:Lumazine-bd_dom;"DOMAIN:CS_dom";"DOMAIN:Riboflavin_synthase-like_b-brl";"DOMAIN:P-loop_NTPase";"DOMAIN:ATPase_asu-like";"DOMAIN:HSP20-like_chaperone";"FAMILY:Lumazine-bd"
Sh_Salba_v2_03737	IPR026017;IPR017938;IPR023366;IPR001783	DOMAIN:Lumazine-bd_dom;"DOMAIN:Riboflavin_synthase-like_b-brl";"DOMAIN:ATPase_asu-like";"FAMILY:Lumazine-bd"
Sh_Salba_v2_03737	IPR003609;IPR000858	DOMAIN:Pan_app;"DOMAIN:S_locus_glycoprot_dom"
Sh_Salba_v2_03738	IPR026017;IPR017938;IPR023366;IPR001783	DOMAIN:Lumazine-bd_dom;"DOMAIN:Riboflavin_synthase-like_b-brl";"DOMAIN:ATPase_asu-like";"FAMILY:Lumazine-bd"
Sh_Salba_v2_03740	IPR026017;IPR017938;IPR023366;IPR001783	DOMAIN:Lumazine-bd_dom;"DOMAIN:Riboflavin_synthase-like_b-brl";"DOMAIN:ATPase_asu-like";"FAMILY:Lumazine-bd"
Sh_Salba_v2_03740	IPR000858	DOMAIN:S_locus_glycoprot_dom
Sh_Salba_v2_03746	IPR008974;IPR002083	DOMAIN:TRAF-like;"DOMAIN:MATH/TRAF_dom"
Sh_Salba_v2_03747	IPR008974;IPR011333;IPR000210	DOMAIN:TRAF-like;"DOMAIN:SKP1/BTB/POZ";"DOMAIN:BTB/POZ_dom"
Sh_Salba_v2_03750	IPR008974;IPR002083;IPR011333;IPR000210	DOMAIN:TRAF-like;"DOMAIN:MATH/TRAF_dom";"DOMAIN:SKP1/BTB/POZ";"DOMAIN:BTB/POZ_dom"
Sh_Salba_v2_03751	IPR011333;IPR000210	DOMAIN:SKP1/BTB/POZ;"DOMAIN:BTB/POZ_dom"
Sh_Salba_v2_03751	IPR011333;IPR000210	DOMAIN:SKP1/BTB/POZ;"DOMAIN:BTB/POZ_dom"
Sh_Salba_v2_03754	IPR008974;IPR002083;IPR011333;IPR000210	DOMAIN:TRAF-like;"DOMAIN:MATH/TRAF_dom";"DOMAIN:SKP1/BTB/POZ";"DOMAIN:BTB/POZ_dom"
Sh_Salba_v2_03759	IPR008974;IPR002083;IPR011333;IPR000210	DOMAIN:TRAF-like;"DOMAIN:MATH/TRAF_dom";"DOMAIN:SKP1/BTB/POZ";"DOMAIN:BTB/POZ_dom"
Sh_Salba_v2_03761	IPR008974;IPR002083;IPR011333;IPR000210	DOMAIN:TRAF-like;"DOMAIN:MATH/TRAF_dom";"DOMAIN:SKP1/BTB/POZ";"DOMAIN:BTB/POZ_dom"
Sh_Salba_v2_03763	IPR023563;IPR023564;IPR005822	CONSERVED_SITE:Ribosomal_L13_CS;"DOMAIN:Ribosomal_L13_dom";"FAMILY:Ribosomal_L13"
Sh_Salba_v2_03764	IPR023563;IPR023564;IPR005823;IPR005822	CONSERVED_SITE:Ribosomal_L13_CS;"DOMAIN:Ribosomal_L13_dom";"FAMILY:Ribosomal_L13_bac-type";"FAMILY:Ribosomal_L13"
Sh_Salba_v2_03765	IPR023563;IPR023564;IPR005823;IPR005822	CONSERVED_SITE:Ribosomal_L13_CS;"DOMAIN:Ribosomal_L13_dom";"FAMILY:Ribosomal_L13_bac-type";"FAMILY:Ribosomal_L13"
Sh_Salba_v2_03766	IPR023564;IPR005822	DOMAIN:Ribosomal_L13_dom;"FAMILY:Ribosomal_L13"
Sh_Salba_v2_03767	IPR026057;IPR029962	FAMILY:PC-Esterase;"FAMILY:TBL"
Sh_Salba_v2_03767	IPR023563;IPR023564;IPR005823;IPR005822	CONSERVED_SITE:Ribosomal_L13_CS;"DOMAIN:Ribosomal_L13_dom";"FAMILY:Ribosomal_L13_bac-type";"FAMILY:Ribosomal_L13"
Sh_Salba_v2_03771	IPR021036	FAMILY:Ribosomal_S35_mit
Sh_Salba_v2_03773	IPR015424;IPR004839;IPR029063;IPR025779;IPR015421;IPR015422	DOMAIN:PyrdxlP-dep_Trfase;"DOMAIN:Aminotransferase_I/II";"DOMAIN:SAM-dependent_MTases";"FAMILY:Met_S-MeTrfase";"DOMAIN:PyrdxlP-dep_Trfase_major_sub1";"DOMAIN:PyrdxlP-dep_Trfase_major_sub2"
Sh_Salba_v2_03773	IPR021036	FAMILY:Ribosomal_S35_mit
Sh_Salba_v2_03778	IPR004226	FAMILY:TBCA
Sh_Salba_v2_03779	IPR004226	FAMILY:TBCA
Sh_Salba_v2_03780	IPR004226	FAMILY:TBCA
Sh_Salba_v2_03785	IPR001128	FAMILY:Cyt_P450
Sh_Salba_v2_03788	IPR001128;IPR017972;IPR002401	FAMILY:Cyt_P450;"CONSERVED_SITE:Cyt_P450_CS";"FAMILY:Cyt_P450_E_grp-I"
Sh_Salba_v2_03791	IPR019008	DOMAIN:DUF2012
Sh_Salba_v2_03794	IPR013784;IPR014766;IPR019008	DOMAIN:Carb-bd-like_fold;"DOMAIN:CarboxyPept_regulatory_dom";"DOMAIN:DUF2012"
Sh_Salba_v2_03796	IPR019008	DOMAIN:DUF2012
Sh_Salba_v2_03798	IPR013784;IPR014766;IPR019008	DOMAIN:Carb-bd-like_fold;"DOMAIN:CarboxyPept_regulatory_dom";"DOMAIN:DUF2012"
Sh_Salba_v2_03799	IPR013784;IPR014766;IPR019008	DOMAIN:Carb-bd-like_fold;"DOMAIN:CarboxyPept_regulatory_dom";"DOMAIN:DUF2012"
Sh_Salba_v2_03819	IPR002100;IPR002487	DOMAIN:TF_MADSbox;"DOMAIN:TF_Kbox"
Sh_Salba_v2_03821	IPR002100;IPR002487	DOMAIN:TF_MADSbox;"DOMAIN:TF_Kbox"
Sh_Salba_v2_03822	IPR002100;IPR002487	DOMAIN:TF_MADSbox;"DOMAIN:TF_Kbox"
Sh_Salba_v2_03823	IPR002100;IPR002487	DOMAIN:TF_MADSbox;"DOMAIN:TF_Kbox"
Sh_Salba_v2_03824	IPR016482;IPR030671	FAMILY:SecG/Sec61-beta/Sbh;"FAMILY:Sec61-beta/Sbh"
Sh_Salba_v2_03831	IPR029058;IPR000073;IPR016812	DOMAIN:AB_hydrolase;"DOMAIN:AB_hydrolase_1";"FAMILY:PPase_methylesterase_euk"
Sh_Salba_v2_03835	IPR004429;IPR001804;IPR024084;IPR019818	FAMILY:Isopropylmalate_DH;"FAMILY:Isocitrate/isopropylmalate_DH";"DOMAIN:IsoPropMal-DH-like_dom";"CONSERVED_SITE:IsoCit/isopropylmalate_DH_CS"
Sh_Salba_v2_03835	IPR002885	REPEAT:Pentatricopeptide_repeat
Sh_Salba_v2_03835	IPR004158	FAMILY:DUF247_pln
Sh_Salba_v2_03836	IPR004158	FAMILY:DUF247_pln
Sh_Salba_v2_03840	IPR004158	FAMILY:DUF247_pln
Sh_Salba_v2_03843	IPR002885	REPEAT:Pentatricopeptide_repeat
Sh_Salba_v2_03843	IPR004429;IPR001804;IPR024084;IPR019818	FAMILY:Isopropylmalate_DH;"FAMILY:Isocitrate/isopropylmalate_DH";"DOMAIN:IsoPropMal-DH-like_dom";"CONSERVED_SITE:IsoCit/isopropylmalate_DH_CS"
Sh_Salba_v2_03844	IPR002885	REPEAT:Pentatricopeptide_repeat
Sh_Salba_v2_03844	IPR004429;IPR001804;IPR024084;IPR019818	FAMILY:Isopropylmalate_DH;"FAMILY:Isocitrate/isopropylmalate_DH";"DOMAIN:IsoPropMal-DH-like_dom";"CONSERVED_SITE:IsoCit/isopropylmalate_DH_CS"
Sh_Salba_v2_03848	IPR006918	FAMILY:COBRA_pln
Sh_Salba_v2_03849	IPR006918	FAMILY:COBRA_pln
Sh_Salba_v2_03852	IPR006918	FAMILY:COBRA_pln
Sh_Salba_v2_03852	IPR006918	FAMILY:COBRA_pln
Sh_Salba_v2_03854	IPR006918	FAMILY:COBRA_pln
Sh_Salba_v2_03854	IPR006918	FAMILY:COBRA_pln
Sh_Salba_v2_03855	IPR001841;IPR013083	DOMAIN:Znf_RING;"DOMAIN:Znf_RING/FYVE/PHD"
Sh_Salba_v2_03856	IPR001841;IPR013083	DOMAIN:Znf_RING;"DOMAIN:Znf_RING/FYVE/PHD"
Sh_Salba_v2_03857	IPR001841;IPR013083	DOMAIN:Znf_RING;"DOMAIN:Znf_RING/FYVE/PHD"
Sh_Salba_v2_03858	IPR001841;IPR013083	DOMAIN:Znf_RING;"DOMAIN:Znf_RING/FYVE/PHD"
Sh_Salba_v2_03859	IPR013083	DOMAIN:Znf_RING/FYVE/PHD
Sh_Salba_v2_03867	IPR023566;IPR001179	FAMILY:PPIase_FKBP;"DOMAIN:PPIase_FKBP_dom"
Sh_Salba_v2_03869	IPR023566;IPR001179	FAMILY:PPIase_FKBP;"DOMAIN:PPIase_FKBP_dom"
Sh_Salba_v2_03870	IPR023566;IPR001179	FAMILY:PPIase_FKBP;"DOMAIN:PPIase_FKBP_dom"
Sh_Salba_v2_03871	IPR023566;IPR001179	FAMILY:PPIase_FKBP;"DOMAIN:PPIase_FKBP_dom"
Sh_Salba_v2_03872	IPR020846;IPR010658	DOMAIN:MFS_dom;"DOMAIN:Nodulin-like"
Sh_Salba_v2_03872	IPR020846	DOMAIN:MFS_dom
Sh_Salba_v2_03874	IPR020846;IPR010658	DOMAIN:MFS_dom;"DOMAIN:Nodulin-like"
Sh_Salba_v2_03874	IPR010658	DOMAIN:Nodulin-like
Sh_Salba_v2_03879	IPR020846	DOMAIN:MFS_dom
Sh_Salba_v2_03879	IPR020846;IPR010658	DOMAIN:MFS_dom;"DOMAIN:Nodulin-like"
Sh_Salba_v2_03880	IPR020846	DOMAIN:MFS_dom
Sh_Salba_v2_03880	IPR020846;IPR010658	DOMAIN:MFS_dom;"DOMAIN:Nodulin-like"
Sh_Salba_v2_03881	IPR001684;IPR018261	FAMILY:Ribosomal_L27;"CONSERVED_SITE:Ribosomal_L27_CS"
Sh_Salba_v2_03883	IPR001684	FAMILY:Ribosomal_L27
Sh_Salba_v2_03883	IPR020846;IPR010658	DOMAIN:MFS_dom;"DOMAIN:Nodulin-like"
Sh_Salba_v2_03885	IPR001684;IPR018261	FAMILY:Ribosomal_L27;"CONSERVED_SITE:Ribosomal_L27_CS"
Sh_Salba_v2_03892	IPR000313	DOMAIN:PWWP_dom
Sh_Salba_v2_03896	IPR000313	DOMAIN:PWWP_dom
Sh_Salba_v2_03903	IPR000313	DOMAIN:PWWP_dom
Sh_Salba_v2_03914	IPR023058;IPR000297	CONSERVED_SITE:PPIase_PpiC_CS;"DOMAIN:PPIase_PpiC"
Sh_Salba_v2_03915	IPR023058;IPR000297	CONSERVED_SITE:PPIase_PpiC_CS;"DOMAIN:PPIase_PpiC"
Sh_Salba_v2_03916	IPR023058;IPR000297	CONSERVED_SITE:PPIase_PpiC_CS;"DOMAIN:PPIase_PpiC"
Sh_Salba_v2_03918	IPR032852;IPR027450	FAMILY:ALKBH2;"DOMAIN:AlkB-like"
Sh_Salba_v2_03919	IPR032852;IPR027450	FAMILY:ALKBH2;"DOMAIN:AlkB-like"
Sh_Salba_v2_03920	IPR032852;IPR027450	FAMILY:ALKBH2;"DOMAIN:AlkB-like"
Sh_Salba_v2_03928	IPR032852;IPR027450	FAMILY:ALKBH2;"DOMAIN:AlkB-like"
Sh_Salba_v2_03929	IPR032852;IPR027450	FAMILY:ALKBH2;"DOMAIN:AlkB-like"
Sh_Salba_v2_03929	IPR005150	FAMILY:Cellulose_synth
Sh_Salba_v2_03933	IPR005150	FAMILY:Cellulose_synth
Sh_Salba_v2_03936	IPR005150	FAMILY:Cellulose_synth
Sh_Salba_v2_03936	IPR005150	FAMILY:Cellulose_synth
Sh_Salba_v2_03942	IPR032852;IPR027450	FAMILY:ALKBH2;"DOMAIN:AlkB-like"
Sh_Salba_v2_03950	IPR024682;IPR029071;IPR007717	DOMAIN:Npl4_Ub-like_dom;"DOMAIN:Ubiquitin-rel_dom";"DOMAIN:NPL4_C"
Sh_Salba_v2_03959	IPR024682;IPR029071;IPR007717	DOMAIN:Npl4_Ub-like_dom;"DOMAIN:Ubiquitin-rel_dom";"DOMAIN:NPL4_C"
Sh_Salba_v2_03959	IPR013785;IPR002241;IPR013780;IPR000111;IPR017853	DOMAIN:Aldolase_TIM;"FAMILY:Glyco_hydro_27";"DOMAIN:Glyco_hydro_13_b";"CONSERVED_SITE:Glyco_hydro_27/36_CS";"DOMAIN:Glycoside_hydrolase_SF"
Sh_Salba_v2_03960	IPR024682;IPR029071;IPR007717	DOMAIN:Npl4_Ub-like_dom;"DOMAIN:Ubiquitin-rel_dom";"DOMAIN:NPL4_C"
Sh_Salba_v2_03960	IPR013785;IPR002241;IPR013780;IPR000111;IPR017853	DOMAIN:Aldolase_TIM;"FAMILY:Glyco_hydro_27";"DOMAIN:Glyco_hydro_13_b";"CONSERVED_SITE:Glyco_hydro_27/36_CS";"DOMAIN:Glycoside_hydrolase_SF"
Sh_Salba_v2_03961	IPR024682;IPR029071;IPR007717	DOMAIN:Npl4_Ub-like_dom;"DOMAIN:Ubiquitin-rel_dom";"DOMAIN:NPL4_C"
Sh_Salba_v2_03961	IPR013785;IPR002241;IPR013780;IPR017853	DOMAIN:Aldolase_TIM;"FAMILY:Glyco_hydro_27";"DOMAIN:Glyco_hydro_13_b";"DOMAIN:Glycoside_hydrolase_SF"
Sh_Salba_v2_03961	IPR013785;IPR002241;IPR000111;IPR017853	DOMAIN:Aldolase_TIM;"FAMILY:Glyco_hydro_27";"CONSERVED_SITE:Glyco_hydro_27/36_CS";"DOMAIN:Glycoside_hydrolase_SF"
Sh_Salba_v2_03962	IPR024682;IPR029071;IPR007717	DOMAIN:Npl4_Ub-like_dom;"DOMAIN:Ubiquitin-rel_dom";"DOMAIN:NPL4_C"
Sh_Salba_v2_03962	IPR013785;IPR002241;IPR013780;IPR017853	DOMAIN:Aldolase_TIM;"FAMILY:Glyco_hydro_27";"DOMAIN:Glyco_hydro_13_b";"DOMAIN:Glycoside_hydrolase_SF"
Sh_Salba_v2_03962	IPR013785;IPR002241;IPR000111;IPR017853	DOMAIN:Aldolase_TIM;"FAMILY:Glyco_hydro_27";"CONSERVED_SITE:Glyco_hydro_27/36_CS";"DOMAIN:Glycoside_hydrolase_SF"
Sh_Salba_v2_03968	IPR029059;IPR029058	DOMAIN:AB_hydrolase_5;"DOMAIN:AB_hydrolase"
Sh_Salba_v2_03969	IPR029059;IPR029058	DOMAIN:AB_hydrolase_5;"DOMAIN:AB_hydrolase"
Sh_Salba_v2_03970	IPR029059;IPR029058	DOMAIN:AB_hydrolase_5;"DOMAIN:AB_hydrolase"
Sh_Salba_v2_03971	IPR029059;IPR029058	DOMAIN:AB_hydrolase_5;"DOMAIN:AB_hydrolase"
Sh_Salba_v2_03973	IPR029059;IPR029058	DOMAIN:AB_hydrolase_5;"DOMAIN:AB_hydrolase"
Sh_Salba_v2_03988	IPR006501	DOMAIN:Pectinesterase_inhib_dom
Sh_Salba_v2_03995	IPR000270;IPR011990;IPR013026;IPR019734	DOMAIN:PB1_dom;"DOMAIN:TPR-like_helical_dom";"DOMAIN:TPR-contain_dom";"REPEAT:TPR_repeat"
Sh_Salba_v2_04000	IPR002453;IPR000217;IPR003008;IPR023123;IPR008280;IPR013838;IPR017975;IPR018316	FAMILY:Beta_tubulin;"FAMILY:Tubulin";"DOMAIN:Tubulin_FtsZ_GTPase";"DOMAIN:Tubulin_C";"DOMAIN:Tub_FtsZ_C";"BINDING_SITE:Beta-tubulin_BS";"CONSERVED_SITE:Tubulin_CS";"DOMAIN:Tubulin/FtsZ_2-layer-sand-dom"
Sh_Salba_v2_04003	IPR002453;IPR000217;IPR003008;IPR023123;IPR008280;IPR013838;IPR017975;IPR018316	FAMILY:Beta_tubulin;"FAMILY:Tubulin";"DOMAIN:Tubulin_FtsZ_GTPase";"DOMAIN:Tubulin_C";"DOMAIN:Tub_FtsZ_C";"BINDING_SITE:Beta-tubulin_BS";"CONSERVED_SITE:Tubulin_CS";"DOMAIN:Tubulin/FtsZ_2-layer-sand-dom"
Sh_Salba_v2_04003	IPR020845;IPR025110;IPR000873	CONSERVED_SITE:AMP-binding_CS;"DOMAIN:AMP-bd_C";"DOMAIN:AMP-dep_Synth/Lig"
Sh_Salba_v2_04004	IPR020845;IPR000873	CONSERVED_SITE:AMP-binding_CS;"DOMAIN:AMP-dep_Synth/Lig"
Sh_Salba_v2_04004	IPR002453;IPR000217;IPR003008;IPR023123;IPR008280;IPR013838;IPR017975;IPR018316	FAMILY:Beta_tubulin;"FAMILY:Tubulin";"DOMAIN:Tubulin_FtsZ_GTPase";"DOMAIN:Tubulin_C";"DOMAIN:Tub_FtsZ_C";"BINDING_SITE:Beta-tubulin_BS";"CONSERVED_SITE:Tubulin_CS";"DOMAIN:Tubulin/FtsZ_2-layer-sand-dom"
Sh_Salba_v2_04005	IPR002453;IPR000217;IPR003008;IPR023123;IPR008280;IPR018316	FAMILY:Beta_tubulin;"FAMILY:Tubulin";"DOMAIN:Tubulin_FtsZ_GTPase";"DOMAIN:Tubulin_C";"DOMAIN:Tub_FtsZ_C";"DOMAIN:Tubulin/FtsZ_2-layer-sand-dom"
Sh_Salba_v2_04005	IPR020845;IPR025110;IPR000873	CONSERVED_SITE:AMP-binding_CS;"DOMAIN:AMP-bd_C";"DOMAIN:AMP-dep_Synth/Lig"
Sh_Salba_v2_04005	IPR013838;IPR002453;IPR017975;IPR000217;IPR003008	BINDING_SITE:Beta-tubulin_BS;"FAMILY:Beta_tubulin";"CONSERVED_SITE:Tubulin_CS";"FAMILY:Tubulin";"DOMAIN:Tubulin_FtsZ_GTPase"
Sh_Salba_v2_04006	IPR002453;IPR000217;IPR003008;IPR023123;IPR008280;IPR013838;IPR017975;IPR018316	FAMILY:Beta_tubulin;"FAMILY:Tubulin";"DOMAIN:Tubulin_FtsZ_GTPase";"DOMAIN:Tubulin_C";"DOMAIN:Tub_FtsZ_C";"BINDING_SITE:Beta-tubulin_BS";"CONSERVED_SITE:Tubulin_CS";"DOMAIN:Tubulin/FtsZ_2-layer-sand-dom"
Sh_Salba_v2_04006	IPR020845;IPR025110;IPR000873	CONSERVED_SITE:AMP-binding_CS;"DOMAIN:AMP-bd_C";"DOMAIN:AMP-dep_Synth/Lig"
Sh_Salba_v2_04008	IPR020845;IPR025110;IPR000873	CONSERVED_SITE:AMP-binding_CS;"DOMAIN:AMP-bd_C";"DOMAIN:AMP-dep_Synth/Lig"
Sh_Salba_v2_04012	IPR020845;IPR000873	CONSERVED_SITE:AMP-binding_CS;"DOMAIN:AMP-dep_Synth/Lig"
Sh_Salba_v2_04014	IPR002453;IPR000217;IPR003008;IPR023123;IPR008280;IPR013838;IPR017975;IPR018316	FAMILY:Beta_tubulin;"FAMILY:Tubulin";"DOMAIN:Tubulin_FtsZ_GTPase";"DOMAIN:Tubulin_C";"DOMAIN:Tub_FtsZ_C";"BINDING_SITE:Beta-tubulin_BS";"CONSERVED_SITE:Tubulin_CS";"DOMAIN:Tubulin/FtsZ_2-layer-sand-dom"
Sh_Salba_v2_04015	IPR013838;IPR002453;IPR017975;IPR000217;IPR003008	BINDING_SITE:Beta-tubulin_BS;"FAMILY:Beta_tubulin";"CONSERVED_SITE:Tubulin_CS";"FAMILY:Tubulin";"DOMAIN:Tubulin_FtsZ_GTPase"
Sh_Salba_v2_04015	IPR002453;IPR000217;IPR003008;IPR023123;IPR008280;IPR018316	FAMILY:Beta_tubulin;"FAMILY:Tubulin";"DOMAIN:Tubulin_FtsZ_GTPase";"DOMAIN:Tubulin_C";"DOMAIN:Tub_FtsZ_C";"DOMAIN:Tubulin/FtsZ_2-layer-sand-dom"
Sh_Salba_v2_04017	IPR008545	FAMILY:Web
Sh_Salba_v2_04019	IPR008545	FAMILY:Web
Sh_Salba_v2_04019	IPR022796;IPR001344;IPR023329	FAMILY:Chloroa_b-bind;"FAMILY:Chloro_AB-bd_pln";"DOMAIN:Chlorophyll_a/b-bd_dom"
Sh_Salba_v2_04020	IPR022796;IPR001344;IPR023329	FAMILY:Chloroa_b-bind;"FAMILY:Chloro_AB-bd_pln";"DOMAIN:Chlorophyll_a/b-bd_dom"
Sh_Salba_v2_04022	IPR022796;IPR001344;IPR023329	FAMILY:Chloroa_b-bind;"FAMILY:Chloro_AB-bd_pln";"DOMAIN:Chlorophyll_a/b-bd_dom"
Sh_Salba_v2_04025	IPR001344;IPR023329	FAMILY:Chloro_AB-bd_pln;"DOMAIN:Chlorophyll_a/b-bd_dom"
Sh_Salba_v2_04030	IPR003657	DOMAIN:WRKY_dom
Sh_Salba_v2_04031	IPR003657	DOMAIN:WRKY_dom
Sh_Salba_v2_04032	IPR033140;IPR029058;IPR013094	ACTIVE_SITE:Lipase_GDXG_put_SER_AS;"DOMAIN:AB_hydrolase";"DOMAIN:AB_hydrolase_3"
Sh_Salba_v2_04034	IPR033140;IPR029058;IPR013094	ACTIVE_SITE:Lipase_GDXG_put_SER_AS;"DOMAIN:AB_hydrolase";"DOMAIN:AB_hydrolase_3"
Sh_Salba_v2_04035	IPR033140;IPR029058;IPR013094	ACTIVE_SITE:Lipase_GDXG_put_SER_AS;"DOMAIN:AB_hydrolase";"DOMAIN:AB_hydrolase_3"
Sh_Salba_v2_04035	IPR001623	DOMAIN:DnaJ_domain
Sh_Salba_v2_04036	IPR001623;IPR007872	DOMAIN:DnaJ_domain;"DOMAIN:Znf_DHP"
Sh_Salba_v2_04038	IPR000555;IPR024969	DOMAIN:JAMM/MPN+_dom;"DOMAIN:Rpn11/EIF3F_C"
Sh_Salba_v2_04039	IPR000555;IPR024969	DOMAIN:JAMM/MPN+_dom;"DOMAIN:Rpn11/EIF3F_C"
Sh_Salba_v2_04041	IPR000555;IPR024969	DOMAIN:JAMM/MPN+_dom;"DOMAIN:Rpn11/EIF3F_C"
Sh_Salba_v2_04045	IPR002672;IPR029004	FAMILY:Ribosomal_L28e;"DOMAIN:L28e/Mak16"
Sh_Salba_v2_04047	IPR002672;IPR029004	FAMILY:Ribosomal_L28e;"DOMAIN:L28e/Mak16"
Sh_Salba_v2_04048	IPR002672;IPR029004	FAMILY:Ribosomal_L28e;"DOMAIN:L28e/Mak16"
Sh_Salba_v2_04049	IPR002672;IPR029004	FAMILY:Ribosomal_L28e;"DOMAIN:L28e/Mak16"
Sh_Salba_v2_04051	IPR002672;IPR029004	FAMILY:Ribosomal_L28e;"DOMAIN:L28e/Mak16"
Sh_Salba_v2_04053	IPR011684	DOMAIN:NAB
Sh_Salba_v2_04056	IPR011684	DOMAIN:NAB
Sh_Salba_v2_04057	IPR000719;IPR011009	DOMAIN:Prot_kinase_dom;"DOMAIN:Kinase-like_dom"
Sh_Salba_v2_04062	IPR017441;IPR000719;IPR002290;IPR011009;IPR008271	BINDING_SITE:Protein_kinase_ATP_BS;"DOMAIN:Prot_kinase_dom";"DOMAIN:Ser/Thr_dual-sp_kinase";"DOMAIN:Kinase-like_dom";"ACTIVE_SITE:Ser/Thr_kinase_AS"
Sh_Salba_v2_04065	IPR017441;IPR000719;IPR002290;IPR011009;IPR008271	BINDING_SITE:Protein_kinase_ATP_BS;"DOMAIN:Prot_kinase_dom";"DOMAIN:Ser/Thr_dual-sp_kinase";"DOMAIN:Kinase-like_dom";"ACTIVE_SITE:Ser/Thr_kinase_AS"
Sh_Salba_v2_04067	IPR000719;IPR011009	DOMAIN:Prot_kinase_dom;"DOMAIN:Kinase-like_dom"
Sh_Salba_v2_04069	IPR017441;IPR000719;IPR002290;IPR011009;IPR008271	BINDING_SITE:Protein_kinase_ATP_BS;"DOMAIN:Prot_kinase_dom";"DOMAIN:Ser/Thr_dual-sp_kinase";"DOMAIN:Kinase-like_dom";"ACTIVE_SITE:Ser/Thr_kinase_AS"
Sh_Salba_v2_04070	IPR017441;IPR000719;IPR002290;IPR011009;IPR008271	BINDING_SITE:Protein_kinase_ATP_BS;"DOMAIN:Prot_kinase_dom";"DOMAIN:Ser/Thr_dual-sp_kinase";"DOMAIN:Kinase-like_dom";"ACTIVE_SITE:Ser/Thr_kinase_AS"
Sh_Salba_v2_04082	IPR016040	DOMAIN:NAD(P)-bd_dom
Sh_Salba_v2_04083	IPR016040	DOMAIN:NAD(P)-bd_dom
Sh_Salba_v2_04083	IPR016040	DOMAIN:NAD(P)-bd_dom
Sh_Salba_v2_04085	IPR016040	DOMAIN:NAD(P)-bd_dom
Sh_Salba_v2_04086	IPR016040	DOMAIN:NAD(P)-bd_dom
Sh_Salba_v2_04087	IPR001509;IPR016040	DOMAIN:Epimerase_deHydtase_N;"DOMAIN:NAD(P)-bd_dom"
Sh_Salba_v2_04090	IPR001509;IPR016040	DOMAIN:Epimerase_deHydtase_N;"DOMAIN:NAD(P)-bd_dom"
Sh_Salba_v2_04093	IPR000008	DOMAIN:C2_dom
Sh_Salba_v2_04096	IPR001781	DOMAIN:Znf_LIM
Sh_Salba_v2_04097	IPR001781	DOMAIN:Znf_LIM
Sh_Salba_v2_04098	IPR001781	DOMAIN:Znf_LIM
Sh_Salba_v2_04099	IPR001781	DOMAIN:Znf_LIM
Sh_Salba_v2_04100	IPR001781	DOMAIN:Znf_LIM
Sh_Salba_v2_04103	IPR001781	DOMAIN:Znf_LIM
Sh_Salba_v2_04104	IPR003657	DOMAIN:WRKY_dom
Sh_Salba_v2_04106	IPR003657	DOMAIN:WRKY_dom
Sh_Salba_v2_04107	IPR003657	DOMAIN:WRKY_dom
Sh_Salba_v2_04109	IPR016071;IPR002071	DOMAIN:Staphylococal_nuclease_OB-fold;"ACTIVE_SITE:Thermonucl_AS"
Sh_Salba_v2_04119	IPR016071;IPR002071	DOMAIN:Staphylococal_nuclease_OB-fold;"ACTIVE_SITE:Thermonucl_AS"
Sh_Salba_v2_04121	IPR016071;IPR002071	DOMAIN:Staphylococal_nuclease_OB-fold;"ACTIVE_SITE:Thermonucl_AS"
Sh_Salba_v2_04123	IPR016071;IPR002071	DOMAIN:Staphylococal_nuclease_OB-fold;"ACTIVE_SITE:Thermonucl_AS"
Sh_Salba_v2_04125	IPR016071	DOMAIN:Staphylococal_nuclease_OB-fold
Sh_Salba_v2_04126	IPR009637	FAMILY:GPR107-like
Sh_Salba_v2_04127	IPR009637	FAMILY:GPR107-like
Sh_Salba_v2_04129	IPR009637	FAMILY:GPR107-like
Sh_Salba_v2_04130	IPR009637	FAMILY:GPR107-like
Sh_Salba_v2_04131	IPR009637	FAMILY:GPR107-like
Sh_Salba_v2_04132	IPR020719;IPR013791;IPR000228;IPR023797;IPR016443;IPR013792	CONSERVED_SITE:RNA3'_term_phos_cycl-like_CS;"DOMAIN:RNA3'-term_phos_cycl_insert";"FAMILY:RNA3'_term_phos_cyc";"DOMAIN:RNA3'_phos_cyclase_dom";"FAMILY:RNA3'_term_phos_cyc_type_2";"DOMAIN:RNA3'P_cycl/enolpyr_Trfase_a/b"
Sh_Salba_v2_04133	IPR012340;IPR002059	DOMAIN:NA-bd_OB-fold;"DOMAIN:CSP_DNA-bd"
Sh_Salba_v2_04133	IPR020719;IPR013791;IPR000228;IPR023797;IPR016443;IPR013792	CONSERVED_SITE:RNA3'_term_phos_cycl-like_CS;"DOMAIN:RNA3'-term_phos_cycl_insert";"FAMILY:RNA3'_term_phos_cyc";"DOMAIN:RNA3'_phos_cyclase_dom";"FAMILY:RNA3'_term_phos_cyc_type_2";"DOMAIN:RNA3'P_cycl/enolpyr_Trfase_a/b"
Sh_Salba_v2_04140	IPR015892;IPR001765	CONSERVED_SITE:Carbonic_anhydrase_CS;"FAMILY:Carbonic_anhydrase"
Sh_Salba_v2_04147	IPR015892;IPR001765	CONSERVED_SITE:Carbonic_anhydrase_CS;"FAMILY:Carbonic_anhydrase"
Sh_Salba_v2_04147	IPR001128	FAMILY:Cyt_P450
Sh_Salba_v2_04150	IPR001128;IPR017972;IPR002401	FAMILY:Cyt_P450;"CONSERVED_SITE:Cyt_P450_CS";"FAMILY:Cyt_P450_E_grp-I"
Sh_Salba_v2_04152	IPR001128;IPR017972;IPR002401	FAMILY:Cyt_P450;"CONSERVED_SITE:Cyt_P450_CS";"FAMILY:Cyt_P450_E_grp-I"
Sh_Salba_v2_04152	IPR001128	FAMILY:Cyt_P450
Sh_Salba_v2_04157	IPR015892;IPR001765	CONSERVED_SITE:Carbonic_anhydrase_CS;"FAMILY:Carbonic_anhydrase"
Sh_Salba_v2_04159	IPR015892;IPR001765	CONSERVED_SITE:Carbonic_anhydrase_CS;"FAMILY:Carbonic_anhydrase"
Sh_Salba_v2_04162	IPR015892;IPR001765	CONSERVED_SITE:Carbonic_anhydrase_CS;"FAMILY:Carbonic_anhydrase"
Sh_Salba_v2_04163	IPR012340;IPR011129;IPR002059	DOMAIN:NA-bd_OB-fold;"DOMAIN:Cold_shock_prot";"DOMAIN:CSP_DNA-bd"
Sh_Salba_v2_04166	IPR011009	DOMAIN:Kinase-like_dom
Sh_Salba_v2_04168	IPR001810	DOMAIN:F-box_dom
Sh_Salba_v2_04168	IPR003347;IPR011009	DOMAIN:JmjC_dom;"DOMAIN:Kinase-like_dom"
Sh_Salba_v2_04174	IPR001810;IPR003347;IPR032675;IPR011009	DOMAIN:F-box_dom;"DOMAIN:JmjC_dom";"DOMAIN:L_dom-like";"DOMAIN:Kinase-like_dom"
Sh_Salba_v2_04175	IPR003347	DOMAIN:JmjC_dom
Sh_Salba_v2_04175	IPR001810	DOMAIN:F-box_dom
Sh_Salba_v2_04176	IPR001810;IPR003347;IPR032675	DOMAIN:F-box_dom;"DOMAIN:JmjC_dom";"DOMAIN:L_dom-like"
Sh_Salba_v2_04177	IPR011009	DOMAIN:Kinase-like_dom
Sh_Salba_v2_04177	IPR001810	DOMAIN:F-box_dom
Sh_Salba_v2_04177	IPR003347	DOMAIN:JmjC_dom
Sh_Salba_v2_04178	IPR001810;IPR003347	DOMAIN:F-box_dom;"DOMAIN:JmjC_dom"
Sh_Salba_v2_04178	IPR011009	DOMAIN:Kinase-like_dom
Sh_Salba_v2_04179	IPR003347	DOMAIN:JmjC_dom
Sh_Salba_v2_04179	IPR001810	DOMAIN:F-box_dom
Sh_Salba_v2_04180	IPR001810;IPR003347	DOMAIN:F-box_dom;"DOMAIN:JmjC_dom"
Sh_Salba_v2_04185	IPR019821;IPR027417;IPR027640;IPR001752	CONSERVED_SITE:Kinesin_motor_CS;"DOMAIN:P-loop_NTPase";"FAMILY:Kinesin-like_fam";"DOMAIN:Kinesin_motor_dom"
Sh_Salba_v2_04189	IPR016024	DOMAIN:ARM-type_fold
Sh_Salba_v2_04193	IPR016024	DOMAIN:ARM-type_fold
Sh_Salba_v2_04198	IPR014811;IPR032474;IPR032472;IPR003165;IPR012337;IPR003100;IPR032473	DOMAIN:ArgoL1;"DOMAIN:Argonaute_N";"DOMAIN:ArgoL2";"DOMAIN:Piwi";"DOMAIN:RNaseH-like_dom";"DOMAIN:PAZ_dom";"DOMAIN:Argonaute_Mid_dom"
Sh_Salba_v2_04198	IPR016024	DOMAIN:ARM-type_fold
Sh_Salba_v2_04205	IPR000916;IPR023393;IPR024948	DOMAIN:Bet_v_I/MLP;"DOMAIN:START-like_dom";"DOMAIN:MLP_dom"
Sh_Salba_v2_04208	IPR000916;IPR023393;IPR024948	DOMAIN:Bet_v_I/MLP;"DOMAIN:START-like_dom";"DOMAIN:MLP_dom"
Sh_Salba_v2_04213	IPR003959;IPR003593;IPR027417	DOMAIN:ATPase_AAA_core;"DOMAIN:AAA+_ATPase";"DOMAIN:P-loop_NTPase"
Sh_Salba_v2_04216	IPR011989;IPR016024	DOMAIN:ARM-like;"DOMAIN:ARM-type_fold"
Sh_Salba_v2_04221	IPR011989;IPR016024	DOMAIN:ARM-like;"DOMAIN:ARM-type_fold"
Sh_Salba_v2_04232	IPR003609;IPR000719;IPR002290;IPR001245;IPR013320;IPR011009;IPR008271	DOMAIN:Pan_app;"DOMAIN:Prot_kinase_dom";"DOMAIN:Ser/Thr_dual-sp_kinase";"DOMAIN:Ser-Thr/Tyr_kinase_cat_dom";"DOMAIN:ConA-like_dom";"DOMAIN:Kinase-like_dom";"ACTIVE_SITE:Ser/Thr_kinase_AS"
Sh_Salba_v2_04233	IPR001480;IPR003609;IPR002290;IPR000742;IPR001245;IPR013320;IPR011009;IPR008271;IPR024171;IPR000719;IPR000858	DOMAIN:Bulb-type_lectin_dom;"DOMAIN:Pan_app";"DOMAIN:Ser/Thr_dual-sp_kinase";"DOMAIN:EGF-like_dom";"DOMAIN:Ser-Thr/Tyr_kinase_cat_dom";"DOMAIN:ConA-like_dom";"DOMAIN:Kinase-like_dom";"ACTIVE_SITE:Ser/Thr_kinase_AS";"FAMILY:SRK-like_kinase";"DOMAIN:Prot_kinase_dom";"DOMAIN:S_locus_glycoprot_dom"
Sh_Salba_v2_04234	IPR001480;IPR003609;IPR002290;IPR000742;IPR001245;IPR013320;IPR011009;IPR008271;IPR024171;IPR000719;IPR000858	DOMAIN:Bulb-type_lectin_dom;"DOMAIN:Pan_app";"DOMAIN:Ser/Thr_dual-sp_kinase";"DOMAIN:EGF-like_dom";"DOMAIN:Ser-Thr/Tyr_kinase_cat_dom";"DOMAIN:ConA-like_dom";"DOMAIN:Kinase-like_dom";"ACTIVE_SITE:Ser/Thr_kinase_AS";"FAMILY:SRK-like_kinase";"DOMAIN:Prot_kinase_dom";"DOMAIN:S_locus_glycoprot_dom"
Sh_Salba_v2_04236	IPR001480;IPR017441;IPR003609;IPR002290;IPR000742;IPR013320;IPR011009;IPR008271;IPR024171;IPR000719;IPR000858	DOMAIN:Bulb-type_lectin_dom;"BINDING_SITE:Protein_kinase_ATP_BS";"DOMAIN:Pan_app";"DOMAIN:Ser/Thr_dual-sp_kinase";"DOMAIN:EGF-like_dom";"DOMAIN:ConA-like_dom";"DOMAIN:Kinase-like_dom";"ACTIVE_SITE:Ser/Thr_kinase_AS";"FAMILY:SRK-like_kinase";"DOMAIN:Prot_kinase_dom";"DOMAIN:S_locus_glycoprot_dom"
Sh_Salba_v2_04237	IPR001480;IPR017441;IPR003609;IPR000742;IPR001245;IPR013320;IPR011009;IPR000719;IPR000858;IPR020635	DOMAIN:Bulb-type_lectin_dom;"BINDING_SITE:Protein_kinase_ATP_BS";"DOMAIN:Pan_app";"DOMAIN:EGF-like_dom";"DOMAIN:Ser-Thr/Tyr_kinase_cat_dom";"DOMAIN:ConA-like_dom";"DOMAIN:Kinase-like_dom";"DOMAIN:Prot_kinase_dom";"DOMAIN:S_locus_glycoprot_dom";"DOMAIN:Tyr_kinase_cat_dom"
Sh_Salba_v2_04237	IPR000719;IPR002290;IPR011009;IPR008271	DOMAIN:Prot_kinase_dom;"DOMAIN:Ser/Thr_dual-sp_kinase";"DOMAIN:Kinase-like_dom";"ACTIVE_SITE:Ser/Thr_kinase_AS"
Sh_Salba_v2_04238	IPR001480;IPR017441;IPR003609;IPR000742;IPR001245;IPR013320;IPR011009;IPR000719;IPR000858;IPR020635	DOMAIN:Bulb-type_lectin_dom;"BINDING_SITE:Protein_kinase_ATP_BS";"DOMAIN:Pan_app";"DOMAIN:EGF-like_dom";"DOMAIN:Ser-Thr/Tyr_kinase_cat_dom";"DOMAIN:ConA-like_dom";"DOMAIN:Kinase-like_dom";"DOMAIN:Prot_kinase_dom";"DOMAIN:S_locus_glycoprot_dom";"DOMAIN:Tyr_kinase_cat_dom"
Sh_Salba_v2_04238	IPR000719;IPR002290;IPR011009;IPR008271	DOMAIN:Prot_kinase_dom;"DOMAIN:Ser/Thr_dual-sp_kinase";"DOMAIN:Kinase-like_dom";"ACTIVE_SITE:Ser/Thr_kinase_AS"
Sh_Salba_v2_04239	IPR001480;IPR017441;IPR003609;IPR002290;IPR000742;IPR013320;IPR011009;IPR008271;IPR024171;IPR000719;IPR000858	DOMAIN:Bulb-type_lectin_dom;"BINDING_SITE:Protein_kinase_ATP_BS";"DOMAIN:Pan_app";"DOMAIN:Ser/Thr_dual-sp_kinase";"DOMAIN:EGF-like_dom";"DOMAIN:ConA-like_dom";"DOMAIN:Kinase-like_dom";"ACTIVE_SITE:Ser/Thr_kinase_AS";"FAMILY:SRK-like_kinase";"DOMAIN:Prot_kinase_dom";"DOMAIN:S_locus_glycoprot_dom"
Sh_Salba_v2_04240	IPR001480;IPR017441;IPR003609;IPR002290;IPR000742;IPR013320;IPR011009;IPR008271;IPR024171;IPR000719;IPR000858	DOMAIN:Bulb-type_lectin_dom;"BINDING_SITE:Protein_kinase_ATP_BS";"DOMAIN:Pan_app";"DOMAIN:Ser/Thr_dual-sp_kinase";"DOMAIN:EGF-like_dom";"DOMAIN:ConA-like_dom";"DOMAIN:Kinase-like_dom";"ACTIVE_SITE:Ser/Thr_kinase_AS";"FAMILY:SRK-like_kinase";"DOMAIN:Prot_kinase_dom";"DOMAIN:S_locus_glycoprot_dom"
Sh_Salba_v2_04241	IPR003609;IPR002290;IPR001245;IPR013320;IPR011009;IPR008271;IPR000719;IPR000858	DOMAIN:Pan_app;"DOMAIN:Ser/Thr_dual-sp_kinase";"DOMAIN:Ser-Thr/Tyr_kinase_cat_dom";"DOMAIN:ConA-like_dom";"DOMAIN:Kinase-like_dom";"ACTIVE_SITE:Ser/Thr_kinase_AS";"DOMAIN:Prot_kinase_dom";"DOMAIN:S_locus_glycoprot_dom"
Sh_Salba_v2_04242	IPR001480;IPR017441;IPR003609;IPR002290;IPR000742;IPR013320;IPR011009;IPR008271;IPR024171;IPR000719;IPR000858	DOMAIN:Bulb-type_lectin_dom;"BINDING_SITE:Protein_kinase_ATP_BS";"DOMAIN:Pan_app";"DOMAIN:Ser/Thr_dual-sp_kinase";"DOMAIN:EGF-like_dom";"DOMAIN:ConA-like_dom";"DOMAIN:Kinase-like_dom";"ACTIVE_SITE:Ser/Thr_kinase_AS";"FAMILY:SRK-like_kinase";"DOMAIN:Prot_kinase_dom";"DOMAIN:S_locus_glycoprot_dom"
Sh_Salba_v2_04242	IPR003609;IPR002290;IPR001245;IPR013320;IPR011009;IPR008271;IPR000719;IPR000858	DOMAIN:Pan_app;"DOMAIN:Ser/Thr_dual-sp_kinase";"DOMAIN:Ser-Thr/Tyr_kinase_cat_dom";"DOMAIN:ConA-like_dom";"DOMAIN:Kinase-like_dom";"ACTIVE_SITE:Ser/Thr_kinase_AS";"DOMAIN:Prot_kinase_dom";"DOMAIN:S_locus_glycoprot_dom"
Sh_Salba_v2_04246	IPR003609;IPR000719;IPR000858;IPR002290;IPR013320;IPR011009;IPR008271	DOMAIN:Pan_app;"DOMAIN:Prot_kinase_dom";"DOMAIN:S_locus_glycoprot_dom";"DOMAIN:Ser/Thr_dual-sp_kinase";"DOMAIN:ConA-like_dom";"DOMAIN:Kinase-like_dom";"ACTIVE_SITE:Ser/Thr_kinase_AS"
Sh_Salba_v2_04246	IPR000719;IPR021820;IPR001245;IPR011009	DOMAIN:Prot_kinase_dom;"DOMAIN:S-locus_recpt_kinase_C";"DOMAIN:Ser-Thr/Tyr_kinase_cat_dom";"DOMAIN:Kinase-like_dom"
Sh_Salba_v2_04256	IPR000744;IPR011990	FAMILY:NSF_attach;"DOMAIN:TPR-like_helical_dom"
Sh_Salba_v2_04256	IPR000744;IPR011990;IPR013026	FAMILY:NSF_attach;"DOMAIN:TPR-like_helical_dom";"DOMAIN:TPR-contain_dom"
Sh_Salba_v2_04259	IPR000744;IPR011990;IPR013026	FAMILY:NSF_attach;"DOMAIN:TPR-like_helical_dom";"DOMAIN:TPR-contain_dom"
Sh_Salba_v2_04262	IPR000744;IPR011990	FAMILY:NSF_attach;"DOMAIN:TPR-like_helical_dom"
Sh_Salba_v2_04263	IPR000744;IPR011990	FAMILY:NSF_attach;"DOMAIN:TPR-like_helical_dom"
Sh_Salba_v2_04266	IPR000744;IPR011990	FAMILY:NSF_attach;"DOMAIN:TPR-like_helical_dom"
Sh_Salba_v2_04266	IPR000744;IPR011990;IPR013026	FAMILY:NSF_attach;"DOMAIN:TPR-like_helical_dom";"DOMAIN:TPR-contain_dom"
Sh_Salba_v2_04267	IPR005746;IPR013766;IPR012336	FAMILY:Thioredoxin;"DOMAIN:Thioredoxin_domain";"DOMAIN:Thioredoxin-like_fold"
Sh_Salba_v2_04271	IPR027973	FAMILY:DUF4602
Sh_Salba_v2_04274	IPR027973	FAMILY:DUF4602
Sh_Salba_v2_04278	IPR007572	FAMILY:Uncharacterised_Ycf20
Sh_Salba_v2_04281	IPR007572	FAMILY:Uncharacterised_Ycf20
Sh_Salba_v2_04287	IPR000467	DOMAIN:G_patch_dom
Sh_Salba_v2_04288	IPR000467	DOMAIN:G_patch_dom
Sh_Salba_v2_04290	IPR000467	DOMAIN:G_patch_dom
Sh_Salba_v2_04293	IPR000061;IPR000467	DOMAIN:Surp;"DOMAIN:G_patch_dom"
Sh_Salba_v2_04294	IPR000467	DOMAIN:G_patch_dom
Sh_Salba_v2_04297	IPR000467	DOMAIN:G_patch_dom
Sh_Salba_v2_04300	IPR004158	FAMILY:DUF247_pln
Sh_Salba_v2_04304	IPR005813	FAMILY:Ribosomal_L20
Sh_Salba_v2_04305	IPR005813	FAMILY:Ribosomal_L20
Sh_Salba_v2_04307	IPR004158	FAMILY:DUF247_pln
Sh_Salba_v2_04308	IPR004158	FAMILY:DUF247_pln
Sh_Salba_v2_04309	IPR005813	FAMILY:Ribosomal_L20
Sh_Salba_v2_04309	IPR004158	FAMILY:DUF247_pln
Sh_Salba_v2_04310	IPR005813	FAMILY:Ribosomal_L20
Sh_Salba_v2_04310	IPR004158	FAMILY:DUF247_pln
Sh_Salba_v2_04311	IPR004158	FAMILY:DUF247_pln
Sh_Salba_v2_04316	IPR004158	FAMILY:DUF247_pln
Sh_Salba_v2_04319	IPR001019;IPR027417;IPR011011;IPR011025	FAMILY:Gprotein_alpha_su;"DOMAIN:P-loop_NTPase";"DOMAIN:Znf_FYVE_PHD";"DOMAIN:GproteinA_insert"
Sh_Salba_v2_04336	IPR000620;IPR030184	DOMAIN:EamA_dom;"FAMILY:WAT1-related"
Sh_Salba_v2_04338	IPR000620;IPR030184	DOMAIN:EamA_dom;"FAMILY:WAT1-related"
Sh_Salba_v2_04341	IPR000620;IPR030184	DOMAIN:EamA_dom;"FAMILY:WAT1-related"
Sh_Salba_v2_04344	IPR001214;IPR003616;IPR006560	DOMAIN:SET_dom;"DOMAIN:Post-SET_dom";"DOMAIN:AWS_dom"
Sh_Salba_v2_04345	IPR006560	DOMAIN:AWS_dom
Sh_Salba_v2_04350	IPR016193;IPR002125	DOMAIN:Cytidine_deaminase-like;"DOMAIN:CMP_dCMP_Zn-bd"
Sh_Salba_v2_04352	IPR016193;IPR016192;IPR002125	DOMAIN:Cytidine_deaminase-like;"BINDING_SITE:APOBEC/CMP_deaminase_Zn-bd";"DOMAIN:CMP_dCMP_Zn-bd"
Sh_Salba_v2_04359	IPR022052;IPR017986;IPR019775;IPR015943;IPR001680;IPR020472	DOMAIN:Histone-bd_RBBP4_N;"DOMAIN:WD40_repeat_dom";"CONSERVED_SITE:WD40_repeat_CS";"DOMAIN:WD40/YVTN_repeat-like_dom";"REPEAT:WD40_repeat";"REPEAT:G-protein_beta_WD-40_rep"
Sh_Salba_v2_04360	IPR022052	DOMAIN:Histone-bd_RBBP4_N
Sh_Salba_v2_04362	IPR015414;IPR032816	FAMILY:TMEM64/TMEM41;"FAMILY:SNARE_assoc"
Sh_Salba_v2_04368	IPR002523	FAMILY:MgTranspt_CorA/ZnTranspt_ZntB
Sh_Salba_v2_04369	IPR002523	FAMILY:MgTranspt_CorA/ZnTranspt_ZntB
Sh_Salba_v2_04370	IPR002523	FAMILY:MgTranspt_CorA/ZnTranspt_ZntB
Sh_Salba_v2_04371	IPR011333;IPR003131;IPR015943;IPR000210;IPR011047	DOMAIN:SKP1/BTB/POZ;"DOMAIN:T1-type_BTB";"DOMAIN:WD40/YVTN_repeat-like_dom";"DOMAIN:BTB/POZ_dom";"DOMAIN:Quinoprotein_ADH-like_supfam"
Sh_Salba_v2_04376	IPR001005;IPR009057;IPR017877	DOMAIN:SANT/Myb;"DOMAIN:Homeodomain-like";"DOMAIN:Myb-like_dom"
Sh_Salba_v2_04379	IPR001005;IPR009057	DOMAIN:SANT/Myb;"DOMAIN:Homeodomain-like"
Sh_Salba_v2_04386	IPR001005;IPR009057;IPR017930	DOMAIN:SANT/Myb;"DOMAIN:Homeodomain-like";"DOMAIN:Myb_dom"
Sh_Salba_v2_04386	IPR001005;IPR009057;IPR017877	DOMAIN:SANT/Myb;"DOMAIN:Homeodomain-like";"DOMAIN:Myb-like_dom"
Sh_Salba_v2_04388	IPR001005;IPR009057;IPR017930	DOMAIN:SANT/Myb;"DOMAIN:Homeodomain-like";"DOMAIN:Myb_dom"
Sh_Salba_v2_04388	IPR001005;IPR009057;IPR017877	DOMAIN:SANT/Myb;"DOMAIN:Homeodomain-like";"DOMAIN:Myb-like_dom"
Sh_Salba_v2_04392	IPR001005;IPR009057;IPR017877	DOMAIN:SANT/Myb;"DOMAIN:Homeodomain-like";"DOMAIN:Myb-like_dom"
Sh_Salba_v2_04394	IPR020103;IPR020094;IPR020097;IPR020095;IPR001406	DOMAIN:PsdUridine_synth_cat_dom;"DOMAIN:PsdUridine_synth_TruA_N";"DOMAIN:PsdUridine_synth_TruA_a/b_dom";"DOMAIN:PsdUridine_synth_TruA_C";"FAMILY:PsdUridine_synth_TruA"
Sh_Salba_v2_04396	IPR020103;IPR020094;IPR020097;IPR001406	DOMAIN:PsdUridine_synth_cat_dom;"DOMAIN:PsdUridine_synth_TruA_N";"DOMAIN:PsdUridine_synth_TruA_a/b_dom";"FAMILY:PsdUridine_synth_TruA"
Sh_Salba_v2_04398	IPR017970;IPR001356;IPR009057;IPR000047	CONSERVED_SITE:Homeobox_CS;"DOMAIN:Homeobox_dom";"DOMAIN:Homeodomain-like";"CONSERVED_SITE:HTH_motif"
Sh_Salba_v2_04399	IPR017970;IPR001356;IPR009057;IPR000047	CONSERVED_SITE:Homeobox_CS;"DOMAIN:Homeobox_dom";"DOMAIN:Homeodomain-like";"CONSERVED_SITE:HTH_motif"
Sh_Salba_v2_04402	IPR017970;IPR001356;IPR009057;IPR000047	CONSERVED_SITE:Homeobox_CS;"DOMAIN:Homeobox_dom";"DOMAIN:Homeodomain-like";"CONSERVED_SITE:HTH_motif"
Sh_Salba_v2_04409	IPR003106	DOMAIN:Leu_zip_homeo
Sh_Salba_v2_04412	IPR001356;IPR009057	DOMAIN:Homeobox_dom;"DOMAIN:Homeodomain-like"
Sh_Salba_v2_04414	IPR001356;IPR009057	DOMAIN:Homeobox_dom;"DOMAIN:Homeodomain-like"
Sh_Salba_v2_04415	IPR017970;IPR001356;IPR009057;IPR000047	CONSERVED_SITE:Homeobox_CS;"DOMAIN:Homeobox_dom";"DOMAIN:Homeodomain-like";"CONSERVED_SITE:HTH_motif"
Sh_Salba_v2_04416	IPR017970;IPR001356;IPR009057;IPR000047	CONSERVED_SITE:Homeobox_CS;"DOMAIN:Homeobox_dom";"DOMAIN:Homeodomain-like";"CONSERVED_SITE:HTH_motif"
Sh_Salba_v2_04417	IPR017970;IPR001356;IPR009057;IPR000047	CONSERVED_SITE:Homeobox_CS;"DOMAIN:Homeobox_dom";"DOMAIN:Homeodomain-like";"CONSERVED_SITE:HTH_motif"
Sh_Salba_v2_04418	IPR017970;IPR001356;IPR009057;IPR000047	CONSERVED_SITE:Homeobox_CS;"DOMAIN:Homeobox_dom";"DOMAIN:Homeodomain-like";"CONSERVED_SITE:HTH_motif"
Sh_Salba_v2_04422	IPR000347	FAMILY:Metalthion_15p
Sh_Salba_v2_04427	IPR009582	FAMILY:SigPept_cplx_su2
Sh_Salba_v2_04428	IPR009582	FAMILY:SigPept_cplx_su2
Sh_Salba_v2_04430	IPR009582	FAMILY:SigPept_cplx_su2
Sh_Salba_v2_04430	IPR009582	FAMILY:SigPept_cplx_su2
Sh_Salba_v2_04437	IPR011989;IPR000225;IPR016024	DOMAIN:ARM-like;"REPEAT:Armadillo";"DOMAIN:ARM-type_fold"
Sh_Salba_v2_04441	IPR007305	FAMILY:Vesicle_transpt_Got1/SFT2
Sh_Salba_v2_04443	IPR007305	FAMILY:Vesicle_transpt_Got1/SFT2
Sh_Salba_v2_04447	IPR007305	FAMILY:Vesicle_transpt_Got1/SFT2
Sh_Salba_v2_04487	IPR004524;IPR004364;IPR018150;IPR029351;IPR004115;IPR002312	FAMILY:Asp-tRNA-ligase_bac/mit;"DOMAIN:aa-tRNA-synt_II";"FAMILY:aa-tRNA-synt_II-like";"DOMAIN:GAD_dom";"DOMAIN:GAD-like";"FAMILY:Asp/Asn-tRNA-synth_IIb"
Sh_Salba_v2_04487	IPR004524;IPR004364;IPR012340;IPR018150;IPR004365;IPR006195;IPR002312	FAMILY:Asp-tRNA-ligase_bac/mit;"DOMAIN:aa-tRNA-synt_II";"DOMAIN:NA-bd_OB-fold";"FAMILY:aa-tRNA-synt_II-like";"DOMAIN:NA-bd_OB_tRNA";"DOMAIN:aa-tRNA-synth_II";"FAMILY:Asp/Asn-tRNA-synth_IIb"
Sh_Salba_v2_04488	IPR004524;IPR004364;IPR018150;IPR029351;IPR006195;IPR004115;IPR002312	FAMILY:Asp-tRNA-ligase_bac/mit;"DOMAIN:aa-tRNA-synt_II";"FAMILY:aa-tRNA-synt_II-like";"DOMAIN:GAD_dom";"DOMAIN:aa-tRNA-synth_II";"DOMAIN:GAD-like";"FAMILY:Asp/Asn-tRNA-synth_IIb"
Sh_Salba_v2_04488	IPR004524;IPR004364;IPR012340;IPR018150;IPR004365	FAMILY:Asp-tRNA-ligase_bac/mit;"DOMAIN:aa-tRNA-synt_II";"DOMAIN:NA-bd_OB-fold";"FAMILY:aa-tRNA-synt_II-like";"DOMAIN:NA-bd_OB_tRNA"
Sh_Salba_v2_04491	IPR004524;IPR004364;IPR018150;IPR002312	FAMILY:Asp-tRNA-ligase_bac/mit;"DOMAIN:aa-tRNA-synt_II";"FAMILY:aa-tRNA-synt_II-like";"FAMILY:Asp/Asn-tRNA-synth_IIb"
Sh_Salba_v2_04491	IPR012340;IPR004365;IPR006195;IPR002312;IPR004524;IPR004364;IPR018150;IPR004115	DOMAIN:NA-bd_OB-fold;"DOMAIN:NA-bd_OB_tRNA";"DOMAIN:aa-tRNA-synth_II";"FAMILY:Asp/Asn-tRNA-synth_IIb";"FAMILY:Asp-tRNA-ligase_bac/mit";"DOMAIN:aa-tRNA-synt_II";"FAMILY:aa-tRNA-synt_II-like";"DOMAIN:GAD-like"
Sh_Salba_v2_04492	IPR004240	FAMILY:EMP70
Sh_Salba_v2_04493	IPR005630;IPR008949	DOMAIN:Terpene_synthase_metal-bd;"DOMAIN:Isoprenoid_synthase_dom"
Sh_Salba_v2_04494	IPR005630;IPR008949	DOMAIN:Terpene_synthase_metal-bd;"DOMAIN:Isoprenoid_synthase_dom"
Sh_Salba_v2_04494	IPR005630;IPR008949	DOMAIN:Terpene_synthase_metal-bd;"DOMAIN:Isoprenoid_synthase_dom"
Sh_Salba_v2_04496	IPR000270;IPR003311	DOMAIN:PB1_dom;"FAMILY:AUX_IAA"
Sh_Salba_v2_04502	IPR008195;IPR012870	FAMILY:Ribosomal_L34Ae;"FAMILY:DUF1666"
Sh_Salba_v2_04504	IPR008195;IPR012870	FAMILY:Ribosomal_L34Ae;"FAMILY:DUF1666"
Sh_Salba_v2_04504	IPR008195;IPR012870	FAMILY:Ribosomal_L34Ae;"FAMILY:DUF1666"
Sh_Salba_v2_04506	IPR008195;IPR012870	FAMILY:Ribosomal_L34Ae;"FAMILY:DUF1666"
Sh_Salba_v2_04506	IPR008195;IPR012870	FAMILY:Ribosomal_L34Ae;"FAMILY:DUF1666"
Sh_Salba_v2_04508	IPR008195;IPR012870	FAMILY:Ribosomal_L34Ae;"FAMILY:DUF1666"
Sh_Salba_v2_04514	IPR027517;IPR011989;IPR016024;IPR004155	FAMILY:Deoxyhypusine_hydroxylase;"DOMAIN:ARM-like";"DOMAIN:ARM-type_fold";"REPEAT:PBS_lyase_HEAT"
Sh_Salba_v2_04521	IPR006843	DOMAIN:PAP/fibrillin_dom
Sh_Salba_v2_04524	IPR006843	DOMAIN:PAP/fibrillin_dom
Sh_Salba_v2_04525	IPR009044;IPR013742	DOMAIN:ssDNA-bd_transcriptional_reg;"FAMILY:Plant_TF"
Sh_Salba_v2_04528	IPR021820;IPR011009	DOMAIN:S-locus_recpt_kinase_C;"DOMAIN:Kinase-like_dom"
Sh_Salba_v2_04529	IPR021788	FAMILY:CPP1-like
Sh_Salba_v2_04531	IPR021788	FAMILY:CPP1-like
Sh_Salba_v2_04533	IPR016177;IPR003340;IPR015300;IPR001471	DOMAIN:DNA-bd_dom;"DOMAIN:B3_DNA-bd";"DOMAIN:DNA-bd_pseudobarrel";"DOMAIN:AP2/ERF_dom"
Sh_Salba_v2_04535	IPR016177;IPR003340;IPR015300;IPR001471	DOMAIN:DNA-bd_dom;"DOMAIN:B3_DNA-bd";"DOMAIN:DNA-bd_pseudobarrel";"DOMAIN:AP2/ERF_dom"
Sh_Salba_v2_04539	IPR016177;IPR003340;IPR015300;IPR001471	DOMAIN:DNA-bd_dom;"DOMAIN:B3_DNA-bd";"DOMAIN:DNA-bd_pseudobarrel";"DOMAIN:AP2/ERF_dom"
Sh_Salba_v2_04542	IPR003121;IPR019835	DOMAIN:SWIB_MDM2_domain;"DOMAIN:SWIB_domain"
Sh_Salba_v2_04542	IPR003121	DOMAIN:SWIB_MDM2_domain
Sh_Salba_v2_04544	IPR003121;IPR019835	DOMAIN:SWIB_MDM2_domain;"DOMAIN:SWIB_domain"
Sh_Salba_v2_04545	IPR003121;IPR019835	DOMAIN:SWIB_MDM2_domain;"DOMAIN:SWIB_domain"
Sh_Salba_v2_04547	IPR003121	DOMAIN:SWIB_MDM2_domain
Sh_Salba_v2_04547	IPR003121;IPR019835	DOMAIN:SWIB_MDM2_domain;"DOMAIN:SWIB_domain"
Sh_Salba_v2_04550	IPR012442	FAMILY:DUF1645_plant
Sh_Salba_v2_04552	IPR012442	FAMILY:DUF1645_plant
Sh_Salba_v2_04555	IPR000719;IPR011989;IPR021133;IPR016024;IPR011009	DOMAIN:Prot_kinase_dom;"DOMAIN:ARM-like";"REPEAT:HEAT_type_2";"DOMAIN:ARM-type_fold";"DOMAIN:Kinase-like_dom"
Sh_Salba_v2_04556	IPR011989;IPR021133;IPR016024;IPR011009	DOMAIN:ARM-like;"REPEAT:HEAT_type_2";"DOMAIN:ARM-type_fold";"DOMAIN:Kinase-like_dom"
Sh_Salba_v2_04557	IPR000719;IPR011989;IPR021133;IPR016024;IPR011009	DOMAIN:Prot_kinase_dom;"DOMAIN:ARM-like";"REPEAT:HEAT_type_2";"DOMAIN:ARM-type_fold";"DOMAIN:Kinase-like_dom"
Sh_Salba_v2_04558	IPR015007	DOMAIN:NUP2/50/61
Sh_Salba_v2_04558	IPR000156;IPR011993	DOMAIN:Ran_bind_dom;"DOMAIN:PH_dom-like"
Sh_Salba_v2_04563	IPR003864;IPR032880	DOMAIN:RSN1_7TM;"DOMAIN:Csc1_N"
Sh_Salba_v2_04566	IPR007608	FAMILY:Senescence_reg_S40
Sh_Salba_v2_04566	IPR007608	FAMILY:Senescence_reg_S40
Sh_Salba_v2_04567	IPR007608	FAMILY:Senescence_reg_S40
Sh_Salba_v2_04567	IPR007608	FAMILY:Senescence_reg_S40
Sh_Salba_v2_04568	IPR007608	FAMILY:Senescence_reg_S40
Sh_Salba_v2_04572	IPR008974;IPR013010;IPR018121;IPR013323;IPR004162	DOMAIN:TRAF-like;"DOMAIN:Znf_SIAH";"DOMAIN:7-in-absentia-prot_TRAF-dom";"DOMAIN:SIAH-type";"FAMILY:SINA-like"
Sh_Salba_v2_04576	IPR008974;IPR013010;IPR018121;IPR013323;IPR004162	DOMAIN:TRAF-like;"DOMAIN:Znf_SIAH";"DOMAIN:7-in-absentia-prot_TRAF-dom";"DOMAIN:SIAH-type";"FAMILY:SINA-like"
Sh_Salba_v2_04584	IPR006155	FAMILY:Josephin
Sh_Salba_v2_04586	IPR006155	FAMILY:Josephin
Sh_Salba_v2_04587	IPR006155	FAMILY:Josephin
Sh_Salba_v2_04589	IPR006155	FAMILY:Josephin
Sh_Salba_v2_04590	IPR001164	FAMILY:ArfGAP
Sh_Salba_v2_04593	IPR001164	FAMILY:ArfGAP
Sh_Salba_v2_04595	IPR002528	FAMILY:MATE_fam
Sh_Salba_v2_04596	IPR029303	DOMAIN:Polysacc_synt_C
Sh_Salba_v2_04601	IPR029303	DOMAIN:Polysacc_synt_C
Sh_Salba_v2_04602	IPR002528	FAMILY:MATE_fam
Sh_Salba_v2_04604	IPR002528	FAMILY:MATE_fam
Sh_Salba_v2_04610	IPR002528	FAMILY:MATE_fam
Sh_Salba_v2_04613	IPR015943;IPR004871	DOMAIN:WD40/YVTN_repeat-like_dom;"DOMAIN:Cleavage/polyA-sp_fac_asu_C"
Sh_Salba_v2_04616	IPR017986;IPR015943;IPR004871	DOMAIN:WD40_repeat_dom;"DOMAIN:WD40/YVTN_repeat-like_dom";"DOMAIN:Cleavage/polyA-sp_fac_asu_C"
Sh_Salba_v2_04622	IPR017986;IPR015943;IPR004871	DOMAIN:WD40_repeat_dom;"DOMAIN:WD40/YVTN_repeat-like_dom";"DOMAIN:Cleavage/polyA-sp_fac_asu_C"
Sh_Salba_v2_04623	IPR004871	DOMAIN:Cleavage/polyA-sp_fac_asu_C
Sh_Salba_v2_04623	IPR017986;IPR015943;IPR004871	DOMAIN:WD40_repeat_dom;"DOMAIN:WD40/YVTN_repeat-like_dom";"DOMAIN:Cleavage/polyA-sp_fac_asu_C"
Sh_Salba_v2_04632	IPR001607;IPR013083	DOMAIN:Znf_UBP;"DOMAIN:Znf_RING/FYVE/PHD"
Sh_Salba_v2_04632	IPR015940;IPR018200;IPR028889;IPR001394;IPR009060	DOMAIN:UBA;"CONSERVED_SITE:USP_CS";"DOMAIN:USP_dom";"DOMAIN:Peptidase_C19_UCH";"DOMAIN:UBA-like"
Sh_Salba_v2_04636	IPR000845;IPR018017	DOMAIN:Nucleoside_phosphorylase_d;"FAMILY:Nucleoside_phosphorylase"
Sh_Salba_v2_04637	IPR000845	DOMAIN:Nucleoside_phosphorylase_d
Sh_Salba_v2_04638	IPR000845;IPR018017	DOMAIN:Nucleoside_phosphorylase_d;"FAMILY:Nucleoside_phosphorylase"
Sh_Salba_v2_04639	IPR000845;IPR018017	DOMAIN:Nucleoside_phosphorylase_d;"FAMILY:Nucleoside_phosphorylase"
Sh_Salba_v2_04641	IPR026057;IPR029962;IPR025846	FAMILY:PC-Esterase;"FAMILY:TBL";"DOMAIN:PMR5_N_dom"
Sh_Salba_v2_04642	IPR026057;IPR029962;IPR025846	FAMILY:PC-Esterase;"FAMILY:TBL";"DOMAIN:PMR5_N_dom"
Sh_Salba_v2_04642	IPR026057;IPR029962	FAMILY:PC-Esterase;"FAMILY:TBL"
Sh_Salba_v2_04643	IPR026057;IPR029962;IPR025846	FAMILY:PC-Esterase;"FAMILY:TBL";"DOMAIN:PMR5_N_dom"
Sh_Salba_v2_04646	IPR000008	DOMAIN:C2_dom
Sh_Salba_v2_04651	IPR013830	DOMAIN:SGNH_hydro
Sh_Salba_v2_04652	IPR013830	DOMAIN:SGNH_hydro
Sh_Salba_v2_04654	IPR001087;IPR013830	DOMAIN:GDSL;"DOMAIN:SGNH_hydro"
Sh_Salba_v2_04657	IPR021602	FAMILY:DUF3223
Sh_Salba_v2_04657	IPR013830	DOMAIN:SGNH_hydro
Sh_Salba_v2_04659	IPR013830	DOMAIN:SGNH_hydro
Sh_Salba_v2_04665	IPR001087;IPR013830	DOMAIN:GDSL;"DOMAIN:SGNH_hydro"
Sh_Salba_v2_04668	IPR013830	DOMAIN:SGNH_hydro
Sh_Salba_v2_04668	IPR028288	FAMILY:SCAR/WAVE_fam
Sh_Salba_v2_04670	IPR003124;IPR028288	DOMAIN:WH2_dom;"FAMILY:SCAR/WAVE_fam"
Sh_Salba_v2_04672	IPR028288	FAMILY:SCAR/WAVE_fam
Sh_Salba_v2_04673	IPR003124;IPR028288	DOMAIN:WH2_dom;"FAMILY:SCAR/WAVE_fam"
Sh_Salba_v2_04675	IPR028288	FAMILY:SCAR/WAVE_fam
Sh_Salba_v2_04679	IPR001087;IPR013830	DOMAIN:GDSL;"DOMAIN:SGNH_hydro"
Sh_Salba_v2_04683	IPR013830	DOMAIN:SGNH_hydro
Sh_Salba_v2_04685	IPR013830	DOMAIN:SGNH_hydro
Sh_Salba_v2_04690	IPR013830	DOMAIN:SGNH_hydro
Sh_Salba_v2_04692	IPR001087;IPR013830	DOMAIN:GDSL;"DOMAIN:SGNH_hydro"
Sh_Salba_v2_04698	IPR021602	FAMILY:DUF3223
Sh_Salba_v2_04698	IPR013830	DOMAIN:SGNH_hydro
Sh_Salba_v2_04704	IPR002213	FAMILY:UDP_glucos_trans
Sh_Salba_v2_04706	IPR002213	FAMILY:UDP_glucos_trans
Sh_Salba_v2_04706	IPR002213	FAMILY:UDP_glucos_trans
Sh_Salba_v2_04709	IPR002213	FAMILY:UDP_glucos_trans
Sh_Salba_v2_04714	IPR001305	DOMAIN:HSP_DnaJ_Cys-rich_dom
Sh_Salba_v2_04715	IPR001305	DOMAIN:HSP_DnaJ_Cys-rich_dom
Sh_Salba_v2_04718	IPR001296	DOMAIN:Glyco_trans_1
Sh_Salba_v2_04720	IPR001296	DOMAIN:Glyco_trans_1
Sh_Salba_v2_04722	IPR001296	DOMAIN:Glyco_trans_1
Sh_Salba_v2_04727	IPR024880;IPR024298;IPR024340	FAMILY:Sec16;"DOMAIN:ACE1_Sec16_Sec31";"DOMAIN:Sec16_CCD"
Sh_Salba_v2_04727	IPR024880;IPR024298	FAMILY:Sec16;"DOMAIN:ACE1_Sec16_Sec31"
Sh_Salba_v2_04728	IPR024880;IPR024340;IPR024298	FAMILY:Sec16;"DOMAIN:Sec16_CCD";"DOMAIN:ACE1_Sec16_Sec31"
Sh_Salba_v2_04733	IPR001216;IPR001926	BINDING_SITE:P-phosphate_BS;"DOMAIN:TrpB-like_PLP-dep"
Sh_Salba_v2_04734	IPR001216;IPR005859;IPR001926;IPR005856	BINDING_SITE:P-phosphate_BS;"FAMILY:CysK";"DOMAIN:TrpB-like_PLP-dep";"FAMILY:Cys_synth"
Sh_Salba_v2_04736	IPR001926	DOMAIN:TrpB-like_PLP-dep
Sh_Salba_v2_04736	IPR001926	DOMAIN:TrpB-like_PLP-dep
Sh_Salba_v2_04737	IPR001216;IPR001926	BINDING_SITE:P-phosphate_BS;"DOMAIN:TrpB-like_PLP-dep"
Sh_Salba_v2_04738	IPR001216;IPR001926;IPR005859;IPR005856	BINDING_SITE:P-phosphate_BS;"DOMAIN:TrpB-like_PLP-dep";"FAMILY:CysK";"FAMILY:Cys_synth"
Sh_Salba_v2_04741	IPR001926	DOMAIN:TrpB-like_PLP-dep
Sh_Salba_v2_04741	IPR005859;IPR001926;IPR005856	FAMILY:CysK;"DOMAIN:TrpB-like_PLP-dep";"FAMILY:Cys_synth"
Sh_Salba_v2_04742	IPR005859;IPR001926;IPR005856	FAMILY:CysK;"DOMAIN:TrpB-like_PLP-dep";"FAMILY:Cys_synth"
Sh_Salba_v2_04742	IPR001926	DOMAIN:TrpB-like_PLP-dep
Sh_Salba_v2_04744	IPR001216;IPR005859;IPR001926;IPR005856	BINDING_SITE:P-phosphate_BS;"FAMILY:CysK";"DOMAIN:TrpB-like_PLP-dep";"FAMILY:Cys_synth"
Sh_Salba_v2_04745	IPR001216;IPR001926;IPR005859;IPR005856	BINDING_SITE:P-phosphate_BS;"DOMAIN:TrpB-like_PLP-dep";"FAMILY:CysK";"FAMILY:Cys_synth"
Sh_Salba_v2_04754	IPR020459;IPR020845;IPR000873	DOMAIN:AMP-binding;"CONSERVED_SITE:AMP-binding_CS";"DOMAIN:AMP-dep_Synth/Lig"
Sh_Salba_v2_04756	IPR001841;IPR013083	DOMAIN:Znf_RING;"DOMAIN:Znf_RING/FYVE/PHD"
Sh_Salba_v2_04758	IPR020459;IPR020845;IPR000873	DOMAIN:AMP-binding;"CONSERVED_SITE:AMP-binding_CS";"DOMAIN:AMP-dep_Synth/Lig"
Sh_Salba_v2_04758	IPR000873	DOMAIN:AMP-dep_Synth/Lig
Sh_Salba_v2_04760	IPR020459;IPR020845;IPR000873	DOMAIN:AMP-binding;"CONSERVED_SITE:AMP-binding_CS";"DOMAIN:AMP-dep_Synth/Lig"
Sh_Salba_v2_04760	IPR000873	DOMAIN:AMP-dep_Synth/Lig
Sh_Salba_v2_04762	IPR000873	DOMAIN:AMP-dep_Synth/Lig
Sh_Salba_v2_04765	IPR007317	FAMILY:UPF0363
Sh_Salba_v2_04765	IPR007317	FAMILY:UPF0363
Sh_Salba_v2_04767	IPR007317	FAMILY:UPF0363
Sh_Salba_v2_04769	IPR007317	FAMILY:UPF0363
Sh_Salba_v2_04771	IPR007317	FAMILY:UPF0363
Sh_Salba_v2_04771	IPR007317	FAMILY:UPF0363
Sh_Salba_v2_04772	IPR007317	FAMILY:UPF0363
Sh_Salba_v2_04773	IPR028159;IPR028155;IPR028156;IPR028158	DOMAIN:RPA_interact_C_dom;"DOMAIN:RPA_interact_central";"FAMILY:RIP";"DOMAIN:RPA_interact_N_dom"
Sh_Salba_v2_04783	IPR003480;IPR023213	FAMILY:Transferase;"DOMAIN:CAT-like_dom"
Sh_Salba_v2_04787	IPR003480;IPR023213	FAMILY:Transferase;"DOMAIN:CAT-like_dom"
Sh_Salba_v2_04787	IPR009057;IPR014876	DOMAIN:Homeodomain-like;"DOMAIN:DEK_C"
Sh_Salba_v2_04788	IPR009057;IPR014876	DOMAIN:Homeodomain-like;"DOMAIN:DEK_C"
Sh_Salba_v2_04797	IPR007273	FAMILY:SCAMP
Sh_Salba_v2_04798	IPR007273	FAMILY:SCAMP
Sh_Salba_v2_04800	IPR007273	FAMILY:SCAMP
Sh_Salba_v2_04804	IPR007273	FAMILY:SCAMP
Sh_Salba_v2_04805	IPR007273	FAMILY:SCAMP
Sh_Salba_v2_04805	IPR007273	FAMILY:SCAMP
Sh_Salba_v2_04806	IPR007273	FAMILY:SCAMP
Sh_Salba_v2_04807	IPR007273	FAMILY:SCAMP
Sh_Salba_v2_04808	IPR007273	FAMILY:SCAMP
Sh_Salba_v2_04808	IPR007273	FAMILY:SCAMP
Sh_Salba_v2_04809	IPR007273	FAMILY:SCAMP
Sh_Salba_v2_04810	IPR002160;IPR011065	FAMILY:Prot_inh_Kunz-lg;"DOMAIN:Kunitz_inhibitor_ST1-like"
Sh_Salba_v2_04812	IPR017441;IPR003527;IPR000719;IPR002290;IPR011009;IPR008271	BINDING_SITE:Protein_kinase_ATP_BS;"CONSERVED_SITE:MAP_kinase_CS";"DOMAIN:Prot_kinase_dom";"DOMAIN:Ser/Thr_dual-sp_kinase";"DOMAIN:Kinase-like_dom";"ACTIVE_SITE:Ser/Thr_kinase_AS"
Sh_Salba_v2_04815	IPR011050;IPR000743;IPR012334	DOMAIN:Pectin_lyase_fold/virulence;"FAMILY:Glyco_hydro_28";"DOMAIN:Pectin_lyas_fold"
Sh_Salba_v2_04817	IPR017441;IPR003527;IPR000719;IPR002290;IPR011009;IPR008271	BINDING_SITE:Protein_kinase_ATP_BS;"CONSERVED_SITE:MAP_kinase_CS";"DOMAIN:Prot_kinase_dom";"DOMAIN:Ser/Thr_dual-sp_kinase";"DOMAIN:Kinase-like_dom";"ACTIVE_SITE:Ser/Thr_kinase_AS"
Sh_Salba_v2_04817	IPR011050;IPR000743;IPR012334	DOMAIN:Pectin_lyase_fold/virulence;"FAMILY:Glyco_hydro_28";"DOMAIN:Pectin_lyas_fold"
Sh_Salba_v2_04818	IPR011050;IPR000743;IPR012334	DOMAIN:Pectin_lyase_fold/virulence;"FAMILY:Glyco_hydro_28";"DOMAIN:Pectin_lyas_fold"
Sh_Salba_v2_04818	IPR017441;IPR003527;IPR000719;IPR002290;IPR011009;IPR008271	BINDING_SITE:Protein_kinase_ATP_BS;"CONSERVED_SITE:MAP_kinase_CS";"DOMAIN:Prot_kinase_dom";"DOMAIN:Ser/Thr_dual-sp_kinase";"DOMAIN:Kinase-like_dom";"ACTIVE_SITE:Ser/Thr_kinase_AS"
Sh_Salba_v2_04819	IPR011050;IPR012334;IPR000743	DOMAIN:Pectin_lyase_fold/virulence;"DOMAIN:Pectin_lyas_fold";"FAMILY:Glyco_hydro_28"
Sh_Salba_v2_04819	IPR011050;IPR012334	DOMAIN:Pectin_lyase_fold/virulence;"DOMAIN:Pectin_lyas_fold"
Sh_Salba_v2_04820	IPR011050;IPR012334;IPR000743	DOMAIN:Pectin_lyase_fold/virulence;"DOMAIN:Pectin_lyas_fold";"FAMILY:Glyco_hydro_28"
Sh_Salba_v2_04820	IPR017441;IPR003527;IPR000719;IPR002290;IPR011009;IPR008271	BINDING_SITE:Protein_kinase_ATP_BS;"CONSERVED_SITE:MAP_kinase_CS";"DOMAIN:Prot_kinase_dom";"DOMAIN:Ser/Thr_dual-sp_kinase";"DOMAIN:Kinase-like_dom";"ACTIVE_SITE:Ser/Thr_kinase_AS"
Sh_Salba_v2_04820	IPR011050;IPR012334	DOMAIN:Pectin_lyase_fold/virulence;"DOMAIN:Pectin_lyas_fold"
Sh_Salba_v2_04821	IPR005336	FAMILY:MPC
Sh_Salba_v2_04823	IPR005336	FAMILY:MPC
Sh_Salba_v2_04825	IPR005336	FAMILY:MPC
Sh_Salba_v2_04827	IPR001926;IPR027278;IPR005966	DOMAIN:TrpB-like_PLP-dep;"FAMILY:ACCD_DCysDesulf";"FAMILY:D-Cys_desShydrase"
Sh_Salba_v2_04829	IPR001926;IPR027278;IPR005966	DOMAIN:TrpB-like_PLP-dep;"FAMILY:ACCD_DCysDesulf";"FAMILY:D-Cys_desShydrase"
Sh_Salba_v2_04833	IPR001926	DOMAIN:TrpB-like_PLP-dep
Sh_Salba_v2_04833	IPR001926	DOMAIN:TrpB-like_PLP-dep
Sh_Salba_v2_04837	IPR001926;IPR027278;IPR005966	DOMAIN:TrpB-like_PLP-dep;"FAMILY:ACCD_DCysDesulf";"FAMILY:D-Cys_desShydrase"
Sh_Salba_v2_04839	IPR001926	DOMAIN:TrpB-like_PLP-dep
Sh_Salba_v2_04839	IPR001926	DOMAIN:TrpB-like_PLP-dep
Sh_Salba_v2_04841	IPR001926	DOMAIN:TrpB-like_PLP-dep
Sh_Salba_v2_04842	IPR013785;IPR001585	DOMAIN:Aldolase_TIM;"FAMILY:TAL/FSA"
Sh_Salba_v2_04845	IPR013785;IPR001585	DOMAIN:Aldolase_TIM;"FAMILY:TAL/FSA"
Sh_Salba_v2_04846	IPR013785;IPR001585	DOMAIN:Aldolase_TIM;"FAMILY:TAL/FSA"
Sh_Salba_v2_04848	IPR004732;IPR013785;IPR018225;IPR001585	FAMILY:Transaldolase_2;"DOMAIN:Aldolase_TIM";"ACTIVE_SITE:Transaldolase_AS";"FAMILY:TAL/FSA"
Sh_Salba_v2_04850	IPR004732;IPR013785;IPR018225;IPR001585	FAMILY:Transaldolase_2;"DOMAIN:Aldolase_TIM";"ACTIVE_SITE:Transaldolase_AS";"FAMILY:TAL/FSA"
Sh_Salba_v2_04850	IPR013785;IPR001585	DOMAIN:Aldolase_TIM;"FAMILY:TAL/FSA"
Sh_Salba_v2_04851	IPR013785;IPR001585	DOMAIN:Aldolase_TIM;"FAMILY:TAL/FSA"
Sh_Salba_v2_04851	IPR004732;IPR013785;IPR018225;IPR001585	FAMILY:Transaldolase_2;"DOMAIN:Aldolase_TIM";"ACTIVE_SITE:Transaldolase_AS";"FAMILY:TAL/FSA"
Sh_Salba_v2_04852	IPR013785;IPR018225;IPR001585	DOMAIN:Aldolase_TIM;"ACTIVE_SITE:Transaldolase_AS";"FAMILY:TAL/FSA"
Sh_Salba_v2_04852	IPR004732;IPR013785;IPR001585	FAMILY:Transaldolase_2;"DOMAIN:Aldolase_TIM";"FAMILY:TAL/FSA"
Sh_Salba_v2_04855	IPR013785;IPR001585	DOMAIN:Aldolase_TIM;"FAMILY:TAL/FSA"
Sh_Salba_v2_04856	IPR013785;IPR001585	DOMAIN:Aldolase_TIM;"FAMILY:TAL/FSA"
Sh_Salba_v2_04857	IPR012340;IPR018104;IPR006196;IPR001253	DOMAIN:NA-bd_OB-fold;"CONSERVED_SITE:TIF_eIF-1A_CS";"DOMAIN:RNA-binding_domain_S1_IF1";"FAMILY:TIF_eIF-1A"
Sh_Salba_v2_04860	IPR012340;IPR018104;IPR006196;IPR001253	DOMAIN:NA-bd_OB-fold;"CONSERVED_SITE:TIF_eIF-1A_CS";"DOMAIN:RNA-binding_domain_S1_IF1";"FAMILY:TIF_eIF-1A"
Sh_Salba_v2_04862	IPR012340;IPR018104;IPR006196;IPR001253	DOMAIN:NA-bd_OB-fold;"CONSERVED_SITE:TIF_eIF-1A_CS";"DOMAIN:RNA-binding_domain_S1_IF1";"FAMILY:TIF_eIF-1A"
Sh_Salba_v2_04864	IPR012340;IPR018104;IPR006196;IPR001253	DOMAIN:NA-bd_OB-fold;"CONSERVED_SITE:TIF_eIF-1A_CS";"DOMAIN:RNA-binding_domain_S1_IF1";"FAMILY:TIF_eIF-1A"
Sh_Salba_v2_04865	IPR012340;IPR018104;IPR006196;IPR001253	DOMAIN:NA-bd_OB-fold;"CONSERVED_SITE:TIF_eIF-1A_CS";"DOMAIN:RNA-binding_domain_S1_IF1";"FAMILY:TIF_eIF-1A"
Sh_Salba_v2_04865	IPR012340;IPR001253	DOMAIN:NA-bd_OB-fold;"FAMILY:TIF_eIF-1A"
Sh_Salba_v2_04867	IPR012340;IPR001253	DOMAIN:NA-bd_OB-fold;"FAMILY:TIF_eIF-1A"
Sh_Salba_v2_04868	IPR012340;IPR001253	DOMAIN:NA-bd_OB-fold;"FAMILY:TIF_eIF-1A"
Sh_Salba_v2_04871	IPR012340;IPR001253	DOMAIN:NA-bd_OB-fold;"FAMILY:TIF_eIF-1A"
Sh_Salba_v2_04875	IPR012340;IPR018104;IPR006196;IPR001253	DOMAIN:NA-bd_OB-fold;"CONSERVED_SITE:TIF_eIF-1A_CS";"DOMAIN:RNA-binding_domain_S1_IF1";"FAMILY:TIF_eIF-1A"
Sh_Salba_v2_04876	IPR025564	DOMAIN:CAAD_dom
Sh_Salba_v2_04877	IPR025564	DOMAIN:CAAD_dom
Sh_Salba_v2_04880	IPR025564	DOMAIN:CAAD_dom
Sh_Salba_v2_04881	IPR025564	DOMAIN:CAAD_dom
Sh_Salba_v2_04883	IPR008733	FAMILY:PEX11
Sh_Salba_v2_04891	IPR001594	DOMAIN:Znf_DHHC_palmitoyltrfase
Sh_Salba_v2_04891	IPR008733	FAMILY:PEX11
Sh_Salba_v2_04892	IPR001594	DOMAIN:Znf_DHHC_palmitoyltrfase
Sh_Salba_v2_04894	IPR001594	DOMAIN:Znf_DHHC_palmitoyltrfase
Sh_Salba_v2_04898	IPR001594	DOMAIN:Znf_DHHC_palmitoyltrfase
Sh_Salba_v2_04899	IPR001594	DOMAIN:Znf_DHHC_palmitoyltrfase
Sh_Salba_v2_04904	IPR001594	DOMAIN:Znf_DHHC_palmitoyltrfase
Sh_Salba_v2_04911	IPR003034;IPR006903;IPR006569;IPR013170;IPR008942	DOMAIN:SAP_dom;"DOMAIN:RNA_pol_II-bd";"DOMAIN:CID_dom";"DOMAIN:mRNA_splic_Cwf21_dom";"DOMAIN:ENTH_VHS"
Sh_Salba_v2_04912	IPR013170	DOMAIN:mRNA_splic_Cwf21_dom
Sh_Salba_v2_04916	IPR013170	DOMAIN:mRNA_splic_Cwf21_dom
Sh_Salba_v2_04918	IPR003034;IPR000061;IPR006569;IPR000504;IPR012677;IPR013170;IPR008942	DOMAIN:SAP_dom;"DOMAIN:Surp";"DOMAIN:CID_dom";"DOMAIN:RRM_dom";"DOMAIN:Nucleotide-bd_a/b_plait";"DOMAIN:mRNA_splic_Cwf21_dom";"DOMAIN:ENTH_VHS"
Sh_Salba_v2_04920	IPR000504;IPR012677	DOMAIN:RRM_dom;"DOMAIN:Nucleotide-bd_a/b_plait"
Sh_Salba_v2_04920	IPR003034;IPR006903;IPR000061;IPR006569;IPR013170;IPR008942	DOMAIN:SAP_dom;"DOMAIN:RNA_pol_II-bd";"DOMAIN:Surp";"DOMAIN:CID_dom";"DOMAIN:mRNA_splic_Cwf21_dom";"DOMAIN:ENTH_VHS"
Sh_Salba_v2_04928	IPR001251	DOMAIN:CRAL-TRIO_dom
Sh_Salba_v2_04930	IPR001251	DOMAIN:CRAL-TRIO_dom
Sh_Salba_v2_04931	IPR001251	DOMAIN:CRAL-TRIO_dom
Sh_Salba_v2_04933	IPR006317;IPR017941;IPR005805;IPR014349;IPR004192	DOMAIN:Ubiquinol_cyt_c_Rdtase_Fe-S-su;"DOMAIN:Rieske_2Fe-2S";"DOMAIN:Rieske_Fe-S_prot_C";"FAMILY:Rieske_Fe-S_prot";"DOMAIN:Ubiquinol_cyt_Rdtase_TM"
Sh_Salba_v2_04936	IPR006317;IPR017941;IPR005805;IPR014349;IPR004192	DOMAIN:Ubiquinol_cyt_c_Rdtase_Fe-S-su;"DOMAIN:Rieske_2Fe-2S";"DOMAIN:Rieske_Fe-S_prot_C";"FAMILY:Rieske_Fe-S_prot";"DOMAIN:Ubiquinol_cyt_Rdtase_TM"
Sh_Salba_v2_04939	IPR017941;IPR006317;IPR005805;IPR014349;IPR004192	DOMAIN:Rieske_2Fe-2S;"DOMAIN:Ubiquinol_cyt_c_Rdtase_Fe-S-su";"DOMAIN:Rieske_Fe-S_prot_C";"FAMILY:Rieske_Fe-S_prot";"DOMAIN:Ubiquinol_cyt_Rdtase_TM"
Sh_Salba_v2_04965	IPR011051;IPR006045;IPR014710;IPR001929;IPR019780	DOMAIN:RmlC_Cupin;"DOMAIN:Cupin_1";"DOMAIN:RmlC-like_jellyroll";"FAMILY:Germin";"BINDING_SITE:Germin_Mn-BS"
Sh_Salba_v2_04966	IPR011051;IPR006045;IPR014710;IPR001929	DOMAIN:RmlC_Cupin;"DOMAIN:Cupin_1";"DOMAIN:RmlC-like_jellyroll";"FAMILY:Germin"
Sh_Salba_v2_04978	IPR017927;IPR013121;IPR013112;IPR017938;IPR013130	DOMAIN:Fd_Rdtase_FAD-bd;"DOMAIN:Fe_red_NAD-bd_6";"DOMAIN:FAD-bd_8";"DOMAIN:Riboflavin_synthase-like_b-brl";"DOMAIN:Fe3_Rdtase_TM_dom"
Sh_Salba_v2_04981	IPR017927;IPR013121;IPR013112;IPR017938;IPR013130	DOMAIN:Fd_Rdtase_FAD-bd;"DOMAIN:Fe_red_NAD-bd_6";"DOMAIN:FAD-bd_8";"DOMAIN:Riboflavin_synthase-like_b-brl";"DOMAIN:Fe3_Rdtase_TM_dom"
Sh_Salba_v2_04984	IPR013130	DOMAIN:Fe3_Rdtase_TM_dom
Sh_Salba_v2_04988	IPR018247;IPR002048;IPR011992	BINDING_SITE:EF_Hand_1_Ca_BS;"DOMAIN:EF_hand_dom";"DOMAIN:EF-hand-dom_pair"
Sh_Salba_v2_04988	IPR018247;IPR011992;IPR002048	BINDING_SITE:EF_Hand_1_Ca_BS;"DOMAIN:EF-hand-dom_pair";"DOMAIN:EF_hand_dom"
Sh_Salba_v2_04991	IPR018247;IPR011992;IPR002048	BINDING_SITE:EF_Hand_1_Ca_BS;"DOMAIN:EF-hand-dom_pair";"DOMAIN:EF_hand_dom"
Sh_Salba_v2_04994	IPR018247;IPR011992;IPR002048	BINDING_SITE:EF_Hand_1_Ca_BS;"DOMAIN:EF-hand-dom_pair";"DOMAIN:EF_hand_dom"
Sh_Salba_v2_04998	IPR014729;IPR006016;IPR006015	DOMAIN:Rossmann-like_a/b/a_fold;"DOMAIN:UspA";"FAMILY:Universal_stress_UspA"
Sh_Salba_v2_04998	IPR006016;IPR014729;IPR006015	DOMAIN:UspA;"DOMAIN:Rossmann-like_a/b/a_fold";"FAMILY:Universal_stress_UspA"
Sh_Salba_v2_04999	IPR006016;IPR014729;IPR006015	DOMAIN:UspA;"DOMAIN:Rossmann-like_a/b/a_fold";"FAMILY:Universal_stress_UspA"
Sh_Salba_v2_04999	IPR014729;IPR006016;IPR006015	DOMAIN:Rossmann-like_a/b/a_fold;"DOMAIN:UspA";"FAMILY:Universal_stress_UspA"
Sh_Salba_v2_05001	IPR006016;IPR014729;IPR006015	DOMAIN:UspA;"DOMAIN:Rossmann-like_a/b/a_fold";"FAMILY:Universal_stress_UspA"
Sh_Salba_v2_05001	IPR014729;IPR006016	DOMAIN:Rossmann-like_a/b/a_fold;"DOMAIN:UspA"
Sh_Salba_v2_05001	IPR006016;IPR014729;IPR006015	DOMAIN:UspA;"DOMAIN:Rossmann-like_a/b/a_fold";"FAMILY:Universal_stress_UspA"
Sh_Salba_v2_05002	IPR006016;IPR014729;IPR006015	DOMAIN:UspA;"DOMAIN:Rossmann-like_a/b/a_fold";"FAMILY:Universal_stress_UspA"
Sh_Salba_v2_05002	IPR006016;IPR014729;IPR006015	DOMAIN:UspA;"DOMAIN:Rossmann-like_a/b/a_fold";"FAMILY:Universal_stress_UspA"
Sh_Salba_v2_05002	IPR006016;IPR014729	DOMAIN:UspA;"DOMAIN:Rossmann-like_a/b/a_fold"
Sh_Salba_v2_05004	IPR014729;IPR006016;IPR006015	DOMAIN:Rossmann-like_a/b/a_fold;"DOMAIN:UspA";"FAMILY:Universal_stress_UspA"
Sh_Salba_v2_05004	IPR014729;IPR006016	DOMAIN:Rossmann-like_a/b/a_fold;"DOMAIN:UspA"
Sh_Salba_v2_05004	IPR014729;IPR006016;IPR006015	DOMAIN:Rossmann-like_a/b/a_fold;"DOMAIN:UspA";"FAMILY:Universal_stress_UspA"
Sh_Salba_v2_05005	IPR014729;IPR006016;IPR006015	DOMAIN:Rossmann-like_a/b/a_fold;"DOMAIN:UspA";"FAMILY:Universal_stress_UspA"
Sh_Salba_v2_05005	IPR014729;IPR006016	DOMAIN:Rossmann-like_a/b/a_fold;"DOMAIN:UspA"
Sh_Salba_v2_05006	IPR014729;IPR006016;IPR006015	DOMAIN:Rossmann-like_a/b/a_fold;"DOMAIN:UspA";"FAMILY:Universal_stress_UspA"
Sh_Salba_v2_05006	IPR006016;IPR014729;IPR006015	DOMAIN:UspA;"DOMAIN:Rossmann-like_a/b/a_fold";"FAMILY:Universal_stress_UspA"
Sh_Salba_v2_05013	IPR013947	FAMILY:Mediator_Med14
[truncated: 52,495 more rows]
