# Supplementary material for: Chia (Salvia hispanica) Gene Expression Atlas Elucidates Dynamic Spatio-Temporal Changes Associated With Plant Growth and Development
Source: Front Plant Sci. 2021 Jul 20;12:667678. doi: 10.3389/fpls.2021.667678 (PMC8330693; doi:10.3389/fpls.2021.667678)
Supplement: Supplementary Material 1 — A summary of the raw and clean reads obtained after the sequencing and preprocessing, respectively, and reads aligned to the reference transcriptome. [file Data_Sheet_1.ZIP › Supplementary file S6.xlsx]

## Sheet: GO terms
Supplementary file S6: Gene Ontology annotations of chia peptides
Accession_ID	BP_GO_IDs	BP_GO_Names	MF_GO_IDs	MF_GO_Names	CC_GO_IDs	CC_GO_Names
Sh_Salba_v2_00001	GO:0006597;GO:0008295	spermine biosynthetic process;"spermidine biosynthetic process"	GO:0004014	adenosylmethionine decarboxylase activity
Sh_Salba_v2_00001	GO:0006597;GO:0008295	spermine biosynthetic process;"spermidine biosynthetic process"	GO:0004014	adenosylmethionine decarboxylase activity
Sh_Salba_v2_00002	GO:0006597;GO:0008295	spermine biosynthetic process;"spermidine biosynthetic process"	GO:0004014	adenosylmethionine decarboxylase activity
Sh_Salba_v2_00002	GO:0006597;GO:0008295	spermine biosynthetic process;"spermidine biosynthetic process"	GO:0004014	adenosylmethionine decarboxylase activity
Sh_Salba_v2_00005	GO:0006597;GO:0008295	spermine biosynthetic process;"spermidine biosynthetic process"	GO:0004014	adenosylmethionine decarboxylase activity
Sh_Salba_v2_00006	GO:0006597;GO:0008295	spermine biosynthetic process;"spermidine biosynthetic process"	GO:0004014	adenosylmethionine decarboxylase activity
Sh_Salba_v2_00007	GO:0006597;GO:0008295	spermine biosynthetic process;"spermidine biosynthetic process"	GO:0004014	adenosylmethionine decarboxylase activity
Sh_Salba_v2_00007	GO:0006597;GO:0008295	spermine biosynthetic process;"spermidine biosynthetic process"	GO:0004014	adenosylmethionine decarboxylase activity
Sh_Salba_v2_00015	GO:0006597;GO:0008295	spermine biosynthetic process;"spermidine biosynthetic process"	GO:0004014	adenosylmethionine decarboxylase activity
Sh_Salba_v2_00015	GO:0006597;GO:0008295	spermine biosynthetic process;"spermidine biosynthetic process"	GO:0004014	adenosylmethionine decarboxylase activity
Sh_Salba_v2_00018	GO:0006355	regulation of transcription, DNA-templated	GO:0043565;GO:0003700	sequence-specific DNA binding;"transcription factor activity, sequence-specific DNA binding"
Sh_Salba_v2_00020	GO:0006355	regulation of transcription, DNA-templated	GO:0043565;GO:0003700	sequence-specific DNA binding;"transcription factor activity, sequence-specific DNA binding"
Sh_Salba_v2_00025	GO:0006950	response to stress
Sh_Salba_v2_00026	GO:0006950	response to stress
Sh_Salba_v2_00037	GO:0005975	carbohydrate metabolic process	GO:0004553	hydrolase activity, hydrolyzing O-glycosyl compounds
Sh_Salba_v2_00039	GO:0005975	carbohydrate metabolic process	GO:0004553	hydrolase activity, hydrolyzing O-glycosyl compounds
Sh_Salba_v2_00042	GO:0005975	carbohydrate metabolic process	GO:0004553	hydrolase activity, hydrolyzing O-glycosyl compounds
Sh_Salba_v2_00044	GO:0005975	carbohydrate metabolic process	GO:0004553	hydrolase activity, hydrolyzing O-glycosyl compounds
Sh_Salba_v2_00046	GO:0003333	amino acid transmembrane transport	GO:0015171	amino acid transmembrane transporter activity	GO:0016020	membrane
Sh_Salba_v2_00047	GO:0003333	amino acid transmembrane transport	GO:0015171	amino acid transmembrane transporter activity	GO:0016020	membrane
Sh_Salba_v2_00078	GO:0015991	ATP hydrolysis coupled proton transport	GO:0015078	hydrogen ion transmembrane transporter activity	GO:0033179	proton-transporting V-type ATPase, V0 domain
Sh_Salba_v2_00081	GO:0015991	ATP hydrolysis coupled proton transport	GO:0015078	hydrogen ion transmembrane transporter activity	GO:0033179	proton-transporting V-type ATPase, V0 domain
Sh_Salba_v2_00082	GO:0015991	ATP hydrolysis coupled proton transport	GO:0015078	hydrogen ion transmembrane transporter activity	GO:0033179	proton-transporting V-type ATPase, V0 domain
Sh_Salba_v2_00082	GO:0015991	ATP hydrolysis coupled proton transport	GO:0015078	hydrogen ion transmembrane transporter activity	GO:0033179	proton-transporting V-type ATPase, V0 domain
Sh_Salba_v2_00083	GO:0015991	ATP hydrolysis coupled proton transport	GO:0015078	hydrogen ion transmembrane transporter activity	GO:0033179	proton-transporting V-type ATPase, V0 domain
Sh_Salba_v2_00088	GO:0055114	oxidation-reduction process	GO:0016491	oxidoreductase activity
Sh_Salba_v2_00091	GO:0055114	oxidation-reduction process	GO:0016491	oxidoreductase activity
Sh_Salba_v2_00094	GO:0055114	oxidation-reduction process	GO:0016491	oxidoreductase activity
Sh_Salba_v2_00095			GO:0008270	zinc ion binding
Sh_Salba_v2_00106	GO:0015031	protein transport	GO:0008565	protein transporter activity	GO:0016021	integral component of membrane
Sh_Salba_v2_00111	GO:0006396	RNA processing
Sh_Salba_v2_00113			GO:0004075;GO:0005524	biotin carboxylase activity;"ATP binding"
Sh_Salba_v2_00115			GO:0046872;GO:0004075;GO:0005524;GO:0003824	metal ion binding;"biotin carboxylase activity";"ATP binding";"catalytic activity"
Sh_Salba_v2_00115			GO:0004075;GO:0005524	biotin carboxylase activity;"ATP binding"
Sh_Salba_v2_00118			GO:0004075;GO:0005524	biotin carboxylase activity;"ATP binding"
Sh_Salba_v2_00119			GO:0046872;GO:0004075;GO:0005524	metal ion binding;"biotin carboxylase activity";"ATP binding"
Sh_Salba_v2_00123	GO:0015031	protein transport	GO:0008565	protein transporter activity	GO:0016021	integral component of membrane
Sh_Salba_v2_00124	GO:0006396	RNA processing
Sh_Salba_v2_00125	GO:0006396	RNA processing
Sh_Salba_v2_00126			GO:0004075;GO:0005524	biotin carboxylase activity;"ATP binding"
Sh_Salba_v2_00128	GO:0015031	protein transport	GO:0008565	protein transporter activity	GO:0016021	integral component of membrane
Sh_Salba_v2_00129	GO:0015991	ATP hydrolysis coupled proton transport	GO:0015078	hydrogen ion transmembrane transporter activity	GO:0033179	proton-transporting V-type ATPase, V0 domain
Sh_Salba_v2_00134	GO:0015991	ATP hydrolysis coupled proton transport	GO:0015078	hydrogen ion transmembrane transporter activity	GO:0033179	proton-transporting V-type ATPase, V0 domain
Sh_Salba_v2_00134	GO:0015991	ATP hydrolysis coupled proton transport	GO:0015078	hydrogen ion transmembrane transporter activity	GO:0033179	proton-transporting V-type ATPase, V0 domain
Sh_Salba_v2_00134	GO:0015991	ATP hydrolysis coupled proton transport	GO:0015078	hydrogen ion transmembrane transporter activity	GO:0033179	proton-transporting V-type ATPase, V0 domain
Sh_Salba_v2_00138			GO:0003677	DNA binding
Sh_Salba_v2_00141			GO:0003677	DNA binding
Sh_Salba_v2_00143			GO:0003677	DNA binding
Sh_Salba_v2_00144			GO:0003677	DNA binding
Sh_Salba_v2_00161			GO:0003950	NAD+ ADP-ribosyltransferase activity
Sh_Salba_v2_00172	GO:0000079	regulation of cyclin-dependent protein serine/threonine kinase activity	GO:0019901	protein kinase binding
Sh_Salba_v2_00174	GO:0000079	regulation of cyclin-dependent protein serine/threonine kinase activity	GO:0019901	protein kinase binding
Sh_Salba_v2_00177	GO:0006355	regulation of transcription, DNA-templated	GO:0003690	double-stranded DNA binding	GO:0005739	mitochondrion
Sh_Salba_v2_00179	GO:0006355	regulation of transcription, DNA-templated	GO:0003690	double-stranded DNA binding	GO:0005739	mitochondrion
Sh_Salba_v2_00205	GO:0006357	regulation of transcription from RNA polymerase II promoter	GO:0001104	RNA polymerase II transcription cofactor activity	GO:0016592	mediator complex
Sh_Salba_v2_00209	GO:0006357	regulation of transcription from RNA polymerase II promoter	GO:0001104	RNA polymerase II transcription cofactor activity	GO:0016592	mediator complex
Sh_Salba_v2_00210	GO:0055114	oxidation-reduction process	GO:0016705;GO:0020037;GO:0005506	oxidoreductase activity, acting on paired donors, with incorporation or reduction of molecular oxygen;"heme binding";"iron ion binding"
Sh_Salba_v2_00233	GO:0006122	mitochondrial electron transport, ubiquinol to cytochrome c	GO:0008121	ubiquinol-cytochrome-c reductase activity
Sh_Salba_v2_00235	GO:0006122	mitochondrial electron transport, ubiquinol to cytochrome c	GO:0008121	ubiquinol-cytochrome-c reductase activity
Sh_Salba_v2_00239	GO:0006281;GO:0006260;GO:0006310	DNA repair;"DNA replication";"DNA recombination"	GO:0003677	DNA binding	GO:0005634	nucleus
Sh_Salba_v2_00241	GO:0006281;GO:0006260;GO:0006310	DNA repair;"DNA replication";"DNA recombination"	GO:0003677	DNA binding	GO:0005634	nucleus
Sh_Salba_v2_00254	GO:0006952;GO:0009607	defense response;"response to biotic stimulus"
Sh_Salba_v2_00256	GO:0006952;GO:0009607	defense response;"response to biotic stimulus"
Sh_Salba_v2_00263			GO:0003950	NAD+ ADP-ribosyltransferase activity
Sh_Salba_v2_00265			GO:0003677	DNA binding
Sh_Salba_v2_00266			GO:0003677	DNA binding
Sh_Salba_v2_00267			GO:0003677	DNA binding
Sh_Salba_v2_00268			GO:0003677	DNA binding
Sh_Salba_v2_00269			GO:0003677	DNA binding
Sh_Salba_v2_00272	GO:0000079	regulation of cyclin-dependent protein serine/threonine kinase activity	GO:0019901	protein kinase binding
Sh_Salba_v2_00273	GO:0006355	regulation of transcription, DNA-templated	GO:0003690	double-stranded DNA binding	GO:0005739	mitochondrion
Sh_Salba_v2_00276	GO:0006357	regulation of transcription from RNA polymerase II promoter	GO:0001104	RNA polymerase II transcription cofactor activity	GO:0016592	mediator complex
Sh_Salba_v2_00277	GO:0055114	oxidation-reduction process	GO:0016705;GO:0020037;GO:0005506	oxidoreductase activity, acting on paired donors, with incorporation or reduction of molecular oxygen;"heme binding";"iron ion binding"
Sh_Salba_v2_00278	GO:0006355	regulation of transcription, DNA-templated	GO:0043565;GO:0003700	sequence-specific DNA binding;"transcription factor activity, sequence-specific DNA binding"
Sh_Salba_v2_00289	GO:0006952;GO:0009607	defense response;"response to biotic stimulus"
Sh_Salba_v2_00289	GO:0006952;GO:0009607	defense response;"response to biotic stimulus"
Sh_Salba_v2_00292			GO:0008270	zinc ion binding
Sh_Salba_v2_00294	GO:0006355	regulation of transcription, DNA-templated	GO:0043565;GO:0003700	sequence-specific DNA binding;"transcription factor activity, sequence-specific DNA binding"
Sh_Salba_v2_00295	GO:0000398	mRNA splicing, via spliceosome	GO:0046872;GO:0003723;GO:0000166;GO:0003676	metal ion binding;"RNA binding";"nucleotide binding";"nucleic acid binding"	GO:0089701	U2AF
Sh_Salba_v2_00298	GO:0000398	mRNA splicing, via spliceosome	GO:0046872;GO:0003723;GO:0000166;GO:0003676	metal ion binding;"RNA binding";"nucleotide binding";"nucleic acid binding"	GO:0089701	U2AF
Sh_Salba_v2_00300	GO:0000398	mRNA splicing, via spliceosome	GO:0046872;GO:0003723;GO:0000166;GO:0003676	metal ion binding;"RNA binding";"nucleotide binding";"nucleic acid binding"	GO:0089701	U2AF
Sh_Salba_v2_00303			GO:0045735;GO:0030145	nutrient reservoir activity;"manganese ion binding"
Sh_Salba_v2_00305			GO:0045735;GO:0030145	nutrient reservoir activity;"manganese ion binding"
Sh_Salba_v2_00316	GO:0006810	transport	GO:0005215	transporter activity	GO:0016020	membrane
Sh_Salba_v2_00316	GO:0006810	transport	GO:0005215	transporter activity	GO:0016020	membrane
Sh_Salba_v2_00317	GO:0006810	transport	GO:0005215	transporter activity	GO:0016020	membrane
Sh_Salba_v2_00318	GO:0009765	photosynthesis, light harvesting			GO:0016020	membrane
Sh_Salba_v2_00320	GO:0009765	photosynthesis, light harvesting			GO:0016020	membrane
Sh_Salba_v2_00324	GO:0006869	lipid transport	GO:0008289	lipid binding
Sh_Salba_v2_00325	GO:0006869	lipid transport	GO:0008289	lipid binding
Sh_Salba_v2_00326	GO:0006869	lipid transport	GO:0008289	lipid binding
Sh_Salba_v2_00327	GO:0006869	lipid transport	GO:0008289	lipid binding
Sh_Salba_v2_00329			GO:0005509	calcium ion binding
Sh_Salba_v2_00334			GO:0030247	polysaccharide binding
Sh_Salba_v2_00334	GO:0006468	protein phosphorylation	GO:0005524;GO:0030247;GO:0004672;GO:0005509	ATP binding;"polysaccharide binding";"protein kinase activity";"calcium ion binding"
Sh_Salba_v2_00335	GO:0006468	protein phosphorylation	GO:0005524;GO:0005509;GO:0004672	ATP binding;"calcium ion binding";"protein kinase activity"
Sh_Salba_v2_00335			GO:0030247	polysaccharide binding
Sh_Salba_v2_00339	GO:0006468	protein phosphorylation	GO:0005524;GO:0030247;GO:0004672;GO:0005509	ATP binding;"polysaccharide binding";"protein kinase activity";"calcium ion binding"
Sh_Salba_v2_00339			GO:0030247	polysaccharide binding
Sh_Salba_v2_00341	GO:0006468	protein phosphorylation	GO:0005524;GO:0030247;GO:0004672;GO:0005509	ATP binding;"polysaccharide binding";"protein kinase activity";"calcium ion binding"
Sh_Salba_v2_00346	GO:0006468	protein phosphorylation	GO:0005524;GO:0030247;GO:0004672;GO:0005509	ATP binding;"polysaccharide binding";"protein kinase activity";"calcium ion binding"
Sh_Salba_v2_00347	GO:0006468	protein phosphorylation	GO:0005524;GO:0030247;GO:0004672;GO:0005509	ATP binding;"polysaccharide binding";"protein kinase activity";"calcium ion binding"
Sh_Salba_v2_00347			GO:0030247	polysaccharide binding
Sh_Salba_v2_00348	GO:0006468	protein phosphorylation	GO:0005524;GO:0005509;GO:0004672	ATP binding;"calcium ion binding";"protein kinase activity"
Sh_Salba_v2_00348			GO:0030247	polysaccharide binding
Sh_Salba_v2_00349	GO:0006468	protein phosphorylation	GO:0005524;GO:0030247;GO:0004672;GO:0005509	ATP binding;"polysaccharide binding";"protein kinase activity";"calcium ion binding"
Sh_Salba_v2_00351			GO:0030247	polysaccharide binding
Sh_Salba_v2_00352			GO:0030247	polysaccharide binding
Sh_Salba_v2_00355			GO:0030247	polysaccharide binding
Sh_Salba_v2_00356	GO:0006468	protein phosphorylation	GO:0005524;GO:0005509;GO:0004672	ATP binding;"calcium ion binding";"protein kinase activity"
Sh_Salba_v2_00357	GO:0006468	protein phosphorylation	GO:0005524;GO:0030247;GO:0005509;GO:0004672	ATP binding;"polysaccharide binding";"calcium ion binding";"protein kinase activity"
Sh_Salba_v2_00358	GO:0006468	protein phosphorylation	GO:0005524;GO:0030247;GO:0004672;GO:0005509	ATP binding;"polysaccharide binding";"protein kinase activity";"calcium ion binding"
Sh_Salba_v2_00359	GO:0006468	protein phosphorylation	GO:0005524;GO:0030247;GO:0004672;GO:0005509	ATP binding;"polysaccharide binding";"protein kinase activity";"calcium ion binding"
Sh_Salba_v2_00364	GO:0006810	transport	GO:0005215	transporter activity	GO:0016020	membrane
Sh_Salba_v2_00364	GO:0006810	transport	GO:0005215	transporter activity	GO:0016020	membrane
Sh_Salba_v2_00366	GO:0006810	transport	GO:0005215	transporter activity	GO:0016020	membrane
Sh_Salba_v2_00366	GO:0006810	transport	GO:0005215	transporter activity	GO:0016020	membrane
Sh_Salba_v2_00367	GO:0006810	transport	GO:0005215	transporter activity	GO:0016020	membrane
Sh_Salba_v2_00367	GO:0006810	transport	GO:0005215	transporter activity	GO:0016020	membrane
Sh_Salba_v2_00388			GO:0003677;GO:0043565	DNA binding;"sequence-specific DNA binding"
Sh_Salba_v2_00389			GO:0003677;GO:0043565	DNA binding;"sequence-specific DNA binding"
Sh_Salba_v2_00391			GO:0003677;GO:0043565	DNA binding;"sequence-specific DNA binding"
Sh_Salba_v2_00392			GO:0003677;GO:0043565	DNA binding;"sequence-specific DNA binding"
Sh_Salba_v2_00393			GO:0003677;GO:0043565	DNA binding;"sequence-specific DNA binding"
Sh_Salba_v2_00394			GO:0003677;GO:0043565	DNA binding;"sequence-specific DNA binding"
Sh_Salba_v2_00395			GO:0003677;GO:0043565	DNA binding;"sequence-specific DNA binding"
Sh_Salba_v2_00402	GO:0006468	protein phosphorylation	GO:0005524;GO:0004672	ATP binding;"protein kinase activity"
Sh_Salba_v2_00402	GO:0006468	protein phosphorylation	GO:0005524;GO:0004672	ATP binding;"protein kinase activity"
Sh_Salba_v2_00427	GO:0005992	trehalose biosynthetic process	GO:0003824	catalytic activity
Sh_Salba_v2_00438	GO:0006355;GO:0045893;GO:0009737	regulation of transcription, DNA-templated;"positive regulation of transcription, DNA-templated";"response to abscisic acid"	GO:0043565;GO:0003700	sequence-specific DNA binding;"transcription factor activity, sequence-specific DNA binding"	GO:0005634	nucleus
Sh_Salba_v2_00440	GO:0006355;GO:0045893;GO:0009737	regulation of transcription, DNA-templated;"positive regulation of transcription, DNA-templated";"response to abscisic acid"	GO:0043565;GO:0003700	sequence-specific DNA binding;"transcription factor activity, sequence-specific DNA binding"	GO:0005634	nucleus
Sh_Salba_v2_00442					GO:0016021	integral component of membrane
Sh_Salba_v2_00446			GO:0016788	hydrolase activity, acting on ester bonds
Sh_Salba_v2_00450			GO:0016788	hydrolase activity, acting on ester bonds
Sh_Salba_v2_00455			GO:0004857	enzyme inhibitor activity
Sh_Salba_v2_00456			GO:0004857	enzyme inhibitor activity
Sh_Salba_v2_00462	GO:0006355	regulation of transcription, DNA-templated	GO:0003677;GO:0003700	DNA binding;"transcription factor activity, sequence-specific DNA binding"
Sh_Salba_v2_00464	GO:0006810	transport	GO:0005215	transporter activity	GO:0016020	membrane
Sh_Salba_v2_00470	GO:0006810	transport	GO:0005215	transporter activity	GO:0016020	membrane
Sh_Salba_v2_00471	GO:0006810	transport	GO:0005215	transporter activity	GO:0016020	membrane
Sh_Salba_v2_00484			GO:0000166;GO:0003676	nucleotide binding;"nucleic acid binding"
Sh_Salba_v2_00485			GO:0000166;GO:0003676	nucleotide binding;"nucleic acid binding"
Sh_Salba_v2_00489			GO:0000166;GO:0003676	nucleotide binding;"nucleic acid binding"
Sh_Salba_v2_00490			GO:0000166;GO:0003676	nucleotide binding;"nucleic acid binding"
Sh_Salba_v2_00491			GO:0000166;GO:0003676	nucleotide binding;"nucleic acid binding"
Sh_Salba_v2_00505	GO:0006355	regulation of transcription, DNA-templated	GO:0003690	double-stranded DNA binding	GO:0005739	mitochondrion
Sh_Salba_v2_00509	GO:0006355	regulation of transcription, DNA-templated	GO:0003690	double-stranded DNA binding	GO:0005739	mitochondrion
Sh_Salba_v2_00512	GO:0006355	regulation of transcription, DNA-templated	GO:0003690	double-stranded DNA binding	GO:0005739	mitochondrion
Sh_Salba_v2_00513	GO:0006355	regulation of transcription, DNA-templated	GO:0003690	double-stranded DNA binding	GO:0005739	mitochondrion
Sh_Salba_v2_00516	GO:0006355	regulation of transcription, DNA-templated	GO:0003690	double-stranded DNA binding	GO:0005739	mitochondrion
Sh_Salba_v2_00523	GO:0006355	regulation of transcription, DNA-templated	GO:0003690	double-stranded DNA binding	GO:0005739	mitochondrion
Sh_Salba_v2_00525	GO:0006355	regulation of transcription, DNA-templated	GO:0003690	double-stranded DNA binding	GO:0005739	mitochondrion
Sh_Salba_v2_00526	GO:0006355	regulation of transcription, DNA-templated	GO:0003690	double-stranded DNA binding	GO:0005739	mitochondrion
Sh_Salba_v2_00530	GO:0006355	regulation of transcription, DNA-templated	GO:0003690	double-stranded DNA binding	GO:0005739	mitochondrion
Sh_Salba_v2_00531	GO:0006355	regulation of transcription, DNA-templated	GO:0003690	double-stranded DNA binding	GO:0005739	mitochondrion
Sh_Salba_v2_00533	GO:0006355	regulation of transcription, DNA-templated	GO:0003690	double-stranded DNA binding	GO:0005739	mitochondrion
Sh_Salba_v2_00536	GO:0006355	regulation of transcription, DNA-templated	GO:0003690	double-stranded DNA binding	GO:0005739	mitochondrion
Sh_Salba_v2_00537	GO:0006355	regulation of transcription, DNA-templated	GO:0003690	double-stranded DNA binding	GO:0005739	mitochondrion
Sh_Salba_v2_00543	GO:0006355	regulation of transcription, DNA-templated	GO:0003690	double-stranded DNA binding	GO:0005739	mitochondrion
Sh_Salba_v2_00545	GO:0006355	regulation of transcription, DNA-templated	GO:0003690	double-stranded DNA binding	GO:0005739	mitochondrion
Sh_Salba_v2_00548	GO:0006355	regulation of transcription, DNA-templated	GO:0003690	double-stranded DNA binding	GO:0005739	mitochondrion
Sh_Salba_v2_00551	GO:0006355	regulation of transcription, DNA-templated	GO:0003690	double-stranded DNA binding	GO:0005739	mitochondrion
Sh_Salba_v2_00552	GO:0006355	regulation of transcription, DNA-templated	GO:0003690	double-stranded DNA binding	GO:0005739	mitochondrion
Sh_Salba_v2_00556	GO:0006355	regulation of transcription, DNA-templated	GO:0003690	double-stranded DNA binding	GO:0005739	mitochondrion
Sh_Salba_v2_00558			GO:0005215	transporter activity	GO:0016021	integral component of membrane
Sh_Salba_v2_00566			GO:0016787	hydrolase activity
Sh_Salba_v2_00568			GO:0016787	hydrolase activity
Sh_Salba_v2_00582			GO:0005488	binding
Sh_Salba_v2_00582			GO:0005488	binding
Sh_Salba_v2_00584			GO:0005488	binding
Sh_Salba_v2_00584			GO:0005488	binding
Sh_Salba_v2_00586			GO:0005488	binding
Sh_Salba_v2_00586			GO:0005488	binding
Sh_Salba_v2_00588			GO:0005488	binding
Sh_Salba_v2_00591			GO:0005488	binding
Sh_Salba_v2_00591			GO:0005488	binding
Sh_Salba_v2_00592			GO:0005488	binding
Sh_Salba_v2_00593			GO:0005488	binding
Sh_Salba_v2_00593			GO:0005488	binding
Sh_Salba_v2_00596			GO:0005488	binding
Sh_Salba_v2_00609	GO:0008152	metabolic process	GO:0016758	transferase activity, transferring hexosyl groups
Sh_Salba_v2_00610	GO:0008152	metabolic process	GO:0016758	transferase activity, transferring hexosyl groups
Sh_Salba_v2_00616			GO:0043531	ADP binding
Sh_Salba_v2_00618			GO:0043531	ADP binding
Sh_Salba_v2_00620			GO:0043531	ADP binding
Sh_Salba_v2_00627	GO:0006468	protein phosphorylation	GO:0005524;GO:0004672	ATP binding;"protein kinase activity"
Sh_Salba_v2_00631	GO:0006468	protein phosphorylation	GO:0005524;GO:0004672	ATP binding;"protein kinase activity"
Sh_Salba_v2_00633	GO:0008652;GO:0009088;GO:0009097;GO:0055114;GO:0009089;GO:0009086	cellular amino acid biosynthetic process;"threonine biosynthetic process";"isoleucine biosynthetic process";"oxidation-reduction process";"lysine biosynthetic process via diaminopimelate";"methionine biosynthetic process"	GO:0016620;GO:0051287;GO:0046983;GO:0050661;GO:0003942;GO:0004073	oxidoreductase activity, acting on the aldehyde or oxo group of donors, NAD or NADP as acceptor;"NAD binding";"protein dimerization activity";"NADP binding";"N-acetyl-gamma-glutamyl-phosphate reductase activity";"aspartate-semialdehyde dehydrogenase activity"	GO:0005737	cytoplasm
Sh_Salba_v2_00634	GO:0008652;GO:0009088;GO:0009097;GO:0055114;GO:0009089;GO:0009086	cellular amino acid biosynthetic process;"threonine biosynthetic process";"isoleucine biosynthetic process";"oxidation-reduction process";"lysine biosynthetic process via diaminopimelate";"methionine biosynthetic process"	GO:0016620;GO:0051287;GO:0046983;GO:0050661;GO:0003942;GO:0004073	oxidoreductase activity, acting on the aldehyde or oxo group of donors, NAD or NADP as acceptor;"NAD binding";"protein dimerization activity";"NADP binding";"N-acetyl-gamma-glutamyl-phosphate reductase activity";"aspartate-semialdehyde dehydrogenase activity"	GO:0005737	cytoplasm
Sh_Salba_v2_00637	GO:0008652;GO:0055114	cellular amino acid biosynthetic process;"oxidation-reduction process"	GO:0016620;GO:0003942;GO:0051287;GO:0046983	oxidoreductase activity, acting on the aldehyde or oxo group of donors, NAD or NADP as acceptor;"N-acetyl-gamma-glutamyl-phosphate reductase activity";"NAD binding";"protein dimerization activity"	GO:0005737	cytoplasm
Sh_Salba_v2_00639	GO:0006633	fatty acid biosynthetic process	GO:0031177	phosphopantetheine binding
Sh_Salba_v2_00640	GO:0006633	fatty acid biosynthetic process
Sh_Salba_v2_00643	GO:0006633	fatty acid biosynthetic process	GO:0031177	phosphopantetheine binding
Sh_Salba_v2_00645			GO:0016757	transferase activity, transferring glycosyl groups
Sh_Salba_v2_00665	GO:0008152	metabolic process	GO:0016787	hydrolase activity
Sh_Salba_v2_00666	GO:0008152	metabolic process	GO:0016787	hydrolase activity
Sh_Salba_v2_00670	GO:0008152	metabolic process	GO:0016787	hydrolase activity
Sh_Salba_v2_00674			GO:0046872;GO:0005506	metal ion binding;"iron ion binding"
Sh_Salba_v2_00677			GO:0003677	DNA binding
Sh_Salba_v2_00678			GO:0003677	DNA binding
Sh_Salba_v2_00679			GO:0003677	DNA binding
Sh_Salba_v2_00700	GO:0006468	protein phosphorylation	GO:0005524;GO:0005509;GO:0004672	ATP binding;"calcium ion binding";"protein kinase activity"
Sh_Salba_v2_00707	GO:0055114	oxidation-reduction process	GO:0051287	NAD binding
Sh_Salba_v2_00709	GO:0008152;GO:0055114	metabolic process;"oxidation-reduction process"	GO:0016616;GO:0051287	oxidoreductase activity, acting on the CH-OH group of donors, NAD or NADP as acceptor;"NAD binding"
Sh_Salba_v2_00710	GO:0008152;GO:0055114	metabolic process;"oxidation-reduction process"	GO:0016616;GO:0051287	oxidoreductase activity, acting on the CH-OH group of donors, NAD or NADP as acceptor;"NAD binding"
Sh_Salba_v2_00710	GO:0055114	oxidation-reduction process	GO:0051287	NAD binding
Sh_Salba_v2_00711	GO:0008152;GO:0055114	metabolic process;"oxidation-reduction process"	GO:0016616;GO:0051287	oxidoreductase activity, acting on the CH-OH group of donors, NAD or NADP as acceptor;"NAD binding"
Sh_Salba_v2_00711	GO:0055114	oxidation-reduction process	GO:0051287	NAD binding
Sh_Salba_v2_00712	GO:0008152;GO:0055114	metabolic process;"oxidation-reduction process"	GO:0016616;GO:0051287	oxidoreductase activity, acting on the CH-OH group of donors, NAD or NADP as acceptor;"NAD binding"
Sh_Salba_v2_00715			GO:0008168	methyltransferase activity
Sh_Salba_v2_00715			GO:0003677;GO:0046982	DNA binding;"protein heterodimerization activity"	GO:0000786	nucleosome
Sh_Salba_v2_00716			GO:0003677;GO:0046982	DNA binding;"protein heterodimerization activity"	GO:0000786	nucleosome
Sh_Salba_v2_00719			GO:0008168	methyltransferase activity
Sh_Salba_v2_00723	GO:0006412	translation	GO:0003735	structural constituent of ribosome	GO:0005840;GO:0005622	ribosome;"intracellular"
Sh_Salba_v2_00726	GO:0006412	translation	GO:0003735	structural constituent of ribosome	GO:0005840;GO:0005622	ribosome;"intracellular"
Sh_Salba_v2_00729	GO:0006629	lipid metabolic process	GO:0016627	oxidoreductase activity, acting on the CH-CH group of donors	GO:0016021;GO:0005737	integral component of membrane;"cytoplasm"
Sh_Salba_v2_00732	GO:0006744	ubiquinone biosynthetic process
Sh_Salba_v2_00734	GO:0006744	ubiquinone biosynthetic process
Sh_Salba_v2_00741	GO:0007017	microtubule-based process	GO:0005525;GO:0005200;GO:0003924	GTP binding;"structural constituent of cytoskeleton";"GTPase activity"	GO:0005874	microtubule
Sh_Salba_v2_00741	GO:0007017	microtubule-based process	GO:0005525;GO:0005200;GO:0003924	GTP binding;"structural constituent of cytoskeleton";"GTPase activity"	GO:0005874	microtubule
Sh_Salba_v2_00742	GO:0007017	microtubule-based process	GO:0005525;GO:0005200;GO:0003924	GTP binding;"structural constituent of cytoskeleton";"GTPase activity"	GO:0005874	microtubule
Sh_Salba_v2_00744	GO:0007017	microtubule-based process	GO:0005525;GO:0005200;GO:0003924	GTP binding;"structural constituent of cytoskeleton";"GTPase activity"	GO:0005874	microtubule
Sh_Salba_v2_00749	GO:0070588	calcium ion transmembrane transport	GO:0046872;GO:0005524;GO:0000166;GO:0005388;GO:0005516	metal ion binding;"ATP binding";"nucleotide binding";"calcium-transporting ATPase activity";"calmodulin binding"	GO:0016020;GO:0016021	membrane;"integral component of membrane"
Sh_Salba_v2_00751	GO:0070588	calcium ion transmembrane transport	GO:0046872;GO:0005524;GO:0005388;GO:0000166;GO:0005516	metal ion binding;"ATP binding";"calcium-transporting ATPase activity";"nucleotide binding";"calmodulin binding"	GO:0016020;GO:0016021	membrane;"integral component of membrane"
Sh_Salba_v2_00754					GO:0016021	integral component of membrane
Sh_Salba_v2_00759					GO:0016021	integral component of membrane
Sh_Salba_v2_00761					GO:0016021	integral component of membrane
Sh_Salba_v2_00762					GO:0016021	integral component of membrane
Sh_Salba_v2_00763					GO:0016021	integral component of membrane
Sh_Salba_v2_00763					GO:0016021	integral component of membrane
Sh_Salba_v2_00765					GO:0016021	integral component of membrane
Sh_Salba_v2_00767					GO:0016021	integral component of membrane
Sh_Salba_v2_00787	GO:0006468	protein phosphorylation	GO:0005524;GO:0004672	ATP binding;"protein kinase activity"
Sh_Salba_v2_00787	GO:0006468	protein phosphorylation	GO:0005524;GO:0004672	ATP binding;"protein kinase activity"
Sh_Salba_v2_00788	GO:0007165;GO:0006468	signal transduction;"protein phosphorylation"	GO:0005524;GO:0004672	ATP binding;"protein kinase activity"
Sh_Salba_v2_00793	GO:0007165;GO:0006468	signal transduction;"protein phosphorylation"	GO:0005524;GO:0004672	ATP binding;"protein kinase activity"
Sh_Salba_v2_00794	GO:0007165	signal transduction
Sh_Salba_v2_00794	GO:0006468	protein phosphorylation	GO:0005524;GO:0004672	ATP binding;"protein kinase activity"
Sh_Salba_v2_00796	GO:0006468	protein phosphorylation	GO:0005524;GO:0004672	ATP binding;"protein kinase activity"
Sh_Salba_v2_00819	GO:0007165;GO:0006468	signal transduction;"protein phosphorylation"	GO:0005524;GO:0004672	ATP binding;"protein kinase activity"
Sh_Salba_v2_00819	GO:0006468	protein phosphorylation	GO:0005524;GO:0004672	ATP binding;"protein kinase activity"
Sh_Salba_v2_00821	GO:0007165;GO:0006468	signal transduction;"protein phosphorylation"	GO:0005524;GO:0004672	ATP binding;"protein kinase activity"
Sh_Salba_v2_00821	GO:0006468	protein phosphorylation	GO:0005524;GO:0004672	ATP binding;"protein kinase activity"
Sh_Salba_v2_00823	GO:0007165	signal transduction
Sh_Salba_v2_00823	GO:0006468	protein phosphorylation	GO:0005524;GO:0004672	ATP binding;"protein kinase activity"
Sh_Salba_v2_00823	GO:0006468	protein phosphorylation	GO:0005524;GO:0004672	ATP binding;"protein kinase activity"
Sh_Salba_v2_00824	GO:0006470	protein dephosphorylation	GO:0003824;GO:0004722	catalytic activity;"protein serine/threonine phosphatase activity"
Sh_Salba_v2_00832	GO:0006468	protein phosphorylation	GO:0005524;GO:0004672	ATP binding;"protein kinase activity"
Sh_Salba_v2_00832	GO:0006952;GO:0009607	defense response;"response to biotic stimulus"
Sh_Salba_v2_00833	GO:0055114	oxidation-reduction process	GO:0016491	oxidoreductase activity
Sh_Salba_v2_00834	GO:0055114	oxidation-reduction process	GO:0016491	oxidoreductase activity
Sh_Salba_v2_00835	GO:0055114	oxidation-reduction process	GO:0016491	oxidoreductase activity
Sh_Salba_v2_00839			GO:0046983	protein dimerization activity
Sh_Salba_v2_00840	GO:0006508	proteolysis	GO:0008236	serine-type peptidase activity	GO:0016020	membrane
Sh_Salba_v2_00857	GO:0006351	transcription, DNA-templated	GO:0008270;GO:0003676	zinc ion binding;"nucleic acid binding"
Sh_Salba_v2_00863	GO:0055114	oxidation-reduction process	GO:0004097	catechol oxidase activity
Sh_Salba_v2_00865	GO:0055114	oxidation-reduction process	GO:0004097	catechol oxidase activity
Sh_Salba_v2_00869	GO:0006355	regulation of transcription, DNA-templated	GO:0003677;GO:0043565;GO:0003700	DNA binding;"sequence-specific DNA binding";"transcription factor activity, sequence-specific DNA binding"
Sh_Salba_v2_00870	GO:0006355	regulation of transcription, DNA-templated	GO:0003677;GO:0043565;GO:0003700	DNA binding;"sequence-specific DNA binding";"transcription factor activity, sequence-specific DNA binding"
Sh_Salba_v2_00871	GO:0006355	regulation of transcription, DNA-templated	GO:0003677;GO:0043565;GO:0003700	DNA binding;"sequence-specific DNA binding";"transcription factor activity, sequence-specific DNA binding"
Sh_Salba_v2_00872	GO:0006355	regulation of transcription, DNA-templated	GO:0003677;GO:0043565;GO:0003700	DNA binding;"sequence-specific DNA binding";"transcription factor activity, sequence-specific DNA binding"
Sh_Salba_v2_00873	GO:0006355	regulation of transcription, DNA-templated	GO:0003677;GO:0043565;GO:0003700	DNA binding;"sequence-specific DNA binding";"transcription factor activity, sequence-specific DNA binding"
Sh_Salba_v2_00879	GO:0006413	translational initiation	GO:0003743	translation initiation factor activity
Sh_Salba_v2_00881	GO:0006886;GO:0048193;GO:0048280	intracellular protein transport;"Golgi vesicle transport";"vesicle fusion with Golgi apparatus"	GO:0008565	protein transporter activity	GO:0016020;GO:0005737;GO:0000139	membrane;"cytoplasm";"Golgi membrane"
Sh_Salba_v2_00881	GO:0048193	Golgi vesicle transport	GO:0005488	binding
Sh_Salba_v2_00884	GO:0006886;GO:0048193;GO:0048280	intracellular protein transport;"Golgi vesicle transport";"vesicle fusion with Golgi apparatus"	GO:0008565	protein transporter activity	GO:0016020;GO:0005737;GO:0000139	membrane;"cytoplasm";"Golgi membrane"
Sh_Salba_v2_00884	GO:0048193	Golgi vesicle transport	GO:0005488	binding
Sh_Salba_v2_00885	GO:0006886;GO:0048193;GO:0048280	intracellular protein transport;"Golgi vesicle transport";"vesicle fusion with Golgi apparatus"	GO:0008565	protein transporter activity	GO:0016020;GO:0005737;GO:0000139	membrane;"cytoplasm";"Golgi membrane"
Sh_Salba_v2_00885	GO:0048193	Golgi vesicle transport	GO:0005488	binding
Sh_Salba_v2_00892			GO:0045735;GO:0030145	nutrient reservoir activity;"manganese ion binding"
Sh_Salba_v2_00893			GO:0045735;GO:0030145	nutrient reservoir activity;"manganese ion binding"
Sh_Salba_v2_00894			GO:0045735;GO:0030145	nutrient reservoir activity;"manganese ion binding"
Sh_Salba_v2_00911	GO:0042254	ribosome biogenesis
Sh_Salba_v2_00912	GO:0042254	ribosome biogenesis
Sh_Salba_v2_00913	GO:0042254	ribosome biogenesis
Sh_Salba_v2_00914	GO:0006468	protein phosphorylation	GO:0005524;GO:0004672	ATP binding;"protein kinase activity"
Sh_Salba_v2_00917	GO:0006487	protein N-linked glycosylation	GO:0003830	beta-1,4-mannosylglycoprotein 4-beta-N-acetylglucosaminyltransferase activity	GO:0016020	membrane
Sh_Salba_v2_00918	GO:0006487	protein N-linked glycosylation	GO:0003830	beta-1,4-mannosylglycoprotein 4-beta-N-acetylglucosaminyltransferase activity	GO:0016020	membrane
Sh_Salba_v2_00919	GO:0006508	proteolysis	GO:0004185	serine-type carboxypeptidase activity
Sh_Salba_v2_00920	GO:0006508	proteolysis	GO:0004185	serine-type carboxypeptidase activity
Sh_Salba_v2_00920	GO:0006508	proteolysis	GO:0004185	serine-type carboxypeptidase activity
Sh_Salba_v2_00922	GO:0006508	proteolysis	GO:0004185	serine-type carboxypeptidase activity
Sh_Salba_v2_00951			GO:0009055	electron carrier activity
Sh_Salba_v2_00953			GO:0009055	electron carrier activity
Sh_Salba_v2_00961	GO:0055114	oxidation-reduction process	GO:0016491	oxidoreductase activity
Sh_Salba_v2_00964	GO:0006810	transport	GO:0005215	transporter activity	GO:0016021	integral component of membrane
Sh_Salba_v2_00972	GO:0015743	malate transport
Sh_Salba_v2_00981	GO:0006468	protein phosphorylation	GO:0005524;GO:0004672	ATP binding;"protein kinase activity"
Sh_Salba_v2_00985	GO:0006468	protein phosphorylation	GO:0005524;GO:0004672	ATP binding;"protein kinase activity"
Sh_Salba_v2_00998	GO:0015031	protein transport			GO:0016020	membrane
Sh_Salba_v2_00998	GO:0015031	protein transport			GO:0016020	membrane
Sh_Salba_v2_01000	GO:0015031	protein transport			GO:0016020	membrane
Sh_Salba_v2_01002	GO:0015031	protein transport			GO:0016020	membrane
Sh_Salba_v2_01005			GO:0003677	DNA binding
Sh_Salba_v2_01008			GO:0003677	DNA binding
Sh_Salba_v2_01022	GO:0050826	response to freezing
Sh_Salba_v2_01023	GO:0050826	response to freezing
Sh_Salba_v2_01023	GO:0050826	response to freezing
Sh_Salba_v2_01024	GO:0055114	oxidation-reduction process	GO:0016705;GO:0020037;GO:0005506	oxidoreductase activity, acting on paired donors, with incorporation or reduction of molecular oxygen;"heme binding";"iron ion binding"
Sh_Salba_v2_01063					GO:0016020	membrane
Sh_Salba_v2_01065					GO:0016020	membrane
Sh_Salba_v2_01065					GO:0016020	membrane
Sh_Salba_v2_01070					GO:0016020	membrane
Sh_Salba_v2_01070					GO:0016020	membrane
Sh_Salba_v2_01072					GO:0016020	membrane
Sh_Salba_v2_01086	GO:0006633	fatty acid biosynthetic process
Sh_Salba_v2_01087	GO:0006633	fatty acid biosynthetic process
Sh_Salba_v2_01092			GO:0000166;GO:0003676	nucleotide binding;"nucleic acid binding"
Sh_Salba_v2_01094			GO:0000166;GO:0003676	nucleotide binding;"nucleic acid binding"
Sh_Salba_v2_01095			GO:0000166;GO:0003676	nucleotide binding;"nucleic acid binding"
Sh_Salba_v2_01099			GO:0000166;GO:0003676	nucleotide binding;"nucleic acid binding"
Sh_Salba_v2_01101			GO:0000166;GO:0003676	nucleotide binding;"nucleic acid binding"
Sh_Salba_v2_01111	GO:0055114	oxidation-reduction process	GO:0016614;GO:0050660;GO:0016491	oxidoreductase activity, acting on CH-OH group of donors;"flavin adenine dinucleotide binding";"oxidoreductase activity"
Sh_Salba_v2_01113	GO:0006468	protein phosphorylation	GO:0005524;GO:0004672	ATP binding;"protein kinase activity"
Sh_Salba_v2_01114			GO:0008270	zinc ion binding
Sh_Salba_v2_01119	GO:0006412	translation	GO:0003735	structural constituent of ribosome	GO:0005840;GO:0005622	ribosome;"intracellular"
Sh_Salba_v2_01119	GO:0006412	translation	GO:0003735	structural constituent of ribosome	GO:0005840;GO:0005622	ribosome;"intracellular"
Sh_Salba_v2_01134	GO:0006355	regulation of transcription, DNA-templated
Sh_Salba_v2_01134	GO:0006355	regulation of transcription, DNA-templated
Sh_Salba_v2_01135	GO:0006355	regulation of transcription, DNA-templated
Sh_Salba_v2_01135	GO:0006355	regulation of transcription, DNA-templated
Sh_Salba_v2_01149	GO:0006412	translation	GO:0003735	structural constituent of ribosome	GO:0005840;GO:0005622	ribosome;"intracellular"
Sh_Salba_v2_01149			GO:0003677	DNA binding
Sh_Salba_v2_01150	GO:0006412	translation	GO:0003723;GO:0003735	RNA binding;"structural constituent of ribosome"	GO:0005840;GO:0005622	ribosome;"intracellular"
Sh_Salba_v2_01151	GO:0006412	translation	GO:0003723;GO:0003735	RNA binding;"structural constituent of ribosome"	GO:0005840;GO:0005622	ribosome;"intracellular"
Sh_Salba_v2_01156	GO:0006412	translation	GO:0003723;GO:0003735	RNA binding;"structural constituent of ribosome"	GO:0005840;GO:0005622	ribosome;"intracellular"
Sh_Salba_v2_01158	GO:0006412	translation	GO:0003723;GO:0003735	RNA binding;"structural constituent of ribosome"	GO:0005840;GO:0005622	ribosome;"intracellular"
Sh_Salba_v2_01164	GO:0008152	metabolic process	GO:0016787	hydrolase activity
Sh_Salba_v2_01166	GO:0055085	transmembrane transport	GO:0022857;GO:0022891	transmembrane transporter activity;"substrate-specific transmembrane transporter activity"	GO:0016020;GO:0016021	membrane;"integral component of membrane"
Sh_Salba_v2_01172			GO:0003723	RNA binding
Sh_Salba_v2_01173			GO:0003723	RNA binding
Sh_Salba_v2_01174			GO:0003723	RNA binding
Sh_Salba_v2_01175			GO:0003723	RNA binding
Sh_Salba_v2_01175			GO:0003723	RNA binding
Sh_Salba_v2_01176			GO:0003723	RNA binding
Sh_Salba_v2_01191	GO:0055085	transmembrane transport			GO:0016020	membrane
Sh_Salba_v2_01213	GO:0016226;GO:0055114	iron-sulfur cluster assembly;"oxidation-reduction process"	GO:0004322;GO:0008199	ferroxidase activity;"ferric iron binding"	GO:0005739	mitochondrion
Sh_Salba_v2_01221	GO:0006355	regulation of transcription, DNA-templated			GO:0005634	nucleus
Sh_Salba_v2_01223	GO:0006355	regulation of transcription, DNA-templated			GO:0005634	nucleus
Sh_Salba_v2_01291					GO:0016020	membrane
Sh_Salba_v2_01291					GO:0016020	membrane
Sh_Salba_v2_01292					GO:0016020	membrane
Sh_Salba_v2_01292					GO:0016020	membrane
Sh_Salba_v2_01293					GO:0016020	membrane
Sh_Salba_v2_01293					GO:0016020	membrane
Sh_Salba_v2_01293					GO:0016020	membrane
Sh_Salba_v2_01295					GO:0016020	membrane
Sh_Salba_v2_01295					GO:0016020	membrane
Sh_Salba_v2_01297					GO:0016020	membrane
Sh_Salba_v2_01297					GO:0016020	membrane
Sh_Salba_v2_01299					GO:0016020	membrane
Sh_Salba_v2_01299					GO:0016020	membrane
Sh_Salba_v2_01303	GO:0008152;GO:0006520	metabolic process;"cellular amino acid metabolic process"	GO:0016787;GO:0004046	hydrolase activity;"aminoacylase activity"	GO:0005737	cytoplasm
Sh_Salba_v2_01309			GO:0003723;GO:0003676	RNA binding;"nucleic acid binding"
Sh_Salba_v2_01318			GO:0046872;GO:0008270	metal ion binding;"zinc ion binding"
Sh_Salba_v2_01324	GO:0006468	protein phosphorylation	GO:0005524;GO:0004672;GO:0004707	ATP binding;"protein kinase activity";"MAP kinase activity"
Sh_Salba_v2_01326	GO:0006468	protein phosphorylation	GO:0005524;GO:0004672;GO:0004707	ATP binding;"protein kinase activity";"MAP kinase activity"
Sh_Salba_v2_01327	GO:0006468	protein phosphorylation	GO:0005524;GO:0004672;GO:0004707	ATP binding;"protein kinase activity";"MAP kinase activity"
Sh_Salba_v2_01330			GO:0000166;GO:0003676	nucleotide binding;"nucleic acid binding"
Sh_Salba_v2_01332			GO:0000166;GO:0003676	nucleotide binding;"nucleic acid binding"
Sh_Salba_v2_01339	GO:0006508	proteolysis	GO:0008236	serine-type peptidase activity
Sh_Salba_v2_01341	GO:0006810	transport	GO:0005215	transporter activity	GO:0016020	membrane
Sh_Salba_v2_01345	GO:0055085;GO:0030001	transmembrane transport;"metal ion transport"	GO:0046873	metal ion transmembrane transporter activity	GO:0016020	membrane
Sh_Salba_v2_01347	GO:0055085;GO:0030001	transmembrane transport;"metal ion transport"	GO:0046873	metal ion transmembrane transporter activity	GO:0016020	membrane
Sh_Salba_v2_01349	GO:0055085;GO:0030001	transmembrane transport;"metal ion transport"	GO:0046873	metal ion transmembrane transporter activity	GO:0016020	membrane
Sh_Salba_v2_01350	GO:0006412	translation	GO:0003735	structural constituent of ribosome	GO:0005840;GO:0005622	ribosome;"intracellular"
Sh_Salba_v2_01351	GO:0006412	translation	GO:0003735	structural constituent of ribosome	GO:0005840;GO:0005622	ribosome;"intracellular"
Sh_Salba_v2_01356	GO:0006470;GO:0016311	protein dephosphorylation;"dephosphorylation"	GO:0008138;GO:0016773;GO:0004725;GO:0016791	protein tyrosine/serine/threonine phosphatase activity;"phosphotransferase activity, alcohol group as acceptor";"protein tyrosine phosphatase activity";"phosphatase activity"
Sh_Salba_v2_01362	GO:0006470;GO:0016311	protein dephosphorylation;"dephosphorylation"	GO:0008138;GO:0016773;GO:0004725;GO:0016791	protein tyrosine/serine/threonine phosphatase activity;"phosphotransferase activity, alcohol group as acceptor";"protein tyrosine phosphatase activity";"phosphatase activity"
Sh_Salba_v2_01370	GO:0006457;GO:0000413	protein folding;"protein peptidyl-prolyl isomerization"	GO:0003755	peptidyl-prolyl cis-trans isomerase activity
Sh_Salba_v2_01372	GO:0006457;GO:0000413	protein folding;"protein peptidyl-prolyl isomerization"	GO:0003755	peptidyl-prolyl cis-trans isomerase activity
Sh_Salba_v2_01373					GO:0016021	integral component of membrane
Sh_Salba_v2_01379			GO:0005509	calcium ion binding
Sh_Salba_v2_01385			GO:0008270	zinc ion binding
Sh_Salba_v2_01386			GO:0008270	zinc ion binding
Sh_Salba_v2_01390	GO:0006412	translation	GO:0003735	structural constituent of ribosome	GO:0005840;GO:0005622	ribosome;"intracellular"
Sh_Salba_v2_01393	GO:0006412	translation	GO:0003735	structural constituent of ribosome	GO:0005840;GO:0005622	ribosome;"intracellular"
Sh_Salba_v2_01393	GO:0006412	translation	GO:0003735	structural constituent of ribosome	GO:0005840;GO:0005622	ribosome;"intracellular"
Sh_Salba_v2_01394	GO:0006412	translation	GO:0003735	structural constituent of ribosome	GO:0005840;GO:0005622	ribosome;"intracellular"
Sh_Salba_v2_01394	GO:0006412	translation	GO:0003735	structural constituent of ribosome	GO:0005840;GO:0005622	ribosome;"intracellular"
Sh_Salba_v2_01398	GO:0006412	translation	GO:0003735	structural constituent of ribosome	GO:0005840;GO:0005622	ribosome;"intracellular"
Sh_Salba_v2_01398	GO:0006412	translation	GO:0003735	structural constituent of ribosome	GO:0005840;GO:0005622	ribosome;"intracellular"
Sh_Salba_v2_01399	GO:0006412	translation	GO:0003735	structural constituent of ribosome	GO:0005840;GO:0005622	ribosome;"intracellular"
Sh_Salba_v2_01399	GO:0006412	translation	GO:0003735	structural constituent of ribosome	GO:0005840;GO:0005622	ribosome;"intracellular"
Sh_Salba_v2_01404	GO:0045292;GO:0051028	mRNA cis splicing, via spliceosome;"mRNA transport"	GO:0000339;GO:0005488	RNA cap binding;"binding"	GO:0005846	nuclear cap binding complex
Sh_Salba_v2_01404	GO:0016070;GO:0045292;GO:0051028	RNA metabolic process;"mRNA cis splicing, via spliceosome";"mRNA transport"	GO:0003723;GO:0000339;GO:0005488	RNA binding;"RNA cap binding";"binding"	GO:0005846	nuclear cap binding complex
Sh_Salba_v2_01405	GO:0045292;GO:0051028	mRNA cis splicing, via spliceosome;"mRNA transport"	GO:0003723;GO:0000339;GO:0005488	RNA binding;"RNA cap binding";"binding"	GO:0005846	nuclear cap binding complex
Sh_Salba_v2_01406	GO:0045292;GO:0051028	mRNA cis splicing, via spliceosome;"mRNA transport"	GO:0003723;GO:0000339;GO:0005488	RNA binding;"RNA cap binding";"binding"	GO:0005846	nuclear cap binding complex
Sh_Salba_v2_01406	GO:0016070;GO:0045292;GO:0051028	RNA metabolic process;"mRNA cis splicing, via spliceosome";"mRNA transport"	GO:0000339;GO:0005488	RNA cap binding;"binding"	GO:0005846	nuclear cap binding complex
Sh_Salba_v2_01421			GO:0005544;GO:0005509	calcium-dependent phospholipid binding;"calcium ion binding"
Sh_Salba_v2_01421			GO:0005544;GO:0005509	calcium-dependent phospholipid binding;"calcium ion binding"
Sh_Salba_v2_01423			GO:0005544;GO:0005509	calcium-dependent phospholipid binding;"calcium ion binding"
Sh_Salba_v2_01428			GO:0005544;GO:0005509	calcium-dependent phospholipid binding;"calcium ion binding"
Sh_Salba_v2_01428	GO:0016310;GO:0000160;GO:0007165	phosphorylation;"phosphorelay signal transduction system";"signal transduction"	GO:0000155;GO:0016772	phosphorelay sensor kinase activity;"transferase activity, transferring phosphorus-containing groups"
Sh_Salba_v2_01428			GO:0005544;GO:0005509	calcium-dependent phospholipid binding;"calcium ion binding"
Sh_Salba_v2_01428			GO:0005544;GO:0005509	calcium-dependent phospholipid binding;"calcium ion binding"
Sh_Salba_v2_01429			GO:0005544;GO:0005509	calcium-dependent phospholipid binding;"calcium ion binding"
Sh_Salba_v2_01429			GO:0005544;GO:0005509	calcium-dependent phospholipid binding;"calcium ion binding"
Sh_Salba_v2_01429			GO:0005544;GO:0005509	calcium-dependent phospholipid binding;"calcium ion binding"
Sh_Salba_v2_01429			GO:0005544;GO:0005509	calcium-dependent phospholipid binding;"calcium ion binding"
Sh_Salba_v2_01430			GO:0005544;GO:0005509	calcium-dependent phospholipid binding;"calcium ion binding"
Sh_Salba_v2_01430			GO:0005544;GO:0005509	calcium-dependent phospholipid binding;"calcium ion binding"
Sh_Salba_v2_01430			GO:0005544;GO:0005509	calcium-dependent phospholipid binding;"calcium ion binding"
Sh_Salba_v2_01431			GO:0005544;GO:0005509	calcium-dependent phospholipid binding;"calcium ion binding"
Sh_Salba_v2_01431			GO:0005544;GO:0005509	calcium-dependent phospholipid binding;"calcium ion binding"
Sh_Salba_v2_01431			GO:0005544;GO:0005509	calcium-dependent phospholipid binding;"calcium ion binding"
Sh_Salba_v2_01432			GO:0005544;GO:0005509	calcium-dependent phospholipid binding;"calcium ion binding"
Sh_Salba_v2_01447	GO:0005975	carbohydrate metabolic process	GO:0016857	racemase and epimerase activity, acting on carbohydrates and derivatives
Sh_Salba_v2_01461			GO:0008270	zinc ion binding
Sh_Salba_v2_01462			GO:0008270	zinc ion binding
Sh_Salba_v2_01465			GO:0008270	zinc ion binding
Sh_Salba_v2_01467			GO:0008270	zinc ion binding
Sh_Salba_v2_01468			GO:0008270	zinc ion binding
Sh_Salba_v2_01476			GO:0008270	zinc ion binding
Sh_Salba_v2_01486	GO:0006468	protein phosphorylation	GO:0005524;GO:0004672	ATP binding;"protein kinase activity"
Sh_Salba_v2_01487	GO:0006468	protein phosphorylation	GO:0005524;GO:0004672	ATP binding;"protein kinase activity"
Sh_Salba_v2_01490	GO:0006468	protein phosphorylation	GO:0005524;GO:0004672	ATP binding;"protein kinase activity"
Sh_Salba_v2_01491	GO:0006468	protein phosphorylation	GO:0005524;GO:0004672	ATP binding;"protein kinase activity"
Sh_Salba_v2_01492			GO:0005524	ATP binding
Sh_Salba_v2_01498	GO:0006355	regulation of transcription, DNA-templated	GO:0003677;GO:0003700;GO:0046983	DNA binding;"transcription factor activity, sequence-specific DNA binding";"protein dimerization activity"	GO:0005634	nucleus
Sh_Salba_v2_01501	GO:0006355	regulation of transcription, DNA-templated	GO:0003677;GO:0003700;GO:0046983	DNA binding;"transcription factor activity, sequence-specific DNA binding";"protein dimerization activity"	GO:0005634	nucleus
Sh_Salba_v2_01502	GO:0006355	regulation of transcription, DNA-templated	GO:0003677;GO:0003700;GO:0046983	DNA binding;"transcription factor activity, sequence-specific DNA binding";"protein dimerization activity"	GO:0005634	nucleus
Sh_Salba_v2_01503	GO:0006355	regulation of transcription, DNA-templated	GO:0003677;GO:0003700;GO:0046983	DNA binding;"transcription factor activity, sequence-specific DNA binding";"protein dimerization activity"	GO:0005634	nucleus
Sh_Salba_v2_01505	GO:0006355	regulation of transcription, DNA-templated	GO:0003677;GO:0003700;GO:0046983	DNA binding;"transcription factor activity, sequence-specific DNA binding";"protein dimerization activity"	GO:0005634	nucleus
Sh_Salba_v2_01507	GO:0006355	regulation of transcription, DNA-templated	GO:0003677;GO:0003700;GO:0046983	DNA binding;"transcription factor activity, sequence-specific DNA binding";"protein dimerization activity"	GO:0005634	nucleus
Sh_Salba_v2_01511	GO:0006355	regulation of transcription, DNA-templated	GO:0043565;GO:0003700	sequence-specific DNA binding;"transcription factor activity, sequence-specific DNA binding"
Sh_Salba_v2_01518	GO:0006355	regulation of transcription, DNA-templated	GO:0043565;GO:0003700	sequence-specific DNA binding;"transcription factor activity, sequence-specific DNA binding"
Sh_Salba_v2_01523	GO:0016571;GO:0034968	histone methylation;"histone lysine methylation"	GO:0042393;GO:0008270;GO:0018024	histone binding;"zinc ion binding";"histone-lysine N-methyltransferase activity"	GO:0005634	nucleus
Sh_Salba_v2_01524	GO:0016571;GO:0034968	histone methylation;"histone lysine methylation"	GO:0042393;GO:0008270;GO:0018024	histone binding;"zinc ion binding";"histone-lysine N-methyltransferase activity"	GO:0005634	nucleus
Sh_Salba_v2_01527	GO:0016571;GO:0034968	histone methylation;"histone lysine methylation"	GO:0042393;GO:0008270;GO:0018024	histone binding;"zinc ion binding";"histone-lysine N-methyltransferase activity"	GO:0005634	nucleus
Sh_Salba_v2_01529			GO:0042393	histone binding
Sh_Salba_v2_01555	GO:0006952;GO:0009607	defense response;"response to biotic stimulus"
Sh_Salba_v2_01561	GO:0006468	protein phosphorylation	GO:0005524;GO:0004672	ATP binding;"protein kinase activity"
Sh_Salba_v2_01564	GO:0006468	protein phosphorylation	GO:0005524;GO:0004672	ATP binding;"protein kinase activity"
Sh_Salba_v2_01568	GO:0010338;GO:0006351	leaf formation;"transcription, DNA-templated"	GO:0003677	DNA binding	GO:0005634	nucleus
Sh_Salba_v2_01570	GO:0010338;GO:0006351	leaf formation;"transcription, DNA-templated"	GO:0003677	DNA binding	GO:0005634	nucleus
Sh_Salba_v2_01571	GO:0010338;GO:0006351	leaf formation;"transcription, DNA-templated"	GO:0003677	DNA binding	GO:0005634	nucleus
Sh_Salba_v2_01582	GO:0055114	oxidation-reduction process	GO:0016705;GO:0005506;GO:0031418;GO:0016491	oxidoreductase activity, acting on paired donors, with incorporation or reduction of molecular oxygen;"iron ion binding";"L-ascorbic acid binding";"oxidoreductase activity"
Sh_Salba_v2_01587	GO:0055114	oxidation-reduction process	GO:0016705;GO:0005506;GO:0031418	oxidoreductase activity, acting on paired donors, with incorporation or reduction of molecular oxygen;"iron ion binding";"L-ascorbic acid binding"
Sh_Salba_v2_01589	GO:0055114	oxidation-reduction process	GO:0016705;GO:0005506;GO:0031418;GO:0016491	oxidoreductase activity, acting on paired donors, with incorporation or reduction of molecular oxygen;"iron ion binding";"L-ascorbic acid binding";"oxidoreductase activity"
Sh_Salba_v2_01601			GO:0019904	protein domain specific binding
Sh_Salba_v2_01602			GO:0019904	protein domain specific binding
Sh_Salba_v2_01608			GO:0019904	protein domain specific binding
Sh_Salba_v2_01608	GO:0070966;GO:0070481;GO:0071025	nuclear-transcribed mRNA catabolic process, no-go decay;"nuclear-transcribed mRNA catabolic process, non-stop decay";"RNA surveillance"
Sh_Salba_v2_01610	GO:0070966;GO:0070481;GO:0071025	nuclear-transcribed mRNA catabolic process, no-go decay;"nuclear-transcribed mRNA catabolic process, non-stop decay";"RNA surveillance"
Sh_Salba_v2_01612			GO:0019904	protein domain specific binding
Sh_Salba_v2_01613			GO:0019904	protein domain specific binding
Sh_Salba_v2_01618			GO:0019904	protein domain specific binding
Sh_Salba_v2_01618			GO:0019904	protein domain specific binding
Sh_Salba_v2_01619			GO:0019904	protein domain specific binding
Sh_Salba_v2_01620			GO:0019904	protein domain specific binding
Sh_Salba_v2_01621			GO:0019904	protein domain specific binding
Sh_Salba_v2_01636	GO:0006886	intracellular protein transport	GO:0005525	GTP binding	GO:0005622	intracellular
Sh_Salba_v2_01638	GO:0006886	intracellular protein transport	GO:0005525	GTP binding	GO:0005622	intracellular
Sh_Salba_v2_01639			GO:0005525	GTP binding
Sh_Salba_v2_01639	GO:0006886;GO:0007264	intracellular protein transport;"small GTPase mediated signal transduction"	GO:0005525	GTP binding	GO:0005622	intracellular
Sh_Salba_v2_01645			GO:0005525	GTP binding
Sh_Salba_v2_01645	GO:0006886	intracellular protein transport	GO:0005525	GTP binding	GO:0005622	intracellular
Sh_Salba_v2_01645	GO:0006886	intracellular protein transport	GO:0005525	GTP binding	GO:0005622	intracellular
Sh_Salba_v2_01647			GO:0005525	GTP binding
Sh_Salba_v2_01647	GO:0006886	intracellular protein transport	GO:0005525	GTP binding	GO:0005622	intracellular
Sh_Salba_v2_01670	GO:0042254	ribosome biogenesis			GO:0005730	nucleolus
Sh_Salba_v2_01673	GO:0042254	ribosome biogenesis			GO:0005730	nucleolus
Sh_Salba_v2_01675	GO:0042254	ribosome biogenesis			GO:0005730	nucleolus
Sh_Salba_v2_01676	GO:0042254	ribosome biogenesis			GO:0005730	nucleolus
Sh_Salba_v2_01677	GO:0042254	ribosome biogenesis			GO:0005730	nucleolus
Sh_Salba_v2_01678	GO:0042254	ribosome biogenesis			GO:0005730	nucleolus
Sh_Salba_v2_01685	GO:0055114	oxidation-reduction process	GO:0016209;GO:0016491	antioxidant activity;"oxidoreductase activity"
Sh_Salba_v2_01685	GO:0055114	oxidation-reduction process	GO:0051287	NAD binding
Sh_Salba_v2_01686	GO:0055114	oxidation-reduction process	GO:0016209;GO:0016491	antioxidant activity;"oxidoreductase activity"
Sh_Salba_v2_01686	GO:0055114	oxidation-reduction process	GO:0051287	NAD binding
Sh_Salba_v2_01687	GO:0055114	oxidation-reduction process	GO:0016209;GO:0016491	antioxidant activity;"oxidoreductase activity"
Sh_Salba_v2_01687	GO:0055114	oxidation-reduction process	GO:0051287	NAD binding
Sh_Salba_v2_01688	GO:0055114	oxidation-reduction process	GO:0051287	NAD binding
Sh_Salba_v2_01691	GO:0008152;GO:0055114	metabolic process;"oxidation-reduction process"	GO:0016616;GO:0051287	oxidoreductase activity, acting on the CH-OH group of donors, NAD or NADP as acceptor;"NAD binding"
Sh_Salba_v2_01692	GO:0055114	oxidation-reduction process	GO:0016209;GO:0016491	antioxidant activity;"oxidoreductase activity"
Sh_Salba_v2_01695	GO:0055114	oxidation-reduction process	GO:0016491	oxidoreductase activity
Sh_Salba_v2_01695	GO:0055114	oxidation-reduction process	GO:0016491	oxidoreductase activity
Sh_Salba_v2_01696	GO:0055114	oxidation-reduction process	GO:0016491	oxidoreductase activity
Sh_Salba_v2_01697	GO:0055114	oxidation-reduction process	GO:0016491	oxidoreductase activity
Sh_Salba_v2_01699	GO:0055114	oxidation-reduction process	GO:0016491	oxidoreductase activity
Sh_Salba_v2_01699	GO:0055114	oxidation-reduction process	GO:0016491	oxidoreductase activity
Sh_Salba_v2_01719	GO:0006950	response to stress
Sh_Salba_v2_01721	GO:0006950	response to stress
Sh_Salba_v2_01726	GO:0034508	centromere complex assembly			GO:0000776	kinetochore
Sh_Salba_v2_01729	GO:0034508	centromere complex assembly			GO:0000776	kinetochore
Sh_Salba_v2_01739	GO:0006468	protein phosphorylation	GO:0005524;GO:0004672	ATP binding;"protein kinase activity"
Sh_Salba_v2_01741	GO:0006468	protein phosphorylation	GO:0005524;GO:0004672	ATP binding;"protein kinase activity"
Sh_Salba_v2_01744	GO:0006468	protein phosphorylation	GO:0005524;GO:0004672	ATP binding;"protein kinase activity"
Sh_Salba_v2_01744	GO:0006468	protein phosphorylation	GO:0005524;GO:0004672	ATP binding;"protein kinase activity"
Sh_Salba_v2_01747	GO:0006468	protein phosphorylation	GO:0005524;GO:0004672	ATP binding;"protein kinase activity"
Sh_Salba_v2_01749	GO:0006457	protein folding	GO:0005524;GO:0051082	ATP binding;"unfolded protein binding"
Sh_Salba_v2_01755	GO:0006457	protein folding	GO:0005524;GO:0051082	ATP binding;"unfolded protein binding"
Sh_Salba_v2_01755	GO:0006457	protein folding	GO:0005524;GO:0051082	ATP binding;"unfolded protein binding"
Sh_Salba_v2_01759	GO:0008152;GO:0005975	metabolic process;"carbohydrate metabolic process"	GO:0005524;GO:0016301;GO:0008974	ATP binding;"kinase activity";"phosphoribulokinase activity"
Sh_Salba_v2_01759	GO:0009058	biosynthetic process	GO:0016740	transferase activity
Sh_Salba_v2_01775	GO:0009058	biosynthetic process	GO:0016740	transferase activity
Sh_Salba_v2_01776	GO:0009058	biosynthetic process	GO:0016740	transferase activity
Sh_Salba_v2_01776	GO:0009058	biosynthetic process	GO:0016740	transferase activity
Sh_Salba_v2_01777	GO:0009058	biosynthetic process	GO:0016740	transferase activity
Sh_Salba_v2_01778	GO:0009058	biosynthetic process	GO:0016765;GO:0016740	transferase activity, transferring alkyl or aryl (other than methyl) groups;"transferase activity"
Sh_Salba_v2_01779	GO:0009058	biosynthetic process	GO:0016765;GO:0016740	transferase activity, transferring alkyl or aryl (other than methyl) groups;"transferase activity"
Sh_Salba_v2_01779	GO:0009058	biosynthetic process	GO:0016740	transferase activity
Sh_Salba_v2_01780	GO:0009058	biosynthetic process	GO:0016765;GO:0016740	transferase activity, transferring alkyl or aryl (other than methyl) groups;"transferase activity"
Sh_Salba_v2_01781	GO:0009058	biosynthetic process	GO:0016765;GO:0016740	transferase activity, transferring alkyl or aryl (other than methyl) groups;"transferase activity"
Sh_Salba_v2_01781	GO:0009058	biosynthetic process	GO:0016740	transferase activity
Sh_Salba_v2_01784	GO:0009058	biosynthetic process	GO:0016765;GO:0016740	transferase activity, transferring alkyl or aryl (other than methyl) groups;"transferase activity"
Sh_Salba_v2_01785	GO:0009058	biosynthetic process	GO:0016740	transferase activity
Sh_Salba_v2_01785	GO:0009058	biosynthetic process	GO:0016765;GO:0016740	transferase activity, transferring alkyl or aryl (other than methyl) groups;"transferase activity"
Sh_Salba_v2_01786	GO:0009058	biosynthetic process	GO:0016765;GO:0016740	transferase activity, transferring alkyl or aryl (other than methyl) groups;"transferase activity"
Sh_Salba_v2_01788	GO:0009058	biosynthetic process	GO:0016765;GO:0016740	transferase activity, transferring alkyl or aryl (other than methyl) groups;"transferase activity"
Sh_Salba_v2_01789	GO:0008152;GO:0005975	metabolic process;"carbohydrate metabolic process"	GO:0005524;GO:0016301;GO:0008974	ATP binding;"kinase activity";"phosphoribulokinase activity"
Sh_Salba_v2_01790	GO:0008152	metabolic process	GO:0005524;GO:0016301	ATP binding;"kinase activity"
Sh_Salba_v2_01790	GO:0008152;GO:0005975	metabolic process;"carbohydrate metabolic process"	GO:0005524;GO:0016301;GO:0008974	ATP binding;"kinase activity";"phosphoribulokinase activity"
Sh_Salba_v2_01792	GO:0008152	metabolic process	GO:0005524;GO:0016301	ATP binding;"kinase activity"
Sh_Salba_v2_01792	GO:0008152;GO:0005975	metabolic process;"carbohydrate metabolic process"	GO:0005524;GO:0016301;GO:0008974	ATP binding;"kinase activity";"phosphoribulokinase activity"
Sh_Salba_v2_01794	GO:0008152	metabolic process	GO:0005524;GO:0016301	ATP binding;"kinase activity"
Sh_Salba_v2_01794	GO:0008152;GO:0005975	metabolic process;"carbohydrate metabolic process"	GO:0005524;GO:0016301;GO:0008974	ATP binding;"kinase activity";"phosphoribulokinase activity"
Sh_Salba_v2_01808	GO:0006415	translational termination	GO:0003747	translation release factor activity
Sh_Salba_v2_01809	GO:0006415	translational termination	GO:0003747	translation release factor activity
Sh_Salba_v2_01812	GO:0006415	translational termination	GO:0003747	translation release factor activity
Sh_Salba_v2_01814	GO:0006415	translational termination	GO:0003747	translation release factor activity
Sh_Salba_v2_01815	GO:0006415	translational termination	GO:0003747	translation release factor activity
Sh_Salba_v2_01816	GO:0006415	translational termination	GO:0003747	translation release factor activity
Sh_Salba_v2_01817	GO:0006415	translational termination	GO:0003747	translation release factor activity
Sh_Salba_v2_01818	GO:0006415	translational termination	GO:0003747	translation release factor activity
Sh_Salba_v2_01819	GO:0006415	translational termination	GO:0003747	translation release factor activity
Sh_Salba_v2_01820	GO:0006415	translational termination	GO:0003747	translation release factor activity
Sh_Salba_v2_01821	GO:0006415	translational termination	GO:0003747	translation release factor activity
Sh_Salba_v2_01822	GO:0006415	translational termination	GO:0003747	translation release factor activity
Sh_Salba_v2_01823	GO:0006415	translational termination	GO:0003747	translation release factor activity
Sh_Salba_v2_01824	GO:0006415	translational termination	GO:0003747	translation release factor activity
Sh_Salba_v2_01826	GO:0006032;GO:0016998;GO:0005975	chitin catabolic process;"cell wall macromolecule catabolic process";"carbohydrate metabolic process"	GO:0008061;GO:0004568	chitin binding;"chitinase activity"
Sh_Salba_v2_01835	GO:0006412	translation	GO:0003735	structural constituent of ribosome	GO:0005840;GO:0005622	ribosome;"intracellular"
Sh_Salba_v2_01840	GO:0006412	translation	GO:0003735	structural constituent of ribosome	GO:0005840;GO:0005622	ribosome;"intracellular"
Sh_Salba_v2_01841	GO:0006412	translation	GO:0003735	structural constituent of ribosome	GO:0005840;GO:0005622	ribosome;"intracellular"
Sh_Salba_v2_01841	GO:0006096	glycolytic process	GO:0004618	phosphoglycerate kinase activity
Sh_Salba_v2_01843	GO:0006096	glycolytic process	GO:0004618	phosphoglycerate kinase activity
Sh_Salba_v2_01843	GO:0006412	translation	GO:0003735	structural constituent of ribosome	GO:0005840;GO:0005622	ribosome;"intracellular"
Sh_Salba_v2_01844	GO:0006096	glycolytic process	GO:0004618	phosphoglycerate kinase activity
Sh_Salba_v2_01850	GO:0006096	glycolytic process	GO:0004618	phosphoglycerate kinase activity
Sh_Salba_v2_01855	GO:0006412	translation	GO:0003735	structural constituent of ribosome	GO:0005840;GO:0005622	ribosome;"intracellular"
Sh_Salba_v2_01855	GO:0006412	translation	GO:0003735	structural constituent of ribosome	GO:0005840;GO:0005622	ribosome;"intracellular"
Sh_Salba_v2_01856	GO:0006412	translation	GO:0003735	structural constituent of ribosome	GO:0005840;GO:0005622	ribosome;"intracellular"
Sh_Salba_v2_01859	GO:0006412	translation	GO:0003735	structural constituent of ribosome	GO:0005840;GO:0005622	ribosome;"intracellular"
Sh_Salba_v2_01863	GO:0006412	translation	GO:0003735	structural constituent of ribosome	GO:0005840;GO:0005622	ribosome;"intracellular"
Sh_Salba_v2_01866	GO:0006412	translation	GO:0003735	structural constituent of ribosome	GO:0005840;GO:0005622	ribosome;"intracellular"
Sh_Salba_v2_01867	GO:0006412	translation	GO:0003735	structural constituent of ribosome	GO:0005840;GO:0005622	ribosome;"intracellular"
Sh_Salba_v2_01870	GO:0055114	oxidation-reduction process	GO:0016614;GO:0050660;GO:0016491	oxidoreductase activity, acting on CH-OH group of donors;"flavin adenine dinucleotide binding";"oxidoreductase activity"
Sh_Salba_v2_01889	GO:0007264;GO:0015031	small GTPase mediated signal transduction;"protein transport"	GO:0005525	GTP binding	GO:0005622	intracellular
Sh_Salba_v2_01896	GO:0006457;GO:0000413	protein folding;"protein peptidyl-prolyl isomerization"	GO:0003755	peptidyl-prolyl cis-trans isomerase activity
Sh_Salba_v2_01897	GO:0006457	protein folding	GO:0003755	peptidyl-prolyl cis-trans isomerase activity
Sh_Salba_v2_01899	GO:0031347;GO:0016567	regulation of defense response;"protein ubiquitination"	GO:0008270;GO:0004842	zinc ion binding;"ubiquitin-protein transferase activity"	GO:0005634	nucleus
Sh_Salba_v2_01900	GO:0031347;GO:0016567	regulation of defense response;"protein ubiquitination"	GO:0008270;GO:0004842	zinc ion binding;"ubiquitin-protein transferase activity"	GO:0005634	nucleus
Sh_Salba_v2_01905	GO:0006468	protein phosphorylation	GO:0005524;GO:0004672	ATP binding;"protein kinase activity"
Sh_Salba_v2_01909	GO:0006468	protein phosphorylation	GO:0005524;GO:0004672	ATP binding;"protein kinase activity"
Sh_Salba_v2_01922			GO:0008270	zinc ion binding
Sh_Salba_v2_01923	GO:0055085;GO:0006814	transmembrane transport;"sodium ion transport"	GO:0005215	transporter activity	GO:0016020	membrane
Sh_Salba_v2_01923			GO:0008270	zinc ion binding
Sh_Salba_v2_01923	GO:0055085;GO:0006814	transmembrane transport;"sodium ion transport"	GO:0005215	transporter activity	GO:0016020	membrane
Sh_Salba_v2_01924			GO:0008270	zinc ion binding
Sh_Salba_v2_01926	GO:0055085;GO:0006814	transmembrane transport;"sodium ion transport"	GO:0005215	transporter activity	GO:0016020	membrane
Sh_Salba_v2_01926			GO:0008270	zinc ion binding
Sh_Salba_v2_01926	GO:0055085;GO:0006814	transmembrane transport;"sodium ion transport"	GO:0005215	transporter activity	GO:0016020	membrane
Sh_Salba_v2_01929	GO:0006468	protein phosphorylation	GO:0005524;GO:0004672	ATP binding;"protein kinase activity"
Sh_Salba_v2_01937	GO:0006468	protein phosphorylation	GO:0005524;GO:0004672	ATP binding;"protein kinase activity"
Sh_Salba_v2_01947	GO:0006468	protein phosphorylation	GO:0005524;GO:0004672	ATP binding;"protein kinase activity"
Sh_Salba_v2_01951	GO:0006468	protein phosphorylation	GO:0005524;GO:0004672	ATP binding;"protein kinase activity"
Sh_Salba_v2_01952	GO:0006468	protein phosphorylation	GO:0005524;GO:0004672	ATP binding;"protein kinase activity"
Sh_Salba_v2_01964	GO:0006367;GO:0006366	transcription initiation from RNA polymerase II promoter;"transcription from RNA polymerase II promoter"	GO:0003824	catalytic activity	GO:0005674	transcription factor TFIIF complex
Sh_Salba_v2_01971	GO:0055085;GO:0008272	transmembrane transport;"sulfate transport"	GO:0015116;GO:0008271	sulfate transmembrane transporter activity;"secondary active sulfate transmembrane transporter activity"	GO:0016020;GO:0016021;GO:0009507	membrane;"integral component of membrane";"chloroplast"
Sh_Salba_v2_01971	GO:0055085;GO:0008272	transmembrane transport;"sulfate transport"	GO:0015116;GO:0008271	sulfate transmembrane transporter activity;"secondary active sulfate transmembrane transporter activity"	GO:0016020;GO:0016021;GO:0009507	membrane;"integral component of membrane";"chloroplast"
Sh_Salba_v2_01972	GO:0055085;GO:0008272	transmembrane transport;"sulfate transport"	GO:0015116;GO:0008271	sulfate transmembrane transporter activity;"secondary active sulfate transmembrane transporter activity"	GO:0016020;GO:0016021;GO:0009507	membrane;"integral component of membrane";"chloroplast"
Sh_Salba_v2_01974	GO:0055085;GO:0008272	transmembrane transport;"sulfate transport"	GO:0015116;GO:0008271	sulfate transmembrane transporter activity;"secondary active sulfate transmembrane transporter activity"	GO:0016020;GO:0016021;GO:0009507	membrane;"integral component of membrane";"chloroplast"
Sh_Salba_v2_01975	GO:0055085;GO:0008272	transmembrane transport;"sulfate transport"	GO:0015116;GO:0008271	sulfate transmembrane transporter activity;"secondary active sulfate transmembrane transporter activity"	GO:0016020;GO:0016021;GO:0009507	membrane;"integral component of membrane";"chloroplast"
Sh_Salba_v2_01975	GO:0055085;GO:0008272	transmembrane transport;"sulfate transport"	GO:0015116;GO:0008271	sulfate transmembrane transporter activity;"secondary active sulfate transmembrane transporter activity"	GO:0016020;GO:0009507	membrane;"chloroplast"
Sh_Salba_v2_01976	GO:0055085;GO:0008272	transmembrane transport;"sulfate transport"	GO:0015116;GO:0008271	sulfate transmembrane transporter activity;"secondary active sulfate transmembrane transporter activity"	GO:0016020;GO:0009507	membrane;"chloroplast"
Sh_Salba_v2_01976	GO:0055085;GO:0008272	transmembrane transport;"sulfate transport"	GO:0015116;GO:0008271	sulfate transmembrane transporter activity;"secondary active sulfate transmembrane transporter activity"	GO:0016020;GO:0016021;GO:0009507	membrane;"integral component of membrane";"chloroplast"
Sh_Salba_v2_01984			GO:0008270	zinc ion binding
Sh_Salba_v2_01991	GO:0006796	phosphate-containing compound metabolic process	GO:0000287;GO:0004427	magnesium ion binding;"inorganic diphosphatase activity"	GO:0005737	cytoplasm
Sh_Salba_v2_01993	GO:0006796	phosphate-containing compound metabolic process	GO:0000287;GO:0004427	magnesium ion binding;"inorganic diphosphatase activity"	GO:0005737	cytoplasm
Sh_Salba_v2_01994	GO:0006796	phosphate-containing compound metabolic process	GO:0000287;GO:0004427	magnesium ion binding;"inorganic diphosphatase activity"	GO:0005737	cytoplasm
Sh_Salba_v2_01995	GO:0006796	phosphate-containing compound metabolic process	GO:0000287;GO:0004427	magnesium ion binding;"inorganic diphosphatase activity"	GO:0005737	cytoplasm
Sh_Salba_v2_01996	GO:0006796	phosphate-containing compound metabolic process	GO:0000287;GO:0004427	magnesium ion binding;"inorganic diphosphatase activity"	GO:0005737	cytoplasm
Sh_Salba_v2_01997	GO:0006796	phosphate-containing compound metabolic process	GO:0000287;GO:0004427	magnesium ion binding;"inorganic diphosphatase activity"	GO:0005737	cytoplasm
Sh_Salba_v2_01998	GO:0006796	phosphate-containing compound metabolic process	GO:0000287;GO:0004427	magnesium ion binding;"inorganic diphosphatase activity"	GO:0005737	cytoplasm
Sh_Salba_v2_02001	GO:0006796	phosphate-containing compound metabolic process	GO:0000287;GO:0004427	magnesium ion binding;"inorganic diphosphatase activity"	GO:0005737	cytoplasm
Sh_Salba_v2_02003	GO:0006904;GO:0016192	vesicle docking involved in exocytosis;"vesicle-mediated transport"
Sh_Salba_v2_02004	GO:0006904;GO:0016192	vesicle docking involved in exocytosis;"vesicle-mediated transport"
Sh_Salba_v2_02008	GO:0006904;GO:0016192	vesicle docking involved in exocytosis;"vesicle-mediated transport"
Sh_Salba_v2_02011	GO:0006904;GO:0016192	vesicle docking involved in exocytosis;"vesicle-mediated transport"
Sh_Salba_v2_02014	GO:0006904;GO:0016192	vesicle docking involved in exocytosis;"vesicle-mediated transport"
Sh_Salba_v2_02019	GO:0006904;GO:0016192	vesicle docking involved in exocytosis;"vesicle-mediated transport"
Sh_Salba_v2_02103	GO:0006468	protein phosphorylation	GO:0005524;GO:0004672	ATP binding;"protein kinase activity"
Sh_Salba_v2_02107	GO:0006468	protein phosphorylation	GO:0005524;GO:0004672	ATP binding;"protein kinase activity"
Sh_Salba_v2_02107	GO:0006468	protein phosphorylation	GO:0005524;GO:0004672	ATP binding;"protein kinase activity"
Sh_Salba_v2_02118	GO:0006468	protein phosphorylation	GO:0005524;GO:0004672	ATP binding;"protein kinase activity"
Sh_Salba_v2_02127	GO:0032502;GO:0006355;GO:0006351	developmental process;"regulation of transcription, DNA-templated";"transcription, DNA-templated"	GO:0005524	ATP binding	GO:0005634	nucleus
Sh_Salba_v2_02147	GO:0008152	metabolic process	GO:0003824	catalytic activity
Sh_Salba_v2_02149	GO:0008152	metabolic process	GO:0003824	catalytic activity
Sh_Salba_v2_02149	GO:0008152	metabolic process	GO:0003824	catalytic activity
Sh_Salba_v2_02152	GO:0008152	metabolic process	GO:0003824	catalytic activity
Sh_Salba_v2_02152	GO:0008152	metabolic process	GO:0003824	catalytic activity
Sh_Salba_v2_02153	GO:0008152	metabolic process	GO:0003824	catalytic activity
Sh_Salba_v2_02153	GO:0008152	metabolic process	GO:0003824	catalytic activity
Sh_Salba_v2_02154	GO:0008152	metabolic process	GO:0003824	catalytic activity
Sh_Salba_v2_02154	GO:0008152	metabolic process	GO:0003824	catalytic activity
Sh_Salba_v2_02156			GO:0046982	protein heterodimerization activity
Sh_Salba_v2_02163			GO:0005488	binding
Sh_Salba_v2_02165			GO:0005488	binding
Sh_Salba_v2_02166			GO:0005488	binding
Sh_Salba_v2_02170			GO:0005488	binding
Sh_Salba_v2_02173					GO:0016020	membrane
Sh_Salba_v2_02173			GO:0005524;GO:0016887	ATP binding;"ATPase activity"
Sh_Salba_v2_02174			GO:0005524;GO:0016887	ATP binding;"ATPase activity"	GO:0016020	membrane
Sh_Salba_v2_02174					GO:0016020	membrane
Sh_Salba_v2_02175			GO:0005524;GO:0016887	ATP binding;"ATPase activity"
Sh_Salba_v2_02175					GO:0016020	membrane
Sh_Salba_v2_02180			GO:0005524;GO:0016887	ATP binding;"ATPase activity"	GO:0016020	membrane
Sh_Salba_v2_02181			GO:0005524;GO:0016887	ATP binding;"ATPase activity"	GO:0016020	membrane
Sh_Salba_v2_02182			GO:0005524;GO:0016887	ATP binding;"ATPase activity"	GO:0016020	membrane
Sh_Salba_v2_02182					GO:0016020	membrane
Sh_Salba_v2_02184			GO:0005524;GO:0016887	ATP binding;"ATPase activity"	GO:0016020	membrane
Sh_Salba_v2_02188	GO:0006412	translation	GO:0003735	structural constituent of ribosome	GO:0005840;GO:0005622	ribosome;"intracellular"
Sh_Salba_v2_02189	GO:0006412	translation	GO:0003735	structural constituent of ribosome	GO:0005840;GO:0005622	ribosome;"intracellular"
Sh_Salba_v2_02191	GO:0006412	translation	GO:0003735	structural constituent of ribosome	GO:0005840;GO:0005622	ribosome;"intracellular"
Sh_Salba_v2_02205	GO:0006508	proteolysis	GO:0004190	aspartic-type endopeptidase activity
Sh_Salba_v2_02210	GO:0006508	proteolysis	GO:0004190	aspartic-type endopeptidase activity
Sh_Salba_v2_02219	GO:0006508	proteolysis	GO:0004190	aspartic-type endopeptidase activity
Sh_Salba_v2_02223			GO:0005524;GO:0016301	ATP binding;"kinase activity"
Sh_Salba_v2_02227	GO:0006508	proteolysis	GO:0004252;GO:0008236	serine-type endopeptidase activity;"serine-type peptidase activity"
Sh_Salba_v2_02234	GO:0016310	phosphorylation	GO:0016772	transferase activity, transferring phosphorus-containing groups
Sh_Salba_v2_02235	GO:0016310	phosphorylation	GO:0016772	transferase activity, transferring phosphorus-containing groups
Sh_Salba_v2_02237	GO:0006260;GO:0006270	DNA replication;"DNA replication initiation"	GO:0003677;GO:0005524;GO:0003678	DNA binding;"ATP binding";"DNA helicase activity"	GO:0005634;GO:0042555	nucleus;"MCM complex"
Sh_Salba_v2_02239	GO:0006270	DNA replication initiation	GO:0003677;GO:0005524;GO:0003678	DNA binding;"ATP binding";"DNA helicase activity"	GO:0005634;GO:0042555	nucleus;"MCM complex"
Sh_Salba_v2_02240	GO:0006260;GO:0006270	DNA replication;"DNA replication initiation"	GO:0003677;GO:0005524;GO:0003678	DNA binding;"ATP binding";"DNA helicase activity"	GO:0005634;GO:0042555	nucleus;"MCM complex"
Sh_Salba_v2_02248	GO:0055114	oxidation-reduction process	GO:0016651;GO:0051539	oxidoreductase activity, acting on NAD(P)H;"4 iron, 4 sulfur cluster binding"	GO:0016020	membrane
Sh_Salba_v2_02249	GO:0055114	oxidation-reduction process	GO:0016651;GO:0051539	oxidoreductase activity, acting on NAD(P)H;"4 iron, 4 sulfur cluster binding"	GO:0016020	membrane
Sh_Salba_v2_02255	GO:0006810	transport			GO:0016021	integral component of membrane
Sh_Salba_v2_02259			GO:0003677;GO:0008270	DNA binding;"zinc ion binding"
Sh_Salba_v2_02260			GO:0003677;GO:0008270	DNA binding;"zinc ion binding"
Sh_Salba_v2_02260			GO:0046983	protein dimerization activity
Sh_Salba_v2_02264			GO:0003677	DNA binding
Sh_Salba_v2_02271	GO:0006355	regulation of transcription, DNA-templated	GO:0043565;GO:0003700	sequence-specific DNA binding;"transcription factor activity, sequence-specific DNA binding"
Sh_Salba_v2_02299			GO:0005524	ATP binding
Sh_Salba_v2_02301			GO:0005524	ATP binding
Sh_Salba_v2_02304			GO:0005524	ATP binding
Sh_Salba_v2_02305			GO:0005524	ATP binding
Sh_Salba_v2_02307			GO:0005524	ATP binding
Sh_Salba_v2_02307			GO:0005524	ATP binding
Sh_Salba_v2_02308			GO:0005524	ATP binding
Sh_Salba_v2_02310			GO:0005524	ATP binding
Sh_Salba_v2_02312			GO:0004792	thiosulfate sulfurtransferase activity
Sh_Salba_v2_02322			GO:0008168	methyltransferase activity
Sh_Salba_v2_02343	GO:0016310	phosphorylation	GO:0016772	transferase activity, transferring phosphorus-containing groups
Sh_Salba_v2_02351	GO:0016310	phosphorylation	GO:0016772	transferase activity, transferring phosphorus-containing groups
Sh_Salba_v2_02352	GO:0016310	phosphorylation	GO:0016772	transferase activity, transferring phosphorus-containing groups
Sh_Salba_v2_02354	GO:0016310	phosphorylation	GO:0016772	transferase activity, transferring phosphorus-containing groups
Sh_Salba_v2_02355	GO:0016310	phosphorylation	GO:0016772	transferase activity, transferring phosphorus-containing groups
Sh_Salba_v2_02362					GO:0016020	membrane
Sh_Salba_v2_02362					GO:0016020	membrane
Sh_Salba_v2_02364					GO:0016020	membrane
Sh_Salba_v2_02366			GO:0016787	hydrolase activity
Sh_Salba_v2_02367			GO:0016787	hydrolase activity
Sh_Salba_v2_02379	GO:0006351	transcription, DNA-templated	GO:0003899	DNA-directed RNA polymerase activity
Sh_Salba_v2_02379	GO:0006351	transcription, DNA-templated	GO:0003899	DNA-directed RNA polymerase activity
Sh_Salba_v2_02381	GO:0006351	transcription, DNA-templated	GO:0003899;GO:0003676	DNA-directed RNA polymerase activity;"nucleic acid binding"
Sh_Salba_v2_02383	GO:0006351	transcription, DNA-templated	GO:0003899;GO:0003676	DNA-directed RNA polymerase activity;"nucleic acid binding"
Sh_Salba_v2_02388	GO:0009909;GO:0048573	regulation of flower development;"photoperiodism, flowering"	GO:0008429	phosphatidylethanolamine binding
Sh_Salba_v2_02388	GO:0009909;GO:0048573	regulation of flower development;"photoperiodism, flowering"	GO:0008429	phosphatidylethanolamine binding
Sh_Salba_v2_02389	GO:0009909;GO:0048573	regulation of flower development;"photoperiodism, flowering"	GO:0008429	phosphatidylethanolamine binding
Sh_Salba_v2_02390	GO:0009909;GO:0048573	regulation of flower development;"photoperiodism, flowering"	GO:0008429	phosphatidylethanolamine binding
Sh_Salba_v2_02391	GO:0009909;GO:0048573	regulation of flower development;"photoperiodism, flowering"	GO:0008429	phosphatidylethanolamine binding
Sh_Salba_v2_02391	GO:0009909;GO:0048573	regulation of flower development;"photoperiodism, flowering"	GO:0008429	phosphatidylethanolamine binding
Sh_Salba_v2_02393	GO:0009909;GO:0048573	regulation of flower development;"photoperiodism, flowering"	GO:0008429	phosphatidylethanolamine binding
Sh_Salba_v2_02435	GO:0006869	lipid transport	GO:0008289	lipid binding
Sh_Salba_v2_02438	GO:0006869	lipid transport	GO:0008289	lipid binding
Sh_Salba_v2_02439	GO:0048193;GO:0016192	Golgi vesicle transport;"vesicle-mediated transport"			GO:0016020	membrane
Sh_Salba_v2_02441	GO:0048193;GO:0016192	Golgi vesicle transport;"vesicle-mediated transport"			GO:0016020	membrane
Sh_Salba_v2_02443	GO:0048193;GO:0016192	Golgi vesicle transport;"vesicle-mediated transport"			GO:0016020	membrane
Sh_Salba_v2_02445	GO:0006952;GO:0009607	defense response;"response to biotic stimulus"
Sh_Salba_v2_02446	GO:0006952;GO:0009607	defense response;"response to biotic stimulus"
Sh_Salba_v2_02447	GO:0006952;GO:0009607	defense response;"response to biotic stimulus"
Sh_Salba_v2_02449	GO:0006952;GO:0009607	defense response;"response to biotic stimulus"
Sh_Salba_v2_02451	GO:0006468	protein phosphorylation	GO:0005524;GO:0004672	ATP binding;"protein kinase activity"
Sh_Salba_v2_02451	GO:0006952;GO:0009607	defense response;"response to biotic stimulus"
Sh_Salba_v2_02451	GO:0006468	protein phosphorylation	GO:0005524;GO:0004672	ATP binding;"protein kinase activity"
Sh_Salba_v2_02452	GO:0006468	protein phosphorylation	GO:0005524;GO:0004672	ATP binding;"protein kinase activity"
Sh_Salba_v2_02453	GO:0006952;GO:0009607	defense response;"response to biotic stimulus"
Sh_Salba_v2_02453	GO:0006468	protein phosphorylation	GO:0005524;GO:0004672	ATP binding;"protein kinase activity"
Sh_Salba_v2_02453	GO:0006468	protein phosphorylation	GO:0005524;GO:0004672	ATP binding;"protein kinase activity"
Sh_Salba_v2_02455	GO:0006468	protein phosphorylation	GO:0005524;GO:0004672	ATP binding;"protein kinase activity"
Sh_Salba_v2_02460			GO:0031072;GO:0051082	heat shock protein binding;"unfolded protein binding"
Sh_Salba_v2_02464			GO:0031072;GO:0051082	heat shock protein binding;"unfolded protein binding"
Sh_Salba_v2_02480					GO:0016020	membrane
Sh_Salba_v2_02482					GO:0016020	membrane
Sh_Salba_v2_02483					GO:0016020	membrane
Sh_Salba_v2_02490	GO:0006508;GO:0019370	proteolysis;"leukotriene biosynthetic process"	GO:0008237;GO:0008270;GO:0005488	metallopeptidase activity;"zinc ion binding";"binding"
Sh_Salba_v2_02527	GO:0005975	carbohydrate metabolic process	GO:0004553;GO:0004563	hydrolase activity, hydrolyzing O-glycosyl compounds;"beta-N-acetylhexosaminidase activity"
Sh_Salba_v2_02543	GO:0005975	carbohydrate metabolic process	GO:0004553;GO:0004563	hydrolase activity, hydrolyzing O-glycosyl compounds;"beta-N-acetylhexosaminidase activity"
Sh_Salba_v2_02586					GO:0016021	integral component of membrane
Sh_Salba_v2_02588					GO:0016021	integral component of membrane
Sh_Salba_v2_02594			GO:0046983	protein dimerization activity
Sh_Salba_v2_02597			GO:0046983	protein dimerization activity
Sh_Salba_v2_02599			GO:0046983	protein dimerization activity
Sh_Salba_v2_02600			GO:0003677	DNA binding
Sh_Salba_v2_02604	GO:0007165;GO:0007264;GO:0015031	signal transduction;"small GTPase mediated signal transduction";"protein transport"	GO:0005525	GTP binding	GO:0016020	membrane
Sh_Salba_v2_02604	GO:0007264;GO:0015031	small GTPase mediated signal transduction;"protein transport"	GO:0005525	GTP binding
Sh_Salba_v2_02605	GO:0007264;GO:0015031	small GTPase mediated signal transduction;"protein transport"	GO:0005525	GTP binding
Sh_Salba_v2_02605	GO:0007165;GO:0007264;GO:0015031	signal transduction;"small GTPase mediated signal transduction";"protein transport"	GO:0005525	GTP binding	GO:0016020	membrane
Sh_Salba_v2_02606	GO:0007165;GO:0007264;GO:0015031	signal transduction;"small GTPase mediated signal transduction";"protein transport"	GO:0005525	GTP binding	GO:0016020	membrane
Sh_Salba_v2_02606	GO:0007264;GO:0015031	small GTPase mediated signal transduction;"protein transport"	GO:0005525	GTP binding
Sh_Salba_v2_02607	GO:0007165;GO:0007264;GO:0015031	signal transduction;"small GTPase mediated signal transduction";"protein transport"	GO:0005525	GTP binding	GO:0016020;GO:0005622	membrane;"intracellular"
Sh_Salba_v2_02609	GO:0007165;GO:0007264;GO:0015031	signal transduction;"small GTPase mediated signal transduction";"protein transport"	GO:0005525	GTP binding	GO:0016020;GO:0005622	membrane;"intracellular"
Sh_Salba_v2_02609	GO:0007264	small GTPase mediated signal transduction	GO:0005525	GTP binding
Sh_Salba_v2_02613	GO:0055085	transmembrane transport			GO:0016021	integral component of membrane
Sh_Salba_v2_02614	GO:0055085	transmembrane transport			GO:0016021	integral component of membrane
Sh_Salba_v2_02624	GO:0006355	regulation of transcription, DNA-templated	GO:0003677	DNA binding
Sh_Salba_v2_02628	GO:0006355	regulation of transcription, DNA-templated	GO:0003677	DNA binding
Sh_Salba_v2_02629	GO:0006355	regulation of transcription, DNA-templated	GO:0003677	DNA binding
Sh_Salba_v2_02632	GO:0015991	ATP hydrolysis coupled proton transport	GO:0015078	hydrogen ion transmembrane transporter activity	GO:0033179;GO:0033177	proton-transporting V-type ATPase, V0 domain;"proton-transporting two-sector ATPase complex, proton-transporting domain"
Sh_Salba_v2_02632	GO:0015986;GO:0015991	ATP synthesis coupled proton transport;"ATP hydrolysis coupled proton transport"	GO:0015078	hydrogen ion transmembrane transporter activity	GO:0045263;GO:0033177	proton-transporting ATP synthase complex, coupling factor F(o);"proton-transporting two-sector ATPase complex, proton-transporting domain"
Sh_Salba_v2_02634	GO:0015991	ATP hydrolysis coupled proton transport	GO:0015078	hydrogen ion transmembrane transporter activity	GO:0033179;GO:0033177	proton-transporting V-type ATPase, V0 domain;"proton-transporting two-sector ATPase complex, proton-transporting domain"
Sh_Salba_v2_02636	GO:0015991	ATP hydrolysis coupled proton transport	GO:0015078	hydrogen ion transmembrane transporter activity	GO:0033179;GO:0033177	proton-transporting V-type ATPase, V0 domain;"proton-transporting two-sector ATPase complex, proton-transporting domain"
Sh_Salba_v2_02643	GO:0015991	ATP hydrolysis coupled proton transport	GO:0015078	hydrogen ion transmembrane transporter activity	GO:0033179;GO:0033177	proton-transporting V-type ATPase, V0 domain;"proton-transporting two-sector ATPase complex, proton-transporting domain"
Sh_Salba_v2_02644	GO:0015991	ATP hydrolysis coupled proton transport	GO:0015078	hydrogen ion transmembrane transporter activity	GO:0033179;GO:0033177	proton-transporting V-type ATPase, V0 domain;"proton-transporting two-sector ATPase complex, proton-transporting domain"
Sh_Salba_v2_02645			GO:0005488	binding
Sh_Salba_v2_02645	GO:0015991	ATP hydrolysis coupled proton transport	GO:0015078	hydrogen ion transmembrane transporter activity	GO:0033179;GO:0033177	proton-transporting V-type ATPase, V0 domain;"proton-transporting two-sector ATPase complex, proton-transporting domain"
Sh_Salba_v2_02646			GO:0005488	binding
Sh_Salba_v2_02647	GO:0009611	response to wounding	GO:0004867	serine-type endopeptidase inhibitor activity
Sh_Salba_v2_02648	GO:0009611	response to wounding	GO:0004867	serine-type endopeptidase inhibitor activity
Sh_Salba_v2_02649	GO:0009611	response to wounding	GO:0004867	serine-type endopeptidase inhibitor activity
Sh_Salba_v2_02653	GO:0008152	metabolic process	GO:0016758	transferase activity, transferring hexosyl groups
Sh_Salba_v2_02655	GO:0008152	metabolic process	GO:0016758	transferase activity, transferring hexosyl groups
Sh_Salba_v2_02655	GO:0008152	metabolic process	GO:0016758	transferase activity, transferring hexosyl groups
Sh_Salba_v2_02656	GO:0008152	metabolic process	GO:0016758	transferase activity, transferring hexosyl groups
Sh_Salba_v2_02659	GO:0006260;GO:0055114	DNA replication;"oxidation-reduction process"
Sh_Salba_v2_02662	GO:0006260;GO:0055114	DNA replication;"oxidation-reduction process"
Sh_Salba_v2_02662	GO:0006260;GO:0055114	DNA replication;"oxidation-reduction process"
Sh_Salba_v2_02672	GO:0008152;GO:0006564;GO:0055114	metabolic process;"L-serine biosynthetic process";"oxidation-reduction process"	GO:0016616;GO:0016597;GO:0051287;GO:0004617	oxidoreductase activity, acting on the CH-OH group of donors, NAD or NADP as acceptor;"amino acid binding";"NAD binding";"phosphoglycerate dehydrogenase activity"
Sh_Salba_v2_02678	GO:0008152;GO:0055114	metabolic process;"oxidation-reduction process"	GO:0016597;GO:0051287	amino acid binding;"NAD binding"
Sh_Salba_v2_02683	GO:0008152	metabolic process	GO:0016491	oxidoreductase activity
Sh_Salba_v2_02685	GO:0008152	metabolic process	GO:0016491	oxidoreductase activity
Sh_Salba_v2_02689	GO:0015979	photosynthesis			GO:0016020;GO:0009523;GO:0009654	membrane;"photosystem II";"photosystem II oxygen evolving complex"
Sh_Salba_v2_02692	GO:0015979	photosynthesis			GO:0016020;GO:0009523;GO:0009654	membrane;"photosystem II";"photosystem II oxygen evolving complex"
Sh_Salba_v2_02697			GO:0051087	chaperone binding
Sh_Salba_v2_02700			GO:0051087	chaperone binding
Sh_Salba_v2_02702			GO:0051087	chaperone binding
Sh_Salba_v2_02703			GO:0051087	chaperone binding
Sh_Salba_v2_02704			GO:0004792	thiosulfate sulfurtransferase activity
Sh_Salba_v2_02706	GO:0006468	protein phosphorylation	GO:0005524;GO:0004672	ATP binding;"protein kinase activity"
Sh_Salba_v2_02711	GO:0006468	protein phosphorylation	GO:0005524;GO:0004672	ATP binding;"protein kinase activity"
Sh_Salba_v2_02713	GO:0006468	protein phosphorylation	GO:0005524;GO:0004672	ATP binding;"protein kinase activity"
Sh_Salba_v2_02721	GO:0006412	translation	GO:0003723;GO:0003735;GO:0003676	RNA binding;"structural constituent of ribosome";"nucleic acid binding"	GO:0005840;GO:0005622	ribosome;"intracellular"
Sh_Salba_v2_02727			GO:0003723	RNA binding
Sh_Salba_v2_02730			GO:0008270	zinc ion binding
Sh_Salba_v2_02732			GO:0043169;GO:0003824	cation binding;"catalytic activity"
Sh_Salba_v2_02741			GO:0008270	zinc ion binding	GO:0005622	intracellular
Sh_Salba_v2_02743			GO:0008270	zinc ion binding	GO:0005622	intracellular
Sh_Salba_v2_02745			GO:0008270	zinc ion binding	GO:0005622	intracellular
Sh_Salba_v2_02750			GO:0008270	zinc ion binding	GO:0005622	intracellular
Sh_Salba_v2_02764	GO:0006508	proteolysis	GO:0004190	aspartic-type endopeptidase activity
Sh_Salba_v2_02766	GO:0006508	proteolysis	GO:0004190	aspartic-type endopeptidase activity
Sh_Salba_v2_02772	GO:0006508	proteolysis	GO:0004190	aspartic-type endopeptidase activity
Sh_Salba_v2_02773	GO:0006508	proteolysis	GO:0004190	aspartic-type endopeptidase activity
Sh_Salba_v2_02774	GO:0006508	proteolysis	GO:0004190	aspartic-type endopeptidase activity
Sh_Salba_v2_02776			GO:0003723	RNA binding
Sh_Salba_v2_02779			GO:0003723	RNA binding
Sh_Salba_v2_02781			GO:0003723	RNA binding
Sh_Salba_v2_02783			GO:0003723	RNA binding
Sh_Salba_v2_02784			GO:0003723	RNA binding
Sh_Salba_v2_02785			GO:0003723	RNA binding
Sh_Salba_v2_02796			GO:0005524	ATP binding
Sh_Salba_v2_02799	GO:0009269	response to desiccation
Sh_Salba_v2_02801	GO:0009269	response to desiccation
Sh_Salba_v2_02804	GO:0009269	response to desiccation
Sh_Salba_v2_02809	GO:0009733	response to auxin
Sh_Salba_v2_02812	GO:0009733	response to auxin
Sh_Salba_v2_02815	GO:0009733	response to auxin
Sh_Salba_v2_02819	GO:0009733	response to auxin
Sh_Salba_v2_02819			GO:0016788	hydrolase activity, acting on ester bonds
Sh_Salba_v2_02824			GO:0016788	hydrolase activity, acting on ester bonds
Sh_Salba_v2_02826			GO:0016788	hydrolase activity, acting on ester bonds
Sh_Salba_v2_02828			GO:0016788	hydrolase activity, acting on ester bonds
Sh_Salba_v2_02838			GO:0016788	hydrolase activity, acting on ester bonds
Sh_Salba_v2_02846	GO:0006412	translation	GO:0008097;GO:0003735	5S rRNA binding;"structural constituent of ribosome"	GO:0005840;GO:0005622	ribosome;"intracellular"
Sh_Salba_v2_02850	GO:0006412	translation	GO:0008097;GO:0003735	5S rRNA binding;"structural constituent of ribosome"	GO:0005840;GO:0005622	ribosome;"intracellular"
Sh_Salba_v2_02851					GO:0005746	mitochondrial respiratory chain
Sh_Salba_v2_02853					GO:0005746	mitochondrial respiratory chain
Sh_Salba_v2_02856					GO:0005746	mitochondrial respiratory chain
Sh_Salba_v2_02860	GO:0051603;GO:0006511	proteolysis involved in cellular protein catabolic process;"ubiquitin-dependent protein catabolic process"	GO:0004175;GO:0004298	endopeptidase activity;"threonine-type endopeptidase activity"	GO:0019773;GO:0005839	proteasome core complex, alpha-subunit complex;"proteasome core complex"
Sh_Salba_v2_02862	GO:0051603;GO:0006511	proteolysis involved in cellular protein catabolic process;"ubiquitin-dependent protein catabolic process"	GO:0004175;GO:0004298	endopeptidase activity;"threonine-type endopeptidase activity"	GO:0019773;GO:0005839	proteasome core complex, alpha-subunit complex;"proteasome core complex"
Sh_Salba_v2_02863	GO:0051603;GO:0006511	proteolysis involved in cellular protein catabolic process;"ubiquitin-dependent protein catabolic process"	GO:0004175;GO:0004298	endopeptidase activity;"threonine-type endopeptidase activity"	GO:0019773;GO:0005839	proteasome core complex, alpha-subunit complex;"proteasome core complex"
Sh_Salba_v2_02865	GO:0051603	proteolysis involved in cellular protein catabolic process	GO:0004298	threonine-type endopeptidase activity	GO:0005839	proteasome core complex
Sh_Salba_v2_02865	GO:0051603;GO:0006511	proteolysis involved in cellular protein catabolic process;"ubiquitin-dependent protein catabolic process"	GO:0004175;GO:0004298	endopeptidase activity;"threonine-type endopeptidase activity"	GO:0019773;GO:0005839	proteasome core complex, alpha-subunit complex;"proteasome core complex"
Sh_Salba_v2_02871	GO:0051603;GO:0006511	proteolysis involved in cellular protein catabolic process;"ubiquitin-dependent protein catabolic process"	GO:0004175;GO:0004298	endopeptidase activity;"threonine-type endopeptidase activity"	GO:0019773;GO:0005839	proteasome core complex, alpha-subunit complex;"proteasome core complex"
Sh_Salba_v2_02873	GO:0051603;GO:0006511	proteolysis involved in cellular protein catabolic process;"ubiquitin-dependent protein catabolic process"	GO:0004175;GO:0004298	endopeptidase activity;"threonine-type endopeptidase activity"	GO:0019773;GO:0005839	proteasome core complex, alpha-subunit complex;"proteasome core complex"
Sh_Salba_v2_02874	GO:0051603	proteolysis involved in cellular protein catabolic process	GO:0004298	threonine-type endopeptidase activity	GO:0005839	proteasome core complex
Sh_Salba_v2_02875	GO:0051603;GO:0006511	proteolysis involved in cellular protein catabolic process;"ubiquitin-dependent protein catabolic process"	GO:0004175;GO:0004298	endopeptidase activity;"threonine-type endopeptidase activity"	GO:0019773;GO:0005839	proteasome core complex, alpha-subunit complex;"proteasome core complex"
Sh_Salba_v2_02876	GO:0051603	proteolysis involved in cellular protein catabolic process	GO:0004298	threonine-type endopeptidase activity	GO:0005839	proteasome core complex
Sh_Salba_v2_02877	GO:0051603	proteolysis involved in cellular protein catabolic process	GO:0004298	threonine-type endopeptidase activity	GO:0005839	proteasome core complex
Sh_Salba_v2_02879					GO:0016021	integral component of membrane
Sh_Salba_v2_02884	GO:0006810	transport			GO:0005622	intracellular
Sh_Salba_v2_02884					GO:0016021	integral component of membrane
Sh_Salba_v2_02887					GO:0016021	integral component of membrane
Sh_Salba_v2_02889	GO:0006457	protein folding	GO:0051082	unfolded protein binding	GO:0016272	prefoldin complex
Sh_Salba_v2_02892	GO:0006457	protein folding	GO:0051082	unfolded protein binding	GO:0016272	prefoldin complex
Sh_Salba_v2_02896	GO:0006886;GO:0016192	intracellular protein transport;"vesicle-mediated transport"	GO:0005198	structural molecule activity	GO:0030117	membrane coat
Sh_Salba_v2_02897	GO:0006886;GO:0016192	intracellular protein transport;"vesicle-mediated transport"	GO:0005198	structural molecule activity	GO:0030117	membrane coat
Sh_Salba_v2_02899	GO:0006886;GO:0016192	intracellular protein transport;"vesicle-mediated transport"	GO:0005198	structural molecule activity	GO:0030117	membrane coat
Sh_Salba_v2_02901	GO:0006886;GO:0016192	intracellular protein transport;"vesicle-mediated transport"	GO:0005198	structural molecule activity	GO:0030117	membrane coat
Sh_Salba_v2_02903	GO:0006886;GO:0016192	intracellular protein transport;"vesicle-mediated transport"	GO:0005198	structural molecule activity	GO:0030117	membrane coat
Sh_Salba_v2_02907	GO:0006886;GO:0016192	intracellular protein transport;"vesicle-mediated transport"	GO:0005198	structural molecule activity	GO:0030117	membrane coat
Sh_Salba_v2_02907	GO:0006886;GO:0016192	intracellular protein transport;"vesicle-mediated transport"	GO:0005198	structural molecule activity	GO:0030117	membrane coat
Sh_Salba_v2_02908	GO:0006886;GO:0016192	intracellular protein transport;"vesicle-mediated transport"	GO:0005198	structural molecule activity	GO:0030117	membrane coat
Sh_Salba_v2_02911	GO:0006412	translation	GO:0008097;GO:0003735	5S rRNA binding;"structural constituent of ribosome"	GO:0005840;GO:0005622	ribosome;"intracellular"
Sh_Salba_v2_02913	GO:0006412	translation	GO:0008097;GO:0003735	5S rRNA binding;"structural constituent of ribosome"	GO:0005840;GO:0005622	ribosome;"intracellular"
Sh_Salba_v2_02913	GO:0006412	translation	GO:0008097;GO:0003735	5S rRNA binding;"structural constituent of ribosome"	GO:0005840;GO:0005622	ribosome;"intracellular"
Sh_Salba_v2_02920			GO:0020037	heme binding
Sh_Salba_v2_02921			GO:0020037	heme binding
Sh_Salba_v2_02923	GO:0005975;GO:0000272	carbohydrate metabolic process;"polysaccharide catabolic process"	GO:0016161	beta-amylase activity
Sh_Salba_v2_02924	GO:0005975;GO:0000272	carbohydrate metabolic process;"polysaccharide catabolic process"	GO:0016161	beta-amylase activity
Sh_Salba_v2_02924	GO:0006457;GO:0006950	protein folding;"response to stress"	GO:0005524;GO:0051082	ATP binding;"unfolded protein binding"
Sh_Salba_v2_02926	GO:0006457;GO:0006950	protein folding;"response to stress"	GO:0005524;GO:0051082	ATP binding;"unfolded protein binding"
Sh_Salba_v2_02929	GO:0006457;GO:0006950	protein folding;"response to stress"	GO:0005524;GO:0051082	ATP binding;"unfolded protein binding"
Sh_Salba_v2_02930	GO:0006457;GO:0006950	protein folding;"response to stress"	GO:0005524;GO:0051082	ATP binding;"unfolded protein binding"
Sh_Salba_v2_02931	GO:0006457;GO:0006950	protein folding;"response to stress"	GO:0005524;GO:0051082	ATP binding;"unfolded protein binding"
Sh_Salba_v2_02933	GO:0006457;GO:0006950	protein folding;"response to stress"	GO:0005524;GO:0051082	ATP binding;"unfolded protein binding"
Sh_Salba_v2_02934	GO:0006457;GO:0006950	protein folding;"response to stress"	GO:0005524;GO:0051082	ATP binding;"unfolded protein binding"
Sh_Salba_v2_02935	GO:0006457;GO:0006950	protein folding;"response to stress"	GO:0005524;GO:0051082	ATP binding;"unfolded protein binding"
Sh_Salba_v2_02935	GO:0006457;GO:0006950	protein folding;"response to stress"	GO:0005524;GO:0051082	ATP binding;"unfolded protein binding"
Sh_Salba_v2_02938					GO:0005789	endoplasmic reticulum membrane
Sh_Salba_v2_02939					GO:0005789	endoplasmic reticulum membrane
Sh_Salba_v2_02939					GO:0005789	endoplasmic reticulum membrane
Sh_Salba_v2_02940					GO:0005789	endoplasmic reticulum membrane
Sh_Salba_v2_02957			GO:0005509	calcium ion binding
Sh_Salba_v2_03085	GO:0055114	oxidation-reduction process	GO:0016702	oxidoreductase activity, acting on single donors with incorporation of molecular oxygen, incorporation of two atoms of oxygen
Sh_Salba_v2_03090	GO:0006355	regulation of transcription, DNA-templated	GO:0016747	transferase activity, transferring acyl groups other than amino-acyl groups
Sh_Salba_v2_03090	GO:0006355	regulation of transcription, DNA-templated	GO:0016747	transferase activity, transferring acyl groups other than amino-acyl groups
Sh_Salba_v2_03093	GO:0006355	regulation of transcription, DNA-templated	GO:0016747	transferase activity, transferring acyl groups other than amino-acyl groups
Sh_Salba_v2_03094	GO:0006355	regulation of transcription, DNA-templated	GO:0016747	transferase activity, transferring acyl groups other than amino-acyl groups
Sh_Salba_v2_03115	GO:0006351	transcription, DNA-templated	GO:0003677;GO:0003682	DNA binding;"chromatin binding"	GO:0005634	nucleus
Sh_Salba_v2_03127	GO:0006355	regulation of transcription, DNA-templated	GO:0003677;GO:0003700;GO:0046983	DNA binding;"transcription factor activity, sequence-specific DNA binding";"protein dimerization activity"	GO:0005634	nucleus
Sh_Salba_v2_03129	GO:0006355	regulation of transcription, DNA-templated	GO:0003677;GO:0003700;GO:0046983	DNA binding;"transcription factor activity, sequence-specific DNA binding";"protein dimerization activity"	GO:0005634	nucleus
Sh_Salba_v2_03145	GO:0006355	regulation of transcription, DNA-templated	GO:0003677	DNA binding
Sh_Salba_v2_03147	GO:0006355	regulation of transcription, DNA-templated	GO:0003677	DNA binding
Sh_Salba_v2_03154	GO:0006351;GO:0006366	transcription, DNA-templated;"transcription from RNA polymerase II promoter"	GO:0003899;GO:0003677	DNA-directed RNA polymerase activity;"DNA binding"	GO:0005665	DNA-directed RNA polymerase II, core complex
Sh_Salba_v2_03155	GO:0006351;GO:0006366	transcription, DNA-templated;"transcription from RNA polymerase II promoter"	GO:0003899;GO:0003677	DNA-directed RNA polymerase activity;"DNA binding"	GO:0005665	DNA-directed RNA polymerase II, core complex
Sh_Salba_v2_03158	GO:0006351;GO:0006366	transcription, DNA-templated;"transcription from RNA polymerase II promoter"	GO:0003899;GO:0003677	DNA-directed RNA polymerase activity;"DNA binding"	GO:0005665	DNA-directed RNA polymerase II, core complex
Sh_Salba_v2_03168	GO:0048193;GO:0016192	Golgi vesicle transport;"vesicle-mediated transport"			GO:0016020	membrane
Sh_Salba_v2_03170	GO:0048193;GO:0016192	Golgi vesicle transport;"vesicle-mediated transport"			GO:0016020	membrane
Sh_Salba_v2_03171	GO:0048193;GO:0016192	Golgi vesicle transport;"vesicle-mediated transport"			GO:0016020	membrane
Sh_Salba_v2_03174	GO:0048193;GO:0016192	Golgi vesicle transport;"vesicle-mediated transport"			GO:0016020	membrane
Sh_Salba_v2_03175	GO:0048193;GO:0016192	Golgi vesicle transport;"vesicle-mediated transport"			GO:0016020	membrane
Sh_Salba_v2_03195	GO:0008152;GO:0055114	metabolic process;"oxidation-reduction process"	GO:0016620;GO:0016491	oxidoreductase activity, acting on the aldehyde or oxo group of donors, NAD or NADP as acceptor;"oxidoreductase activity"
Sh_Salba_v2_03195	GO:0008152;GO:0055114	metabolic process;"oxidation-reduction process"	GO:0016491	oxidoreductase activity
Sh_Salba_v2_03198	GO:0008152;GO:0055114	metabolic process;"oxidation-reduction process"	GO:0016491	oxidoreductase activity
Sh_Salba_v2_03198	GO:0008152;GO:0055114	metabolic process;"oxidation-reduction process"	GO:0016491	oxidoreductase activity
Sh_Salba_v2_03198	GO:0008152;GO:0055114	metabolic process;"oxidation-reduction process"	GO:0016620;GO:0016491	oxidoreductase activity, acting on the aldehyde or oxo group of donors, NAD or NADP as acceptor;"oxidoreductase activity"
Sh_Salba_v2_03199	GO:0008152;GO:0055114	metabolic process;"oxidation-reduction process"	GO:0016620;GO:0016491	oxidoreductase activity, acting on the aldehyde or oxo group of donors, NAD or NADP as acceptor;"oxidoreductase activity"
Sh_Salba_v2_03199	GO:0008152;GO:0055114	metabolic process;"oxidation-reduction process"	GO:0016491	oxidoreductase activity
Sh_Salba_v2_03199	GO:0008152;GO:0055114	metabolic process;"oxidation-reduction process"	GO:0016491	oxidoreductase activity
Sh_Salba_v2_03199	GO:0008152;GO:0055114	metabolic process;"oxidation-reduction process"	GO:0016491	oxidoreductase activity
Sh_Salba_v2_03201	GO:0008152;GO:0055114	metabolic process;"oxidation-reduction process"	GO:0016491	oxidoreductase activity
Sh_Salba_v2_03201	GO:0008152;GO:0055114	metabolic process;"oxidation-reduction process"	GO:0016491	oxidoreductase activity
Sh_Salba_v2_03201	GO:0008152;GO:0055114	metabolic process;"oxidation-reduction process"	GO:0016491	oxidoreductase activity
Sh_Salba_v2_03201	GO:0008152;GO:0055114	metabolic process;"oxidation-reduction process"	GO:0016620;GO:0016491	oxidoreductase activity, acting on the aldehyde or oxo group of donors, NAD or NADP as acceptor;"oxidoreductase activity"
Sh_Salba_v2_03204	GO:0008152;GO:0055114	metabolic process;"oxidation-reduction process"	GO:0016491	oxidoreductase activity
Sh_Salba_v2_03204	GO:0008152;GO:0055114	metabolic process;"oxidation-reduction process"	GO:0016620;GO:0016491	oxidoreductase activity, acting on the aldehyde or oxo group of donors, NAD or NADP as acceptor;"oxidoreductase activity"
Sh_Salba_v2_03205	GO:0008152;GO:0055114	metabolic process;"oxidation-reduction process"	GO:0016620;GO:0016491	oxidoreductase activity, acting on the aldehyde or oxo group of donors, NAD or NADP as acceptor;"oxidoreductase activity"
Sh_Salba_v2_03205	GO:0008152;GO:0055114	metabolic process;"oxidation-reduction process"	GO:0016491	oxidoreductase activity
Sh_Salba_v2_03205	GO:0008152;GO:0055114	metabolic process;"oxidation-reduction process"	GO:0016491	oxidoreductase activity
Sh_Salba_v2_03211	GO:0008152;GO:0055114	metabolic process;"oxidation-reduction process"	GO:0016620;GO:0016491	oxidoreductase activity, acting on the aldehyde or oxo group of donors, NAD or NADP as acceptor;"oxidoreductase activity"
Sh_Salba_v2_03212	GO:0008152;GO:0055114	metabolic process;"oxidation-reduction process"	GO:0016620;GO:0016491	oxidoreductase activity, acting on the aldehyde or oxo group of donors, NAD or NADP as acceptor;"oxidoreductase activity"
Sh_Salba_v2_03213	GO:0008152;GO:0055114	metabolic process;"oxidation-reduction process"	GO:0016620;GO:0016491	oxidoreductase activity, acting on the aldehyde or oxo group of donors, NAD or NADP as acceptor;"oxidoreductase activity"
Sh_Salba_v2_03218	GO:0008152;GO:0055114	metabolic process;"oxidation-reduction process"	GO:0016491	oxidoreductase activity
Sh_Salba_v2_03218	GO:0008152;GO:0055114	metabolic process;"oxidation-reduction process"	GO:0016620;GO:0016491	oxidoreductase activity, acting on the aldehyde or oxo group of donors, NAD or NADP as acceptor;"oxidoreductase activity"
Sh_Salba_v2_03220	GO:0008152;GO:0055114	metabolic process;"oxidation-reduction process"	GO:0016620;GO:0016491	oxidoreductase activity, acting on the aldehyde or oxo group of donors, NAD or NADP as acceptor;"oxidoreductase activity"
Sh_Salba_v2_03222	GO:0008152;GO:0055114	metabolic process;"oxidation-reduction process"	GO:0016620;GO:0016491	oxidoreductase activity, acting on the aldehyde or oxo group of donors, NAD or NADP as acceptor;"oxidoreductase activity"
Sh_Salba_v2_03224	GO:0008152;GO:0055114	metabolic process;"oxidation-reduction process"	GO:0016491	oxidoreductase activity
Sh_Salba_v2_03225	GO:0008152;GO:0055114	metabolic process;"oxidation-reduction process"	GO:0016491	oxidoreductase activity
Sh_Salba_v2_03225	GO:0008152;GO:0055114	metabolic process;"oxidation-reduction process"	GO:0016491	oxidoreductase activity
Sh_Salba_v2_03225	GO:0008152;GO:0055114	metabolic process;"oxidation-reduction process"	GO:0016620;GO:0016491	oxidoreductase activity, acting on the aldehyde or oxo group of donors, NAD or NADP as acceptor;"oxidoreductase activity"
Sh_Salba_v2_03227	GO:0008152;GO:0055114	metabolic process;"oxidation-reduction process"	GO:0016491	oxidoreductase activity
Sh_Salba_v2_03227	GO:0008152;GO:0055114	metabolic process;"oxidation-reduction process"	GO:0016620;GO:0016491	oxidoreductase activity, acting on the aldehyde or oxo group of donors, NAD or NADP as acceptor;"oxidoreductase activity"
Sh_Salba_v2_03227	GO:0008152;GO:0055114	metabolic process;"oxidation-reduction process"	GO:0016491	oxidoreductase activity
Sh_Salba_v2_03228			GO:0008270	zinc ion binding
Sh_Salba_v2_03232	GO:0006508	proteolysis	GO:0008234	cysteine-type peptidase activity
Sh_Salba_v2_03233	GO:0006508	proteolysis	GO:0008234	cysteine-type peptidase activity
Sh_Salba_v2_03236			GO:0008270	zinc ion binding
Sh_Salba_v2_03240			GO:0008270	zinc ion binding
Sh_Salba_v2_03241			GO:0008270	zinc ion binding
Sh_Salba_v2_03246	GO:0055114	oxidation-reduction process	GO:0005507;GO:0016491	copper ion binding;"oxidoreductase activity"
Sh_Salba_v2_03250	GO:0055114	oxidation-reduction process	GO:0005507;GO:0016491	copper ion binding;"oxidoreductase activity"
Sh_Salba_v2_03251	GO:0006099;GO:0006106	tricarboxylic acid cycle;"fumarate metabolic process"	GO:0016829;GO:0003824;GO:0004333	lyase activity;"catalytic activity";"fumarate hydratase activity"	GO:0045239	tricarboxylic acid cycle enzyme complex
Sh_Salba_v2_03253	GO:0006099;GO:0006106	tricarboxylic acid cycle;"fumarate metabolic process"	GO:0016829;GO:0003824;GO:0004333	lyase activity;"catalytic activity";"fumarate hydratase activity"	GO:0045239	tricarboxylic acid cycle enzyme complex
Sh_Salba_v2_03261	GO:0051252	regulation of RNA metabolic process	GO:0008428	ribonuclease inhibitor activity
Sh_Salba_v2_03263	GO:0051252	regulation of RNA metabolic process	GO:0008428	ribonuclease inhibitor activity
Sh_Salba_v2_03264	GO:0051252	regulation of RNA metabolic process	GO:0008428	ribonuclease inhibitor activity
Sh_Salba_v2_03270	GO:0051252	regulation of RNA metabolic process	GO:0008428	ribonuclease inhibitor activity
Sh_Salba_v2_03271	GO:0051252	regulation of RNA metabolic process	GO:0008428	ribonuclease inhibitor activity
Sh_Salba_v2_03271	GO:0045454	cell redox homeostasis
Sh_Salba_v2_03272	GO:0051252	regulation of RNA metabolic process	GO:0008428	ribonuclease inhibitor activity
Sh_Salba_v2_03272	GO:0045454	cell redox homeostasis
Sh_Salba_v2_03274	GO:0045454	cell redox homeostasis
Sh_Salba_v2_03276	GO:0045454	cell redox homeostasis
Sh_Salba_v2_03276	GO:0051252	regulation of RNA metabolic process	GO:0008428	ribonuclease inhibitor activity
Sh_Salba_v2_03279	GO:0045454	cell redox homeostasis
Sh_Salba_v2_03289	GO:0008152	metabolic process	GO:0016758	transferase activity, transferring hexosyl groups
Sh_Salba_v2_03295	GO:0008152	metabolic process	GO:0016758	transferase activity, transferring hexosyl groups
Sh_Salba_v2_03297	GO:0008152	metabolic process	GO:0016758	transferase activity, transferring hexosyl groups
Sh_Salba_v2_03298	GO:0008152	metabolic process	GO:0016758	transferase activity, transferring hexosyl groups
Sh_Salba_v2_03298	GO:0008152	metabolic process	GO:0016758	transferase activity, transferring hexosyl groups
Sh_Salba_v2_03301	GO:0008152	metabolic process	GO:0016758	transferase activity, transferring hexosyl groups
Sh_Salba_v2_03304	GO:0008152	metabolic process	GO:0016758	transferase activity, transferring hexosyl groups
Sh_Salba_v2_03305	GO:0008152	metabolic process	GO:0016758	transferase activity, transferring hexosyl groups
Sh_Salba_v2_03306	GO:0008152	metabolic process	GO:0016758	transferase activity, transferring hexosyl groups
Sh_Salba_v2_03309	GO:0008152	metabolic process	GO:0016758	transferase activity, transferring hexosyl groups
Sh_Salba_v2_03311	GO:0008152	metabolic process	GO:0016758	transferase activity, transferring hexosyl groups
Sh_Salba_v2_03311	GO:0008152	metabolic process	GO:0016758	transferase activity, transferring hexosyl groups
Sh_Salba_v2_03316	GO:0008152	metabolic process	GO:0016758	transferase activity, transferring hexosyl groups
Sh_Salba_v2_03318	GO:0008152	metabolic process	GO:0016758	transferase activity, transferring hexosyl groups
Sh_Salba_v2_03321	GO:0008152	metabolic process	GO:0016758	transferase activity, transferring hexosyl groups
Sh_Salba_v2_03322	GO:0008152	metabolic process	GO:0016758	transferase activity, transferring hexosyl groups
Sh_Salba_v2_03323	GO:0008152	metabolic process	GO:0016758	transferase activity, transferring hexosyl groups
Sh_Salba_v2_03325	GO:0008152	metabolic process	GO:0016758	transferase activity, transferring hexosyl groups
Sh_Salba_v2_03328	GO:0008152	metabolic process	GO:0016758	transferase activity, transferring hexosyl groups
Sh_Salba_v2_03329	GO:0008152	metabolic process	GO:0016758	transferase activity, transferring hexosyl groups
Sh_Salba_v2_03332	GO:0008152	metabolic process	GO:0016758	transferase activity, transferring hexosyl groups
Sh_Salba_v2_03336	GO:0008152	metabolic process	GO:0016758	transferase activity, transferring hexosyl groups
Sh_Salba_v2_03336	GO:0008152	metabolic process	GO:0016758	transferase activity, transferring hexosyl groups
Sh_Salba_v2_03337	GO:0008152	metabolic process	GO:0016758	transferase activity, transferring hexosyl groups
Sh_Salba_v2_03337	GO:0008152	metabolic process	GO:0016758	transferase activity, transferring hexosyl groups
Sh_Salba_v2_03338	GO:0008152	metabolic process	GO:0016758	transferase activity, transferring hexosyl groups
Sh_Salba_v2_03338	GO:0008152	metabolic process	GO:0016758	transferase activity, transferring hexosyl groups
Sh_Salba_v2_03340	GO:0008152	metabolic process	GO:0003824	catalytic activity
Sh_Salba_v2_03345	GO:0008152	metabolic process	GO:0003824	catalytic activity
Sh_Salba_v2_03377	GO:0006468	protein phosphorylation	GO:0005524;GO:0004672	ATP binding;"protein kinase activity"
Sh_Salba_v2_03378	GO:0006468	protein phosphorylation	GO:0005524;GO:0004672	ATP binding;"protein kinase activity"
Sh_Salba_v2_03381	GO:0006468	protein phosphorylation	GO:0005524;GO:0004672	ATP binding;"protein kinase activity"
Sh_Salba_v2_03383	GO:0000398	mRNA splicing, via spliceosome	GO:0003723;GO:0008270;GO:0003676	RNA binding;"zinc ion binding";"nucleic acid binding"	GO:0005634;GO:0005681	nucleus;"spliceosomal complex"
Sh_Salba_v2_03384	GO:0006468	protein phosphorylation	GO:0005524;GO:0004672	ATP binding;"protein kinase activity"
Sh_Salba_v2_03384	GO:0000398	mRNA splicing, via spliceosome	GO:0003723;GO:0008270;GO:0003676	RNA binding;"zinc ion binding";"nucleic acid binding"	GO:0005634;GO:0005681	nucleus;"spliceosomal complex"
Sh_Salba_v2_03386	GO:0000398	mRNA splicing, via spliceosome	GO:0003723;GO:0008270;GO:0003676	RNA binding;"zinc ion binding";"nucleic acid binding"	GO:0005634;GO:0005681	nucleus;"spliceosomal complex"
Sh_Salba_v2_03386	GO:0006468	protein phosphorylation	GO:0005524;GO:0004672	ATP binding;"protein kinase activity"
Sh_Salba_v2_03388	GO:0006468	protein phosphorylation	GO:0005524;GO:0004672	ATP binding;"protein kinase activity"
Sh_Salba_v2_03388	GO:0000398	mRNA splicing, via spliceosome	GO:0003723;GO:0008270;GO:0003676	RNA binding;"zinc ion binding";"nucleic acid binding"	GO:0005634;GO:0005681	nucleus;"spliceosomal complex"
Sh_Salba_v2_03389	GO:0000398	mRNA splicing, via spliceosome	GO:0003723	RNA binding	GO:0005681	spliceosomal complex
Sh_Salba_v2_03390	GO:0006801;GO:0055114	superoxide metabolic process;"oxidation-reduction process"	GO:0004784;GO:0046872	superoxide dismutase activity;"metal ion binding"
Sh_Salba_v2_03391	GO:0006801;GO:0055114	superoxide metabolic process;"oxidation-reduction process"	GO:0004784;GO:0046872	superoxide dismutase activity;"metal ion binding"
Sh_Salba_v2_03394	GO:0006801;GO:0055114	superoxide metabolic process;"oxidation-reduction process"	GO:0004784;GO:0046872	superoxide dismutase activity;"metal ion binding"
Sh_Salba_v2_03394	GO:0006413	translational initiation	GO:0003743;GO:0003723	translation initiation factor activity;"RNA binding"	GO:0005737	cytoplasm
Sh_Salba_v2_03395	GO:0006801;GO:0055114	superoxide metabolic process;"oxidation-reduction process"	GO:0004784;GO:0046872	superoxide dismutase activity;"metal ion binding"
Sh_Salba_v2_03395	GO:0006413	translational initiation	GO:0003743;GO:0003723	translation initiation factor activity;"RNA binding"	GO:0005737	cytoplasm
Sh_Salba_v2_03396	GO:0006413	translational initiation	GO:0003743;GO:0003723	translation initiation factor activity;"RNA binding"	GO:0005737	cytoplasm
Sh_Salba_v2_03397	GO:0006801;GO:0055114	superoxide metabolic process;"oxidation-reduction process"	GO:0004784;GO:0046872	superoxide dismutase activity;"metal ion binding"
Sh_Salba_v2_03397	GO:0006413	translational initiation	GO:0003743;GO:0003723	translation initiation factor activity;"RNA binding"	GO:0005737	cytoplasm
Sh_Salba_v2_03402	GO:0006413	translational initiation	GO:0003743;GO:0003723	translation initiation factor activity;"RNA binding"	GO:0005737	cytoplasm
Sh_Salba_v2_03403	GO:0006801;GO:0055114	superoxide metabolic process;"oxidation-reduction process"	GO:0004784;GO:0046872	superoxide dismutase activity;"metal ion binding"
Sh_Salba_v2_03406	GO:0006801;GO:0055114	superoxide metabolic process;"oxidation-reduction process"	GO:0004784;GO:0046872	superoxide dismutase activity;"metal ion binding"
Sh_Salba_v2_03411	GO:0055114	oxidation-reduction process	GO:0016491	oxidoreductase activity
Sh_Salba_v2_03417	GO:0055114	oxidation-reduction process	GO:0016491	oxidoreductase activity
Sh_Salba_v2_03420	GO:0055114	oxidation-reduction process	GO:0016491	oxidoreductase activity
Sh_Salba_v2_03420	GO:0055114	oxidation-reduction process	GO:0016491	oxidoreductase activity
Sh_Salba_v2_03421	GO:0055114	oxidation-reduction process	GO:0016491	oxidoreductase activity
Sh_Salba_v2_03426	GO:0055114	oxidation-reduction process	GO:0016491	oxidoreductase activity
Sh_Salba_v2_03427	GO:0055114	oxidation-reduction process	GO:0016491	oxidoreductase activity
Sh_Salba_v2_03428	GO:0055114	oxidation-reduction process	GO:0016491	oxidoreductase activity
Sh_Salba_v2_03430	GO:0055114	oxidation-reduction process	GO:0016491	oxidoreductase activity
Sh_Salba_v2_03437	GO:0055114	oxidation-reduction process	GO:0016491	oxidoreductase activity
Sh_Salba_v2_03437	GO:0055114	oxidation-reduction process	GO:0016491	oxidoreductase activity
Sh_Salba_v2_03440	GO:0055114	oxidation-reduction process	GO:0016491	oxidoreductase activity
Sh_Salba_v2_03445	GO:0055114	oxidation-reduction process	GO:0016491	oxidoreductase activity
Sh_Salba_v2_03454			GO:0019211	phosphatase activator activity
Sh_Salba_v2_03455			GO:0019211	phosphatase activator activity
Sh_Salba_v2_03456			GO:0019211	phosphatase activator activity
Sh_Salba_v2_03466	GO:0006979;GO:0030091;GO:0055114	response to oxidative stress;"protein repair";"oxidation-reduction process"	GO:0033743;GO:0016671	peptide-methionine (R)-S-oxide reductase activity;"oxidoreductase activity, acting on a sulfur group of donors, disulfide as acceptor"
Sh_Salba_v2_03467	GO:0006979;GO:0030091;GO:0055114	response to oxidative stress;"protein repair";"oxidation-reduction process"	GO:0033743;GO:0016671	peptide-methionine (R)-S-oxide reductase activity;"oxidoreductase activity, acting on a sulfur group of donors, disulfide as acceptor"
Sh_Salba_v2_03470	GO:0006979;GO:0030091;GO:0055114	response to oxidative stress;"protein repair";"oxidation-reduction process"	GO:0033743;GO:0016671	peptide-methionine (R)-S-oxide reductase activity;"oxidoreductase activity, acting on a sulfur group of donors, disulfide as acceptor"
Sh_Salba_v2_03471			GO:0003824;GO:0050662	catalytic activity;"coenzyme binding"
Sh_Salba_v2_03471			GO:0003824;GO:0050662	catalytic activity;"coenzyme binding"
Sh_Salba_v2_03473			GO:0003824;GO:0050662	catalytic activity;"coenzyme binding"
Sh_Salba_v2_03474			GO:0003824;GO:0050662	catalytic activity;"coenzyme binding"
Sh_Salba_v2_03475			GO:0003824;GO:0050662	catalytic activity;"coenzyme binding"
Sh_Salba_v2_03476			GO:0003824;GO:0050662	catalytic activity;"coenzyme binding"
Sh_Salba_v2_03477			GO:0003824;GO:0050662	catalytic activity;"coenzyme binding"
Sh_Salba_v2_03491	GO:0015986	ATP synthesis coupled proton transport	GO:0015078	hydrogen ion transmembrane transporter activity	GO:0045263	proton-transporting ATP synthase complex, coupling factor F(o)
Sh_Salba_v2_03493	GO:0015986	ATP synthesis coupled proton transport	GO:0015078	hydrogen ion transmembrane transporter activity	GO:0045263	proton-transporting ATP synthase complex, coupling factor F(o)
Sh_Salba_v2_03494	GO:0015986	ATP synthesis coupled proton transport	GO:0015078	hydrogen ion transmembrane transporter activity	GO:0045263	proton-transporting ATP synthase complex, coupling factor F(o)
Sh_Salba_v2_03495	GO:0015986	ATP synthesis coupled proton transport	GO:0015078	hydrogen ion transmembrane transporter activity	GO:0045263	proton-transporting ATP synthase complex, coupling factor F(o)
Sh_Salba_v2_03496	GO:0015986	ATP synthesis coupled proton transport	GO:0015078	hydrogen ion transmembrane transporter activity	GO:0045263	proton-transporting ATP synthase complex, coupling factor F(o)
Sh_Salba_v2_03500	GO:0015986	ATP synthesis coupled proton transport	GO:0015078	hydrogen ion transmembrane transporter activity	GO:0045263	proton-transporting ATP synthase complex, coupling factor F(o)
Sh_Salba_v2_03501	GO:0015986	ATP synthesis coupled proton transport	GO:0015078	hydrogen ion transmembrane transporter activity	GO:0045263	proton-transporting ATP synthase complex, coupling factor F(o)
Sh_Salba_v2_03503	GO:0015986	ATP synthesis coupled proton transport	GO:0015078	hydrogen ion transmembrane transporter activity	GO:0045263	proton-transporting ATP synthase complex, coupling factor F(o)
Sh_Salba_v2_03504	GO:0015986	ATP synthesis coupled proton transport	GO:0015078	hydrogen ion transmembrane transporter activity	GO:0045263	proton-transporting ATP synthase complex, coupling factor F(o)
Sh_Salba_v2_03522					GO:0016021	integral component of membrane
Sh_Salba_v2_03526					GO:0016021	integral component of membrane
Sh_Salba_v2_03527					GO:0016021	integral component of membrane
Sh_Salba_v2_03527					GO:0016021	integral component of membrane
Sh_Salba_v2_03533					GO:0016021	integral component of membrane
Sh_Salba_v2_03533					GO:0016021	integral component of membrane
Sh_Salba_v2_03534					GO:0016021	integral component of membrane
Sh_Salba_v2_03537					GO:0016021	integral component of membrane
Sh_Salba_v2_03537					GO:0016021	integral component of membrane
Sh_Salba_v2_03538	GO:0000256	allantoin catabolic process	GO:0004038;GO:0016787;GO:0008270;GO:0016810;GO:0050897	allantoinase activity;"hydrolase activity";"zinc ion binding";"hydrolase activity, acting on carbon-nitrogen (but not peptide) bonds";"cobalt ion binding"
Sh_Salba_v2_03539	GO:0000256	allantoin catabolic process	GO:0004038;GO:0016787;GO:0008270;GO:0016810;GO:0050897	allantoinase activity;"hydrolase activity";"zinc ion binding";"hydrolase activity, acting on carbon-nitrogen (but not peptide) bonds";"cobalt ion binding"
Sh_Salba_v2_03543	GO:0000256	allantoin catabolic process	GO:0004038;GO:0016787;GO:0008270;GO:0016810;GO:0050897	allantoinase activity;"hydrolase activity";"zinc ion binding";"hydrolase activity, acting on carbon-nitrogen (but not peptide) bonds";"cobalt ion binding"
Sh_Salba_v2_03548	GO:0006355	regulation of transcription, DNA-templated	GO:0003677;GO:0003700	DNA binding;"transcription factor activity, sequence-specific DNA binding"
Sh_Salba_v2_03550	GO:0006355	regulation of transcription, DNA-templated	GO:0003677;GO:0003700	DNA binding;"transcription factor activity, sequence-specific DNA binding"
Sh_Salba_v2_03551	GO:0006355	regulation of transcription, DNA-templated	GO:0003677;GO:0003700	DNA binding;"transcription factor activity, sequence-specific DNA binding"
Sh_Salba_v2_03552	GO:0046417;GO:0009073	chorismate metabolic process;"aromatic amino acid family biosynthetic process"	GO:0004106	chorismate mutase activity
Sh_Salba_v2_03553	GO:0046417;GO:0009073	chorismate metabolic process;"aromatic amino acid family biosynthetic process"	GO:0004106	chorismate mutase activity
Sh_Salba_v2_03555	GO:0046417;GO:0009073	chorismate metabolic process;"aromatic amino acid family biosynthetic process"	GO:0004106	chorismate mutase activity
Sh_Salba_v2_03556	GO:0046417;GO:0009073	chorismate metabolic process;"aromatic amino acid family biosynthetic process"	GO:0004106	chorismate mutase activity
Sh_Salba_v2_03673	GO:0006470	protein dephosphorylation	GO:0003824;GO:0004722	catalytic activity;"protein serine/threonine phosphatase activity"
Sh_Salba_v2_03673	GO:0006470	protein dephosphorylation	GO:0043169;GO:0003824;GO:0004722	cation binding;"catalytic activity";"protein serine/threonine phosphatase activity"
Sh_Salba_v2_03674	GO:0006470	protein dephosphorylation	GO:0043169;GO:0003824;GO:0004722	cation binding;"catalytic activity";"protein serine/threonine phosphatase activity"
Sh_Salba_v2_03674	GO:0006470	protein dephosphorylation	GO:0003824;GO:0004722	catalytic activity;"protein serine/threonine phosphatase activity"
Sh_Salba_v2_03676	GO:0006470	protein dephosphorylation	GO:0043169;GO:0003824;GO:0004722	cation binding;"catalytic activity";"protein serine/threonine phosphatase activity"
Sh_Salba_v2_03679	GO:0006470	protein dephosphorylation	GO:0043169;GO:0003824;GO:0004722	cation binding;"catalytic activity";"protein serine/threonine phosphatase activity"
Sh_Salba_v2_03681	GO:0006470	protein dephosphorylation	GO:0043169;GO:0003824;GO:0004722	cation binding;"catalytic activity";"protein serine/threonine phosphatase activity"
Sh_Salba_v2_03702					GO:0016021	integral component of membrane
Sh_Salba_v2_03703					GO:0016021	integral component of membrane
Sh_Salba_v2_03703					GO:0016021	integral component of membrane
Sh_Salba_v2_03705					GO:0016021	integral component of membrane
Sh_Salba_v2_03706					GO:0016021	integral component of membrane
Sh_Salba_v2_03708					GO:0016021	integral component of membrane
Sh_Salba_v2_03712					GO:0016021	integral component of membrane
Sh_Salba_v2_03715					GO:0016021	integral component of membrane
Sh_Salba_v2_03716					GO:0016021	integral component of membrane
Sh_Salba_v2_03717					GO:0016021	integral component of membrane
Sh_Salba_v2_03717					GO:0016021	integral component of membrane
Sh_Salba_v2_03726	GO:0009231;GO:0055114	riboflavin biosynthetic process;"oxidation-reduction process"	GO:0016491;GO:0004746	oxidoreductase activity;"riboflavin synthase activity"
Sh_Salba_v2_03731	GO:0009231;GO:0055114	riboflavin biosynthetic process;"oxidation-reduction process"	GO:0016491;GO:0004746	oxidoreductase activity;"riboflavin synthase activity"
Sh_Salba_v2_03734	GO:0009231;GO:0055114	riboflavin biosynthetic process;"oxidation-reduction process"	GO:0016491;GO:0004746	oxidoreductase activity;"riboflavin synthase activity"
Sh_Salba_v2_03735	GO:0009231;GO:0055114	riboflavin biosynthetic process;"oxidation-reduction process"	GO:0016491;GO:0004746	oxidoreductase activity;"riboflavin synthase activity"
Sh_Salba_v2_03737	GO:0009231;GO:0055114	riboflavin biosynthetic process;"oxidation-reduction process"	GO:0016491;GO:0004746	oxidoreductase activity;"riboflavin synthase activity"
Sh_Salba_v2_03737	GO:0048544	recognition of pollen
Sh_Salba_v2_03738	GO:0009231;GO:0055114	riboflavin biosynthetic process;"oxidation-reduction process"	GO:0016491;GO:0004746	oxidoreductase activity;"riboflavin synthase activity"
Sh_Salba_v2_03740	GO:0009231;GO:0055114	riboflavin biosynthetic process;"oxidation-reduction process"	GO:0016491;GO:0004746	oxidoreductase activity;"riboflavin synthase activity"
Sh_Salba_v2_03740	GO:0048544	recognition of pollen
Sh_Salba_v2_03763	GO:0006412	translation	GO:0003735	structural constituent of ribosome	GO:0005840	ribosome
Sh_Salba_v2_03764	GO:0006412	translation	GO:0003735	structural constituent of ribosome	GO:0005840	ribosome
Sh_Salba_v2_03765	GO:0006412	translation	GO:0003735	structural constituent of ribosome	GO:0005840	ribosome
Sh_Salba_v2_03766	GO:0006412	translation	GO:0003735	structural constituent of ribosome	GO:0005840	ribosome
Sh_Salba_v2_03767	GO:0006412	translation	GO:0003735	structural constituent of ribosome	GO:0005840	ribosome
Sh_Salba_v2_03773	GO:0009058	biosynthetic process	GO:0008168;GO:0003824;GO:0030170	methyltransferase activity;"catalytic activity";"pyridoxal phosphate binding"
Sh_Salba_v2_03778	GO:0007021;GO:0007023	tubulin complex assembly;"post-chaperonin tubulin folding pathway"	GO:0048487	beta-tubulin binding
Sh_Salba_v2_03779	GO:0007021;GO:0007023	tubulin complex assembly;"post-chaperonin tubulin folding pathway"	GO:0048487	beta-tubulin binding
Sh_Salba_v2_03780	GO:0007021;GO:0007023	tubulin complex assembly;"post-chaperonin tubulin folding pathway"	GO:0048487	beta-tubulin binding
Sh_Salba_v2_03785	GO:0055114	oxidation-reduction process	GO:0016705;GO:0020037;GO:0005506	oxidoreductase activity, acting on paired donors, with incorporation or reduction of molecular oxygen;"heme binding";"iron ion binding"
Sh_Salba_v2_03788	GO:0055114	oxidation-reduction process	GO:0020037;GO:0016705;GO:0005506	heme binding;"oxidoreductase activity, acting on paired donors, with incorporation or reduction of molecular oxygen";"iron ion binding"
Sh_Salba_v2_03794			GO:0030246	carbohydrate binding
Sh_Salba_v2_03798			GO:0030246	carbohydrate binding
Sh_Salba_v2_03799			GO:0030246	carbohydrate binding
Sh_Salba_v2_03819	GO:0006355	regulation of transcription, DNA-templated	GO:0003677;GO:0003700;GO:0046983	DNA binding;"transcription factor activity, sequence-specific DNA binding";"protein dimerization activity"	GO:0005634	nucleus
Sh_Salba_v2_03821	GO:0006355	regulation of transcription, DNA-templated	GO:0003677;GO:0003700;GO:0046983	DNA binding;"transcription factor activity, sequence-specific DNA binding";"protein dimerization activity"	GO:0005634	nucleus
Sh_Salba_v2_03822	GO:0006355	regulation of transcription, DNA-templated	GO:0003677;GO:0003700;GO:0046983	DNA binding;"transcription factor activity, sequence-specific DNA binding";"protein dimerization activity"	GO:0005634	nucleus
Sh_Salba_v2_03823	GO:0006355	regulation of transcription, DNA-templated	GO:0003677;GO:0003700;GO:0046983	DNA binding;"transcription factor activity, sequence-specific DNA binding";"protein dimerization activity"	GO:0005634	nucleus
Sh_Salba_v2_03824	GO:0006886	intracellular protein transport			GO:0005784	Sec61 translocon complex
Sh_Salba_v2_03831	GO:0006482	protein demethylation	GO:0052689	carboxylic ester hydrolase activity
Sh_Salba_v2_03835	GO:0009098;GO:0055114	leucine biosynthetic process;"oxidation-reduction process"	GO:0000287;GO:0016616;GO:0003862;GO:0051287	magnesium ion binding;"oxidoreductase activity, acting on the CH-OH group of donors, NAD or NADP as acceptor";"3-isopropylmalate dehydrogenase activity";"NAD binding"	GO:0005737	cytoplasm
Sh_Salba_v2_03843	GO:0009098;GO:0055114	leucine biosynthetic process;"oxidation-reduction process"	GO:0000287;GO:0016616;GO:0003862;GO:0051287	magnesium ion binding;"oxidoreductase activity, acting on the CH-OH group of donors, NAD or NADP as acceptor";"3-isopropylmalate dehydrogenase activity";"NAD binding"	GO:0005737	cytoplasm
Sh_Salba_v2_03844	GO:0009098;GO:0055114	leucine biosynthetic process;"oxidation-reduction process"	GO:0000287;GO:0016616;GO:0003862;GO:0051287	magnesium ion binding;"oxidoreductase activity, acting on the CH-OH group of donors, NAD or NADP as acceptor";"3-isopropylmalate dehydrogenase activity";"NAD binding"	GO:0005737	cytoplasm
Sh_Salba_v2_03848	GO:0010215;GO:0016049	cellulose microfibril organization;"cell growth"			GO:0031225	anchored component of membrane
Sh_Salba_v2_03849	GO:0010215;GO:0016049	cellulose microfibril organization;"cell growth"			GO:0031225	anchored component of membrane
Sh_Salba_v2_03852	GO:0010215;GO:0016049	cellulose microfibril organization;"cell growth"			GO:0031225	anchored component of membrane
Sh_Salba_v2_03852	GO:0010215;GO:0016049	cellulose microfibril organization;"cell growth"			GO:0031225	anchored component of membrane
Sh_Salba_v2_03854	GO:0010215;GO:0016049	cellulose microfibril organization;"cell growth"			GO:0031225	anchored component of membrane
Sh_Salba_v2_03854	GO:0010215;GO:0016049	cellulose microfibril organization;"cell growth"			GO:0031225	anchored component of membrane
Sh_Salba_v2_03855			GO:0008270	zinc ion binding
Sh_Salba_v2_03856			GO:0008270	zinc ion binding
Sh_Salba_v2_03857			GO:0008270	zinc ion binding
Sh_Salba_v2_03858			GO:0008270	zinc ion binding
Sh_Salba_v2_03867	GO:0006457	protein folding
Sh_Salba_v2_03869	GO:0006457	protein folding
Sh_Salba_v2_03870	GO:0006457	protein folding
Sh_Salba_v2_03871	GO:0006457	protein folding
Sh_Salba_v2_03881	GO:0006412	translation	GO:0003735	structural constituent of ribosome	GO:0005840;GO:0005622	ribosome;"intracellular"
Sh_Salba_v2_03883	GO:0006412	translation	GO:0003735	structural constituent of ribosome	GO:0005840;GO:0005622	ribosome;"intracellular"
Sh_Salba_v2_03885	GO:0006412	translation	GO:0003735	structural constituent of ribosome	GO:0005840;GO:0005622	ribosome;"intracellular"
Sh_Salba_v2_03914			GO:0016853	isomerase activity
Sh_Salba_v2_03915			GO:0016853	isomerase activity
Sh_Salba_v2_03916			GO:0016853	isomerase activity
Sh_Salba_v2_03918	GO:0006281	DNA repair
Sh_Salba_v2_03919	GO:0006281	DNA repair
Sh_Salba_v2_03920	GO:0006281	DNA repair
Sh_Salba_v2_03928	GO:0006281	DNA repair
Sh_Salba_v2_03929	GO:0006281	DNA repair
Sh_Salba_v2_03929	GO:0030244	cellulose biosynthetic process	GO:0016760	cellulose synthase (UDP-forming) activity	GO:0016020	membrane
Sh_Salba_v2_03933	GO:0030244	cellulose biosynthetic process	GO:0016760	cellulose synthase (UDP-forming) activity	GO:0016020	membrane
Sh_Salba_v2_03936	GO:0030244	cellulose biosynthetic process	GO:0016760	cellulose synthase (UDP-forming) activity	GO:0016020	membrane
Sh_Salba_v2_03936	GO:0030244	cellulose biosynthetic process	GO:0016760	cellulose synthase (UDP-forming) activity	GO:0016020	membrane
Sh_Salba_v2_03942	GO:0006281	DNA repair
Sh_Salba_v2_03959	GO:0005975	carbohydrate metabolic process	GO:0004553;GO:0003824	hydrolase activity, hydrolyzing O-glycosyl compounds;"catalytic activity"
Sh_Salba_v2_03960	GO:0005975	carbohydrate metabolic process	GO:0004553;GO:0003824	hydrolase activity, hydrolyzing O-glycosyl compounds;"catalytic activity"
Sh_Salba_v2_03961	GO:0005975	carbohydrate metabolic process	GO:0004553;GO:0003824	hydrolase activity, hydrolyzing O-glycosyl compounds;"catalytic activity"
Sh_Salba_v2_03961	GO:0005975	carbohydrate metabolic process	GO:0004553;GO:0003824	hydrolase activity, hydrolyzing O-glycosyl compounds;"catalytic activity"
Sh_Salba_v2_03962	GO:0005975	carbohydrate metabolic process	GO:0004553;GO:0003824	hydrolase activity, hydrolyzing O-glycosyl compounds;"catalytic activity"
Sh_Salba_v2_03962	GO:0005975	carbohydrate metabolic process	GO:0004553;GO:0003824	hydrolase activity, hydrolyzing O-glycosyl compounds;"catalytic activity"
Sh_Salba_v2_03988			GO:0004857	enzyme inhibitor activity
Sh_Salba_v2_04000	GO:0007017	microtubule-based process	GO:0005200;GO:0005525;GO:0003924	structural constituent of cytoskeleton;"GTP binding";"GTPase activity"	GO:0005874	microtubule
Sh_Salba_v2_04003	GO:0007017	microtubule-based process	GO:0005200;GO:0005525;GO:0003924	structural constituent of cytoskeleton;"GTP binding";"GTPase activity"	GO:0005874	microtubule
Sh_Salba_v2_04003	GO:0008152	metabolic process	GO:0003824	catalytic activity
Sh_Salba_v2_04004	GO:0008152	metabolic process	GO:0003824	catalytic activity
Sh_Salba_v2_04004	GO:0007017	microtubule-based process	GO:0005200;GO:0005525;GO:0003924	structural constituent of cytoskeleton;"GTP binding";"GTPase activity"	GO:0005874	microtubule
Sh_Salba_v2_04005	GO:0007017	microtubule-based process	GO:0005200;GO:0005525;GO:0003924	structural constituent of cytoskeleton;"GTP binding";"GTPase activity"	GO:0005874	microtubule
Sh_Salba_v2_04005	GO:0008152	metabolic process	GO:0003824	catalytic activity
Sh_Salba_v2_04005	GO:0007017	microtubule-based process	GO:0005200;GO:0005525;GO:0003924	structural constituent of cytoskeleton;"GTP binding";"GTPase activity"	GO:0005874	microtubule
Sh_Salba_v2_04006	GO:0007017	microtubule-based process	GO:0005200;GO:0005525;GO:0003924	structural constituent of cytoskeleton;"GTP binding";"GTPase activity"	GO:0005874	microtubule
Sh_Salba_v2_04006	GO:0008152	metabolic process	GO:0003824	catalytic activity
Sh_Salba_v2_04008	GO:0008152	metabolic process	GO:0003824	catalytic activity
Sh_Salba_v2_04012	GO:0008152	metabolic process	GO:0003824	catalytic activity
Sh_Salba_v2_04014	GO:0007017	microtubule-based process	GO:0005200;GO:0005525;GO:0003924	structural constituent of cytoskeleton;"GTP binding";"GTPase activity"	GO:0005874	microtubule
Sh_Salba_v2_04015	GO:0007017	microtubule-based process	GO:0005200;GO:0005525;GO:0003924	structural constituent of cytoskeleton;"GTP binding";"GTPase activity"	GO:0005874	microtubule
Sh_Salba_v2_04015	GO:0007017	microtubule-based process	GO:0005200;GO:0005525;GO:0003924	structural constituent of cytoskeleton;"GTP binding";"GTPase activity"	GO:0005874	microtubule
Sh_Salba_v2_04019	GO:0009765	photosynthesis, light harvesting			GO:0016020	membrane
Sh_Salba_v2_04020	GO:0009765	photosynthesis, light harvesting			GO:0016020	membrane
Sh_Salba_v2_04022	GO:0009765	photosynthesis, light harvesting			GO:0016020	membrane
Sh_Salba_v2_04025	GO:0009765	photosynthesis, light harvesting			GO:0016020	membrane
Sh_Salba_v2_04030	GO:0006355	regulation of transcription, DNA-templated	GO:0043565;GO:0003700	sequence-specific DNA binding;"transcription factor activity, sequence-specific DNA binding"
Sh_Salba_v2_04031	GO:0006355	regulation of transcription, DNA-templated	GO:0043565;GO:0003700	sequence-specific DNA binding;"transcription factor activity, sequence-specific DNA binding"
Sh_Salba_v2_04032	GO:0008152	metabolic process	GO:0016787	hydrolase activity
Sh_Salba_v2_04034	GO:0008152	metabolic process	GO:0016787	hydrolase activity
Sh_Salba_v2_04035	GO:0008152	metabolic process	GO:0016787	hydrolase activity
Sh_Salba_v2_04045	GO:0006412	translation	GO:0003735	structural constituent of ribosome	GO:0005840;GO:0005622	ribosome;"intracellular"
Sh_Salba_v2_04047	GO:0006412	translation	GO:0003735	structural constituent of ribosome	GO:0005840;GO:0005622	ribosome;"intracellular"
Sh_Salba_v2_04048	GO:0006412	translation	GO:0003735	structural constituent of ribosome	GO:0005840;GO:0005622	ribosome;"intracellular"
Sh_Salba_v2_04049	GO:0006412	translation	GO:0003735	structural constituent of ribosome	GO:0005840;GO:0005622	ribosome;"intracellular"
Sh_Salba_v2_04051	GO:0006412	translation	GO:0003735	structural constituent of ribosome	GO:0005840;GO:0005622	ribosome;"intracellular"
Sh_Salba_v2_04053			GO:0003779	actin binding
Sh_Salba_v2_04056			GO:0003779	actin binding
Sh_Salba_v2_04057	GO:0006468	protein phosphorylation	GO:0005524;GO:0004672	ATP binding;"protein kinase activity"
Sh_Salba_v2_04062	GO:0006468	protein phosphorylation	GO:0005524;GO:0004672	ATP binding;"protein kinase activity"
Sh_Salba_v2_04065	GO:0006468	protein phosphorylation	GO:0005524;GO:0004672	ATP binding;"protein kinase activity"
Sh_Salba_v2_04067	GO:0006468	protein phosphorylation	GO:0005524;GO:0004672	ATP binding;"protein kinase activity"
Sh_Salba_v2_04069	GO:0006468	protein phosphorylation	GO:0005524;GO:0004672	ATP binding;"protein kinase activity"
Sh_Salba_v2_04070	GO:0006468	protein phosphorylation	GO:0005524;GO:0004672	ATP binding;"protein kinase activity"
Sh_Salba_v2_04087			GO:0003824;GO:0050662	catalytic activity;"coenzyme binding"
Sh_Salba_v2_04090			GO:0003824;GO:0050662	catalytic activity;"coenzyme binding"
Sh_Salba_v2_04096			GO:0008270	zinc ion binding
Sh_Salba_v2_04097			GO:0008270	zinc ion binding
Sh_Salba_v2_04098			GO:0008270	zinc ion binding
Sh_Salba_v2_04099			GO:0008270	zinc ion binding
Sh_Salba_v2_04100			GO:0008270	zinc ion binding
Sh_Salba_v2_04103			GO:0008270	zinc ion binding
Sh_Salba_v2_04104	GO:0006355	regulation of transcription, DNA-templated	GO:0043565;GO:0003700	sequence-specific DNA binding;"transcription factor activity, sequence-specific DNA binding"
Sh_Salba_v2_04106	GO:0006355	regulation of transcription, DNA-templated	GO:0043565;GO:0003700	sequence-specific DNA binding;"transcription factor activity, sequence-specific DNA binding"
Sh_Salba_v2_04107	GO:0006355	regulation of transcription, DNA-templated	GO:0043565;GO:0003700	sequence-specific DNA binding;"transcription factor activity, sequence-specific DNA binding"
Sh_Salba_v2_04109			GO:0003676;GO:0004518	nucleic acid binding;"nuclease activity"
Sh_Salba_v2_04119			GO:0003676;GO:0004518	nucleic acid binding;"nuclease activity"
Sh_Salba_v2_04121			GO:0003676;GO:0004518	nucleic acid binding;"nuclease activity"
Sh_Salba_v2_04123			GO:0003676;GO:0004518	nucleic acid binding;"nuclease activity"
Sh_Salba_v2_04126					GO:0016021	integral component of membrane
Sh_Salba_v2_04127					GO:0016021	integral component of membrane
Sh_Salba_v2_04129					GO:0016021	integral component of membrane
Sh_Salba_v2_04130					GO:0016021	integral component of membrane
Sh_Salba_v2_04131					GO:0016021	integral component of membrane
Sh_Salba_v2_04132	GO:0006396;GO:0042254	RNA processing;"ribosome biogenesis"	GO:0003824	catalytic activity	GO:0005730	nucleolus
Sh_Salba_v2_04133	GO:0006355	regulation of transcription, DNA-templated	GO:0003677	DNA binding
Sh_Salba_v2_04133	GO:0006396;GO:0042254	RNA processing;"ribosome biogenesis"	GO:0003824	catalytic activity	GO:0005730	nucleolus
Sh_Salba_v2_04140	GO:0015976	carbon utilization	GO:0004089;GO:0008270	carbonate dehydratase activity;"zinc ion binding"
Sh_Salba_v2_04147	GO:0015976	carbon utilization	GO:0004089;GO:0008270	carbonate dehydratase activity;"zinc ion binding"
Sh_Salba_v2_04147	GO:0055114	oxidation-reduction process	GO:0016705;GO:0020037;GO:0005506	oxidoreductase activity, acting on paired donors, with incorporation or reduction of molecular oxygen;"heme binding";"iron ion binding"
Sh_Salba_v2_04150	GO:0055114	oxidation-reduction process	GO:0016705;GO:0020037;GO:0005506	oxidoreductase activity, acting on paired donors, with incorporation or reduction of molecular oxygen;"heme binding";"iron ion binding"
Sh_Salba_v2_04152	GO:0055114	oxidation-reduction process	GO:0016705;GO:0020037;GO:0005506	oxidoreductase activity, acting on paired donors, with incorporation or reduction of molecular oxygen;"heme binding";"iron ion binding"
Sh_Salba_v2_04152	GO:0055114	oxidation-reduction process	GO:0016705;GO:0020037;GO:0005506	oxidoreductase activity, acting on paired donors, with incorporation or reduction of molecular oxygen;"heme binding";"iron ion binding"
Sh_Salba_v2_04157	GO:0015976	carbon utilization	GO:0004089;GO:0008270	carbonate dehydratase activity;"zinc ion binding"
Sh_Salba_v2_04159	GO:0015976	carbon utilization	GO:0004089;GO:0008270	carbonate dehydratase activity;"zinc ion binding"
Sh_Salba_v2_04162	GO:0015976	carbon utilization	GO:0004089;GO:0008270	carbonate dehydratase activity;"zinc ion binding"
Sh_Salba_v2_04163	GO:0006355	regulation of transcription, DNA-templated	GO:0003677;GO:0003676	DNA binding;"nucleic acid binding"
Sh_Salba_v2_04185	GO:0007018	microtubule-based movement	GO:0005524;GO:0003777;GO:0008017	ATP binding;"microtubule motor activity";"microtubule binding"
Sh_Salba_v2_04189			GO:0005488	binding
Sh_Salba_v2_04193			GO:0005488	binding
Sh_Salba_v2_04198			GO:0003676	nucleic acid binding
Sh_Salba_v2_04198			GO:0005488	binding
Sh_Salba_v2_04205	GO:0006952;GO:0009607	defense response;"response to biotic stimulus"
Sh_Salba_v2_04208	GO:0006952;GO:0009607	defense response;"response to biotic stimulus"
Sh_Salba_v2_04213			GO:0005524	ATP binding
Sh_Salba_v2_04216			GO:0005488	binding
Sh_Salba_v2_04221			GO:0005488	binding
Sh_Salba_v2_04232	GO:0006468	protein phosphorylation	GO:0005524;GO:0004672	ATP binding;"protein kinase activity"
Sh_Salba_v2_04233	GO:0048544;GO:0006468	recognition of pollen;"protein phosphorylation"	GO:0004674;GO:0005524;GO:0004672	protein serine/threonine kinase activity;"ATP binding";"protein kinase activity"
Sh_Salba_v2_04234	GO:0048544;GO:0006468	recognition of pollen;"protein phosphorylation"	GO:0004674;GO:0005524;GO:0004672	protein serine/threonine kinase activity;"ATP binding";"protein kinase activity"
Sh_Salba_v2_04236	GO:0048544;GO:0006468	recognition of pollen;"protein phosphorylation"	GO:0004674;GO:0005524;GO:0004672	protein serine/threonine kinase activity;"ATP binding";"protein kinase activity"
Sh_Salba_v2_04237	GO:0048544;GO:0006468	recognition of pollen;"protein phosphorylation"	GO:0004713;GO:0005524;GO:0004672	protein tyrosine kinase activity;"ATP binding";"protein kinase activity"
Sh_Salba_v2_04237	GO:0006468	protein phosphorylation	GO:0005524;GO:0004672	ATP binding;"protein kinase activity"
Sh_Salba_v2_04238	GO:0048544;GO:0006468	recognition of pollen;"protein phosphorylation"	GO:0004713;GO:0005524;GO:0004672	protein tyrosine kinase activity;"ATP binding";"protein kinase activity"
Sh_Salba_v2_04238	GO:0006468	protein phosphorylation	GO:0005524;GO:0004672	ATP binding;"protein kinase activity"
Sh_Salba_v2_04239	GO:0048544;GO:0006468	recognition of pollen;"protein phosphorylation"	GO:0004674;GO:0005524;GO:0004672	protein serine/threonine kinase activity;"ATP binding";"protein kinase activity"
Sh_Salba_v2_04240	GO:0048544;GO:0006468	recognition of pollen;"protein phosphorylation"	GO:0004674;GO:0005524;GO:0004672	protein serine/threonine kinase activity;"ATP binding";"protein kinase activity"
Sh_Salba_v2_04241	GO:0048544;GO:0006468	recognition of pollen;"protein phosphorylation"	GO:0005524;GO:0004672	ATP binding;"protein kinase activity"
Sh_Salba_v2_04242	GO:0048544;GO:0006468	recognition of pollen;"protein phosphorylation"	GO:0004674;GO:0005524;GO:0004672	protein serine/threonine kinase activity;"ATP binding";"protein kinase activity"
Sh_Salba_v2_04242	GO:0048544;GO:0006468	recognition of pollen;"protein phosphorylation"	GO:0005524;GO:0004672	ATP binding;"protein kinase activity"
Sh_Salba_v2_04246	GO:0048544;GO:0006468	recognition of pollen;"protein phosphorylation"	GO:0005524;GO:0004672	ATP binding;"protein kinase activity"
Sh_Salba_v2_04246	GO:0006468	protein phosphorylation	GO:0005524;GO:0004674;GO:0004672	ATP binding;"protein serine/threonine kinase activity";"protein kinase activity"
Sh_Salba_v2_04256	GO:0006886	intracellular protein transport
Sh_Salba_v2_04256	GO:0006886	intracellular protein transport
Sh_Salba_v2_04259	GO:0006886	intracellular protein transport
Sh_Salba_v2_04262	GO:0006886	intracellular protein transport
Sh_Salba_v2_04263	GO:0006886	intracellular protein transport
Sh_Salba_v2_04266	GO:0006886	intracellular protein transport
Sh_Salba_v2_04266	GO:0006886	intracellular protein transport
Sh_Salba_v2_04267	GO:0006662;GO:0045454	glycerol ether metabolic process;"cell redox homeostasis"	GO:0015035	protein disulfide oxidoreductase activity
Sh_Salba_v2_04287			GO:0003676	nucleic acid binding
Sh_Salba_v2_04288			GO:0003676	nucleic acid binding
Sh_Salba_v2_04290			GO:0003676	nucleic acid binding
Sh_Salba_v2_04293	GO:0006396	RNA processing	GO:0003723;GO:0003676	RNA binding;"nucleic acid binding"
Sh_Salba_v2_04294			GO:0003676	nucleic acid binding
Sh_Salba_v2_04297			GO:0003676	nucleic acid binding
Sh_Salba_v2_04304	GO:0006412	translation	GO:0003735;GO:0019843	structural constituent of ribosome;"rRNA binding"	GO:0005840;GO:0005622	ribosome;"intracellular"
Sh_Salba_v2_04305	GO:0006412	translation	GO:0003735;GO:0019843	structural constituent of ribosome;"rRNA binding"	GO:0005840;GO:0005622	ribosome;"intracellular"
Sh_Salba_v2_04309	GO:0006412	translation	GO:0003735;GO:0019843	structural constituent of ribosome;"rRNA binding"	GO:0005840;GO:0005622	ribosome;"intracellular"
Sh_Salba_v2_04310	GO:0006412	translation	GO:0003735;GO:0019843	structural constituent of ribosome;"rRNA binding"	GO:0005840;GO:0005622	ribosome;"intracellular"
Sh_Salba_v2_04319	GO:0007186;GO:0007165	G-protein coupled receptor signaling pathway;"signal transduction"	GO:0031683;GO:0019001;GO:0004871;GO:0003924	G-protein beta/gamma-subunit complex binding;"guanyl nucleotide binding";"signal transducer activity";"GTPase activity"
Sh_Salba_v2_04336			GO:0022857	transmembrane transporter activity	GO:0016020;GO:0016021	membrane;"integral component of membrane"
Sh_Salba_v2_04338			GO:0022857	transmembrane transporter activity	GO:0016020;GO:0016021	membrane;"integral component of membrane"
Sh_Salba_v2_04341			GO:0022857	transmembrane transporter activity	GO:0016020;GO:0016021	membrane;"integral component of membrane"
Sh_Salba_v2_04344			GO:0018024	histone-lysine N-methyltransferase activity	GO:0005634	nucleus
Sh_Salba_v2_04345			GO:0018024	histone-lysine N-methyltransferase activity	GO:0005634	nucleus
Sh_Salba_v2_04350			GO:0008270;GO:0003824	zinc ion binding;"catalytic activity"
Sh_Salba_v2_04352			GO:0016787;GO:0008270;GO:0003824	hydrolase activity;"zinc ion binding";"catalytic activity"
Sh_Salba_v2_04362					GO:0016021	integral component of membrane
Sh_Salba_v2_04368	GO:0055085;GO:0030001	transmembrane transport;"metal ion transport"	GO:0046873	metal ion transmembrane transporter activity	GO:0016020	membrane
Sh_Salba_v2_04369	GO:0055085;GO:0030001	transmembrane transport;"metal ion transport"	GO:0046873	metal ion transmembrane transporter activity	GO:0016020	membrane
Sh_Salba_v2_04370	GO:0055085;GO:0030001	transmembrane transport;"metal ion transport"	GO:0046873	metal ion transmembrane transporter activity	GO:0016020	membrane
Sh_Salba_v2_04371	GO:0051260	protein homooligomerization
Sh_Salba_v2_04376			GO:0003677	DNA binding
Sh_Salba_v2_04379			GO:0003677	DNA binding
Sh_Salba_v2_04386			GO:0003677	DNA binding
Sh_Salba_v2_04386			GO:0003677	DNA binding
Sh_Salba_v2_04388			GO:0003677	DNA binding
Sh_Salba_v2_04388			GO:0003677	DNA binding
Sh_Salba_v2_04392			GO:0003677	DNA binding
Sh_Salba_v2_04394	GO:0009451;GO:0001522	RNA modification;"pseudouridine synthesis"	GO:0003723;GO:0009982	RNA binding;"pseudouridine synthase activity"
Sh_Salba_v2_04396	GO:0009451;GO:0001522	RNA modification;"pseudouridine synthesis"	GO:0003723;GO:0009982	RNA binding;"pseudouridine synthase activity"
Sh_Salba_v2_04398	GO:0006355	regulation of transcription, DNA-templated	GO:0003677;GO:0043565	DNA binding;"sequence-specific DNA binding"
Sh_Salba_v2_04399	GO:0006355	regulation of transcription, DNA-templated	GO:0003677;GO:0043565	DNA binding;"sequence-specific DNA binding"
Sh_Salba_v2_04402	GO:0006355	regulation of transcription, DNA-templated	GO:0003677;GO:0043565	DNA binding;"sequence-specific DNA binding"
Sh_Salba_v2_04409	GO:0006355	regulation of transcription, DNA-templated	GO:0043565;GO:0003700	sequence-specific DNA binding;"transcription factor activity, sequence-specific DNA binding"
Sh_Salba_v2_04412			GO:0003677	DNA binding
Sh_Salba_v2_04414			GO:0003677	DNA binding
Sh_Salba_v2_04415	GO:0006355	regulation of transcription, DNA-templated	GO:0003677;GO:0043565	DNA binding;"sequence-specific DNA binding"
Sh_Salba_v2_04416	GO:0006355	regulation of transcription, DNA-templated	GO:0003677;GO:0043565	DNA binding;"sequence-specific DNA binding"
Sh_Salba_v2_04417	GO:0006355	regulation of transcription, DNA-templated	GO:0003677;GO:0043565	DNA binding;"sequence-specific DNA binding"
Sh_Salba_v2_04418	GO:0006355	regulation of transcription, DNA-templated	GO:0003677;GO:0043565	DNA binding;"sequence-specific DNA binding"
Sh_Salba_v2_04422			GO:0046872	metal ion binding
Sh_Salba_v2_04427	GO:0006465	signal peptide processing	GO:0008233	peptidase activity	GO:0016021;GO:0005787	integral component of membrane;"signal peptidase complex"
Sh_Salba_v2_04428	GO:0006465	signal peptide processing	GO:0008233	peptidase activity	GO:0016021;GO:0005787	integral component of membrane;"signal peptidase complex"
Sh_Salba_v2_04430	GO:0006465	signal peptide processing	GO:0008233	peptidase activity	GO:0016021;GO:0005787	integral component of membrane;"signal peptidase complex"
Sh_Salba_v2_04430	GO:0006465	signal peptide processing	GO:0008233	peptidase activity	GO:0016021;GO:0005787	integral component of membrane;"signal peptidase complex"
Sh_Salba_v2_04437			GO:0005488	binding
Sh_Salba_v2_04441	GO:0016192	vesicle-mediated transport
Sh_Salba_v2_04443	GO:0016192	vesicle-mediated transport
Sh_Salba_v2_04447	GO:0016192	vesicle-mediated transport
Sh_Salba_v2_04487	GO:0006418	tRNA aminoacylation for protein translation	GO:0005524;GO:0000166;GO:0004812;GO:0016874	ATP binding;"nucleotide binding";"aminoacyl-tRNA ligase activity";"ligase activity"	GO:0005737	cytoplasm
Sh_Salba_v2_04487	GO:0006418	tRNA aminoacylation for protein translation	GO:0005524;GO:0000166;GO:0004812;GO:0016874;GO:0003676	ATP binding;"nucleotide binding";"aminoacyl-tRNA ligase activity";"ligase activity";"nucleic acid binding"
Sh_Salba_v2_04488	GO:0006418	tRNA aminoacylation for protein translation	GO:0005524;GO:0000166;GO:0004812;GO:0016874	ATP binding;"nucleotide binding";"aminoacyl-tRNA ligase activity";"ligase activity"	GO:0005737	cytoplasm
Sh_Salba_v2_04488	GO:0006418	tRNA aminoacylation for protein translation	GO:0005524;GO:0000166;GO:0004812;GO:0016874;GO:0003676	ATP binding;"nucleotide binding";"aminoacyl-tRNA ligase activity";"ligase activity";"nucleic acid binding"
Sh_Salba_v2_04491	GO:0006418	tRNA aminoacylation for protein translation	GO:0005524;GO:0000166;GO:0004812;GO:0016874	ATP binding;"nucleotide binding";"aminoacyl-tRNA ligase activity";"ligase activity"
Sh_Salba_v2_04491	GO:0006418	tRNA aminoacylation for protein translation	GO:0005524;GO:0000166;GO:0004812;GO:0016874;GO:0003676	ATP binding;"nucleotide binding";"aminoacyl-tRNA ligase activity";"ligase activity";"nucleic acid binding"	GO:0005737	cytoplasm
Sh_Salba_v2_04492					GO:0016021	integral component of membrane
Sh_Salba_v2_04493			GO:0000287;GO:0016829;GO:0010333	magnesium ion binding;"lyase activity";"terpene synthase activity"
Sh_Salba_v2_04494			GO:0000287;GO:0016829;GO:0010333	magnesium ion binding;"lyase activity";"terpene synthase activity"
Sh_Salba_v2_04494			GO:0000287;GO:0016829;GO:0010333	magnesium ion binding;"lyase activity";"terpene synthase activity"
Sh_Salba_v2_04496	GO:0006355	regulation of transcription, DNA-templated			GO:0005634	nucleus
Sh_Salba_v2_04502	GO:0006412	translation	GO:0003735	structural constituent of ribosome	GO:0005840;GO:0005622	ribosome;"intracellular"
Sh_Salba_v2_04504	GO:0006412	translation	GO:0003735	structural constituent of ribosome	GO:0005840;GO:0005622	ribosome;"intracellular"
Sh_Salba_v2_04504	GO:0006412	translation	GO:0003735	structural constituent of ribosome	GO:0005840;GO:0005622	ribosome;"intracellular"
Sh_Salba_v2_04506	GO:0006412	translation	GO:0003735	structural constituent of ribosome	GO:0005840;GO:0005622	ribosome;"intracellular"
Sh_Salba_v2_04506	GO:0006412	translation	GO:0003735	structural constituent of ribosome	GO:0005840;GO:0005622	ribosome;"intracellular"
Sh_Salba_v2_04508	GO:0006412	translation	GO:0003735	structural constituent of ribosome	GO:0005840;GO:0005622	ribosome;"intracellular"
Sh_Salba_v2_04514	GO:0008612	peptidyl-lysine modification to peptidyl-hypusine	GO:0019135;GO:0005488	deoxyhypusine monooxygenase activity;"binding"
Sh_Salba_v2_04525	GO:0006355	regulation of transcription, DNA-templated	GO:0003677	DNA binding
Sh_Salba_v2_04528			GO:0004674	protein serine/threonine kinase activity
Sh_Salba_v2_04533	GO:0006355	regulation of transcription, DNA-templated	GO:0003677;GO:0003700	DNA binding;"transcription factor activity, sequence-specific DNA binding"
Sh_Salba_v2_04535	GO:0006355	regulation of transcription, DNA-templated	GO:0003677;GO:0003700	DNA binding;"transcription factor activity, sequence-specific DNA binding"
Sh_Salba_v2_04539	GO:0006355	regulation of transcription, DNA-templated	GO:0003677;GO:0003700	DNA binding;"transcription factor activity, sequence-specific DNA binding"
Sh_Salba_v2_04555	GO:0006468	protein phosphorylation	GO:0005524;GO:0004672;GO:0005488	ATP binding;"protein kinase activity";"binding"
Sh_Salba_v2_04556			GO:0005488	binding
Sh_Salba_v2_04557	GO:0006468	protein phosphorylation	GO:0005524;GO:0004672;GO:0005488	ATP binding;"protein kinase activity";"binding"
Sh_Salba_v2_04558					GO:0005643	nuclear pore
Sh_Salba_v2_04558	GO:0046907	intracellular transport
Sh_Salba_v2_04563					GO:0016020	membrane
Sh_Salba_v2_04572	GO:0006511;GO:0007275;GO:0016567	ubiquitin-dependent protein catabolic process;"multicellular organismal development";"protein ubiquitination"	GO:0008270;GO:0004842	zinc ion binding;"ubiquitin-protein transferase activity"	GO:0005634	nucleus
Sh_Salba_v2_04576	GO:0006511;GO:0007275;GO:0016567	ubiquitin-dependent protein catabolic process;"multicellular organismal development";"protein ubiquitination"	GO:0008270;GO:0004842	zinc ion binding;"ubiquitin-protein transferase activity"	GO:0005634	nucleus
Sh_Salba_v2_04584			GO:0008242	omega peptidase activity
Sh_Salba_v2_04586			GO:0008242	omega peptidase activity
Sh_Salba_v2_04587			GO:0008242	omega peptidase activity
Sh_Salba_v2_04589			GO:0008242	omega peptidase activity
Sh_Salba_v2_04590			GO:0005096	GTPase activator activity
Sh_Salba_v2_04593			GO:0005096	GTPase activator activity
Sh_Salba_v2_04595	GO:0055085;GO:0006855	transmembrane transport;"drug transmembrane transport"	GO:0015238;GO:0015297	drug transmembrane transporter activity;"antiporter activity"	GO:0016020	membrane
Sh_Salba_v2_04602	GO:0055085;GO:0006855	transmembrane transport;"drug transmembrane transport"	GO:0015238;GO:0015297	drug transmembrane transporter activity;"antiporter activity"	GO:0016020	membrane
Sh_Salba_v2_04604	GO:0055085;GO:0006855	transmembrane transport;"drug transmembrane transport"	GO:0015238;GO:0015297	drug transmembrane transporter activity;"antiporter activity"	GO:0016020	membrane
Sh_Salba_v2_04610	GO:0055085;GO:0006855	transmembrane transport;"drug transmembrane transport"	GO:0015238;GO:0015297	drug transmembrane transporter activity;"antiporter activity"	GO:0016020	membrane
Sh_Salba_v2_04613			GO:0003676	nucleic acid binding	GO:0005634	nucleus
Sh_Salba_v2_04616			GO:0003676	nucleic acid binding	GO:0005634	nucleus
Sh_Salba_v2_04622			GO:0003676	nucleic acid binding	GO:0005634	nucleus
Sh_Salba_v2_04623			GO:0003676	nucleic acid binding	GO:0005634	nucleus
Sh_Salba_v2_04623			GO:0003676	nucleic acid binding	GO:0005634	nucleus
Sh_Salba_v2_04632			GO:0008270	zinc ion binding
Sh_Salba_v2_04632	GO:0006511;GO:0016579	ubiquitin-dependent protein catabolic process;"protein deubiquitination"	GO:0036459	thiol-dependent ubiquitinyl hydrolase activity
Sh_Salba_v2_04636	GO:0009116	nucleoside metabolic process	GO:0003824	catalytic activity
Sh_Salba_v2_04637	GO:0009116	nucleoside metabolic process	GO:0003824	catalytic activity
Sh_Salba_v2_04638	GO:0009116	nucleoside metabolic process	GO:0003824	catalytic activity
Sh_Salba_v2_04639	GO:0009116	nucleoside metabolic process	GO:0003824	catalytic activity
Sh_Salba_v2_04654			GO:0016788	hydrolase activity, acting on ester bonds
Sh_Salba_v2_04665			GO:0016788	hydrolase activity, acting on ester bonds
Sh_Salba_v2_04668	GO:0030036	actin cytoskeleton organization			GO:0005856	cytoskeleton
Sh_Salba_v2_04670	GO:0030036	actin cytoskeleton organization	GO:0003779	actin binding	GO:0005856	cytoskeleton
Sh_Salba_v2_04672	GO:0030036	actin cytoskeleton organization			GO:0005856	cytoskeleton
Sh_Salba_v2_04673	GO:0030036	actin cytoskeleton organization	GO:0003779	actin binding	GO:0005856	cytoskeleton
Sh_Salba_v2_04675	GO:0030036	actin cytoskeleton organization			GO:0005856	cytoskeleton
Sh_Salba_v2_04679			GO:0016788	hydrolase activity, acting on ester bonds
Sh_Salba_v2_04692			GO:0016788	hydrolase activity, acting on ester bonds
Sh_Salba_v2_04704	GO:0008152	metabolic process	GO:0016758	transferase activity, transferring hexosyl groups
Sh_Salba_v2_04706	GO:0008152	metabolic process	GO:0016758	transferase activity, transferring hexosyl groups
Sh_Salba_v2_04706	GO:0008152	metabolic process	GO:0016758	transferase activity, transferring hexosyl groups
Sh_Salba_v2_04709	GO:0008152	metabolic process	GO:0016758	transferase activity, transferring hexosyl groups
Sh_Salba_v2_04714			GO:0031072;GO:0051082	heat shock protein binding;"unfolded protein binding"
Sh_Salba_v2_04715			GO:0031072;GO:0051082	heat shock protein binding;"unfolded protein binding"
Sh_Salba_v2_04727	GO:0048208	COPII vesicle coating
Sh_Salba_v2_04727	GO:0048208	COPII vesicle coating
Sh_Salba_v2_04728	GO:0048208	COPII vesicle coating
Sh_Salba_v2_04733	GO:0006535	cysteine biosynthetic process from serine
Sh_Salba_v2_04734	GO:0006535	cysteine biosynthetic process from serine	GO:0004124	cysteine synthase activity
Sh_Salba_v2_04737	GO:0006535	cysteine biosynthetic process from serine
Sh_Salba_v2_04738	GO:0006535	cysteine biosynthetic process from serine	GO:0004124	cysteine synthase activity
Sh_Salba_v2_04741	GO:0006535	cysteine biosynthetic process from serine	GO:0004124	cysteine synthase activity
Sh_Salba_v2_04742	GO:0006535	cysteine biosynthetic process from serine	GO:0004124	cysteine synthase activity
Sh_Salba_v2_04744	GO:0006535	cysteine biosynthetic process from serine	GO:0004124	cysteine synthase activity
Sh_Salba_v2_04745	GO:0006535	cysteine biosynthetic process from serine	GO:0004124	cysteine synthase activity
Sh_Salba_v2_04754	GO:0008152	metabolic process	GO:0003824	catalytic activity
Sh_Salba_v2_04756			GO:0008270	zinc ion binding
Sh_Salba_v2_04758	GO:0008152	metabolic process	GO:0003824	catalytic activity
Sh_Salba_v2_04758	GO:0008152	metabolic process	GO:0003824	catalytic activity
Sh_Salba_v2_04760	GO:0008152	metabolic process	GO:0003824	catalytic activity
Sh_Salba_v2_04760	GO:0008152	metabolic process	GO:0003824	catalytic activity
Sh_Salba_v2_04762	GO:0008152	metabolic process	GO:0003824	catalytic activity
Sh_Salba_v2_04783			GO:0016747	transferase activity, transferring acyl groups other than amino-acyl groups
Sh_Salba_v2_04787			GO:0016747	transferase activity, transferring acyl groups other than amino-acyl groups
Sh_Salba_v2_04787			GO:0003677	DNA binding
Sh_Salba_v2_04788			GO:0003677	DNA binding
Sh_Salba_v2_04797	GO:0015031	protein transport			GO:0016021	integral component of membrane
Sh_Salba_v2_04798	GO:0015031	protein transport			GO:0016021	integral component of membrane
Sh_Salba_v2_04800	GO:0015031	protein transport			GO:0016021	integral component of membrane
Sh_Salba_v2_04804	GO:0015031	protein transport			GO:0016021	integral component of membrane
Sh_Salba_v2_04805	GO:0015031	protein transport			GO:0016021	integral component of membrane
Sh_Salba_v2_04805	GO:0015031	protein transport			GO:0016021	integral component of membrane
Sh_Salba_v2_04806	GO:0015031	protein transport			GO:0016021	integral component of membrane
Sh_Salba_v2_04807	GO:0015031	protein transport			GO:0016021	integral component of membrane
Sh_Salba_v2_04808	GO:0015031	protein transport			GO:0016021	integral component of membrane
Sh_Salba_v2_04808	GO:0015031	protein transport			GO:0016021	integral component of membrane
Sh_Salba_v2_04809	GO:0015031	protein transport			GO:0016021	integral component of membrane
Sh_Salba_v2_04810			GO:0004866	endopeptidase inhibitor activity
Sh_Salba_v2_04812	GO:0006468	protein phosphorylation	GO:0005524;GO:0004672;GO:0004707	ATP binding;"protein kinase activity";"MAP kinase activity"
Sh_Salba_v2_04815	GO:0005975	carbohydrate metabolic process	GO:0004650	polygalacturonase activity
Sh_Salba_v2_04817	GO:0006468	protein phosphorylation	GO:0005524;GO:0004672;GO:0004707	ATP binding;"protein kinase activity";"MAP kinase activity"
Sh_Salba_v2_04817	GO:0005975	carbohydrate metabolic process	GO:0004650	polygalacturonase activity
Sh_Salba_v2_04818	GO:0005975	carbohydrate metabolic process	GO:0004650	polygalacturonase activity
Sh_Salba_v2_04818	GO:0006468	protein phosphorylation	GO:0005524;GO:0004672;GO:0004707	ATP binding;"protein kinase activity";"MAP kinase activity"
Sh_Salba_v2_04819	GO:0005975	carbohydrate metabolic process	GO:0004650	polygalacturonase activity
Sh_Salba_v2_04820	GO:0005975	carbohydrate metabolic process	GO:0004650	polygalacturonase activity
Sh_Salba_v2_04820	GO:0006468	protein phosphorylation	GO:0005524;GO:0004672;GO:0004707	ATP binding;"protein kinase activity";"MAP kinase activity"
Sh_Salba_v2_04821	GO:0006850	mitochondrial pyruvate transport			GO:0005743	mitochondrial inner membrane
Sh_Salba_v2_04823	GO:0006850	mitochondrial pyruvate transport			GO:0005743	mitochondrial inner membrane
Sh_Salba_v2_04825	GO:0006850	mitochondrial pyruvate transport			GO:0005743	mitochondrial inner membrane
Sh_Salba_v2_04827			GO:0003824	catalytic activity
Sh_Salba_v2_04829			GO:0003824	catalytic activity
Sh_Salba_v2_04837			GO:0003824	catalytic activity
Sh_Salba_v2_04842	GO:0005975	carbohydrate metabolic process	GO:0003824	catalytic activity
Sh_Salba_v2_04845	GO:0005975	carbohydrate metabolic process	GO:0003824	catalytic activity
Sh_Salba_v2_04846	GO:0005975	carbohydrate metabolic process	GO:0003824	catalytic activity
Sh_Salba_v2_04848	GO:0006098;GO:0005975	pentose-phosphate shunt;"carbohydrate metabolic process"	GO:0004801;GO:0003824	sedoheptulose-7-phosphate:D-glyceraldehyde-3-phosphate glyceronetransferase activity;"catalytic activity"	GO:0005737	cytoplasm
Sh_Salba_v2_04850	GO:0006098;GO:0005975	pentose-phosphate shunt;"carbohydrate metabolic process"	GO:0004801;GO:0003824	sedoheptulose-7-phosphate:D-glyceraldehyde-3-phosphate glyceronetransferase activity;"catalytic activity"	GO:0005737	cytoplasm
Sh_Salba_v2_04850	GO:0005975	carbohydrate metabolic process	GO:0003824	catalytic activity
Sh_Salba_v2_04851	GO:0005975	carbohydrate metabolic process	GO:0003824	catalytic activity
Sh_Salba_v2_04851	GO:0006098;GO:0005975	pentose-phosphate shunt;"carbohydrate metabolic process"	GO:0004801;GO:0003824	sedoheptulose-7-phosphate:D-glyceraldehyde-3-phosphate glyceronetransferase activity;"catalytic activity"	GO:0005737	cytoplasm
Sh_Salba_v2_04852	GO:0005975	carbohydrate metabolic process	GO:0003824	catalytic activity
Sh_Salba_v2_04852	GO:0006098;GO:0005975	pentose-phosphate shunt;"carbohydrate metabolic process"	GO:0004801;GO:0003824	sedoheptulose-7-phosphate:D-glyceraldehyde-3-phosphate glyceronetransferase activity;"catalytic activity"	GO:0005737	cytoplasm
Sh_Salba_v2_04855	GO:0005975	carbohydrate metabolic process	GO:0003824	catalytic activity
Sh_Salba_v2_04856	GO:0005975	carbohydrate metabolic process	GO:0003824	catalytic activity
Sh_Salba_v2_04857	GO:0006413	translational initiation	GO:0003723;GO:0003743	RNA binding;"translation initiation factor activity"
Sh_Salba_v2_04860	GO:0006413	translational initiation	GO:0003723;GO:0003743	RNA binding;"translation initiation factor activity"
Sh_Salba_v2_04862	GO:0006413	translational initiation	GO:0003723;GO:0003743	RNA binding;"translation initiation factor activity"
Sh_Salba_v2_04864	GO:0006413	translational initiation	GO:0003723;GO:0003743	RNA binding;"translation initiation factor activity"
Sh_Salba_v2_04865	GO:0006413	translational initiation	GO:0003723;GO:0003743	RNA binding;"translation initiation factor activity"
Sh_Salba_v2_04865	GO:0006413	translational initiation	GO:0003743	translation initiation factor activity
Sh_Salba_v2_04867	GO:0006413	translational initiation	GO:0003743	translation initiation factor activity
Sh_Salba_v2_04868	GO:0006413	translational initiation	GO:0003743	translation initiation factor activity
Sh_Salba_v2_04871	GO:0006413	translational initiation	GO:0003743	translation initiation factor activity
Sh_Salba_v2_04875	GO:0006413	translational initiation	GO:0003723;GO:0003743	RNA binding;"translation initiation factor activity"
Sh_Salba_v2_04883	GO:0016559	peroxisome fission			GO:0005779	integral component of peroxisomal membrane
Sh_Salba_v2_04891			GO:0008270	zinc ion binding
Sh_Salba_v2_04891	GO:0016559	peroxisome fission			GO:0005779	integral component of peroxisomal membrane
Sh_Salba_v2_04892			GO:0008270	zinc ion binding
Sh_Salba_v2_04894			GO:0008270	zinc ion binding
Sh_Salba_v2_04898			GO:0008270	zinc ion binding
Sh_Salba_v2_04899			GO:0008270	zinc ion binding
Sh_Salba_v2_04904			GO:0008270	zinc ion binding
Sh_Salba_v2_04918	GO:0006396	RNA processing	GO:0003723;GO:0000166;GO:0003676	RNA binding;"nucleotide binding";"nucleic acid binding"
Sh_Salba_v2_04920			GO:0000166;GO:0003676	nucleotide binding;"nucleic acid binding"
Sh_Salba_v2_04920	GO:0006396	RNA processing	GO:0003723	RNA binding
Sh_Salba_v2_04933	GO:0055114	oxidation-reduction process	GO:0051537;GO:0016679;GO:0008121;GO:0016491	2 iron, 2 sulfur cluster binding;"oxidoreductase activity, acting on diphenols and related substances as donors";"ubiquinol-cytochrome-c reductase activity";"oxidoreductase activity"	GO:0016020	membrane
Sh_Salba_v2_04936	GO:0055114	oxidation-reduction process	GO:0051537;GO:0016679;GO:0008121;GO:0016491	2 iron, 2 sulfur cluster binding;"oxidoreductase activity, acting on diphenols and related substances as donors";"ubiquinol-cytochrome-c reductase activity";"oxidoreductase activity"	GO:0016020	membrane
Sh_Salba_v2_04939	GO:0055114	oxidation-reduction process	GO:0051537;GO:0016679;GO:0008121;GO:0016491	2 iron, 2 sulfur cluster binding;"oxidoreductase activity, acting on diphenols and related substances as donors";"ubiquinol-cytochrome-c reductase activity";"oxidoreductase activity"	GO:0016020	membrane
Sh_Salba_v2_04965			GO:0045735;GO:0030145	nutrient reservoir activity;"manganese ion binding"
Sh_Salba_v2_04966			GO:0045735;GO:0030145	nutrient reservoir activity;"manganese ion binding"
Sh_Salba_v2_04978	GO:0055114	oxidation-reduction process	GO:0016491	oxidoreductase activity
Sh_Salba_v2_04981	GO:0055114	oxidation-reduction process	GO:0016491	oxidoreductase activity
Sh_Salba_v2_04988			GO:0005509	calcium ion binding
Sh_Salba_v2_04988			GO:0005509	calcium ion binding
Sh_Salba_v2_04991			GO:0005509	calcium ion binding
Sh_Salba_v2_04994			GO:0005509	calcium ion binding
Sh_Salba_v2_04998	GO:0006950	response to stress
Sh_Salba_v2_04998	GO:0006950	response to stress
Sh_Salba_v2_04999	GO:0006950	response to stress
Sh_Salba_v2_04999	GO:0006950	response to stress
Sh_Salba_v2_05001	GO:0006950	response to stress
Sh_Salba_v2_05001	GO:0006950	response to stress
Sh_Salba_v2_05001	GO:0006950	response to stress
Sh_Salba_v2_05002	GO:0006950	response to stress
Sh_Salba_v2_05002	GO:0006950	response to stress
Sh_Salba_v2_05002	GO:0006950	response to stress
Sh_Salba_v2_05004	GO:0006950	response to stress
Sh_Salba_v2_05004	GO:0006950	response to stress
Sh_Salba_v2_05004	GO:0006950	response to stress
Sh_Salba_v2_05005	GO:0006950	response to stress
Sh_Salba_v2_05005	GO:0006950	response to stress
Sh_Salba_v2_05006	GO:0006950	response to stress
Sh_Salba_v2_05006	GO:0006950	response to stress
Sh_Salba_v2_05013	GO:0006357	regulation of transcription from RNA polymerase II promoter	GO:0001104	RNA polymerase II transcription cofactor activity	GO:0016592	mediator complex
Sh_Salba_v2_05017	GO:0006357	regulation of transcription from RNA polymerase II promoter	GO:0001104	RNA polymerase II transcription cofactor activity	GO:0016592	mediator complex
Sh_Salba_v2_05018	GO:0006357	regulation of transcription from RNA polymerase II promoter	GO:0001104	RNA polymerase II transcription cofactor activity	GO:0016592	mediator complex
Sh_Salba_v2_05019	GO:0006357	regulation of transcription from RNA polymerase II promoter	GO:0001104	RNA polymerase II transcription cofactor activity	GO:0016592	mediator complex
Sh_Salba_v2_05028	GO:0006470	protein dephosphorylation	GO:0003824;GO:0004722	catalytic activity;"protein serine/threonine phosphatase activity"
Sh_Salba_v2_05028	GO:0006470	protein dephosphorylation	GO:0003824;GO:0004722	catalytic activity;"protein serine/threonine phosphatase activity"
Sh_Salba_v2_05031	GO:0006470	protein dephosphorylation	GO:0003824;GO:0004722	catalytic activity;"protein serine/threonine phosphatase activity"
Sh_Salba_v2_05031	GO:0006470	protein dephosphorylation	GO:0003824;GO:0004722	catalytic activity;"protein serine/threonine phosphatase activity"
Sh_Salba_v2_05033	GO:0006470	protein dephosphorylation	GO:0003824;GO:0004722	catalytic activity;"protein serine/threonine phosphatase activity"
Sh_Salba_v2_05033	GO:0006470	protein dephosphorylation	GO:0003824;GO:0004722	catalytic activity;"protein serine/threonine phosphatase activity"
Sh_Salba_v2_05034	GO:0006470	protein dephosphorylation	GO:0003824;GO:0004722	catalytic activity;"protein serine/threonine phosphatase activity"
Sh_Salba_v2_05034	GO:0006470	protein dephosphorylation	GO:0003824;GO:0004722	catalytic activity;"protein serine/threonine phosphatase activity"
Sh_Salba_v2_05036	GO:0006470	protein dephosphorylation	GO:0003824;GO:0004722	catalytic activity;"protein serine/threonine phosphatase activity"
Sh_Salba_v2_05036	GO:0006470	protein dephosphorylation	GO:0003824;GO:0004722	catalytic activity;"protein serine/threonine phosphatase activity"
Sh_Salba_v2_05094			GO:0043531	ADP binding
Sh_Salba_v2_05095			GO:0043531	ADP binding
Sh_Salba_v2_05109			GO:0043531	ADP binding
Sh_Salba_v2_05110			GO:0043531	ADP binding
Sh_Salba_v2_05126			GO:0043531	ADP binding
Sh_Salba_v2_05127			GO:0043531	ADP binding
Sh_Salba_v2_05129			GO:0043531	ADP binding
Sh_Salba_v2_05130			GO:0043531	ADP binding
Sh_Salba_v2_05139			GO:0043531	ADP binding
Sh_Salba_v2_05140			GO:0043531	ADP binding
Sh_Salba_v2_05163			GO:0043531	ADP binding
Sh_Salba_v2_05168			GO:0043531	ADP binding
Sh_Salba_v2_05181			GO:0043531	ADP binding
Sh_Salba_v2_05182			GO:0043531	ADP binding
Sh_Salba_v2_05184			GO:0043531	ADP binding
Sh_Salba_v2_05188			GO:0043531	ADP binding
Sh_Salba_v2_05188			GO:0043531	ADP binding
Sh_Salba_v2_05188			GO:0043531	ADP binding
Sh_Salba_v2_05197			GO:0043531	ADP binding
Sh_Salba_v2_05199			GO:0043531	ADP binding
Sh_Salba_v2_05203			GO:0043531	ADP binding
Sh_Salba_v2_05213			GO:0043531	ADP binding
Sh_Salba_v2_05215			GO:0043531	ADP binding
Sh_Salba_v2_05216			GO:0043531	ADP binding
Sh_Salba_v2_05221			GO:0043531	ADP binding
Sh_Salba_v2_05224			GO:0043531	ADP binding
Sh_Salba_v2_05228			GO:0043531	ADP binding
Sh_Salba_v2_05236			GO:0043531	ADP binding
Sh_Salba_v2_05238			GO:0043531	ADP binding
Sh_Salba_v2_05242	GO:0015074	DNA integration	GO:0003676	nucleic acid binding
Sh_Salba_v2_05242			GO:0043531	ADP binding
Sh_Salba_v2_05246			GO:0043531	ADP binding
Sh_Salba_v2_05247			GO:0043531	ADP binding
Sh_Salba_v2_05256			GO:0043531	ADP binding
Sh_Salba_v2_05259			GO:0043531	ADP binding
Sh_Salba_v2_05263			GO:0043531	ADP binding
Sh_Salba_v2_05276			GO:0043531	ADP binding
Sh_Salba_v2_05279			GO:0043531	ADP binding
Sh_Salba_v2_05282			GO:0043531	ADP binding
Sh_Salba_v2_05283			GO:0043531	ADP binding
Sh_Salba_v2_05284			GO:0043531	ADP binding
Sh_Salba_v2_05289			GO:0043531	ADP binding
Sh_Salba_v2_05300			GO:0043531	ADP binding
Sh_Salba_v2_05305			GO:0043531	ADP binding
Sh_Salba_v2_05316			GO:0043531	ADP binding
Sh_Salba_v2_05318			GO:0043531	ADP binding
Sh_Salba_v2_05339			GO:0043531	ADP binding
Sh_Salba_v2_05342			GO:0043531	ADP binding
Sh_Salba_v2_05349			GO:0043531	ADP binding
Sh_Salba_v2_05351			GO:0043531	ADP binding
Sh_Salba_v2_05375	GO:0045039	protein import into mitochondrial inner membrane
Sh_Salba_v2_05377	GO:0045039	protein import into mitochondrial inner membrane
Sh_Salba_v2_05378	GO:0045039	protein import into mitochondrial inner membrane
Sh_Salba_v2_05383	GO:0006468	protein phosphorylation	GO:0005524;GO:0004672	ATP binding;"protein kinase activity"
Sh_Salba_v2_05386	GO:0006468	protein phosphorylation	GO:0005524;GO:0004672	ATP binding;"protein kinase activity"
Sh_Salba_v2_05387	GO:0006468	protein phosphorylation	GO:0005524;GO:0004672	ATP binding;"protein kinase activity"
Sh_Salba_v2_05390	GO:0006468	protein phosphorylation	GO:0005524;GO:0004672	ATP binding;"protein kinase activity"
Sh_Salba_v2_05391			GO:0016811	hydrolase activity, acting on carbon-nitrogen (but not peptide) bonds, in linear amides
Sh_Salba_v2_05393			GO:0016811	hydrolase activity, acting on carbon-nitrogen (but not peptide) bonds, in linear amides
Sh_Salba_v2_05406	GO:0006355	regulation of transcription, DNA-templated			GO:0005634	nucleus
Sh_Salba_v2_05408	GO:0006355	regulation of transcription, DNA-templated			GO:0005634	nucleus
Sh_Salba_v2_05412	GO:0006355	regulation of transcription, DNA-templated			GO:0005634	nucleus
Sh_Salba_v2_05414	GO:0006355	regulation of transcription, DNA-templated			GO:0005634	nucleus
Sh_Salba_v2_05416	GO:0006355	regulation of transcription, DNA-templated			GO:0005634	nucleus
Sh_Salba_v2_05419					GO:0016021	integral component of membrane
Sh_Salba_v2_05419					GO:0016021	integral component of membrane
Sh_Salba_v2_05421			GO:0003677	DNA binding
Sh_Salba_v2_05423			GO:0003677	DNA binding
Sh_Salba_v2_05425			GO:0003677	DNA binding
Sh_Salba_v2_05427			GO:0003677	DNA binding
Sh_Salba_v2_05428			GO:0003677	DNA binding
Sh_Salba_v2_05430			GO:0003677	DNA binding
Sh_Salba_v2_05436	GO:0055114	oxidation-reduction process	GO:0016705;GO:0020037;GO:0005506	oxidoreductase activity, acting on paired donors, with incorporation or reduction of molecular oxygen;"heme binding";"iron ion binding"
Sh_Salba_v2_05437	GO:0055114	oxidation-reduction process	GO:0016705;GO:0020037;GO:0005506	oxidoreductase activity, acting on paired donors, with incorporation or reduction of molecular oxygen;"heme binding";"iron ion binding"
Sh_Salba_v2_05439	GO:0055114	oxidation-reduction process	GO:0016705;GO:0020037;GO:0005506	oxidoreductase activity, acting on paired donors, with incorporation or reduction of molecular oxygen;"heme binding";"iron ion binding"
Sh_Salba_v2_05441	GO:0055114	oxidation-reduction process	GO:0016705;GO:0020037;GO:0005506	oxidoreductase activity, acting on paired donors, with incorporation or reduction of molecular oxygen;"heme binding";"iron ion binding"
Sh_Salba_v2_05442	GO:0055114	oxidation-reduction process	GO:0016705;GO:0020037;GO:0005506	oxidoreductase activity, acting on paired donors, with incorporation or reduction of molecular oxygen;"heme binding";"iron ion binding"
Sh_Salba_v2_05443	GO:0055114	oxidation-reduction process	GO:0016705;GO:0020037;GO:0005506	oxidoreductase activity, acting on paired donors, with incorporation or reduction of molecular oxygen;"heme binding";"iron ion binding"
Sh_Salba_v2_05443	GO:0055114	oxidation-reduction process	GO:0016705;GO:0020037;GO:0005506	oxidoreductase activity, acting on paired donors, with incorporation or reduction of molecular oxygen;"heme binding";"iron ion binding"
Sh_Salba_v2_05444	GO:0055114	oxidation-reduction process	GO:0016705;GO:0020037;GO:0005506	oxidoreductase activity, acting on paired donors, with incorporation or reduction of molecular oxygen;"heme binding";"iron ion binding"
Sh_Salba_v2_05444	GO:0055114	oxidation-reduction process	GO:0016705;GO:0020037;GO:0005506;GO:0004497	oxidoreductase activity, acting on paired donors, with incorporation or reduction of molecular oxygen;"heme binding";"iron ion binding";"monooxygenase activity"
Sh_Salba_v2_05445	GO:0055114	oxidation-reduction process	GO:0016705;GO:0020037;GO:0005506;GO:0004497	oxidoreductase activity, acting on paired donors, with incorporation or reduction of molecular oxygen;"heme binding";"iron ion binding";"monooxygenase activity"
Sh_Salba_v2_05445	GO:0055114	oxidation-reduction process	GO:0016705;GO:0020037;GO:0005506	oxidoreductase activity, acting on paired donors, with incorporation or reduction of molecular oxygen;"heme binding";"iron ion binding"
Sh_Salba_v2_05448	GO:0055085	transmembrane transport	GO:0005215;GO:0022857;GO:0022891	transporter activity;"transmembrane transporter activity";"substrate-specific transmembrane transporter activity"	GO:0016020;GO:0016021	membrane;"integral component of membrane"
Sh_Salba_v2_05452	GO:0055085	transmembrane transport	GO:0022857	transmembrane transporter activity	GO:0016021	integral component of membrane
Sh_Salba_v2_05452	GO:0055085	transmembrane transport	GO:0022857;GO:0022891	transmembrane transporter activity;"substrate-specific transmembrane transporter activity"	GO:0016020;GO:0016021	membrane;"integral component of membrane"
Sh_Salba_v2_05453	GO:0055085	transmembrane transport	GO:0022857;GO:0022891	transmembrane transporter activity;"substrate-specific transmembrane transporter activity"	GO:0016020;GO:0016021	membrane;"integral component of membrane"
Sh_Salba_v2_05462	GO:0019752;GO:0008152	carboxylic acid metabolic process;"metabolic process"	GO:0003824;GO:0004451	catalytic activity;"isocitrate lyase activity"
Sh_Salba_v2_05464	GO:0019752	carboxylic acid metabolic process	GO:0003824;GO:0004451	catalytic activity;"isocitrate lyase activity"
Sh_Salba_v2_05468	GO:0019752	carboxylic acid metabolic process	GO:0003824;GO:0004451	catalytic activity;"isocitrate lyase activity"
Sh_Salba_v2_05470			GO:0016757	transferase activity, transferring glycosyl groups
Sh_Salba_v2_05480			GO:0016757	transferase activity, transferring glycosyl groups
Sh_Salba_v2_05481			GO:0016757	transferase activity, transferring glycosyl groups
Sh_Salba_v2_05483			GO:0016757	transferase activity, transferring glycosyl groups
Sh_Salba_v2_05484			GO:0016757	transferase activity, transferring glycosyl groups
Sh_Salba_v2_05485			GO:0016757	transferase activity, transferring glycosyl groups
Sh_Salba_v2_05490	GO:0006468	protein phosphorylation	GO:0005524;GO:0004672	ATP binding;"protein kinase activity"
Sh_Salba_v2_05526			GO:0003676	nucleic acid binding
Sh_Salba_v2_05536	GO:0006468	protein phosphorylation	GO:0005524;GO:0004672	ATP binding;"protein kinase activity"
Sh_Salba_v2_05537	GO:0006468	protein phosphorylation	GO:0005524;GO:0004672	ATP binding;"protein kinase activity"
Sh_Salba_v2_05542	GO:0005975	carbohydrate metabolic process	GO:0004650	polygalacturonase activity
Sh_Salba_v2_05543	GO:0005975	carbohydrate metabolic process	GO:0004650	polygalacturonase activity
Sh_Salba_v2_05544	GO:0005975	carbohydrate metabolic process	GO:0004650	polygalacturonase activity
Sh_Salba_v2_05549	GO:0006465	signal peptide processing	GO:0008233	peptidase activity	GO:0016021;GO:0005787	integral component of membrane;"signal peptidase complex"
Sh_Salba_v2_05550	GO:0006465	signal peptide processing	GO:0008233	peptidase activity	GO:0016021;GO:0005787	integral component of membrane;"signal peptidase complex"
Sh_Salba_v2_05551	GO:0006465	signal peptide processing	GO:0008233	peptidase activity	GO:0016021;GO:0005787	integral component of membrane;"signal peptidase complex"
Sh_Salba_v2_05551	GO:0006465	signal peptide processing	GO:0008233	peptidase activity	GO:0016021;GO:0005787	integral component of membrane;"signal peptidase complex"
Sh_Salba_v2_05553	GO:0006465	signal peptide processing	GO:0008233	peptidase activity	GO:0016021;GO:0005787	integral component of membrane;"signal peptidase complex"
Sh_Salba_v2_05557			GO:0008270	zinc ion binding
Sh_Salba_v2_05561			GO:0008270	zinc ion binding
Sh_Salba_v2_05563			GO:0008270	zinc ion binding
Sh_Salba_v2_05568	GO:0006886;GO:0006913	intracellular protein transport;"nucleocytoplasmic transport"	GO:0008536;GO:0008565;GO:0005488	Ran GTPase binding;"protein transporter activity";"binding"
Sh_Salba_v2_05572	GO:0008152	metabolic process	GO:0016787	hydrolase activity
Sh_Salba_v2_05579	GO:0008152	metabolic process	GO:0016787	hydrolase activity
Sh_Salba_v2_05581	GO:0008152	metabolic process	GO:0016787	hydrolase activity
Sh_Salba_v2_05587	GO:0055085	transmembrane transport	GO:0022857	transmembrane transporter activity	GO:0016021	integral component of membrane
Sh_Salba_v2_05604	GO:0006397	mRNA processing
Sh_Salba_v2_05605	GO:0006397	mRNA processing
Sh_Salba_v2_05617			GO:0003677	DNA binding
Sh_Salba_v2_05644	GO:0008152;GO:0006631;GO:0055114	metabolic process;"fatty acid metabolic process";"oxidation-reduction process"	GO:0003824;GO:0003857;GO:0016491	catalytic activity;"3-hydroxyacyl-CoA dehydrogenase activity";"oxidoreductase activity"
Sh_Salba_v2_05645	GO:0008152;GO:0006631;GO:0055114	metabolic process;"fatty acid metabolic process";"oxidation-reduction process"	GO:0003824;GO:0003857;GO:0016491	catalytic activity;"3-hydroxyacyl-CoA dehydrogenase activity";"oxidoreductase activity"
Sh_Salba_v2_05646	GO:0006631;GO:0055114	fatty acid metabolic process;"oxidation-reduction process"	GO:0003857;GO:0016491	3-hydroxyacyl-CoA dehydrogenase activity;"oxidoreductase activity"
Sh_Salba_v2_05646	GO:0008152	metabolic process	GO:0003824	catalytic activity
Sh_Salba_v2_05649	GO:0008152;GO:0006631;GO:0055114	metabolic process;"fatty acid metabolic process";"oxidation-reduction process"	GO:0003857;GO:0003824;GO:0016491	3-hydroxyacyl-CoA dehydrogenase activity;"catalytic activity";"oxidoreductase activity"
Sh_Salba_v2_05652	GO:0007264;GO:0015031	small GTPase mediated signal transduction;"protein transport"	GO:0005525	GTP binding	GO:0005622	intracellular
Sh_Salba_v2_05655	GO:0007264	small GTPase mediated signal transduction	GO:0005525	GTP binding	GO:0005622	intracellular
Sh_Salba_v2_05658	GO:0007264;GO:0015031	small GTPase mediated signal transduction;"protein transport"	GO:0005525	GTP binding	GO:0005622	intracellular
Sh_Salba_v2_05659	GO:0007264;GO:0015031	small GTPase mediated signal transduction;"protein transport"	GO:0005525	GTP binding	GO:0005622	intracellular
Sh_Salba_v2_05664	GO:0007264;GO:0015031	small GTPase mediated signal transduction;"protein transport"	GO:0005525	GTP binding	GO:0005622	intracellular
Sh_Salba_v2_05664	GO:0007264;GO:0015031	small GTPase mediated signal transduction;"protein transport"	GO:0005525	GTP binding	GO:0005622	intracellular
Sh_Salba_v2_05665	GO:0007264;GO:0015031	small GTPase mediated signal transduction;"protein transport"	GO:0005525	GTP binding	GO:0005622	intracellular
Sh_Salba_v2_05666	GO:0007264;GO:0015031	small GTPase mediated signal transduction;"protein transport"	GO:0005525	GTP binding	GO:0005622	intracellular
Sh_Salba_v2_05667	GO:0007264;GO:0015031	small GTPase mediated signal transduction;"protein transport"	GO:0005525	GTP binding	GO:0005622	intracellular
Sh_Salba_v2_05675	GO:0006810	transport	GO:0005215	transporter activity	GO:0016021	integral component of membrane
Sh_Salba_v2_05680	GO:0006468	protein phosphorylation	GO:0005524;GO:0004672	ATP binding;"protein kinase activity"
Sh_Salba_v2_05682	GO:0006468	protein phosphorylation	GO:0005524;GO:0004672	ATP binding;"protein kinase activity"
Sh_Salba_v2_05697	GO:0006979;GO:0055114	response to oxidative stress;"oxidation-reduction process"	GO:0020037;GO:0004601	heme binding;"peroxidase activity"
Sh_Salba_v2_05699	GO:0006979;GO:0055114	response to oxidative stress;"oxidation-reduction process"	GO:0020037;GO:0004601	heme binding;"peroxidase activity"
Sh_Salba_v2_05700	GO:0006979;GO:0055114	response to oxidative stress;"oxidation-reduction process"	GO:0020037;GO:0004601	heme binding;"peroxidase activity"
Sh_Salba_v2_05703	GO:0006979;GO:0055114	response to oxidative stress;"oxidation-reduction process"	GO:0020037;GO:0004601	heme binding;"peroxidase activity"
Sh_Salba_v2_05705			GO:0005488	binding
Sh_Salba_v2_05707			GO:0005488	binding
Sh_Salba_v2_05708	GO:0009058	biosynthetic process	GO:0003824	catalytic activity
Sh_Salba_v2_05709	GO:0009058	biosynthetic process	GO:0003824	catalytic activity
Sh_Salba_v2_05715			GO:0000166;GO:0003676	nucleotide binding;"nucleic acid binding"
Sh_Salba_v2_05717			GO:0000166;GO:0003676	nucleotide binding;"nucleic acid binding"
Sh_Salba_v2_05718			GO:0000166;GO:0003676	nucleotide binding;"nucleic acid binding"
Sh_Salba_v2_05721	GO:0006629	lipid metabolic process
Sh_Salba_v2_05724	GO:0006629	lipid metabolic process
Sh_Salba_v2_05727	GO:0006629	lipid metabolic process
Sh_Salba_v2_05728	GO:0006629	lipid metabolic process
Sh_Salba_v2_05730	GO:0006629	lipid metabolic process
Sh_Salba_v2_05731	GO:0006629	lipid metabolic process
Sh_Salba_v2_05732	GO:0006629	lipid metabolic process
Sh_Salba_v2_05769			GO:0005525	GTP binding
Sh_Salba_v2_05779	GO:0055085	transmembrane transport	GO:0005215;GO:0022857;GO:0022891	transporter activity;"transmembrane transporter activity";"substrate-specific transmembrane transporter activity"	GO:0016020;GO:0016021	membrane;"integral component of membrane"
Sh_Salba_v2_05785			GO:0046982	protein heterodimerization activity
Sh_Salba_v2_05786	GO:0006355	regulation of transcription, DNA-templated	GO:0043565;GO:0046982	sequence-specific DNA binding;"protein heterodimerization activity"	GO:0005634	nucleus
Sh_Salba_v2_05793	GO:0006412	translation	GO:0003735	structural constituent of ribosome	GO:0005840;GO:0005622	ribosome;"intracellular"
Sh_Salba_v2_05804			GO:0005096	GTPase activator activity
Sh_Salba_v2_05806			GO:0005096	GTPase activator activity
Sh_Salba_v2_05807			GO:0005096	GTPase activator activity
Sh_Salba_v2_05809	GO:0009664	plant-type cell wall organization
Sh_Salba_v2_05811	GO:0009664	plant-type cell wall organization			GO:0005576	extracellular region
Sh_Salba_v2_05812	GO:0009664	plant-type cell wall organization			GO:0005576	extracellular region
Sh_Salba_v2_05815	GO:0008152	metabolic process	GO:0016758	transferase activity, transferring hexosyl groups
Sh_Salba_v2_05816	GO:0008152	metabolic process	GO:0016758	transferase activity, transferring hexosyl groups
Sh_Salba_v2_05823					GO:0005789	endoplasmic reticulum membrane
Sh_Salba_v2_05824					GO:0005789	endoplasmic reticulum membrane
Sh_Salba_v2_05826					GO:0005789	endoplasmic reticulum membrane
Sh_Salba_v2_05828			GO:0003677	DNA binding
Sh_Salba_v2_05838	GO:0006468	protein phosphorylation	GO:0005524;GO:0004672;GO:0004707	ATP binding;"protein kinase activity";"MAP kinase activity"
Sh_Salba_v2_05839	GO:0006468	protein phosphorylation	GO:0005524;GO:0004672	ATP binding;"protein kinase activity"
Sh_Salba_v2_05840	GO:0006468	protein phosphorylation	GO:0005524;GO:0004672;GO:0004707	ATP binding;"protein kinase activity";"MAP kinase activity"
Sh_Salba_v2_05842	GO:0006468	protein phosphorylation	GO:0005524;GO:0004672;GO:0004707	ATP binding;"protein kinase activity";"MAP kinase activity"
Sh_Salba_v2_05843	GO:0006468	protein phosphorylation	GO:0005524;GO:0004672	ATP binding;"protein kinase activity"
Sh_Salba_v2_05852	GO:0046148;GO:0008152;GO:0055114	pigment biosynthetic process;"metabolic process";"oxidation-reduction process"	GO:0004097;GO:0016491	catechol oxidase activity;"oxidoreductase activity"
Sh_Salba_v2_05859	GO:0006468	protein phosphorylation	GO:0005524;GO:0004672	ATP binding;"protein kinase activity"
Sh_Salba_v2_05862	GO:0006468	protein phosphorylation	GO:0005524;GO:0004672	ATP binding;"protein kinase activity"
Sh_Salba_v2_05864			GO:0003824	catalytic activity
Sh_Salba_v2_05866			GO:0003824	catalytic activity
Sh_Salba_v2_05869			GO:0003824	catalytic activity
Sh_Salba_v2_05869			GO:0003824	catalytic activity
Sh_Salba_v2_05870			GO:0003824	catalytic activity
Sh_Salba_v2_05870			GO:0003824	catalytic activity
Sh_Salba_v2_05871			GO:0003824	catalytic activity
Sh_Salba_v2_05875			GO:0003824	catalytic activity
Sh_Salba_v2_05882			GO:0005524	ATP binding
Sh_Salba_v2_05884			GO:0005524	ATP binding
Sh_Salba_v2_05885			GO:0005524	ATP binding
Sh_Salba_v2_05885			GO:0005524	ATP binding
Sh_Salba_v2_05886			GO:0005524	ATP binding
Sh_Salba_v2_05889	GO:0009451;GO:0001522	RNA modification;"pseudouridine synthesis"	GO:0003723;GO:0009982	RNA binding;"pseudouridine synthase activity"
Sh_Salba_v2_05891	GO:0009451;GO:0001522	RNA modification;"pseudouridine synthesis"	GO:0003723;GO:0009982	RNA binding;"pseudouridine synthase activity"
Sh_Salba_v2_05892	GO:0009451;GO:0001522	RNA modification;"pseudouridine synthesis"	GO:0003723;GO:0009982	RNA binding;"pseudouridine synthase activity"
Sh_Salba_v2_05895	GO:0009451;GO:0001522	RNA modification;"pseudouridine synthesis"	GO:0003723;GO:0009982	RNA binding;"pseudouridine synthase activity"
Sh_Salba_v2_05904			GO:0005524;GO:0000166	ATP binding;"nucleotide binding"
Sh_Salba_v2_05908			GO:0005524	ATP binding
Sh_Salba_v2_05908			GO:0005524	ATP binding
Sh_Salba_v2_05910			GO:0005524	ATP binding
Sh_Salba_v2_05915			GO:0005524	ATP binding
Sh_Salba_v2_05917			GO:0005524	ATP binding
Sh_Salba_v2_05918			GO:0005524	ATP binding
Sh_Salba_v2_05922			GO:0005524	ATP binding
Sh_Salba_v2_05922			GO:0005524	ATP binding
Sh_Salba_v2_05923			GO:0000166;GO:0003676	nucleotide binding;"nucleic acid binding"
Sh_Salba_v2_05926			GO:0000166;GO:0003676	nucleotide binding;"nucleic acid binding"
Sh_Salba_v2_05927			GO:0000166;GO:0003676	nucleotide binding;"nucleic acid binding"
Sh_Salba_v2_05943	GO:0006013;GO:0005975	mannose metabolic process;"carbohydrate metabolic process"	GO:0030246;GO:0015923;GO:0003824	carbohydrate binding;"mannosidase activity";"catalytic activity"
Sh_Salba_v2_05946	GO:0006013;GO:0005975	mannose metabolic process;"carbohydrate metabolic process"	GO:0030246;GO:0015923;GO:0003824	carbohydrate binding;"mannosidase activity";"catalytic activity"
Sh_Salba_v2_05948	GO:0006013;GO:0005975	mannose metabolic process;"carbohydrate metabolic process"	GO:0015923;GO:0003824;GO:0004559;GO:0004553;GO:0030246;GO:0008270	mannosidase activity;"catalytic activity";"alpha-mannosidase activity";"hydrolase activity, hydrolyzing O-glycosyl compounds";"carbohydrate binding";"zinc ion binding"
Sh_Salba_v2_05949	GO:0006013;GO:0005975	mannose metabolic process;"carbohydrate metabolic process"	GO:0030246;GO:0015923;GO:0003824	carbohydrate binding;"mannosidase activity";"catalytic activity"
Sh_Salba_v2_05949	GO:0006013;GO:0005975	mannose metabolic process;"carbohydrate metabolic process"	GO:0015923;GO:0003824;GO:0004559;GO:0004553;GO:0030246;GO:0008270	mannosidase activity;"catalytic activity";"alpha-mannosidase activity";"hydrolase activity, hydrolyzing O-glycosyl compounds";"carbohydrate binding";"zinc ion binding"
Sh_Salba_v2_05950	GO:0005975	carbohydrate metabolic process	GO:0003824;GO:0004559	catalytic activity;"alpha-mannosidase activity"
Sh_Salba_v2_05950	GO:0006013;GO:0005975	mannose metabolic process;"carbohydrate metabolic process"	GO:0015923;GO:0003824;GO:0004559;GO:0004553;GO:0030246;GO:0008270	mannosidase activity;"catalytic activity";"alpha-mannosidase activity";"hydrolase activity, hydrolyzing O-glycosyl compounds";"carbohydrate binding";"zinc ion binding"
Sh_Salba_v2_05954	GO:0006479	protein methylation	GO:0008276	protein methyltransferase activity
Sh_Salba_v2_05959	GO:0006629	lipid metabolic process
Sh_Salba_v2_05968			GO:0046983	protein dimerization activity
Sh_Salba_v2_05972			GO:0008270	zinc ion binding
Sh_Salba_v2_05977	GO:0006412	translation	GO:0003735	structural constituent of ribosome	GO:0005840;GO:0005622	ribosome;"intracellular"
Sh_Salba_v2_05978	GO:0006412	translation	GO:0003735	structural constituent of ribosome	GO:0005840;GO:0005622	ribosome;"intracellular"
Sh_Salba_v2_05980	GO:0006520;GO:0055114	cellular amino acid metabolic process;"oxidation-reduction process"	GO:0016491	oxidoreductase activity
Sh_Salba_v2_05981	GO:0006520;GO:0055114	cellular amino acid metabolic process;"oxidation-reduction process"	GO:0016491	oxidoreductase activity
Sh_Salba_v2_05983	GO:0006520;GO:0055114	cellular amino acid metabolic process;"oxidation-reduction process"	GO:0016639;GO:0016491	oxidoreductase activity, acting on the CH-NH2 group of donors, NAD or NADP as acceptor;"oxidoreductase activity"
Sh_Salba_v2_05985	GO:0006520;GO:0055114	cellular amino acid metabolic process;"oxidation-reduction process"	GO:0016639;GO:0016491	oxidoreductase activity, acting on the CH-NH2 group of donors, NAD or NADP as acceptor;"oxidoreductase activity"
Sh_Salba_v2_05986	GO:0006520;GO:0055114	cellular amino acid metabolic process;"oxidation-reduction process"	GO:0016639;GO:0016491	oxidoreductase activity, acting on the CH-NH2 group of donors, NAD or NADP as acceptor;"oxidoreductase activity"
Sh_Salba_v2_05987	GO:0006520;GO:0055114	cellular amino acid metabolic process;"oxidation-reduction process"	GO:0016639;GO:0016491	oxidoreductase activity, acting on the CH-NH2 group of donors, NAD or NADP as acceptor;"oxidoreductase activity"
Sh_Salba_v2_05990	GO:0015986	ATP synthesis coupled proton transport	GO:0046933;GO:0046961	proton-transporting ATP synthase activity, rotational mechanism;"proton-transporting ATPase activity, rotational mechanism"	GO:0045261	proton-transporting ATP synthase complex, catalytic core F(1)
Sh_Salba_v2_05993			GO:0003677	DNA binding
Sh_Salba_v2_05994			GO:0003677	DNA binding
Sh_Salba_v2_05997			GO:0003677	DNA binding
Sh_Salba_v2_06000			GO:0003677	DNA binding
Sh_Salba_v2_06002			GO:0003677	DNA binding
Sh_Salba_v2_06007			GO:0005524;GO:0003676	ATP binding;"nucleic acid binding"
Sh_Salba_v2_06011			GO:0008270;GO:0003676	zinc ion binding;"nucleic acid binding"
Sh_Salba_v2_06014	GO:0006355	regulation of transcription, DNA-templated	GO:0003690	double-stranded DNA binding	GO:0005739	mitochondrion
Sh_Salba_v2_06018	GO:0006486	protein glycosylation	GO:0008378	galactosyltransferase activity	GO:0016020	membrane
Sh_Salba_v2_06021	GO:0006486	protein glycosylation	GO:0008378	galactosyltransferase activity	GO:0016020	membrane
Sh_Salba_v2_06021	GO:0006486	protein glycosylation	GO:0008378	galactosyltransferase activity	GO:0016020	membrane
Sh_Salba_v2_06023	GO:0006486	protein glycosylation	GO:0008378	galactosyltransferase activity	GO:0016020	membrane
Sh_Salba_v2_06025			GO:0008270	zinc ion binding
Sh_Salba_v2_06029			GO:0008270	zinc ion binding
Sh_Salba_v2_06031			GO:0008270	zinc ion binding
Sh_Salba_v2_06033			GO:0003677	DNA binding
Sh_Salba_v2_06036			GO:0003677	DNA binding
Sh_Salba_v2_06037	GO:0055114	oxidation-reduction process	GO:0016705;GO:0005506;GO:0031418;GO:0016491	oxidoreductase activity, acting on paired donors, with incorporation or reduction of molecular oxygen;"iron ion binding";"L-ascorbic acid binding";"oxidoreductase activity"
Sh_Salba_v2_06041	GO:0055114	oxidation-reduction process	GO:0016705;GO:0005506;GO:0031418;GO:0016491	oxidoreductase activity, acting on paired donors, with incorporation or reduction of molecular oxygen;"iron ion binding";"L-ascorbic acid binding";"oxidoreductase activity"
Sh_Salba_v2_06046			GO:0003677	DNA binding
Sh_Salba_v2_06049			GO:0003677	DNA binding
Sh_Salba_v2_06053			GO:0003677	DNA binding
Sh_Salba_v2_06054			GO:0003677	DNA binding
Sh_Salba_v2_06057	GO:0006468	protein phosphorylation	GO:0005524;GO:0004672;GO:0004707	ATP binding;"protein kinase activity";"MAP kinase activity"
Sh_Salba_v2_06058	GO:0006468	protein phosphorylation	GO:0005524;GO:0004672;GO:0004707	ATP binding;"protein kinase activity";"MAP kinase activity"
Sh_Salba_v2_06059	GO:0006468	protein phosphorylation	GO:0005524;GO:0004672;GO:0004707	ATP binding;"protein kinase activity";"MAP kinase activity"
Sh_Salba_v2_06061	GO:0006468	protein phosphorylation	GO:0005524;GO:0004672;GO:0004707	ATP binding;"protein kinase activity";"MAP kinase activity"
Sh_Salba_v2_06062	GO:0006468	protein phosphorylation	GO:0005524;GO:0004672;GO:0004707	ATP binding;"protein kinase activity";"MAP kinase activity"
Sh_Salba_v2_06063	GO:0006468	protein phosphorylation	GO:0005524;GO:0004672;GO:0004707	ATP binding;"protein kinase activity";"MAP kinase activity"
Sh_Salba_v2_06064	GO:0006468	protein phosphorylation	GO:0005524;GO:0004672;GO:0004707	ATP binding;"protein kinase activity";"MAP kinase activity"
Sh_Salba_v2_06065	GO:0006886;GO:0015031;GO:0016192	intracellular protein transport;"protein transport";"vesicle-mediated transport"	GO:0008565;GO:0005488	protein transporter activity;"binding"	GO:0030117;GO:0005794	membrane coat;"Golgi apparatus"
Sh_Salba_v2_06069	GO:0006886;GO:0015031;GO:0016192	intracellular protein transport;"protein transport";"vesicle-mediated transport"	GO:0008565;GO:0005488	protein transporter activity;"binding"	GO:0030117;GO:0005794	membrane coat;"Golgi apparatus"
Sh_Salba_v2_06097			GO:0005524;GO:0003676	ATP binding;"nucleic acid binding"
Sh_Salba_v2_06098			GO:0005524;GO:0003676	ATP binding;"nucleic acid binding"
Sh_Salba_v2_06099			GO:0005524;GO:0003676	ATP binding;"nucleic acid binding"
Sh_Salba_v2_06102			GO:0005524;GO:0003676	ATP binding;"nucleic acid binding"
Sh_Salba_v2_06103			GO:0005524;GO:0003676	ATP binding;"nucleic acid binding"
Sh_Salba_v2_06104			GO:0005524;GO:0003676	ATP binding;"nucleic acid binding"
Sh_Salba_v2_06106			GO:0005524;GO:0003676	ATP binding;"nucleic acid binding"
Sh_Salba_v2_06108			GO:0005524;GO:0003676	ATP binding;"nucleic acid binding"
Sh_Salba_v2_06110			GO:0005524;GO:0003676	ATP binding;"nucleic acid binding"
Sh_Salba_v2_06112			GO:0005524;GO:0003676	ATP binding;"nucleic acid binding"
Sh_Salba_v2_06115			GO:0005524	ATP binding
Sh_Salba_v2_06117			GO:0005524	ATP binding
Sh_Salba_v2_06118			GO:0005524	ATP binding
Sh_Salba_v2_06119			GO:0005524	ATP binding
Sh_Salba_v2_06121			GO:0005524	ATP binding
Sh_Salba_v2_06131	GO:0006355	regulation of transcription, DNA-templated	GO:0042393	histone binding
Sh_Salba_v2_06133	GO:0006355	regulation of transcription, DNA-templated	GO:0042393;GO:0008270	histone binding;"zinc ion binding"
Sh_Salba_v2_06135	GO:0006355	regulation of transcription, DNA-templated	GO:0042393;GO:0008270	histone binding;"zinc ion binding"
Sh_Salba_v2_06135			GO:0003677	DNA binding
Sh_Salba_v2_06136	GO:0006355	regulation of transcription, DNA-templated	GO:0042393;GO:0008270	histone binding;"zinc ion binding"
Sh_Salba_v2_06139	GO:0006355	regulation of transcription, DNA-templated	GO:0042393;GO:0008270	histone binding;"zinc ion binding"
Sh_Salba_v2_06141	GO:0006355	regulation of transcription, DNA-templated	GO:0042393;GO:0008270	histone binding;"zinc ion binding"
Sh_Salba_v2_06142	GO:0006355	regulation of transcription, DNA-templated	GO:0042393	histone binding
Sh_Salba_v2_06147	GO:0006470	protein dephosphorylation	GO:0003824;GO:0004722	catalytic activity;"protein serine/threonine phosphatase activity"
Sh_Salba_v2_06149	GO:0006470	protein dephosphorylation	GO:0003824;GO:0004722	catalytic activity;"protein serine/threonine phosphatase activity"
Sh_Salba_v2_06151	GO:0006470	protein dephosphorylation	GO:0003824;GO:0004722	catalytic activity;"protein serine/threonine phosphatase activity"
Sh_Salba_v2_06153	GO:0055114	oxidation-reduction process	GO:0050660;GO:0016491	flavin adenine dinucleotide binding;"oxidoreductase activity"
Sh_Salba_v2_06157	GO:0055114	oxidation-reduction process	GO:0050660;GO:0016491	flavin adenine dinucleotide binding;"oxidoreductase activity"
Sh_Salba_v2_06158	GO:0055114	oxidation-reduction process	GO:0050660;GO:0016491	flavin adenine dinucleotide binding;"oxidoreductase activity"
Sh_Salba_v2_06163	GO:0006807	nitrogen compound metabolic process	GO:0046872;GO:0005524;GO:0003824	metal ion binding;"ATP binding";"catalytic activity"
Sh_Salba_v2_06173	GO:0006807	nitrogen compound metabolic process	GO:0046872;GO:0005524;GO:0003824	metal ion binding;"ATP binding";"catalytic activity"
Sh_Salba_v2_06174	GO:0006807	nitrogen compound metabolic process	GO:0046872;GO:0005524;GO:0003824	metal ion binding;"ATP binding";"catalytic activity"
Sh_Salba_v2_06175	GO:0006807	nitrogen compound metabolic process	GO:0046872;GO:0005524;GO:0003824	metal ion binding;"ATP binding";"catalytic activity"
Sh_Salba_v2_06177	GO:0006807	nitrogen compound metabolic process	GO:0046872;GO:0005524;GO:0003824	metal ion binding;"ATP binding";"catalytic activity"
Sh_Salba_v2_06178	GO:0006807	nitrogen compound metabolic process	GO:0046872;GO:0005524;GO:0003824	metal ion binding;"ATP binding";"catalytic activity"
Sh_Salba_v2_06180	GO:0006807	nitrogen compound metabolic process	GO:0046872;GO:0005524;GO:0003824	metal ion binding;"ATP binding";"catalytic activity"
Sh_Salba_v2_06186	GO:0006807	nitrogen compound metabolic process	GO:0046872;GO:0005524;GO:0003824	metal ion binding;"ATP binding";"catalytic activity"
Sh_Salba_v2_06188	GO:0006807	nitrogen compound metabolic process	GO:0046872;GO:0005524;GO:0003824	metal ion binding;"ATP binding";"catalytic activity"
Sh_Salba_v2_06192	GO:0006807	nitrogen compound metabolic process	GO:0046872;GO:0005524;GO:0003824	metal ion binding;"ATP binding";"catalytic activity"
Sh_Salba_v2_06193	GO:0006807	nitrogen compound metabolic process	GO:0046872;GO:0005524;GO:0003824	metal ion binding;"ATP binding";"catalytic activity"
Sh_Salba_v2_06193	GO:0006807	nitrogen compound metabolic process	GO:0046872;GO:0005524;GO:0003824	metal ion binding;"ATP binding";"catalytic activity"
Sh_Salba_v2_06205	GO:0006355	regulation of transcription, DNA-templated	GO:0043565;GO:0003700	sequence-specific DNA binding;"transcription factor activity, sequence-specific DNA binding"	GO:0005634	nucleus
Sh_Salba_v2_06209			GO:0003677;GO:0046982	DNA binding;"protein heterodimerization activity"	GO:0000786	nucleosome
Sh_Salba_v2_06211			GO:0003677;GO:0046982	DNA binding;"protein heterodimerization activity"	GO:0000786	nucleosome
Sh_Salba_v2_06211	GO:0006355	regulation of transcription, DNA-templated	GO:0043565;GO:0003700	sequence-specific DNA binding;"transcription factor activity, sequence-specific DNA binding"	GO:0005634	nucleus
Sh_Salba_v2_06214	GO:0008152	metabolic process	GO:0016491	oxidoreductase activity
Sh_Salba_v2_06227	GO:0006096	glycolytic process	GO:0003872	6-phosphofructokinase activity
Sh_Salba_v2_06229	GO:0006096	glycolytic process	GO:0003872	6-phosphofructokinase activity
Sh_Salba_v2_06233	GO:0006096	glycolytic process	GO:0003872	6-phosphofructokinase activity
Sh_Salba_v2_06236	GO:0006002;GO:0006096	fructose 6-phosphate metabolic process;"glycolytic process"	GO:0003872;GO:0005524;GO:0047334	6-phosphofructokinase activity;"ATP binding";"diphosphate-fructose-6-phosphate 1-phosphotransferase activity"
Sh_Salba_v2_06237	GO:0006002;GO:0006096	fructose 6-phosphate metabolic process;"glycolytic process"	GO:0003872	6-phosphofructokinase activity
Sh_Salba_v2_06238	GO:0006002;GO:0006096	fructose 6-phosphate metabolic process;"glycolytic process"	GO:0003872;GO:0005524;GO:0047334	6-phosphofructokinase activity;"ATP binding";"diphosphate-fructose-6-phosphate 1-phosphotransferase activity"
Sh_Salba_v2_06239	GO:0006002;GO:0006096	fructose 6-phosphate metabolic process;"glycolytic process"	GO:0003872;GO:0005524;GO:0047334	6-phosphofructokinase activity;"ATP binding";"diphosphate-fructose-6-phosphate 1-phosphotransferase activity"
Sh_Salba_v2_06240	GO:0006002;GO:0006096	fructose 6-phosphate metabolic process;"glycolytic process"	GO:0003872;GO:0005524;GO:0047334	6-phosphofructokinase activity;"ATP binding";"diphosphate-fructose-6-phosphate 1-phosphotransferase activity"
Sh_Salba_v2_06253			GO:0008270	zinc ion binding
Sh_Salba_v2_06255			GO:0008270	zinc ion binding
Sh_Salba_v2_06256			GO:0008270	zinc ion binding
Sh_Salba_v2_06268	GO:0009664	plant-type cell wall organization
Sh_Salba_v2_06273	GO:0006468	protein phosphorylation	GO:0005524;GO:0004672	ATP binding;"protein kinase activity"
Sh_Salba_v2_06275	GO:0006468	protein phosphorylation	GO:0005524;GO:0004672	ATP binding;"protein kinase activity"
Sh_Salba_v2_06277			GO:0005524;GO:0003774	ATP binding;"motor activity"	GO:0016459	myosin complex
Sh_Salba_v2_06282	GO:0006412	translation	GO:0003735	structural constituent of ribosome	GO:0005840;GO:0005622	ribosome;"intracellular"
Sh_Salba_v2_06283	GO:0006281;GO:0010212;GO:0000077;GO:0090399;GO:0006974;GO:0016572;GO:0000723	DNA repair;"response to ionizing radiation";"DNA damage checkpoint";"replicative senescence";"cellular response to DNA damage stimulus";"histone phosphorylation";"telomere maintenance"	GO:0016773;GO:0004674	phosphotransferase activity, alcohol group as acceptor;"protein serine/threonine kinase activity"
Sh_Salba_v2_06285	GO:0006281;GO:0010212;GO:0000077;GO:0090399;GO:0006974;GO:0016572;GO:0000723	DNA repair;"response to ionizing radiation";"DNA damage checkpoint";"replicative senescence";"cellular response to DNA damage stimulus";"histone phosphorylation";"telomere maintenance"	GO:0016773;GO:0004674	phosphotransferase activity, alcohol group as acceptor;"protein serine/threonine kinase activity"
Sh_Salba_v2_06287	GO:0006281;GO:0010212;GO:0000077;GO:0090399;GO:0006974;GO:0016572;GO:0000723	DNA repair;"response to ionizing radiation";"DNA damage checkpoint";"replicative senescence";"cellular response to DNA damage stimulus";"histone phosphorylation";"telomere maintenance"	GO:0016773;GO:0004674	phosphotransferase activity, alcohol group as acceptor;"protein serine/threonine kinase activity"
Sh_Salba_v2_06289	GO:0055114	oxidation-reduction process	GO:0010181;GO:0016491	FMN binding;"oxidoreductase activity"
Sh_Salba_v2_06289	GO:0055114	oxidation-reduction process	GO:0010181;GO:0016491	FMN binding;"oxidoreductase activity"
Sh_Salba_v2_06290	GO:0055114	oxidation-reduction process	GO:0010181;GO:0016491	FMN binding;"oxidoreductase activity"
Sh_Salba_v2_06290	GO:0055114	oxidation-reduction process	GO:0010181;GO:0016491	FMN binding;"oxidoreductase activity"
Sh_Salba_v2_06291	GO:0055114	oxidation-reduction process	GO:0010181;GO:0016491	FMN binding;"oxidoreductase activity"
Sh_Salba_v2_06293	GO:0055114	oxidation-reduction process	GO:0010181;GO:0016491	FMN binding;"oxidoreductase activity"
Sh_Salba_v2_06294	GO:0055114	oxidation-reduction process	GO:0010181;GO:0016491	FMN binding;"oxidoreductase activity"
Sh_Salba_v2_06296	GO:0017004;GO:0055114	cytochrome complex assembly;"oxidation-reduction process"			GO:0016020	membrane
Sh_Salba_v2_06309	GO:0006468	protein phosphorylation	GO:0005524;GO:0004672	ATP binding;"protein kinase activity"
Sh_Salba_v2_06310	GO:0006468	protein phosphorylation	GO:0005524;GO:0004672	ATP binding;"protein kinase activity"
Sh_Salba_v2_06320	GO:0055114	oxidation-reduction process	GO:0016705;GO:0020037;GO:0005506	oxidoreductase activity, acting on paired donors, with incorporation or reduction of molecular oxygen;"heme binding";"iron ion binding"
Sh_Salba_v2_06321	GO:0055114	oxidation-reduction process	GO:0020037;GO:0016705;GO:0005506	heme binding;"oxidoreductase activity, acting on paired donors, with incorporation or reduction of molecular oxygen";"iron ion binding"
Sh_Salba_v2_06321	GO:0055114	oxidation-reduction process	GO:0020037;GO:0016705;GO:0005506	heme binding;"oxidoreductase activity, acting on paired donors, with incorporation or reduction of molecular oxygen";"iron ion binding"
Sh_Salba_v2_06323	GO:0055114	oxidation-reduction process	GO:0020037;GO:0016705;GO:0005506	heme binding;"oxidoreductase activity, acting on paired donors, with incorporation or reduction of molecular oxygen";"iron ion binding"
Sh_Salba_v2_06324	GO:0055114	oxidation-reduction process	GO:0020037;GO:0016705;GO:0005506	heme binding;"oxidoreductase activity, acting on paired donors, with incorporation or reduction of molecular oxygen";"iron ion binding"
Sh_Salba_v2_06324	GO:0055114	oxidation-reduction process	GO:0020037;GO:0016705;GO:0005506	heme binding;"oxidoreductase activity, acting on paired donors, with incorporation or reduction of molecular oxygen";"iron ion binding"
Sh_Salba_v2_06333					GO:0016021	integral component of membrane
Sh_Salba_v2_06335					GO:0016021	integral component of membrane
Sh_Salba_v2_06336					GO:0016021	integral component of membrane
Sh_Salba_v2_06341	GO:0006164;GO:0055114	purine nucleotide biosynthetic process;"oxidation-reduction process"	GO:0003938;GO:0003824;GO:0016491	IMP dehydrogenase activity;"catalytic activity";"oxidoreductase activity"
Sh_Salba_v2_06341	GO:0006164;GO:0055114	purine nucleotide biosynthetic process;"oxidation-reduction process"	GO:0003938;GO:0003824	IMP dehydrogenase activity;"catalytic activity"
Sh_Salba_v2_06343	GO:0006164;GO:0055114	purine nucleotide biosynthetic process;"oxidation-reduction process"	GO:0003824;GO:0003938;GO:0016491	catalytic activity;"IMP dehydrogenase activity";"oxidoreductase activity"
Sh_Salba_v2_06345	GO:0006468	protein phosphorylation	GO:0005524;GO:0004672	ATP binding;"protein kinase activity"
Sh_Salba_v2_06353	GO:0055085	transmembrane transport
Sh_Salba_v2_06355	GO:0055085	transmembrane transport
Sh_Salba_v2_06356	GO:0055085	transmembrane transport
Sh_Salba_v2_06357	GO:0007049	cell cycle	GO:0003677;GO:0003700	DNA binding;"transcription factor activity, sequence-specific DNA binding"
Sh_Salba_v2_06357	GO:0055085	transmembrane transport
Sh_Salba_v2_06357	GO:0055085	transmembrane transport
Sh_Salba_v2_06360	GO:0055085	transmembrane transport
Sh_Salba_v2_06360	GO:0007049	cell cycle	GO:0003677;GO:0003700	DNA binding;"transcription factor activity, sequence-specific DNA binding"
Sh_Salba_v2_06361	GO:0055085	transmembrane transport
Sh_Salba_v2_06372	GO:0046274;GO:0055114	lignin catabolic process;"oxidation-reduction process"	GO:0052716;GO:0005507;GO:0016491	hydroquinone:oxygen oxidoreductase activity;"copper ion binding";"oxidoreductase activity"	GO:0048046	apoplast
Sh_Salba_v2_06377	GO:0055114	oxidation-reduction process	GO:0010181;GO:0016491	FMN binding;"oxidoreductase activity"
Sh_Salba_v2_06381	GO:0055114	oxidation-reduction process	GO:0010181;GO:0016491	FMN binding;"oxidoreductase activity"
Sh_Salba_v2_06387	GO:0071805	potassium ion transmembrane transport	GO:0015079	potassium ion transmembrane transporter activity	GO:0016020	membrane
Sh_Salba_v2_06402			GO:0005525	GTP binding
Sh_Salba_v2_06402			GO:0005525;GO:0003924	GTP binding;"GTPase activity"
Sh_Salba_v2_06402			GO:0005525	GTP binding
Sh_Salba_v2_06402			GO:0005525	GTP binding
Sh_Salba_v2_06407			GO:0005525	GTP binding
Sh_Salba_v2_06407			GO:0005525;GO:0003924	GTP binding;"GTPase activity"
Sh_Salba_v2_06407			GO:0005525	GTP binding
Sh_Salba_v2_06407			GO:0005525	GTP binding
Sh_Salba_v2_06409			GO:0005525;GO:0003924	GTP binding;"GTPase activity"
Sh_Salba_v2_06411			GO:0005525;GO:0003924	GTP binding;"GTPase activity"
Sh_Salba_v2_06424	GO:0035194	posttranscriptional gene silencing by RNA	GO:0003712	transcription cofactor activity
Sh_Salba_v2_06424	GO:0035194;GO:0031047	posttranscriptional gene silencing by RNA;"gene silencing by RNA"	GO:0003712	transcription cofactor activity	GO:0016442	RISC complex
Sh_Salba_v2_06425	GO:0035194	posttranscriptional gene silencing by RNA	GO:0003712	transcription cofactor activity
Sh_Salba_v2_06425	GO:0035194	posttranscriptional gene silencing by RNA	GO:0003712	transcription cofactor activity
Sh_Salba_v2_06425	GO:0035194	posttranscriptional gene silencing by RNA	GO:0003712	transcription cofactor activity
Sh_Salba_v2_06426			GO:0003723	RNA binding
Sh_Salba_v2_06437	GO:0008152	metabolic process	GO:0000287;GO:0016829;GO:0010333	magnesium ion binding;"lyase activity";"terpene synthase activity"
Sh_Salba_v2_06439	GO:0008152	metabolic process	GO:0000287;GO:0016829;GO:0010333	magnesium ion binding;"lyase activity";"terpene synthase activity"
Sh_Salba_v2_06439			GO:0000287;GO:0016829;GO:0010333	magnesium ion binding;"lyase activity";"terpene synthase activity"
Sh_Salba_v2_06440	GO:0008152	metabolic process	GO:0000287;GO:0016829;GO:0010333	magnesium ion binding;"lyase activity";"terpene synthase activity"
Sh_Salba_v2_06440			GO:0000287;GO:0016829;GO:0010333	magnesium ion binding;"lyase activity";"terpene synthase activity"
Sh_Salba_v2_06441	GO:0008152	metabolic process	GO:0016829;GO:0010333	lyase activity;"terpene synthase activity"
Sh_Salba_v2_06441			GO:0000287;GO:0016829;GO:0010333	magnesium ion binding;"lyase activity";"terpene synthase activity"
Sh_Salba_v2_06442			GO:0000287;GO:0016829;GO:0010333	magnesium ion binding;"lyase activity";"terpene synthase activity"
Sh_Salba_v2_06442	GO:0008152	metabolic process	GO:0000287;GO:0016829;GO:0010333	magnesium ion binding;"lyase activity";"terpene synthase activity"
Sh_Salba_v2_06443	GO:0008152	metabolic process	GO:0000287;GO:0016829;GO:0010333	magnesium ion binding;"lyase activity";"terpene synthase activity"
Sh_Salba_v2_06444	GO:0008152	metabolic process	GO:0016829;GO:0010333	lyase activity;"terpene synthase activity"
Sh_Salba_v2_06446	GO:0051205	protein insertion into membrane			GO:0016021	integral component of membrane
Sh_Salba_v2_06450	GO:0051205	protein insertion into membrane			GO:0016021	integral component of membrane
Sh_Salba_v2_06461			GO:0005488	binding
Sh_Salba_v2_06466	GO:0006886	intracellular protein transport	GO:0008536;GO:0005488	Ran GTPase binding;"binding"
Sh_Salba_v2_06467	GO:0006886	intracellular protein transport	GO:0008536;GO:0005488	Ran GTPase binding;"binding"
Sh_Salba_v2_06476	GO:0007165;GO:0007264;GO:0015031	signal transduction;"small GTPase mediated signal transduction";"protein transport"	GO:0005525	GTP binding	GO:0016020;GO:0005622	membrane;"intracellular"
Sh_Salba_v2_06477	GO:0007165;GO:0007264;GO:0015031	signal transduction;"small GTPase mediated signal transduction";"protein transport"	GO:0005525	GTP binding	GO:0016020;GO:0005622	membrane;"intracellular"
Sh_Salba_v2_06478	GO:0007165;GO:0007264;GO:0015031	signal transduction;"small GTPase mediated signal transduction";"protein transport"	GO:0005525	GTP binding	GO:0016020;GO:0005622	membrane;"intracellular"
Sh_Salba_v2_06480	GO:0006544;GO:0006563	glycine metabolic process;"L-serine metabolic process"	GO:0004372;GO:0016740;GO:0003824;GO:0030170	glycine hydroxymethyltransferase activity;"transferase activity";"catalytic activity";"pyridoxal phosphate binding"
Sh_Salba_v2_06482	GO:0006544;GO:0006563	glycine metabolic process;"L-serine metabolic process"	GO:0004372;GO:0016740;GO:0003824;GO:0030170	glycine hydroxymethyltransferase activity;"transferase activity";"catalytic activity";"pyridoxal phosphate binding"
Sh_Salba_v2_06483	GO:0006544;GO:0006563	glycine metabolic process;"L-serine metabolic process"	GO:0004372;GO:0003824;GO:0016740;GO:0030170	glycine hydroxymethyltransferase activity;"catalytic activity";"transferase activity";"pyridoxal phosphate binding"
Sh_Salba_v2_06502	GO:0030244	cellulose biosynthetic process	GO:0016760	cellulose synthase (UDP-forming) activity	GO:0016020	membrane
Sh_Salba_v2_06522	GO:0006412	translation	GO:0003723;GO:0003735	RNA binding;"structural constituent of ribosome"	GO:0005840;GO:0005622;GO:0015935	ribosome;"intracellular";"small ribosomal subunit"
Sh_Salba_v2_06523	GO:0006412	translation	GO:0003723;GO:0003735	RNA binding;"structural constituent of ribosome"	GO:0005840;GO:0005622;GO:0015935	ribosome;"intracellular";"small ribosomal subunit"
Sh_Salba_v2_06524	GO:0006412	translation	GO:0003723;GO:0003735	RNA binding;"structural constituent of ribosome"	GO:0005840;GO:0005622	ribosome;"intracellular"
Sh_Salba_v2_06530	GO:0006412	translation	GO:0003735	structural constituent of ribosome	GO:0005840	ribosome
Sh_Salba_v2_06533					GO:0005634	nucleus
Sh_Salba_v2_06535	GO:0006073;GO:0005975	cellular glucan metabolic process;"carbohydrate metabolic process"	GO:0016762;GO:0004553	xyloglucan:xyloglucosyl transferase activity;"hydrolase activity, hydrolyzing O-glycosyl compounds"	GO:0048046;GO:0005618	apoplast;"cell wall"
Sh_Salba_v2_06538	GO:0006073	cellular glucan metabolic process	GO:0016762	xyloglucan:xyloglucosyl transferase activity	GO:0048046;GO:0005618	apoplast;"cell wall"
Sh_Salba_v2_06549	GO:0006412	translation	GO:0003735	structural constituent of ribosome	GO:0005840;GO:0005622	ribosome;"intracellular"
Sh_Salba_v2_06553	GO:0006412	translation	GO:0003735	structural constituent of ribosome	GO:0005840;GO:0005622	ribosome;"intracellular"
Sh_Salba_v2_06559	GO:0006508	proteolysis	GO:0008234	cysteine-type peptidase activity
Sh_Salba_v2_06562	GO:0006508	proteolysis	GO:0008234	cysteine-type peptidase activity
Sh_Salba_v2_06567	GO:0006508	proteolysis	GO:0008234	cysteine-type peptidase activity
Sh_Salba_v2_06568	GO:0006508	proteolysis	GO:0008234	cysteine-type peptidase activity
Sh_Salba_v2_06570	GO:0006508	proteolysis	GO:0008234	cysteine-type peptidase activity
Sh_Salba_v2_06570	GO:0006468	protein phosphorylation	GO:0005524;GO:0004672	ATP binding;"protein kinase activity"
Sh_Salba_v2_06571	GO:0006508	proteolysis	GO:0008234	cysteine-type peptidase activity
Sh_Salba_v2_06581	GO:0072488;GO:0015696	ammonium transmembrane transport;"ammonium transport"	GO:0008519	ammonium transmembrane transporter activity	GO:0016020	membrane
Sh_Salba_v2_06583	GO:0072488;GO:0015696	ammonium transmembrane transport;"ammonium transport"	GO:0008519	ammonium transmembrane transporter activity	GO:0016020	membrane
Sh_Salba_v2_06583	GO:0072488;GO:0015696	ammonium transmembrane transport;"ammonium transport"	GO:0008519	ammonium transmembrane transporter activity	GO:0016020	membrane
Sh_Salba_v2_06586	GO:0072488;GO:0015696	ammonium transmembrane transport;"ammonium transport"	GO:0008519	ammonium transmembrane transporter activity	GO:0016020	membrane
Sh_Salba_v2_06587	GO:0006355	regulation of transcription, DNA-templated			GO:0005634	nucleus
Sh_Salba_v2_06592	GO:0005975	carbohydrate metabolic process	GO:0030246;GO:0016853;GO:0003824	carbohydrate binding;"isomerase activity";"catalytic activity"
Sh_Salba_v2_06607			GO:0005524;GO:0004386;GO:0008026;GO:0003676	ATP binding;"helicase activity";"ATP-dependent helicase activity";"nucleic acid binding"
Sh_Salba_v2_06610			GO:0016747	transferase activity, transferring acyl groups other than amino-acyl groups
Sh_Salba_v2_06616	GO:0006468;GO:0007094	protein phosphorylation;"mitotic spindle assembly checkpoint"	GO:0005524;GO:0004672	ATP binding;"protein kinase activity"
Sh_Salba_v2_06621	GO:0006979;GO:0055114	response to oxidative stress;"oxidation-reduction process"	GO:0020037;GO:0004601	heme binding;"peroxidase activity"
Sh_Salba_v2_06624			GO:0016884	carbon-nitrogen ligase activity, with glutamine as amido-N-donor
Sh_Salba_v2_06627			GO:0016884	carbon-nitrogen ligase activity, with glutamine as amido-N-donor
Sh_Salba_v2_06629			GO:0016884	carbon-nitrogen ligase activity, with glutamine as amido-N-donor
Sh_Salba_v2_06630			GO:0016884	carbon-nitrogen ligase activity, with glutamine as amido-N-donor
Sh_Salba_v2_06631			GO:0016884	carbon-nitrogen ligase activity, with glutamine as amido-N-donor
Sh_Salba_v2_06631			GO:0016884	carbon-nitrogen ligase activity, with glutamine as amido-N-donor
Sh_Salba_v2_06638			GO:0005509	calcium ion binding
Sh_Salba_v2_06639			GO:0005509	calcium ion binding
Sh_Salba_v2_06641			GO:0005509	calcium ion binding
Sh_Salba_v2_06642			GO:0005509	calcium ion binding
Sh_Salba_v2_06646			GO:0005509	calcium ion binding
Sh_Salba_v2_06651			GO:0003824	catalytic activity
Sh_Salba_v2_06652			GO:0003824	catalytic activity
Sh_Salba_v2_06654			GO:0003824	catalytic activity
Sh_Salba_v2_06655			GO:0003824	catalytic activity
Sh_Salba_v2_06656			GO:0003824	catalytic activity
Sh_Salba_v2_06656			GO:0003824	catalytic activity
Sh_Salba_v2_06658			GO:0003824	catalytic activity
Sh_Salba_v2_06658			GO:0003824	catalytic activity
Sh_Salba_v2_06659			GO:0003824	catalytic activity
Sh_Salba_v2_06659			GO:0003824	catalytic activity
Sh_Salba_v2_06659			GO:0003824	catalytic activity
Sh_Salba_v2_06660			GO:0003824	catalytic activity
Sh_Salba_v2_06660			GO:0003824	catalytic activity
Sh_Salba_v2_06664			GO:0005524;GO:0003676	ATP binding;"nucleic acid binding"
Sh_Salba_v2_06668			GO:0005524;GO:0003676	ATP binding;"nucleic acid binding"
Sh_Salba_v2_06670	GO:0008152	metabolic process	GO:0016758	transferase activity, transferring hexosyl groups
Sh_Salba_v2_06673			GO:0005524;GO:0003676	ATP binding;"nucleic acid binding"
Sh_Salba_v2_06675			GO:0005524;GO:0003676	ATP binding;"nucleic acid binding"
Sh_Salba_v2_06676			GO:0005524;GO:0003676	ATP binding;"nucleic acid binding"
Sh_Salba_v2_06677			GO:0005524;GO:0003676	ATP binding;"nucleic acid binding"
Sh_Salba_v2_06679			GO:0005524;GO:0003676	ATP binding;"nucleic acid binding"
Sh_Salba_v2_06681			GO:0016787	hydrolase activity
Sh_Salba_v2_06683			GO:0016787	hydrolase activity
Sh_Salba_v2_06692	GO:0007165;GO:0007264;GO:0015031	signal transduction;"small GTPase mediated signal transduction";"protein transport"	GO:0005525	GTP binding	GO:0016020;GO:0005622	membrane;"intracellular"
Sh_Salba_v2_06695	GO:0007165;GO:0007264;GO:0015031	signal transduction;"small GTPase mediated signal transduction";"protein transport"	GO:0005525	GTP binding	GO:0016020	membrane
Sh_Salba_v2_06700					GO:0016020	membrane
Sh_Salba_v2_06702					GO:0016020	membrane
Sh_Salba_v2_06704					GO:0016020	membrane
Sh_Salba_v2_06705					GO:0016020	membrane
Sh_Salba_v2_06706					GO:0016020	membrane
Sh_Salba_v2_06706					GO:0016020	membrane
Sh_Salba_v2_06707					GO:0016020	membrane
Sh_Salba_v2_06708					GO:0016020	membrane
Sh_Salba_v2_06709			GO:0003723;GO:0008168	RNA binding;"methyltransferase activity"
Sh_Salba_v2_06709					GO:0016020	membrane
Sh_Salba_v2_06711					GO:0016020	membrane
Sh_Salba_v2_06728	GO:0006614	SRP-dependent cotranslational protein targeting to membrane	GO:0005525;GO:0003924;GO:0008312	GTP binding;"GTPase activity";"7S RNA binding"	GO:0048500	signal recognition particle
Sh_Salba_v2_06730	GO:0006614	SRP-dependent cotranslational protein targeting to membrane	GO:0005525;GO:0003924;GO:0008312	GTP binding;"GTPase activity";"7S RNA binding"	GO:0048500	signal recognition particle
Sh_Salba_v2_06733	GO:0006614	SRP-dependent cotranslational protein targeting to membrane	GO:0008312	7S RNA binding	GO:0048500	signal recognition particle
Sh_Salba_v2_06735			GO:0051087	chaperone binding
Sh_Salba_v2_06736			GO:0051087	chaperone binding
Sh_Salba_v2_06737			GO:0051087	chaperone binding
Sh_Salba_v2_06738			GO:0051087	chaperone binding
Sh_Salba_v2_06739			GO:0051087	chaperone binding
Sh_Salba_v2_06744	GO:0055085	transmembrane transport			GO:0016021	integral component of membrane
Sh_Salba_v2_06745	GO:0006457	protein folding	GO:0005509;GO:0051082	calcium ion binding;"unfolded protein binding"	GO:0005783	endoplasmic reticulum
Sh_Salba_v2_06746	GO:0006457	protein folding	GO:0005509;GO:0051082	calcium ion binding;"unfolded protein binding"	GO:0005783	endoplasmic reticulum
Sh_Salba_v2_06747	GO:0006457	protein folding	GO:0005509;GO:0051082	calcium ion binding;"unfolded protein binding"	GO:0005783	endoplasmic reticulum
Sh_Salba_v2_06749	GO:0006457	protein folding	GO:0005509;GO:0051082	calcium ion binding;"unfolded protein binding"	GO:0005783	endoplasmic reticulum
Sh_Salba_v2_06751	GO:0006457	protein folding	GO:0005509;GO:0051082	calcium ion binding;"unfolded protein binding"	GO:0005783	endoplasmic reticulum
Sh_Salba_v2_06752	GO:0006457	protein folding	GO:0005509;GO:0051082	calcium ion binding;"unfolded protein binding"	GO:0005783	endoplasmic reticulum
Sh_Salba_v2_06753			GO:0008270;GO:0003676	zinc ion binding;"nucleic acid binding"
Sh_Salba_v2_06777	GO:0006468	protein phosphorylation	GO:0005524;GO:0004672	ATP binding;"protein kinase activity"
Sh_Salba_v2_06778	GO:0006468	protein phosphorylation	GO:0005524;GO:0004672	ATP binding;"protein kinase activity"
Sh_Salba_v2_06779	GO:0006468	protein phosphorylation	GO:0005524;GO:0004672	ATP binding;"protein kinase activity"
Sh_Salba_v2_06780	GO:0006468	protein phosphorylation	GO:0005524;GO:0004672	ATP binding;"protein kinase activity"
Sh_Salba_v2_06781	GO:0006468	protein phosphorylation	GO:0005524;GO:0004672	ATP binding;"protein kinase activity"
Sh_Salba_v2_06783	GO:0006468	protein phosphorylation	GO:0005524;GO:0004672	ATP binding;"protein kinase activity"
Sh_Salba_v2_06784	GO:0006468	protein phosphorylation	GO:0005524;GO:0004672	ATP binding;"protein kinase activity"
Sh_Salba_v2_06785	GO:0006468	protein phosphorylation	GO:0005524;GO:0004672	ATP binding;"protein kinase activity"
Sh_Salba_v2_06786	GO:0006468	protein phosphorylation	GO:0005524;GO:0004672	ATP binding;"protein kinase activity"
Sh_Salba_v2_06787	GO:0006468	protein phosphorylation	GO:0005524;GO:0004672	ATP binding;"protein kinase activity"
Sh_Salba_v2_06809	GO:0006886;GO:0006888	intracellular protein transport;"ER to Golgi vesicle-mediated transport"			GO:0030127	COPII vesicle coat
Sh_Salba_v2_06814	GO:0006886;GO:0006888	intracellular protein transport;"ER to Golgi vesicle-mediated transport"	GO:0008270	zinc ion binding	GO:0030127	COPII vesicle coat
Sh_Salba_v2_06817	GO:0006886;GO:0006888	intracellular protein transport;"ER to Golgi vesicle-mediated transport"	GO:0008270	zinc ion binding	GO:0030127	COPII vesicle coat
Sh_Salba_v2_06834			GO:0003677	DNA binding
Sh_Salba_v2_06839			GO:0008270	zinc ion binding
Sh_Salba_v2_06854			GO:0003723;GO:0003676	RNA binding;"nucleic acid binding"
Sh_Salba_v2_06854			GO:0003723	RNA binding
Sh_Salba_v2_06856			GO:0003723;GO:0003676	RNA binding;"nucleic acid binding"
Sh_Salba_v2_06858			GO:0003723;GO:0003676	RNA binding;"nucleic acid binding"
Sh_Salba_v2_06860			GO:0003723;GO:0003676	RNA binding;"nucleic acid binding"
Sh_Salba_v2_06876	GO:0042254;GO:0001522	ribosome biogenesis;"pseudouridine synthesis"	GO:0030515	snoRNA binding	GO:0072588	box H/ACA RNP complex
Sh_Salba_v2_06881	GO:0042254;GO:0001522	ribosome biogenesis;"pseudouridine synthesis"	GO:0030515	snoRNA binding	GO:0072588	box H/ACA RNP complex
Sh_Salba_v2_06881			GO:0005524	ATP binding
Sh_Salba_v2_06882			GO:0005524	ATP binding
Sh_Salba_v2_06884			GO:0005524	ATP binding
Sh_Salba_v2_06884	GO:0042254;GO:0001522	ribosome biogenesis;"pseudouridine synthesis"	GO:0030515	snoRNA binding	GO:0072588	box H/ACA RNP complex
Sh_Salba_v2_06890			GO:0005524	ATP binding
Sh_Salba_v2_06890	GO:0042254;GO:0001522	ribosome biogenesis;"pseudouridine synthesis"	GO:0030515	snoRNA binding	GO:0072588	box H/ACA RNP complex
Sh_Salba_v2_06891	GO:0042254;GO:0001522	ribosome biogenesis;"pseudouridine synthesis"	GO:0030515	snoRNA binding	GO:0072588	box H/ACA RNP complex
Sh_Salba_v2_06892	GO:0006526	arginine biosynthetic process	GO:0005524;GO:0004055	ATP binding;"argininosuccinate synthase activity"
Sh_Salba_v2_06894	GO:0006526	arginine biosynthetic process	GO:0005524;GO:0004055	ATP binding;"argininosuccinate synthase activity"
Sh_Salba_v2_06916	GO:0006457	protein folding	GO:0005524;GO:0051082	ATP binding;"unfolded protein binding"
Sh_Salba_v2_06918	GO:0006457	protein folding	GO:0005524;GO:0051082	ATP binding;"unfolded protein binding"
Sh_Salba_v2_06920	GO:0006457	protein folding	GO:0005524;GO:0051082	ATP binding;"unfolded protein binding"
Sh_Salba_v2_06923	GO:0006457	protein folding	GO:0005524;GO:0051082	ATP binding;"unfolded protein binding"
Sh_Salba_v2_06924	GO:0006457	protein folding	GO:0005524;GO:0051082	ATP binding;"unfolded protein binding"
Sh_Salba_v2_06926	GO:0006457	protein folding	GO:0005524;GO:0051082	ATP binding;"unfolded protein binding"
Sh_Salba_v2_06929	GO:0006412	translation	GO:0003735	structural constituent of ribosome	GO:0005840;GO:0005622	ribosome;"intracellular"
Sh_Salba_v2_06930	GO:0006412	translation	GO:0003735	structural constituent of ribosome	GO:0005840;GO:0005622	ribosome;"intracellular"
Sh_Salba_v2_06934	GO:0006468	protein phosphorylation	GO:0005524;GO:0004672	ATP binding;"protein kinase activity"
Sh_Salba_v2_06950	GO:0007165	signal transduction
Sh_Salba_v2_06951	GO:0007165	signal transduction
Sh_Salba_v2_06971	GO:0006412	translation	GO:0003723;GO:0003735	RNA binding;"structural constituent of ribosome"	GO:0005840;GO:0015935	ribosome;"small ribosomal subunit"
Sh_Salba_v2_06973	GO:0006412	translation	GO:0003723;GO:0003735	RNA binding;"structural constituent of ribosome"	GO:0005840;GO:0015935	ribosome;"small ribosomal subunit"
Sh_Salba_v2_06976	GO:0006468	protein phosphorylation	GO:0005524;GO:0004672	ATP binding;"protein kinase activity"
Sh_Salba_v2_06977	GO:0006468	protein phosphorylation	GO:0005524;GO:0004672	ATP binding;"protein kinase activity"
Sh_Salba_v2_06981	GO:0006468	protein phosphorylation	GO:0005524;GO:0004672	ATP binding;"protein kinase activity"
Sh_Salba_v2_06982	GO:0000105	histidine biosynthetic process	GO:0003879	ATP phosphoribosyltransferase activity	GO:0005737	cytoplasm
Sh_Salba_v2_06982	GO:0000105	histidine biosynthetic process	GO:0000287;GO:0003879	magnesium ion binding;"ATP phosphoribosyltransferase activity"	GO:0005737	cytoplasm
Sh_Salba_v2_06985	GO:0000105	histidine biosynthetic process	GO:0000287;GO:0003879	magnesium ion binding;"ATP phosphoribosyltransferase activity"	GO:0005737	cytoplasm
Sh_Salba_v2_06987	GO:0006412	translation	GO:0003735	structural constituent of ribosome	GO:0005840;GO:0005622	ribosome;"intracellular"
Sh_Salba_v2_06987	GO:0006412	translation	GO:0003735	structural constituent of ribosome	GO:0005840;GO:0005622	ribosome;"intracellular"
Sh_Salba_v2_06997			GO:0003824	catalytic activity
Sh_Salba_v2_06998			GO:0003824	catalytic activity
Sh_Salba_v2_07001	GO:0019752;GO:0006536	carboxylic acid metabolic process;"glutamate metabolic process"	GO:0016831;GO:0004351;GO:0003824;GO:0030170	carboxy-lyase activity;"glutamate decarboxylase activity";"catalytic activity";"pyridoxal phosphate binding"
Sh_Salba_v2_07004	GO:0019752;GO:0006536	carboxylic acid metabolic process;"glutamate metabolic process"	GO:0016831;GO:0004351;GO:0003824;GO:0030170	carboxy-lyase activity;"glutamate decarboxylase activity";"catalytic activity";"pyridoxal phosphate binding"
Sh_Salba_v2_07012	GO:0030244;GO:0006468	cellulose biosynthetic process;"protein phosphorylation"	GO:0005524;GO:0004672	ATP binding;"protein kinase activity"
Sh_Salba_v2_07013	GO:0030244;GO:0006468	cellulose biosynthetic process;"protein phosphorylation"	GO:0005524;GO:0004672	ATP binding;"protein kinase activity"
Sh_Salba_v2_07014	GO:0030244;GO:0006468	cellulose biosynthetic process;"protein phosphorylation"	GO:0005524;GO:0004672	ATP binding;"protein kinase activity"
Sh_Salba_v2_07014	GO:0030244;GO:0006468	cellulose biosynthetic process;"protein phosphorylation"	GO:0005524;GO:0004672	ATP binding;"protein kinase activity"
Sh_Salba_v2_07021	GO:0030244;GO:0006468	cellulose biosynthetic process;"protein phosphorylation"	GO:0005524;GO:0004672	ATP binding;"protein kinase activity"
Sh_Salba_v2_07021	GO:0030244	cellulose biosynthetic process	GO:0005524;GO:0004672	ATP binding;"protein kinase activity"
Sh_Salba_v2_07026	GO:0030244;GO:0006468	cellulose biosynthetic process;"protein phosphorylation"	GO:0005524;GO:0004672	ATP binding;"protein kinase activity"
[truncated: 34,276 more rows]
