# Supplementary material for: Chia (Salvia hispanica) Gene Expression Atlas Elucidates Dynamic Spatio-Temporal Changes Associated With Plant Growth and Development
Source: Front Plant Sci. 2021 Jul 20;12:667678. doi: 10.3389/fpls.2021.667678 (PMC8330693; doi:10.3389/fpls.2021.667678)
Supplement: Supplementary Material 1 — A summary of the raw and clean reads obtained after the sequencing and preprocessing, respectively, and reads aligned to the reference transcriptome. [file Data_Sheet_1.ZIP › Supplementary file S7.xlsx]

## Sheet: all_DEGs
Supplementary file S7: Tissue-specific transcripts and their differential expressesion data for all Chia transcripts
gene-id	seed	D3-shoot	D3-cotyledon	D12-shoot	D12-P1	D69-P1-P2	D69-P3-P4	D69-P5-P6-P7	D69-internode	D158-RacemeBottomHalf	D158-RacemeTopHalf	D159-Flowers	D164-Flowers
Sh_Salba_v2_00001
Sh_Salba_v2_00002						0.13938				0.124108	0.22348
Sh_Salba_v2_00003
Sh_Salba_v2_00004	2.20229					0.391542
Sh_Salba_v2_00005											0.358216
Sh_Salba_v2_00006	3.37924					0.228038
Sh_Salba_v2_00007
Sh_Salba_v2_00012												4.58706
Sh_Salba_v2_00013
Sh_Salba_v2_00014												4.77926
Sh_Salba_v2_00015	5.81146
Sh_Salba_v2_00016
Sh_Salba_v2_00018			4.05216
Sh_Salba_v2_00020									0.178605
Sh_Salba_v2_00022	527.607
Sh_Salba_v2_00023	492.886
Sh_Salba_v2_00024	437.34				0.0316914				0.0179175	0.0186415	0.0254862	0.0181419
Sh_Salba_v2_00025
Sh_Salba_v2_00026	2219.63		0.011597	0.0148884									0.00636396
Sh_Salba_v2_00027	2631.33	0.00675518							0.00344561	0.00578563		0.00487851	0.00956644
Sh_Salba_v2_00028	36.2626
Sh_Salba_v2_00029	4586.77	0.00375311	0.00132532						0.00138994	0.00299429		0.00237229	0.00323421
Sh_Salba_v2_00034	7942.39	0.00328187	0.000949141	0.00101615					0.00159595	0.00110673		0.00229373	0.00172775
Sh_Salba_v2_00036	358.325
Sh_Salba_v2_00037	5.60808				0.062496						0.0947623
Sh_Salba_v2_00039			3.86821
Sh_Salba_v2_00042									3.66442
Sh_Salba_v2_00044									2.83388
Sh_Salba_v2_00047	0.211699			0.261934	0.372425				2.65219
Sh_Salba_v2_00048	3.53262
Sh_Salba_v2_00049	2.25462												1.24591
Sh_Salba_v2_00051	3.35974
Sh_Salba_v2_00052	4.14406
Sh_Salba_v2_00053											3.46372
Sh_Salba_v2_00057
Sh_Salba_v2_00059								0.217756
Sh_Salba_v2_00062								0.137079
Sh_Salba_v2_00063	3.87914
Sh_Salba_v2_00066												4.17711
Sh_Salba_v2_00070
Sh_Salba_v2_00074	5779.76								0.00288066	0.00311527		0.00381713	0.0030253
Sh_Salba_v2_00075								2.86318					3.82585
Sh_Salba_v2_00076											6.42054
Sh_Salba_v2_00078	0.411018
Sh_Salba_v2_00081
Sh_Salba_v2_00082
Sh_Salba_v2_00083
Sh_Salba_v2_00086	23.6664
Sh_Salba_v2_00088
Sh_Salba_v2_00089										5.60601
Sh_Salba_v2_00091										3.58312
Sh_Salba_v2_00093								0.119224		2.70792
Sh_Salba_v2_00094	0.0194422						0.015652	0.0111277	0.0806633
Sh_Salba_v2_00095				0.611293	0.646999			1.58497
Sh_Salba_v2_00097	0.208652								0.34562
Sh_Salba_v2_00098
Sh_Salba_v2_00100
Sh_Salba_v2_00105
Sh_Salba_v2_00106
Sh_Salba_v2_00111	0.118019
Sh_Salba_v2_00113	4.09712				0.0945822						0.0760422
Sh_Salba_v2_00115						0.223786	0.166606
Sh_Salba_v2_00118
Sh_Salba_v2_00119	5.35769
Sh_Salba_v2_00121	0.0743763	0.0151469						0.012303				9.08305	4.61804
Sh_Salba_v2_00123
Sh_Salba_v2_00124	1.80419
Sh_Salba_v2_00125
Sh_Salba_v2_00126				2.7675							1.22295
Sh_Salba_v2_00127	0.215855										3.26456
Sh_Salba_v2_00128
Sh_Salba_v2_00129
Sh_Salba_v2_00130												1.47925
Sh_Salba_v2_00131
Sh_Salba_v2_00132	1362.01						0.0276659		0.0270335	0.0278609			0.0288835
Sh_Salba_v2_00134	0.176668
Sh_Salba_v2_00136
Sh_Salba_v2_00137
Sh_Salba_v2_00138
Sh_Salba_v2_00143
Sh_Salba_v2_00144	0.122117
Sh_Salba_v2_00145
Sh_Salba_v2_00148
Sh_Salba_v2_00156
Sh_Salba_v2_00157					1.89266
Sh_Salba_v2_00158
Sh_Salba_v2_00159
Sh_Salba_v2_00161
Sh_Salba_v2_00170	3.50484
Sh_Salba_v2_00172
Sh_Salba_v2_00174
Sh_Salba_v2_00177	0.136869
Sh_Salba_v2_00179	0.303241										2.12853
Sh_Salba_v2_00181	5.42398
Sh_Salba_v2_00183
Sh_Salba_v2_00186											0.224171
Sh_Salba_v2_00187
Sh_Salba_v2_00189
Sh_Salba_v2_00194	0.126825
Sh_Salba_v2_00195	0.377836		1.93041
Sh_Salba_v2_00196	0.055909
Sh_Salba_v2_00203
Sh_Salba_v2_00204
Sh_Salba_v2_00205	4.128
Sh_Salba_v2_00209
Sh_Salba_v2_00210
Sh_Salba_v2_00218	3.42197
Sh_Salba_v2_00224
Sh_Salba_v2_00226
Sh_Salba_v2_00229	9.83192
Sh_Salba_v2_00231
Sh_Salba_v2_00233	2.20925							0.343993
Sh_Salba_v2_00235
Sh_Salba_v2_00237	0.0970535				3.37117			0.15356
Sh_Salba_v2_00239	0.0737642				3.74297
Sh_Salba_v2_00240
Sh_Salba_v2_00241					4.65208
Sh_Salba_v2_00242					4.02553
Sh_Salba_v2_00244
Sh_Salba_v2_00245
Sh_Salba_v2_00247
Sh_Salba_v2_00250	0.173643					2.75632		0.124623				0.193611
Sh_Salba_v2_00254							4.09687	5.52423
Sh_Salba_v2_00256						0.101674	3.59019	6.71207
Sh_Salba_v2_00258	76.6276
Sh_Salba_v2_00259
Sh_Salba_v2_00260
Sh_Salba_v2_00261	0.113963						0.0725516	0.0663164	0.0507917	7.04912
Sh_Salba_v2_00262	2.97157
Sh_Salba_v2_00263								1.94087				2.06259
Sh_Salba_v2_00265						3.01184
Sh_Salba_v2_00266	1.63514
Sh_Salba_v2_00267				1.81217
Sh_Salba_v2_00268	3.06719						0.28349	0.19432
Sh_Salba_v2_00271	5.38988
Sh_Salba_v2_00272					2.00773			0.367861
Sh_Salba_v2_00273
Sh_Salba_v2_00274											0.282511		2.51065
Sh_Salba_v2_00275	3.3277												0.152776
Sh_Salba_v2_00276	1.77316				1.51455
Sh_Salba_v2_00277	0.0614177							0.0422721	0.0191489				5.07531
Sh_Salba_v2_00278									0.203024
Sh_Salba_v2_00280	0.157963
Sh_Salba_v2_00281
Sh_Salba_v2_00282
Sh_Salba_v2_00283
Sh_Salba_v2_00284			6.12189
Sh_Salba_v2_00285
Sh_Salba_v2_00286
Sh_Salba_v2_00287	0.0821938
Sh_Salba_v2_00288
Sh_Salba_v2_00289	0.0267606				0.078319			9.94241	0.0355553	0.0362418	0.0211374
Sh_Salba_v2_00290					0.391616
Sh_Salba_v2_00292	166555								0.000208352			0.000293108
Sh_Salba_v2_00295
Sh_Salba_v2_00298	1.39442								1.30781
Sh_Salba_v2_00300	0.590023			0.616318				1.5999
Sh_Salba_v2_00303
Sh_Salba_v2_00305	0.0141463							0.0890994
Sh_Salba_v2_00306	4.83312
Sh_Salba_v2_00307	4.10589											2.51895
Sh_Salba_v2_00308					0.193051			3.1803
Sh_Salba_v2_00309
Sh_Salba_v2_00312					0.136674			3.53248
Sh_Salba_v2_00313
Sh_Salba_v2_00314					0.271683
Sh_Salba_v2_00315
Sh_Salba_v2_00316
Sh_Salba_v2_00317
Sh_Salba_v2_00318	0.00662816	5.7624	6.1575					0.0142061	0.0209069
Sh_Salba_v2_00320	0.0219891	5.50252	5.89753					0.0719627	0.0223738			0.0807593
Sh_Salba_v2_00322	14.8172				0.0582917					0.0466194
Sh_Salba_v2_00323									0.112967
Sh_Salba_v2_00324
Sh_Salba_v2_00325
Sh_Salba_v2_00326	4.08942
Sh_Salba_v2_00327	4.27617
Sh_Salba_v2_00329
Sh_Salba_v2_00334								5.27762			0.098304
Sh_Salba_v2_00335								7.8707
Sh_Salba_v2_00339		0.00729955	0.0223163	0.0262753	0.0113242		4.31389	6.41462			0.07054	0.0700764
Sh_Salba_v2_00341	0.00678221	0.04194	0.0557578		0.0345955			6.41904			0.13818
Sh_Salba_v2_00346												1.52636
Sh_Salba_v2_00347				3.41381
Sh_Salba_v2_00348				4.14975
Sh_Salba_v2_00349	0.00576597							4.42119			0.107459
Sh_Salba_v2_00351	0.057729									0.158669
Sh_Salba_v2_00352	0.0114197						2.63144					0.239952
Sh_Salba_v2_00355								3.38036
Sh_Salba_v2_00356								3.62935				0.103248	0.0293665
Sh_Salba_v2_00357
Sh_Salba_v2_00358	0.0158405								0.173417			0.114377
Sh_Salba_v2_00359	0.0121979	0.0149044											0.106874
Sh_Salba_v2_00364
Sh_Salba_v2_00366
Sh_Salba_v2_00367				3.09944
Sh_Salba_v2_00371								4.08676
Sh_Salba_v2_00377
Sh_Salba_v2_00378
Sh_Salba_v2_00380
Sh_Salba_v2_00381
Sh_Salba_v2_00383
Sh_Salba_v2_00384	2.60478
Sh_Salba_v2_00385					2.5511
Sh_Salba_v2_00386
Sh_Salba_v2_00387
Sh_Salba_v2_00388	21.5494								0.0892395
Sh_Salba_v2_00389
Sh_Salba_v2_00391
Sh_Salba_v2_00392
Sh_Salba_v2_00393													3.20466
Sh_Salba_v2_00394	24.9626
Sh_Salba_v2_00395	35.4029
Sh_Salba_v2_00396
Sh_Salba_v2_00397	3.91323
Sh_Salba_v2_00399	2.02502				1.95366
Sh_Salba_v2_00402									1.82153			0.59574
Sh_Salba_v2_00412			0.0370349	0.0628557	0.0358465	0.0264663	0.0290655		0.0389827	0.0764866		10.5499	5.42638
Sh_Salba_v2_00414	7.54423
Sh_Salba_v2_00418
Sh_Salba_v2_00427			1.95896				0.382574		0.430593
Sh_Salba_v2_00430										3.7496
Sh_Salba_v2_00433	55.6655
Sh_Salba_v2_00435	311.803							0.0468832	0.0350964			0.0316184	0.0358167
Sh_Salba_v2_00437	147.069
Sh_Salba_v2_00438	28.6493
Sh_Salba_v2_00440	1630.45		0.0056628	0.00380121		0.0049092	0.00633285	0.00901706	0.00756683	0.00719883	0.00204328	0.00425373	0.00655286
Sh_Salba_v2_00442	0.0303609		0.0306552	0.0222854	0.0283484		0.0448392	0.0259442	0.0256092		6.03184	0.0375668
Sh_Salba_v2_00445								6.34996
Sh_Salba_v2_00446	0.196809							1.98663
Sh_Salba_v2_00449								2.77672
Sh_Salba_v2_00450	0.296235							1.87975
Sh_Salba_v2_00453
Sh_Salba_v2_00455	0.0682277							0.0283934	0.0554483				3.45475
Sh_Salba_v2_00456	0.0167487							0.0383821	0.0366548
Sh_Salba_v2_00462	11.1952				0.0111269	0.0447967			0.0518522	0.0473122	0.0688949
Sh_Salba_v2_00464
Sh_Salba_v2_00470
Sh_Salba_v2_00471									3.55558
Sh_Salba_v2_00473											0.232304
Sh_Salba_v2_00474	0.148233
Sh_Salba_v2_00475	0.29575
Sh_Salba_v2_00484			0.353583
Sh_Salba_v2_00485		4.06557
Sh_Salba_v2_00489
Sh_Salba_v2_00490
Sh_Salba_v2_00491													0.0522657
Sh_Salba_v2_00494					3.23829
Sh_Salba_v2_00498			0.407886
Sh_Salba_v2_00505	0.174851
Sh_Salba_v2_00509
Sh_Salba_v2_00512	0.285126
Sh_Salba_v2_00513	0.0736116
Sh_Salba_v2_00516								2.38509
Sh_Salba_v2_00520	2.92688
Sh_Salba_v2_00523		0.528481
Sh_Salba_v2_00525								2.00701
Sh_Salba_v2_00526
Sh_Salba_v2_00527
Sh_Salba_v2_00530
Sh_Salba_v2_00531
Sh_Salba_v2_00533							0.0563651
Sh_Salba_v2_00536
Sh_Salba_v2_00537	0.215107										1.83004
Sh_Salba_v2_00543							0.290854
Sh_Salba_v2_00545	0.178409									2.49107
Sh_Salba_v2_00548
Sh_Salba_v2_00551	0.129544
Sh_Salba_v2_00552	0.0908394									0.190451
Sh_Salba_v2_00556
Sh_Salba_v2_00558
Sh_Salba_v2_00561
Sh_Salba_v2_00562
Sh_Salba_v2_00563										3.40283
Sh_Salba_v2_00564							0.0591383	0.0417496		10.865	1.9368	0.0724952
Sh_Salba_v2_00566	15.123
Sh_Salba_v2_00568
Sh_Salba_v2_00569	0.125576
Sh_Salba_v2_00573	0.0670114
Sh_Salba_v2_00574	0.0858151							2.36648					0.257934
Sh_Salba_v2_00576			2.06153					0.273469					0.399453
Sh_Salba_v2_00582
Sh_Salba_v2_00584
Sh_Salba_v2_00586	0.474495
Sh_Salba_v2_00588
Sh_Salba_v2_00591	0.625002							1.38451
Sh_Salba_v2_00592	2.64974
Sh_Salba_v2_00593
Sh_Salba_v2_00596	0.454051							1.47659
Sh_Salba_v2_00600
Sh_Salba_v2_00601
Sh_Salba_v2_00602	0.214192							1.75943
Sh_Salba_v2_00603
Sh_Salba_v2_00604	3.12614
Sh_Salba_v2_00605										0.123961
Sh_Salba_v2_00607	8.31048
Sh_Salba_v2_00609
Sh_Salba_v2_00610								4.35764
Sh_Salba_v2_00613
Sh_Salba_v2_00616	0.0235491
Sh_Salba_v2_00618	0.00903849
Sh_Salba_v2_00620	0.0425268							0.0269013
Sh_Salba_v2_00621	0.0989168			0.128215				0.0185994		4.07494	3.15516
Sh_Salba_v2_00623	0.0157428				0.075586
Sh_Salba_v2_00627	0.0710526		4.51083						0.13122
Sh_Salba_v2_00631	0.0854783		3.55463						0.166248
Sh_Salba_v2_00633					4.30402			0.151399
Sh_Salba_v2_00634
Sh_Salba_v2_00637
Sh_Salba_v2_00639	0.00577906				3.92964			0.0305304	0.0134866				0.0388019
Sh_Salba_v2_00640	0.0318038	4.25344	5.61286						0.0187838			0.0655841
Sh_Salba_v2_00643	0.00944137		5.33855				0.0585407	0.0715562	0.0519696	0.0249054		0.0714214	0.0420463
Sh_Salba_v2_00645								0.201864
Sh_Salba_v2_00646	0.444779												0.425104
Sh_Salba_v2_00648	18.0393
Sh_Salba_v2_00649
Sh_Salba_v2_00653
Sh_Salba_v2_00654											0.373578
Sh_Salba_v2_00655
Sh_Salba_v2_00656	0.102815								0.122254			0.0600821
Sh_Salba_v2_00664	0.0136771		4.69274
Sh_Salba_v2_00665	0.0021381		6.02327						0.0257836
Sh_Salba_v2_00666	0.0158927		3.89524						0.0186547		0.0603508
Sh_Salba_v2_00669
Sh_Salba_v2_00670	0.030851	3.18853	3.09744
Sh_Salba_v2_00671	0.350357
Sh_Salba_v2_00672
Sh_Salba_v2_00674			2.60232
Sh_Salba_v2_00677
Sh_Salba_v2_00678
Sh_Salba_v2_00679	0.0654522									0.024835		0.141083
Sh_Salba_v2_00685
Sh_Salba_v2_00689												2.8511
Sh_Salba_v2_00690								0.0262038
Sh_Salba_v2_00691
Sh_Salba_v2_00692
Sh_Salba_v2_00693													5.02195
Sh_Salba_v2_00694			0.0578959										3.34401
Sh_Salba_v2_00695				0.112026								4.1493
Sh_Salba_v2_00697													3.20329
Sh_Salba_v2_00698
Sh_Salba_v2_00700	0.571844			0.512304	0.580993
Sh_Salba_v2_00704
Sh_Salba_v2_00705
Sh_Salba_v2_00706	1.80348		0.424745
Sh_Salba_v2_00707
Sh_Salba_v2_00709			0.226268					0.517811
Sh_Salba_v2_00710
Sh_Salba_v2_00711	4.41355
Sh_Salba_v2_00712								0.237796
Sh_Salba_v2_00715					6.29738			0.054591
Sh_Salba_v2_00716					3.18557
Sh_Salba_v2_00719	0.250127							0.171176
Sh_Salba_v2_00723					2.76622			0.371624
Sh_Salba_v2_00726	5.60729
Sh_Salba_v2_00728	0.0243816	3.61951						0.129835
Sh_Salba_v2_00729
Sh_Salba_v2_00732	2.12019
Sh_Salba_v2_00734
Sh_Salba_v2_00741	0.135899				4.03739			0.194658
Sh_Salba_v2_00742	0.0470186				3.28688			0.202305
Sh_Salba_v2_00744			2.9044
Sh_Salba_v2_00747
Sh_Salba_v2_00749	0.0423225
Sh_Salba_v2_00751	0.148991					2.16844
Sh_Salba_v2_00754	27.0239
Sh_Salba_v2_00756	0.0995831							0.134054				5.76974	3.21592
Sh_Salba_v2_00759	0.102422							0.0616011				5.21093
Sh_Salba_v2_00761	0.0112884		0.0260605								3.97635
Sh_Salba_v2_00762									0.117209		5.18432
Sh_Salba_v2_00763						2.85403		0.0932934	0.107384
Sh_Salba_v2_00765	0.0199348			0.0239491				0.0222773			4.27617
Sh_Salba_v2_00767
Sh_Salba_v2_00771			3.88682						0.117838			0.159733
Sh_Salba_v2_00773	0.0924828											0.304478
Sh_Salba_v2_00775												0.118485	0.132837
Sh_Salba_v2_00777			3.38202						0.255794				0.251047
Sh_Salba_v2_00781	0.220404				0.29544
Sh_Salba_v2_00783	0.124099
Sh_Salba_v2_00787
Sh_Salba_v2_00788	0.142617				0.395088
Sh_Salba_v2_00793					0.0256251		3.44203						0.0252596
Sh_Salba_v2_00794												3.54835
Sh_Salba_v2_00796									4.11507
Sh_Salba_v2_00803	0.0549905
Sh_Salba_v2_00804
Sh_Salba_v2_00806	0.153305												0.16909
Sh_Salba_v2_00807	0.023887
Sh_Salba_v2_00809	0.252634							2.58737
Sh_Salba_v2_00810								2.13948				0.379401
Sh_Salba_v2_00811	0.266127
Sh_Salba_v2_00812	0.258018
Sh_Salba_v2_00814	0.166335									0.0944683
Sh_Salba_v2_00819					0.0983437				3.37179
Sh_Salba_v2_00821
Sh_Salba_v2_00823													2.45498
Sh_Salba_v2_00824
Sh_Salba_v2_00825	2.15017		1.92302
Sh_Salba_v2_00826	9.69011
Sh_Salba_v2_00827	9.02827
Sh_Salba_v2_00828
Sh_Salba_v2_00829	2.28797								0.386326
Sh_Salba_v2_00830
Sh_Salba_v2_00832	0.0402302	3.55188	3.474					0.184022
Sh_Salba_v2_00833	2.88397
Sh_Salba_v2_00834
Sh_Salba_v2_00835
Sh_Salba_v2_00837	0.330384
Sh_Salba_v2_00838	3.33786
Sh_Salba_v2_00839	0.312309					2.2427
Sh_Salba_v2_00840	2.96477
Sh_Salba_v2_00841	0.139168										2.20682
Sh_Salba_v2_00844
Sh_Salba_v2_00847	1.76147
Sh_Salba_v2_00852	2.50067		0.331651
Sh_Salba_v2_00855	4.42755
Sh_Salba_v2_00857
Sh_Salba_v2_00858					1.80726
Sh_Salba_v2_00860	1.93801												0.540888
Sh_Salba_v2_00862
Sh_Salba_v2_00863	0.0593281	0.0255462		0.0450357	0.0609385		0.0420148	0.0324934	0.0339369	6.0632	4.44166	0.0374751	0.036213
Sh_Salba_v2_00865						2.55256
Sh_Salba_v2_00866	0.0160729	0.0120846		0.0063192	0.00484898	0.00276263	0.00395852		0.00939341			6.88245	4.81571
Sh_Salba_v2_00867
Sh_Salba_v2_00869	0.0299404
Sh_Salba_v2_00870	0.0511752
Sh_Salba_v2_00871	0.00404843
Sh_Salba_v2_00872									3.04892
Sh_Salba_v2_00873
Sh_Salba_v2_00874	0.0774205				0.234815				2.98984
Sh_Salba_v2_00876
Sh_Salba_v2_00877			0.313711					0.468317
Sh_Salba_v2_00878
Sh_Salba_v2_00879	2.45067
Sh_Salba_v2_00881
Sh_Salba_v2_00884
Sh_Salba_v2_00885				0.173113	0.154656
Sh_Salba_v2_00887										3.87239
Sh_Salba_v2_00888	0.24681		0.178825					0.143352
Sh_Salba_v2_00890			0.131299
Sh_Salba_v2_00892
Sh_Salba_v2_00893
Sh_Salba_v2_00894											4.20252	0.0983465	0.0807668
Sh_Salba_v2_00896									2.64332
Sh_Salba_v2_00897								0.490421
Sh_Salba_v2_00898
Sh_Salba_v2_00899	2.25184
Sh_Salba_v2_00904	2.08751		0.429518
Sh_Salba_v2_00906	3.57259
Sh_Salba_v2_00907	2.94856
Sh_Salba_v2_00909	1.70354					0.513591
Sh_Salba_v2_00911	1.8985
Sh_Salba_v2_00912	5.49462
Sh_Salba_v2_00913								3.60278
Sh_Salba_v2_00914									0.0502284		3.97881	0.101136	0.120037
Sh_Salba_v2_00917	0.236759					0.379963
Sh_Salba_v2_00918	2.12236
Sh_Salba_v2_00919	0.13644							0.248998
Sh_Salba_v2_00920
Sh_Salba_v2_00922	0.220146							0.436471
Sh_Salba_v2_00924
Sh_Salba_v2_00925
Sh_Salba_v2_00927									1.91506
Sh_Salba_v2_00930					0.330637			2.21677
Sh_Salba_v2_00934	2.08557								1.97713
Sh_Salba_v2_00935
Sh_Salba_v2_00936	2.64772
Sh_Salba_v2_00937	0.0056595
Sh_Salba_v2_00940
Sh_Salba_v2_00942												8.57856	4.36007
Sh_Salba_v2_00946											2.28553
Sh_Salba_v2_00947
Sh_Salba_v2_00949	4.10261
Sh_Salba_v2_00951
Sh_Salba_v2_00953							4.21867
Sh_Salba_v2_00955
Sh_Salba_v2_00961	24.8924
Sh_Salba_v2_00964	0.0662066							0.157393
Sh_Salba_v2_00969
Sh_Salba_v2_00970	2.24171
Sh_Salba_v2_00972										6.33882
Sh_Salba_v2_00975	4.33316							2.40942				0.167677	0.240343
Sh_Salba_v2_00977													0.189081
Sh_Salba_v2_00981
Sh_Salba_v2_00985	1.70695
Sh_Salba_v2_00987
Sh_Salba_v2_00989
Sh_Salba_v2_00991
Sh_Salba_v2_00994					3.42303								0.205049
Sh_Salba_v2_00996					2.66594					0.178256			0.247474
Sh_Salba_v2_00998
Sh_Salba_v2_01000
Sh_Salba_v2_01002
Sh_Salba_v2_01005						1.50601
Sh_Salba_v2_01008	2.16062
Sh_Salba_v2_01014	0.0706666		0.0635605	0.167153	0.16376
Sh_Salba_v2_01015		0.215783	0.17822		0.377237
Sh_Salba_v2_01019					2.55076			0.215318	0.0551206				0.254915
Sh_Salba_v2_01022	0.0516724							0.352296
Sh_Salba_v2_01023
Sh_Salba_v2_01024
Sh_Salba_v2_01030									6.33949
Sh_Salba_v2_01031	0.0149755	0.0686026		0.127312	0.0574823				5.49479
Sh_Salba_v2_01032
Sh_Salba_v2_01033	2.89125								0.212966
Sh_Salba_v2_01034					4.09661				0.035435			0.0669442	0.0759444
Sh_Salba_v2_01037
Sh_Salba_v2_01039	2.34404
Sh_Salba_v2_01041
Sh_Salba_v2_01043	0.0710978											4.6883
Sh_Salba_v2_01045		0.486411	0.429487
Sh_Salba_v2_01047
Sh_Salba_v2_01049	0.519795	0.385395			0.457195
Sh_Salba_v2_01051
Sh_Salba_v2_01053												2.24277	2.43921
Sh_Salba_v2_01054
Sh_Salba_v2_01055
Sh_Salba_v2_01056	3.05645
Sh_Salba_v2_01058			2.35839							0.380198
Sh_Salba_v2_01063	0.0488178
Sh_Salba_v2_01065	0.0458512
Sh_Salba_v2_01070
Sh_Salba_v2_01072	0.0262786					2.46388
Sh_Salba_v2_01076
Sh_Salba_v2_01077								0.197926	0.348075				0.382796
Sh_Salba_v2_01081	0.156357												0.270643
Sh_Salba_v2_01086	0.0757626							0.253157	0.259812		2.58619
Sh_Salba_v2_01087					1.8021
Sh_Salba_v2_01090	0.0768262								0.127136
Sh_Salba_v2_01092			0.313754
Sh_Salba_v2_01094	3.01585							0.0184765
Sh_Salba_v2_01095
Sh_Salba_v2_01099
Sh_Salba_v2_01101					0.298761
Sh_Salba_v2_01105	0.0436625							0.0148291			2.32322
Sh_Salba_v2_01107										3.82375
Sh_Salba_v2_01108
Sh_Salba_v2_01109
Sh_Salba_v2_01110
Sh_Salba_v2_01111		2.3205	3.08072
Sh_Salba_v2_01113	0.0154327							5.20902
Sh_Salba_v2_01114									0.360446	1.98391
Sh_Salba_v2_01116
Sh_Salba_v2_01117
Sh_Salba_v2_01119	1.88158
Sh_Salba_v2_01122								0.226381	0.172141
Sh_Salba_v2_01125
Sh_Salba_v2_01127
Sh_Salba_v2_01129
Sh_Salba_v2_01130
Sh_Salba_v2_01131
Sh_Salba_v2_01133
Sh_Salba_v2_01134	0.0969841											0.465877
Sh_Salba_v2_01135
Sh_Salba_v2_01137	3.9945
Sh_Salba_v2_01140	3.62232							0.0636157
Sh_Salba_v2_01141									0.0904395
Sh_Salba_v2_01145	2.34681											0.32643
Sh_Salba_v2_01146									0.619378
Sh_Salba_v2_01147
Sh_Salba_v2_01148
Sh_Salba_v2_01149	5.62742
Sh_Salba_v2_01150								0.203549
Sh_Salba_v2_01151
Sh_Salba_v2_01156	4.56837
Sh_Salba_v2_01158	3.39027							0.276869
Sh_Salba_v2_01160	3.70417
Sh_Salba_v2_01161	2.77777							0.346702
Sh_Salba_v2_01164								2.8319			0.284238
Sh_Salba_v2_01166
Sh_Salba_v2_01172												2.76324
Sh_Salba_v2_01173
Sh_Salba_v2_01174	0.176109
Sh_Salba_v2_01175
Sh_Salba_v2_01176									0.298518
Sh_Salba_v2_01182
Sh_Salba_v2_01183	270.229				0.0306826	0.031325				0.0325201			0.0337166
Sh_Salba_v2_01185	43.791		0.0284874			0.0728923		0.0602107
Sh_Salba_v2_01187	18.9836					0.0814224	0.0469962
Sh_Salba_v2_01189	21.9451							0.0958975
Sh_Salba_v2_01190	0.0839001
Sh_Salba_v2_01191	0.0362663								0.109622
Sh_Salba_v2_01194	6.85957							0.15994
Sh_Salba_v2_01197				2.86196	0.104951	0.117639					0.0918658
Sh_Salba_v2_01199						0.0943576
Sh_Salba_v2_01204	0.0327257							3.67728			0.197533
Sh_Salba_v2_01205	0.0199099							3.08991		0.184919
Sh_Salba_v2_01206								3.81016			0.191551
Sh_Salba_v2_01209										0.143934
Sh_Salba_v2_01210	0.481097
Sh_Salba_v2_01212
Sh_Salba_v2_01213					0.249863
Sh_Salba_v2_01216
Sh_Salba_v2_01221
Sh_Salba_v2_01223
Sh_Salba_v2_01224
Sh_Salba_v2_01226
Sh_Salba_v2_01227			0.142303
Sh_Salba_v2_01228	1.84553		0.298831		0.523552			1.74381
Sh_Salba_v2_01230
Sh_Salba_v2_01231
Sh_Salba_v2_01232
Sh_Salba_v2_01236			0.503049										1.62778
Sh_Salba_v2_01237	0.0143456						4.2823						0.173235
Sh_Salba_v2_01240											0.146309
Sh_Salba_v2_01244
Sh_Salba_v2_01245
Sh_Salba_v2_01247
Sh_Salba_v2_01248	3.1991
Sh_Salba_v2_01249
Sh_Salba_v2_01252	0.233476
Sh_Salba_v2_01259											0.204679
Sh_Salba_v2_01263										0.245792
Sh_Salba_v2_01264	0.260515										0.363936
Sh_Salba_v2_01265	0.145075					4.14269
Sh_Salba_v2_01266											3.4229
Sh_Salba_v2_01269	4.03998
Sh_Salba_v2_01271													1.66533
Sh_Salba_v2_01274	9.1265
Sh_Salba_v2_01280	3.67705
Sh_Salba_v2_01281	7.27176
Sh_Salba_v2_01282					0.241
Sh_Salba_v2_01285	2.46141
Sh_Salba_v2_01287
Sh_Salba_v2_01288
Sh_Salba_v2_01291	0.356179
Sh_Salba_v2_01292	4.20219										0.130637
Sh_Salba_v2_01293	0.0525241
Sh_Salba_v2_01295
Sh_Salba_v2_01297
Sh_Salba_v2_01299	0.165984							3.37794
Sh_Salba_v2_01300
Sh_Salba_v2_01301								2.87539
Sh_Salba_v2_01303	1.89107							0.646876
Sh_Salba_v2_01306						1.77416						0.477343
Sh_Salba_v2_01309	4.53128
Sh_Salba_v2_01312								3.71351			0.181328
Sh_Salba_v2_01315	0.404358												1.53174
Sh_Salba_v2_01318	0.343929								2.42579
Sh_Salba_v2_01320		3.75102	6.40142
Sh_Salba_v2_01324
Sh_Salba_v2_01326
Sh_Salba_v2_01327
Sh_Salba_v2_01329	0.0194806		0.0248053			6.48867		0.0191163	0.0193863				0.0725888
Sh_Salba_v2_01330	4.73143
Sh_Salba_v2_01332
Sh_Salba_v2_01333										7.20711	4.21439
Sh_Salba_v2_01334
Sh_Salba_v2_01336
Sh_Salba_v2_01339	0.00558261										0.404804
Sh_Salba_v2_01341						0.0627736					0.076632	9.51734	4.56713
Sh_Salba_v2_01345											0.315433
Sh_Salba_v2_01347
Sh_Salba_v2_01349
Sh_Salba_v2_01350									0.614411
Sh_Salba_v2_01351	2.67905
Sh_Salba_v2_01356						0.230814
Sh_Salba_v2_01362			0.00636917
Sh_Salba_v2_01364					0.389043
Sh_Salba_v2_01368			2.63942
Sh_Salba_v2_01369
Sh_Salba_v2_01370					1.73779			0.436839
Sh_Salba_v2_01372
Sh_Salba_v2_01373			0.51599	0.558832
Sh_Salba_v2_01379					0.230738			2.57275			0.228912
Sh_Salba_v2_01385	0.0251612								2.81622				0.029941
Sh_Salba_v2_01386	0.0184275								3.92144		0.105125	0.0987191	0.0860043
Sh_Salba_v2_01389
Sh_Salba_v2_01390	0.0056028
Sh_Salba_v2_01392	0.00351891		4.20656
Sh_Salba_v2_01393	4.21899							0.276828
Sh_Salba_v2_01394	7.16332		0.0670274				0.0517287	0.0918485
Sh_Salba_v2_01398	5.22109
Sh_Salba_v2_01399			0.517576
Sh_Salba_v2_01404
Sh_Salba_v2_01405
Sh_Salba_v2_01406	1.74345		0.414412
Sh_Salba_v2_01410								2.03124
Sh_Salba_v2_01412	1.37238
Sh_Salba_v2_01414
Sh_Salba_v2_01416
Sh_Salba_v2_01421	0.192177				0.169628
Sh_Salba_v2_01423					0.444883
Sh_Salba_v2_01428	0.246761							0.443258
Sh_Salba_v2_01429	0.010355
Sh_Salba_v2_01430
Sh_Salba_v2_01431	0.0747833			0.112757
Sh_Salba_v2_01432	0.10748
Sh_Salba_v2_01433
Sh_Salba_v2_01435	0.652272
Sh_Salba_v2_01436	0.599421				0.557325				1.5854
Sh_Salba_v2_01440					2.825			0.218215	0.16091
Sh_Salba_v2_01441									0.0902394	0.137547
Sh_Salba_v2_01442	0.0179052				0.304078
Sh_Salba_v2_01443	0.0524256				0.411407
Sh_Salba_v2_01447	0.036843				0.395237			0.402561
Sh_Salba_v2_01450	0.012684							0.350271
Sh_Salba_v2_01455	0.0072863	0.0117446	0.0135747	0.00654435	0.00877209			0.00727661	0.00649753		5.86738		0.0873425
Sh_Salba_v2_01457								0.12469	0.116245	3.91109	4.54252
Sh_Salba_v2_01458				0.259133	0.187881
Sh_Salba_v2_01459
Sh_Salba_v2_01461	0.0469356			0.0223395	0.0220897			4.44773				0.114557
Sh_Salba_v2_01462				0.125911	0.0704134			5.18705
Sh_Salba_v2_01465
Sh_Salba_v2_01466	0.0152062				0.0995815			4.55066
Sh_Salba_v2_01467	0.0153395				0.156889			4.0612
Sh_Salba_v2_01468							2.10648
Sh_Salba_v2_01473								4.79101
Sh_Salba_v2_01475
Sh_Salba_v2_01476
Sh_Salba_v2_01478
Sh_Salba_v2_01486								4.16814
Sh_Salba_v2_01487	0.134898								6.41839				0.122232
Sh_Salba_v2_01490					0.0875151
Sh_Salba_v2_01491								3.19766					0.119729
Sh_Salba_v2_01492								3.12957
Sh_Salba_v2_01497													2.73361
Sh_Salba_v2_01498	0.0135532	0.0105086	0.00584018	0.00659259	0.00648742	0.00690403	0.0144069	0.049451	0.00842971			6.2891	5.09627
Sh_Salba_v2_01501				0.0807545	0.0793597			0.0814612					3.28396
Sh_Salba_v2_01502	0.0222645	0.0235886			0.0325382	0.0143758	0.0200947	0.0680878	0.0166009			3.28661	5.62234
Sh_Salba_v2_01503	0.0193311	0.0214577	0.00577383	0.0169769	0.0109188	0.0076859	0.00461598	0.00265742	0.00431583			4.29761
Sh_Salba_v2_01505							0.0516698	0.0363423				6.15106	4.67909
Sh_Salba_v2_01507												4.59217
Sh_Salba_v2_01508	0.0106765	0.00375103	0.0049083	0.00811314	0.00415659	0.00328873	0.00659481	0.041002	0.00912774			4.77613	3.93603
Sh_Salba_v2_01509				0.0955065		0.125639			0.0782392	4.01841
Sh_Salba_v2_01511					0.0734862			11.6181
Sh_Salba_v2_01518					0.0826386			12.6279				0.075981
Sh_Salba_v2_01519
Sh_Salba_v2_01521	0.361943
Sh_Salba_v2_01522
Sh_Salba_v2_01523		0.302415	0.317449
Sh_Salba_v2_01524
Sh_Salba_v2_01527
Sh_Salba_v2_01529
Sh_Salba_v2_01532
Sh_Salba_v2_01533				0.100116		0.192923
Sh_Salba_v2_01535
Sh_Salba_v2_01536	0.0915204
Sh_Salba_v2_01537
Sh_Salba_v2_01538			0.11754
Sh_Salba_v2_01541
Sh_Salba_v2_01542	2.90825							0.0376379
Sh_Salba_v2_01547								0.0331679
Sh_Salba_v2_01549	4.36869						0.150832	0.0429676
Sh_Salba_v2_01552							0.232678	0.256011
Sh_Salba_v2_01555	0.0192098	3.50252							0.040595				2.63504
Sh_Salba_v2_01561	0.208069
Sh_Salba_v2_01564	0.156988							0.305584
Sh_Salba_v2_01568	0.166044				2.31582	2.32317
Sh_Salba_v2_01570	0.0874285								0.0982743
Sh_Salba_v2_01571	0.0958691					2.20875
Sh_Salba_v2_01575	0.132013
Sh_Salba_v2_01576	0.171757
Sh_Salba_v2_01577				0.0565664	0.0430311	0.0411858		0.0520228				4.9828	6.03495
Sh_Salba_v2_01582
Sh_Salba_v2_01583	0.448489							2.03071
Sh_Salba_v2_01587
Sh_Salba_v2_01589			0.324253
Sh_Salba_v2_01599	1.89055
Sh_Salba_v2_01601	0.042937		3.85715
Sh_Salba_v2_01602	0.0632848	3.01397	2.92172
Sh_Salba_v2_01608	1.67162				0.561493
Sh_Salba_v2_01610
Sh_Salba_v2_01612
Sh_Salba_v2_01613			3.53698					0.231546
Sh_Salba_v2_01618	0.509736
Sh_Salba_v2_01619	0.311396
Sh_Salba_v2_01620	0.654341							0.646242
Sh_Salba_v2_01621	0.0426347		3.59462
Sh_Salba_v2_01623	0.0498829		3.28359
Sh_Salba_v2_01624
Sh_Salba_v2_01626
Sh_Salba_v2_01628	1.53482				0.521337
Sh_Salba_v2_01634					0.366948
Sh_Salba_v2_01635
Sh_Salba_v2_01636
Sh_Salba_v2_01638	0.451001
Sh_Salba_v2_01639												0.438655	0.507502
Sh_Salba_v2_01645	0.131747		2.33607									0.397869
Sh_Salba_v2_01647	0.167743		2.05237
Sh_Salba_v2_01649									1.69958
Sh_Salba_v2_01650	3.34394
Sh_Salba_v2_01651									2.34935
Sh_Salba_v2_01652	5.87688		0.0654167
Sh_Salba_v2_01653	3.76683
Sh_Salba_v2_01654
Sh_Salba_v2_01658
Sh_Salba_v2_01662	4.11502
Sh_Salba_v2_01663	3.78882
Sh_Salba_v2_01667	3.80519
Sh_Salba_v2_01670	3.22334
Sh_Salba_v2_01673	0.16795
Sh_Salba_v2_01675	6.5125
Sh_Salba_v2_01676	2.53677
Sh_Salba_v2_01677	2.69914
Sh_Salba_v2_01678	5.53336
Sh_Salba_v2_01682	3.34274
Sh_Salba_v2_01685					2.87817				0.01669				0.0561593
Sh_Salba_v2_01686					2.62857			0.0255779
Sh_Salba_v2_01687			5.69174						0.0223589
Sh_Salba_v2_01688	0.230947								0.347286
Sh_Salba_v2_01691
Sh_Salba_v2_01692	0.0495183				3.01383			0.077707	0.00728885
Sh_Salba_v2_01695	2.07319
Sh_Salba_v2_01696	1.82497
Sh_Salba_v2_01697	2.30582
Sh_Salba_v2_01699	2.09101
Sh_Salba_v2_01703
Sh_Salba_v2_01705
Sh_Salba_v2_01707	0.0683246
Sh_Salba_v2_01711	0.214414							0.40332
Sh_Salba_v2_01712
Sh_Salba_v2_01715	0.135568
Sh_Salba_v2_01719	4.33675
Sh_Salba_v2_01721	4.90468
Sh_Salba_v2_01726
Sh_Salba_v2_01729	1.88374
Sh_Salba_v2_01735
Sh_Salba_v2_01739
Sh_Salba_v2_01741								0.197919			2.20155
Sh_Salba_v2_01744					0.133151
Sh_Salba_v2_01747		0.108295			0.0627358						0.211625
Sh_Salba_v2_01749	1.99071				1.97677			0.489724
Sh_Salba_v2_01755
Sh_Salba_v2_01759	0.00397744		6.57243						0.0526137	0.0840587	0.0634801	0.0791474
Sh_Salba_v2_01761
Sh_Salba_v2_01762	0.0323081										0.0767757
Sh_Salba_v2_01763											4.70674	0.0497238	0.02113
Sh_Salba_v2_01769	0.0489237					1.0425			0.0574434	0.0716613	0.0772299	0.0631395	0.0605595
Sh_Salba_v2_01771												0.0603771	0.0463072
Sh_Salba_v2_01772						1.27407		0.038521	0.0447654
Sh_Salba_v2_01775	0.00490703										0.147896
Sh_Salba_v2_01776			3.57937
Sh_Salba_v2_01777
Sh_Salba_v2_01778	0.0204868		3.37814						0.163578				0.126535
Sh_Salba_v2_01780
Sh_Salba_v2_01781	0.0535789							0.0981601
Sh_Salba_v2_01783	0.00973855											0.27385	0.246938
Sh_Salba_v2_01784	0.0130936
Sh_Salba_v2_01785	0.0360922			2.39927
Sh_Salba_v2_01786												0.139977
Sh_Salba_v2_01788	0.0361192												0.231451
Sh_Salba_v2_01789			8.34289
Sh_Salba_v2_01790
Sh_Salba_v2_01792	0.00233861	4.00976	4.88221						0.0739637
Sh_Salba_v2_01794										0.0913569	0.0888263
Sh_Salba_v2_01796
Sh_Salba_v2_01797
Sh_Salba_v2_01799	0.00641658	3.22345	9.63802					0.106928	0.0153022	0.0230609	0.0783203		0.0797613
Sh_Salba_v2_01802	0.0372413	3.03795	8.90755							0.101171		0.104652	0.0676475
Sh_Salba_v2_01804	0.000710247		7.05138						0.038091
Sh_Salba_v2_01805			4.99046
Sh_Salba_v2_01806			4.36968								0.0223831		0.0872853
Sh_Salba_v2_01807	0.0223388	3.3149	11.0797					0.0529598	0.0117859	0.00414277		0.0115435	0.00315456
Sh_Salba_v2_01808
Sh_Salba_v2_01809
Sh_Salba_v2_01812
Sh_Salba_v2_01814
Sh_Salba_v2_01815	2.85477
Sh_Salba_v2_01816
Sh_Salba_v2_01817
Sh_Salba_v2_01818
Sh_Salba_v2_01819
Sh_Salba_v2_01820
Sh_Salba_v2_01821
Sh_Salba_v2_01822								2.54875
Sh_Salba_v2_01823													0.257117
Sh_Salba_v2_01824	0.155915					0.102548	0.170331
Sh_Salba_v2_01826	0.0304003								0.159695
Sh_Salba_v2_01828								1.67411
Sh_Salba_v2_01830
Sh_Salba_v2_01831
Sh_Salba_v2_01835					5.52238				0.0477131
Sh_Salba_v2_01837	0.0512125
Sh_Salba_v2_01840
Sh_Salba_v2_01841					4.29872				0.0441927
Sh_Salba_v2_01843					3.01878
Sh_Salba_v2_01844	0.0705452				4.39889				0.061157
Sh_Salba_v2_01847	0.0890916		8.11674								0.0719661
Sh_Salba_v2_01850	0.0381866		6.3165						0.063148
Sh_Salba_v2_01852	0.0558265				3.74492				0.0988946
Sh_Salba_v2_01855	10.5384						0.103333
Sh_Salba_v2_01856	7.7819
Sh_Salba_v2_01859
Sh_Salba_v2_01863					3.32333
Sh_Salba_v2_01866	4.66484							0.223525
Sh_Salba_v2_01867
Sh_Salba_v2_01870	0.0826069								0.195805			2.21901
Sh_Salba_v2_01872	3.56484
Sh_Salba_v2_01876
Sh_Salba_v2_01878
Sh_Salba_v2_01880	4.25825
Sh_Salba_v2_01882	2.48863				1.78852
Sh_Salba_v2_01883	5.86318
Sh_Salba_v2_01884	3.07166		0.261679
Sh_Salba_v2_01889	1.62444
Sh_Salba_v2_01896		3.45055	3.84783
Sh_Salba_v2_01897													0.161069
Sh_Salba_v2_01899
Sh_Salba_v2_01900											3.09452
Sh_Salba_v2_01905	0.152547
Sh_Salba_v2_01909			0.180833
Sh_Salba_v2_01911								0.0323958	0.0645052		0.0496867	4.34536
Sh_Salba_v2_01915	2.01396		0.522245
Sh_Salba_v2_01917									6.55235
Sh_Salba_v2_01920
Sh_Salba_v2_01922
Sh_Salba_v2_01923										3.04626
Sh_Salba_v2_01924							0.115927
Sh_Salba_v2_01926					0.225571			2.05933
Sh_Salba_v2_01929								2.46474
Sh_Salba_v2_01932	0.19369		3.43496
Sh_Salba_v2_01933
Sh_Salba_v2_01935
Sh_Salba_v2_01937			3.75523						0.128873		0.142263
Sh_Salba_v2_01939
Sh_Salba_v2_01940	0.184875							1.97385
Sh_Salba_v2_01941
Sh_Salba_v2_01942
Sh_Salba_v2_01948	0.340253							2.53328
Sh_Salba_v2_01949	0.14918							2.16927
Sh_Salba_v2_01951					0.351014
Sh_Salba_v2_01952					0.346736			2.34942
Sh_Salba_v2_01954
Sh_Salba_v2_01955	0.0782424							0.337082
Sh_Salba_v2_01956
Sh_Salba_v2_01960	0.156109							0.168542
Sh_Salba_v2_01961						0.180418
Sh_Salba_v2_01962	0.147598	2.36408						0.286391
Sh_Salba_v2_01964	6.01488
Sh_Salba_v2_01971									5.27968
Sh_Salba_v2_01972									12.1695
Sh_Salba_v2_01974									6.0487
Sh_Salba_v2_01975						0.0678295		0.0264354	13.8086
Sh_Salba_v2_01976								0.0667731	11.2663
Sh_Salba_v2_01977			0.0330418		0.0461833			0.0619444	7.70453
Sh_Salba_v2_01982
Sh_Salba_v2_01983	0.14597
Sh_Salba_v2_01984					0.437466				1.83179
Sh_Salba_v2_01991	0.00799493								0.0166523		0.127682
Sh_Salba_v2_01993	0.0355828		3.11079						0.0147925		0.221043
Sh_Salba_v2_01994	0.0620205								0.0345551		0.191854
Sh_Salba_v2_01995			8.26828
Sh_Salba_v2_01996
Sh_Salba_v2_01997	0.0460615								0.0770777		0.204704
Sh_Salba_v2_01998	0.065658								0.0506386		0.199252
Sh_Salba_v2_01999
Sh_Salba_v2_02001	0.0743026		3.1216						0.0692924		0.135893
Sh_Salba_v2_02003
Sh_Salba_v2_02004
Sh_Salba_v2_02005
Sh_Salba_v2_02008
Sh_Salba_v2_02009
Sh_Salba_v2_02011
Sh_Salba_v2_02014	0.342944
Sh_Salba_v2_02019
Sh_Salba_v2_02020	7.65783
Sh_Salba_v2_02021	15.1951
Sh_Salba_v2_02026													2.32619
Sh_Salba_v2_02027	9.84062
Sh_Salba_v2_02029	2.22731
Sh_Salba_v2_02031
Sh_Salba_v2_02032											0.22678
Sh_Salba_v2_02033
Sh_Salba_v2_02037
Sh_Salba_v2_02040	2.39025
Sh_Salba_v2_02043
Sh_Salba_v2_02044
Sh_Salba_v2_02048											0.226715	0.123342	0.19019
Sh_Salba_v2_02052
Sh_Salba_v2_02054	2.06002
Sh_Salba_v2_02057	1.86206
Sh_Salba_v2_02059
Sh_Salba_v2_02060	2.69808
Sh_Salba_v2_02062
Sh_Salba_v2_02066								1.77046
Sh_Salba_v2_02070
Sh_Salba_v2_02071
Sh_Salba_v2_02073								1.43536	0.612883
Sh_Salba_v2_02076
Sh_Salba_v2_02079
Sh_Salba_v2_02080
Sh_Salba_v2_02082
Sh_Salba_v2_02084
Sh_Salba_v2_02085									1.44509		0.0708584
Sh_Salba_v2_02086
Sh_Salba_v2_02087
Sh_Salba_v2_02090	2.18275
Sh_Salba_v2_02092	4.51605
Sh_Salba_v2_02098								1.83519
Sh_Salba_v2_02103	0.013276							0.0332324				0.0701608	0.0912123
Sh_Salba_v2_02107	0.0820403							0.0671443				0.0697272	0.200618
Sh_Salba_v2_02108	0.0149555			0.0210241	0.0098207	0.0136995	0.0102692	0.0123765	0.0222301	0.064481	0.0403228	8.81917	3.51677
Sh_Salba_v2_02118			7.00918					0.0426274
Sh_Salba_v2_02120		4.20424	7.64343					0.0487811
Sh_Salba_v2_02127	44.4419						0.0475176	0.0391311	0.0397335			0.0278391	0.0652178
Sh_Salba_v2_02129
Sh_Salba_v2_02131	0.168865				3.31605
Sh_Salba_v2_02132
Sh_Salba_v2_02133
Sh_Salba_v2_02137
Sh_Salba_v2_02139	3.51328				2.29655
Sh_Salba_v2_02143					2.11267			0.178869					0.311733
Sh_Salba_v2_02147
Sh_Salba_v2_02149								0.328338	0.323617		1.81065
Sh_Salba_v2_02152	2.59645							0.115341
Sh_Salba_v2_02153
Sh_Salba_v2_02154									0.0219594
Sh_Salba_v2_02156	0.143666	3.2604	4.43258
Sh_Salba_v2_02159	0.0642862		4.24145
Sh_Salba_v2_02163	0.209448					0.241853		2.21795					0.279638
Sh_Salba_v2_02165	0.0106083
Sh_Salba_v2_02166
Sh_Salba_v2_02170	0.142889							0.173055
Sh_Salba_v2_02173													0.335067
Sh_Salba_v2_02174			3.27959									0.147368
Sh_Salba_v2_02175												0.294303
Sh_Salba_v2_02180													0.242109
Sh_Salba_v2_02181								1.88437
Sh_Salba_v2_02182
Sh_Salba_v2_02184
Sh_Salba_v2_02185
Sh_Salba_v2_02188	5.43585
Sh_Salba_v2_02189	7.11077
Sh_Salba_v2_02191
Sh_Salba_v2_02193
Sh_Salba_v2_02194
Sh_Salba_v2_02198								1.65834				0.598259
Sh_Salba_v2_02199
Sh_Salba_v2_02200				0.0363361	0.0125647			4.57771	9.84043	0.0384236		0.0249796
Sh_Salba_v2_02203								3.35642
Sh_Salba_v2_02205	2.80402							0.364551	0.230228
Sh_Salba_v2_02210					0.243059			2.24495
Sh_Salba_v2_02219
Sh_Salba_v2_02221
Sh_Salba_v2_02223	2.99777								2.34523	0.232503	0.227187	0.132811	0.163898
Sh_Salba_v2_02225									6.31802
Sh_Salba_v2_02227	0.328584		2.40251
Sh_Salba_v2_02230												0.218541
Sh_Salba_v2_02231	0.18288											0.174719
Sh_Salba_v2_02234
Sh_Salba_v2_02235
Sh_Salba_v2_02237					3.04147			0.0968944
Sh_Salba_v2_02239
Sh_Salba_v2_02240					4.5622			0.0490015
Sh_Salba_v2_02245
Sh_Salba_v2_02248										1.89417
Sh_Salba_v2_02249	2.31685							0.496023
Sh_Salba_v2_02252
Sh_Salba_v2_02255													1.40526
Sh_Salba_v2_02259	2.78896
Sh_Salba_v2_02260								0.315658
Sh_Salba_v2_02263	3.06379
Sh_Salba_v2_02264	4.31111
Sh_Salba_v2_02267	2.24693
Sh_Salba_v2_02271
Sh_Salba_v2_02274	0.051851
Sh_Salba_v2_02277
Sh_Salba_v2_02280													0.362913
Sh_Salba_v2_02286	0.016988				3.49008			0.0766865					0.124781
Sh_Salba_v2_02287								0.097517
Sh_Salba_v2_02288	0.0569947		7.26019		2.28039
Sh_Salba_v2_02289	0.0620101							0.0254013
Sh_Salba_v2_02290	0.0228742				3.6764			0.0606131				0.15054
Sh_Salba_v2_02292	0.0846792	3.70321						0.0834867					0.0954423
Sh_Salba_v2_02293
Sh_Salba_v2_02294								0.483234
Sh_Salba_v2_02295
Sh_Salba_v2_02299
Sh_Salba_v2_02300	3.00128
Sh_Salba_v2_02301	2.51763
Sh_Salba_v2_02304	2.32814
Sh_Salba_v2_02305	2.12725
Sh_Salba_v2_02307	2.23252
Sh_Salba_v2_02308
Sh_Salba_v2_02310
Sh_Salba_v2_02312					1.89856						0.322574
Sh_Salba_v2_02316					3.77105		0.101502	0.0239509	0.0355644			0.100574	0.0544935
Sh_Salba_v2_02318
Sh_Salba_v2_02320	3.41564
Sh_Salba_v2_02322	0.0179403	0.0112579		0.00663418	0.00492907			0.0114164	0.00886978	0.0174638	0.0168096	4.51907	4.32397
Sh_Salba_v2_02327
Sh_Salba_v2_02328	0.0622812									0.0478012
Sh_Salba_v2_02330	0.111555											3.11681
Sh_Salba_v2_02332												3.25248
Sh_Salba_v2_02335	0.488462		0.289757
Sh_Salba_v2_02337
Sh_Salba_v2_02340
Sh_Salba_v2_02341	0.0745565
Sh_Salba_v2_02343	0.423907
Sh_Salba_v2_02351					0.398935							1.68382
Sh_Salba_v2_02352
Sh_Salba_v2_02354
Sh_Salba_v2_02355				0.151916
Sh_Salba_v2_02357	4.11825
Sh_Salba_v2_02360
Sh_Salba_v2_02362
Sh_Salba_v2_02364	0.0316276											0.313647
Sh_Salba_v2_02366	0.0223436							0.405122
Sh_Salba_v2_02367
Sh_Salba_v2_02372
Sh_Salba_v2_02375
Sh_Salba_v2_02376
Sh_Salba_v2_02379	11.4556
Sh_Salba_v2_02381	2.82362
Sh_Salba_v2_02383	3.19052
Sh_Salba_v2_02388												2.58883	4.14027
Sh_Salba_v2_02389													3.78426
Sh_Salba_v2_02390													8.90098
Sh_Salba_v2_02391						0.0515491				2.96672			4.50428
Sh_Salba_v2_02393													6.66912
Sh_Salba_v2_02396				3.75032				0.0191206	0.0463496	0.0299019	0.0281137	0.0205355	0.0200067
Sh_Salba_v2_02399	0.0149788		3.48127	3.71306		0.0887351	0.0817665	0.023443	0.0349811	0.0168235	0.0152673	0.0280166	0.0431309
Sh_Salba_v2_02400			0.0544097
Sh_Salba_v2_02403
Sh_Salba_v2_02405									3.10696
Sh_Salba_v2_02406	0.0944786								3.63188
Sh_Salba_v2_02407
Sh_Salba_v2_02409	0.326492					2.60525
Sh_Salba_v2_02415									0.246562
Sh_Salba_v2_02419		0.113287			0.0850727			0.274537
Sh_Salba_v2_02420		2.8121	3.01168
Sh_Salba_v2_02422	0.267315
Sh_Salba_v2_02424	0.109803		0.00703109
Sh_Salba_v2_02428	0.216506					0.251459
Sh_Salba_v2_02430											0.199278
Sh_Salba_v2_02431	0.0659729
Sh_Salba_v2_02432	0.0860607
Sh_Salba_v2_02435	0.0330733		3.50749						0.0810604
Sh_Salba_v2_02438	0.00920725	3.40605	2.81865						0.114115
Sh_Salba_v2_02439	3.23862					0.162941
Sh_Salba_v2_02441
Sh_Salba_v2_02443					0.414602
Sh_Salba_v2_02445								0.0809534	0.104417		2.46066
Sh_Salba_v2_02446									0.297866
Sh_Salba_v2_02447						4.2973		0.0625768	0.0422553
Sh_Salba_v2_02449
Sh_Salba_v2_02451					0.44359
Sh_Salba_v2_02452
Sh_Salba_v2_02453
Sh_Salba_v2_02455	1.57341				0.555223
Sh_Salba_v2_02460	0.0111142	3.05942	9.01946			0.0198812	0.044549		0.0189825		0.0571229
Sh_Salba_v2_02463	0.056498		7.84085				0.0874805	0.0825869	0.0624708		0.0855298
Sh_Salba_v2_02464	0.040263	5.35625	7.39674			0.0706699	0.035305	0.0301044	0.0431218		0.0694509
Sh_Salba_v2_02466	0.044576	7.25462	6.68857			0.0475741		0.0105751	0.0238949	0.0736089	0.0887093	0.0719795
Sh_Salba_v2_02468	0.266538							0.475782
Sh_Salba_v2_02473			5.58388
Sh_Salba_v2_02477			4.32667								0.141247
Sh_Salba_v2_02480	0.0290912							2.68131
Sh_Salba_v2_02481			5.00461
Sh_Salba_v2_02482			4.83453
Sh_Salba_v2_02483								1.93627
Sh_Salba_v2_02485
Sh_Salba_v2_02486		6.12044	3.39584
Sh_Salba_v2_02487	0.288206							0.355342					1.86821
Sh_Salba_v2_02490	2.75219		0.416798
Sh_Salba_v2_02492	4.02641
Sh_Salba_v2_02495			0.145423					0.227089
Sh_Salba_v2_02497	13.2462							0.076685	0.082153
Sh_Salba_v2_02502	55.4463										0.0534115
Sh_Salba_v2_02504	6276.4	0.0039156		0.00397233		0.00286328				0.00385656	0.00366307	0.00383703	0.00400729
Sh_Salba_v2_02506	11.3942
Sh_Salba_v2_02509
Sh_Salba_v2_02510
Sh_Salba_v2_02511
Sh_Salba_v2_02512
Sh_Salba_v2_02513	2.41191
Sh_Salba_v2_02517
Sh_Salba_v2_02520
Sh_Salba_v2_02527	0.276696												0.24034
Sh_Salba_v2_02531		2.76549										0.247784	0.295738
Sh_Salba_v2_02533	0.168397
Sh_Salba_v2_02534		4.24952						0.191916
Sh_Salba_v2_02535
Sh_Salba_v2_02537
Sh_Salba_v2_02538	0.0128905	4.59987						0.126068	0.0632361
Sh_Salba_v2_02539	0.191415											0.321281	0.31209
Sh_Salba_v2_02543	0.116802											0.177047	0.243117
Sh_Salba_v2_02544	4.26162
Sh_Salba_v2_02545												0.353207
Sh_Salba_v2_02547
Sh_Salba_v2_02549		2.29578	2.43493					0.098664
Sh_Salba_v2_02554	0.355648
Sh_Salba_v2_02558
Sh_Salba_v2_02560					0.0177589				2.9564
Sh_Salba_v2_02564													0.0277326
Sh_Salba_v2_02566	0.0852759
Sh_Salba_v2_02567
Sh_Salba_v2_02570			0.161816	0.0117756	0.0930343
Sh_Salba_v2_02573								0.384431
Sh_Salba_v2_02576
Sh_Salba_v2_02578	0.0404361	2.39704
Sh_Salba_v2_02581					2.9354
Sh_Salba_v2_02582	0.0822248
Sh_Salba_v2_02585
Sh_Salba_v2_02586	2.98995
Sh_Salba_v2_02588	2.93546
Sh_Salba_v2_02589												10.8744
Sh_Salba_v2_02590
Sh_Salba_v2_02592	0.113984		0.0456881		0.113063	0.150247						4.26135	4.28083
Sh_Salba_v2_02594
Sh_Salba_v2_02597					0.130879							3.95248
Sh_Salba_v2_02599												4.48335
Sh_Salba_v2_02600	0.0800636							0.23633				0.272853
Sh_Salba_v2_02604	0.0927963								3.85909
Sh_Salba_v2_02605
Sh_Salba_v2_02606
Sh_Salba_v2_02607	0.251288
Sh_Salba_v2_02609
Sh_Salba_v2_02610
Sh_Salba_v2_02611								2.77752			0.22992
Sh_Salba_v2_02613	0.27818				0.423519
Sh_Salba_v2_02614											0.317272
Sh_Salba_v2_02617									0.0830302		3.49491
Sh_Salba_v2_02622	0.0178274	0.00723693	0.0116575		0.0202499			3.58868
Sh_Salba_v2_02624	0.0364589						4.86952
Sh_Salba_v2_02628	0.00266508
Sh_Salba_v2_02629	0.0173477
Sh_Salba_v2_02630
Sh_Salba_v2_02632						0.375206	0.304839	0.40475
Sh_Salba_v2_02634	0.57045							0.574741
Sh_Salba_v2_02636	0.23934		2.24972
Sh_Salba_v2_02643
Sh_Salba_v2_02644	0.40242
Sh_Salba_v2_02645
Sh_Salba_v2_02646
Sh_Salba_v2_02647	12.5121				0.0530628	0.0251096	0.0439695
Sh_Salba_v2_02648	43.768		0.0128503		0.0376715	0.0172823	0.0250961				0.0638437
Sh_Salba_v2_02649	12.7422				0.0697755	0.0562729				0.0354647
Sh_Salba_v2_02653								0.0510859				0.0912841	0.0228856
Sh_Salba_v2_02655						5.0338		0.0986729					0.0386895
Sh_Salba_v2_02656	0.0024031					4.1478		0.0132828				0.048908	0.021648
Sh_Salba_v2_02659								0.165931
Sh_Salba_v2_02662					3.23768			0.230693
Sh_Salba_v2_02664
Sh_Salba_v2_02672	0.0982488		0.314947
Sh_Salba_v2_02678	0.0418643
Sh_Salba_v2_02681	0.210558
Sh_Salba_v2_02683	0.396006							0.503089			1.82396
Sh_Salba_v2_02685											2.05934
Sh_Salba_v2_02689	0.0214069								0.102097				0.087175
Sh_Salba_v2_02692			4.1132										0.147274
Sh_Salba_v2_02697	0.0284731							0.0276849			0.137205
Sh_Salba_v2_02700	0.0139322							0.0139372
Sh_Salba_v2_02702								0.0528915				3.08477
Sh_Salba_v2_02703	0.0197636							0.0942542	0.0232272			3.12475
Sh_Salba_v2_02704
Sh_Salba_v2_02706	0.0958812							0.1324	0.109085
Sh_Salba_v2_02711	0.139143							0.171376	0.102625
Sh_Salba_v2_02713
Sh_Salba_v2_02721	2.98819				2.35104			0.313325
Sh_Salba_v2_02726
Sh_Salba_v2_02727
Sh_Salba_v2_02730	0.0981296							0.19711				0.264662	0.228319
Sh_Salba_v2_02732	0.00914334		4.71234
Sh_Salba_v2_02735
Sh_Salba_v2_02739	0.199105
Sh_Salba_v2_02741	0.0216379
Sh_Salba_v2_02743	0.177304		3.00554
Sh_Salba_v2_02745	0.118836
Sh_Salba_v2_02750	0.042598
Sh_Salba_v2_02753
Sh_Salba_v2_02754
Sh_Salba_v2_02755
Sh_Salba_v2_02757	1.54229
Sh_Salba_v2_02761
Sh_Salba_v2_02762
Sh_Salba_v2_02764
Sh_Salba_v2_02766	0.180886											2.02013
Sh_Salba_v2_02772													3.46763
Sh_Salba_v2_02773	0.0146047
Sh_Salba_v2_02774	0.258869
Sh_Salba_v2_02776
Sh_Salba_v2_02779	5.8574
Sh_Salba_v2_02781	3.12052												0.120225
Sh_Salba_v2_02783			1.96406						1.70916				2.18385
Sh_Salba_v2_02784	4.13378											0.082612
Sh_Salba_v2_02785
Sh_Salba_v2_02789
Sh_Salba_v2_02790
Sh_Salba_v2_02793	0.37039
Sh_Salba_v2_02796
Sh_Salba_v2_02799	0.255066
Sh_Salba_v2_02801	2.25638		0.163172
Sh_Salba_v2_02804	2.20393
Sh_Salba_v2_02809		4.5179
Sh_Salba_v2_02810
Sh_Salba_v2_02812		4.74606	7.63994			0.0819326	0.0494194	0.0285348	0.0343399	0.0727734	0.0649387
Sh_Salba_v2_02815	0.0620298	4.09817	5.42169					0.120119	0.0815481
Sh_Salba_v2_02819			2.41502								0.361415
Sh_Salba_v2_02823
Sh_Salba_v2_02824
Sh_Salba_v2_02825	4.57964
Sh_Salba_v2_02826
Sh_Salba_v2_02828									0.245236
Sh_Salba_v2_02838								1.71699
Sh_Salba_v2_02846	4.42573
Sh_Salba_v2_02850	3.21884
Sh_Salba_v2_02851													1.85537
Sh_Salba_v2_02853
Sh_Salba_v2_02856												2.00586
Sh_Salba_v2_02857	0.315843
Sh_Salba_v2_02860	1.82199
Sh_Salba_v2_02862
Sh_Salba_v2_02863	2.60473
Sh_Salba_v2_02865
Sh_Salba_v2_02871			0.386003
Sh_Salba_v2_02873
Sh_Salba_v2_02874
Sh_Salba_v2_02875									0.424615
Sh_Salba_v2_02876
Sh_Salba_v2_02877	0.185814
Sh_Salba_v2_02879	0.0325489								0.0807362			0.15937	0.134244
Sh_Salba_v2_02884	28.79											0.0506452
Sh_Salba_v2_02887							4.15241						0.149117
Sh_Salba_v2_02889	2.11663
Sh_Salba_v2_02892	3.6083
Sh_Salba_v2_02895	0.101253							0.224724
Sh_Salba_v2_02896	0.233998
Sh_Salba_v2_02897	0.0393593
Sh_Salba_v2_02899	0.142674							0.442031
Sh_Salba_v2_02901	0.108806
Sh_Salba_v2_02902	0.0843309
Sh_Salba_v2_02903	0.0570267
Sh_Salba_v2_02907
Sh_Salba_v2_02908	0.0849406							0.400667
Sh_Salba_v2_02911	3.52095							0.271846
Sh_Salba_v2_02913					2.85505			0.275011
Sh_Salba_v2_02920
Sh_Salba_v2_02921	0.42982
Sh_Salba_v2_02923	0.116788							0.100422				3.24702
Sh_Salba_v2_02924	0.0577188									0.0815667		3.1955
Sh_Salba_v2_02926
Sh_Salba_v2_02929	0.160007
Sh_Salba_v2_02930	0.334752
Sh_Salba_v2_02931	0.281711
Sh_Salba_v2_02933
Sh_Salba_v2_02934
Sh_Salba_v2_02935		0.23842	0.18281							2.27644
Sh_Salba_v2_02938
Sh_Salba_v2_02939
Sh_Salba_v2_02940								0.349277					0.434876
Sh_Salba_v2_02945
Sh_Salba_v2_02951	2.48739		0.195026
Sh_Salba_v2_02953
Sh_Salba_v2_02957	0.0199422							2.85271				0.0764342	0.0893988
Sh_Salba_v2_02958	0.001907							3.74509
Sh_Salba_v2_02961									1.72564
Sh_Salba_v2_02963								1.54482				0.624958
Sh_Salba_v2_02968			0.187003					3.08621
Sh_Salba_v2_02969								2.3264
Sh_Salba_v2_02970	3.524
Sh_Salba_v2_02972		0.249897			0.396219
Sh_Salba_v2_02974	2.64611
Sh_Salba_v2_02977								3.41683				0.310305
Sh_Salba_v2_02978							2.40074
Sh_Salba_v2_02980								2.15416	2.13041
Sh_Salba_v2_02984
Sh_Salba_v2_02988	0.0084211												0.233491
Sh_Salba_v2_02991								1.45696
Sh_Salba_v2_02993
Sh_Salba_v2_02996
Sh_Salba_v2_02998
Sh_Salba_v2_02999
Sh_Salba_v2_03000
Sh_Salba_v2_03001	2.44193
Sh_Salba_v2_03002			0.2885		0.324425
Sh_Salba_v2_03003
Sh_Salba_v2_03007
Sh_Salba_v2_03008								2.06752
Sh_Salba_v2_03011
Sh_Salba_v2_03014
Sh_Salba_v2_03015
Sh_Salba_v2_03016
Sh_Salba_v2_03018	1.87602
Sh_Salba_v2_03020
Sh_Salba_v2_03023
Sh_Salba_v2_03025
Sh_Salba_v2_03028
Sh_Salba_v2_03029	8.74407
Sh_Salba_v2_03032
Sh_Salba_v2_03033	0.607891							1.87525
Sh_Salba_v2_03035	2.43179
Sh_Salba_v2_03040
Sh_Salba_v2_03042													0.297145
Sh_Salba_v2_03046
Sh_Salba_v2_03047
Sh_Salba_v2_03048
Sh_Salba_v2_03049
Sh_Salba_v2_03058								1.81204
Sh_Salba_v2_03059	0.247037							0.312832
Sh_Salba_v2_03061
Sh_Salba_v2_03062	0.195038	0.378426						1.93843
Sh_Salba_v2_03063
Sh_Salba_v2_03064	3.68619
Sh_Salba_v2_03066
Sh_Salba_v2_03068												5.99406
Sh_Salba_v2_03071	0.163095		4.02662						0.127337
Sh_Salba_v2_03074	0.128965
Sh_Salba_v2_03076
Sh_Salba_v2_03077
Sh_Salba_v2_03078								2.18276
Sh_Salba_v2_03079						0.460436
Sh_Salba_v2_03080								2.42421
Sh_Salba_v2_03081
Sh_Salba_v2_03083
Sh_Salba_v2_03085	0.025782		3.89699	2.43703						0.0883764	0.0540521	0.0487505	0.0703272
Sh_Salba_v2_03086
Sh_Salba_v2_03087
Sh_Salba_v2_03090	0.265402		2.5839
Sh_Salba_v2_03093	2.01742
Sh_Salba_v2_03094
Sh_Salba_v2_03097	1.53788
Sh_Salba_v2_03100												0.185358
Sh_Salba_v2_03106
Sh_Salba_v2_03110	0.42269			0.57367
Sh_Salba_v2_03111	0.184105
Sh_Salba_v2_03112
Sh_Salba_v2_03113
Sh_Salba_v2_03115	0.231219
Sh_Salba_v2_03116					0.0412793	0.0400112	0.0365413	0.0235393	0.0351108			6.56479	6.96485
Sh_Salba_v2_03120	0.0762782	2.29546	2.34296
Sh_Salba_v2_03127	0.0145021				0.0172372	3.80829	4.19828			0.0567647		0.120977	0.128956
Sh_Salba_v2_03129	0.0791646	0.0554476		0.115099		3.76975						0.10806	0.0290257
Sh_Salba_v2_03130							5.97779
Sh_Salba_v2_03132
Sh_Salba_v2_03137							3.15778
Sh_Salba_v2_03138								1.82339					1.58369
Sh_Salba_v2_03139
Sh_Salba_v2_03142
Sh_Salba_v2_03143	10.883
Sh_Salba_v2_03145	0.0111305		0.04777		0.108108	0.116799		4.13231
Sh_Salba_v2_03147	0.0419151				0.0765875	0.156779
Sh_Salba_v2_03148	2.34506							0.335913
Sh_Salba_v2_03151								0.188705
Sh_Salba_v2_03154	5.38032											0.0993284
Sh_Salba_v2_03155	0.63003
Sh_Salba_v2_03158			0.524639			1.60878
Sh_Salba_v2_03160
Sh_Salba_v2_03168	2.52583											2.31921
Sh_Salba_v2_03169
Sh_Salba_v2_03170	4.30913
Sh_Salba_v2_03171
Sh_Salba_v2_03173
Sh_Salba_v2_03174
Sh_Salba_v2_03175	5.71072
Sh_Salba_v2_03176	0.165535				0.249114
Sh_Salba_v2_03178								1.65607
Sh_Salba_v2_03179	3.64969
Sh_Salba_v2_03183
Sh_Salba_v2_03185		3.63429
Sh_Salba_v2_03187	4.56115
Sh_Salba_v2_03195												3.03213	2.98373
Sh_Salba_v2_03198
Sh_Salba_v2_03199										0.124639
Sh_Salba_v2_03201				3.45663
Sh_Salba_v2_03203
Sh_Salba_v2_03204
Sh_Salba_v2_03205
Sh_Salba_v2_03212			2.60239
Sh_Salba_v2_03213
Sh_Salba_v2_03214												2.73269
Sh_Salba_v2_03218													5.14231
Sh_Salba_v2_03222
Sh_Salba_v2_03224													4.53847
Sh_Salba_v2_03225
Sh_Salba_v2_03227
Sh_Salba_v2_03228	2.90692							1.08863
Sh_Salba_v2_03229
Sh_Salba_v2_03230
Sh_Salba_v2_03232
Sh_Salba_v2_03233	0.0125852							0.114397				0.0401239	0.0932137
Sh_Salba_v2_03236	2.23951
Sh_Salba_v2_03237
Sh_Salba_v2_03238
Sh_Salba_v2_03240
Sh_Salba_v2_03241									2.44743
Sh_Salba_v2_03243												0.0224004
Sh_Salba_v2_03246	0.00447154							2.71358
Sh_Salba_v2_03250	0.113707						4.98171
Sh_Salba_v2_03251
Sh_Salba_v2_03253	0.387725							0.470858		1.84624
Sh_Salba_v2_03255	0.0958898
Sh_Salba_v2_03256
Sh_Salba_v2_03258
Sh_Salba_v2_03259								2.95372
Sh_Salba_v2_03261			2.74884
Sh_Salba_v2_03262
Sh_Salba_v2_03263	89.6398				0.037819	0.00922508	0.0186283	0.0355489		0.0302598	0.0203271	0.0153148	0.0162752
Sh_Salba_v2_03264	3.74533
Sh_Salba_v2_03267		0.273891
Sh_Salba_v2_03270		2.81225	3.49376	2.66343
Sh_Salba_v2_03271										0.0178376	0.0744241
Sh_Salba_v2_03272	4.6863		0.0733174
Sh_Salba_v2_03274	2.49409							0.346206
Sh_Salba_v2_03276	3.92875
Sh_Salba_v2_03279
Sh_Salba_v2_03280
Sh_Salba_v2_03282
Sh_Salba_v2_03283
Sh_Salba_v2_03284
Sh_Salba_v2_03289				3.01001	2.5097			0.21258				0.172564
Sh_Salba_v2_03293	0.110812			2.85687							0.130337	0.1134	0.0749217
Sh_Salba_v2_03295	0.0973518							0.0277661	0.121598			0.0942463	0.0633808
Sh_Salba_v2_03297								0.110562	0.0966273
Sh_Salba_v2_03298								0.157729	0.0758763			0.101584	0.0812809
Sh_Salba_v2_03301	0.0428146							0.0777702				0.0432732	0.0382862
Sh_Salba_v2_03304	0.0250329		3.80042					0.0578641				0.0700916	0.0441053
Sh_Salba_v2_03305									0.0919017			0.107458
Sh_Salba_v2_03306	0.0183568							0.17121	0.0527398
Sh_Salba_v2_03309	0.0268437							0.0282008		0.0546367		0.00823316	0.00557988
Sh_Salba_v2_03311
Sh_Salba_v2_03316	0.119393							0.242325
Sh_Salba_v2_03318
Sh_Salba_v2_03321	0.0808043								0.0803877
Sh_Salba_v2_03322	0.008023								0.0734865
Sh_Salba_v2_03323
Sh_Salba_v2_03325
Sh_Salba_v2_03328	0.0455281								0.114683
Sh_Salba_v2_03329							5.77932
Sh_Salba_v2_03332	0.11204
Sh_Salba_v2_03336
Sh_Salba_v2_03337
Sh_Salba_v2_03338	0.283831								0.271634
Sh_Salba_v2_03340	0.0706766
Sh_Salba_v2_03345	0.135492
Sh_Salba_v2_03347									1.99582
Sh_Salba_v2_03349	4.1675
Sh_Salba_v2_03353	0.004645	0.021058	0.0285214	0.0132303	0.0174267
Sh_Salba_v2_03355
Sh_Salba_v2_03356			0.0172465	0.0488103	0.0195532
Sh_Salba_v2_03357					0.0593719		4.99219
Sh_Salba_v2_03358			0.0168147	0.036027	0.00742397		4.96645					0.157259
Sh_Salba_v2_03359
Sh_Salba_v2_03360	0.00247187	0.00297285	0.0062218	0.023085	0.0120195							0.0710023
Sh_Salba_v2_03363	0.00638919		0.0200319	0.0356747	0.0147261			4.29375				0.0769002	0.128887
Sh_Salba_v2_03365				0.0930308	0.0279517		3.78509	2.86645	3.22749			0.135385	0.146048
Sh_Salba_v2_03367			0.0198229	0.0316792								0.0809412	0.0792831
Sh_Salba_v2_03369				0.0331806	0.0329499
Sh_Salba_v2_03370		0.00711175	0.0380961	0.037688	0.0145709		4.55683
Sh_Salba_v2_03371								3.06562
Sh_Salba_v2_03374								0.277419				2.37835
Sh_Salba_v2_03375								0.459778		1.96439
Sh_Salba_v2_03377								6.78851
Sh_Salba_v2_03378	0.0422709			0.0210319	0.00776177	0.0587807		12.6877	0.00560892	0.00634133	0.00484297
Sh_Salba_v2_03381								13.7839			0.0711983
Sh_Salba_v2_03383	7.30474							0.0884609					0.0923164
Sh_Salba_v2_03384	0.165192
Sh_Salba_v2_03386	3.0535
Sh_Salba_v2_03388
Sh_Salba_v2_03389
Sh_Salba_v2_03391
Sh_Salba_v2_03394	3.24492
Sh_Salba_v2_03395						0.253634			0.215664
Sh_Salba_v2_03396	7.22482
Sh_Salba_v2_03397	2.17949								0.36352
Sh_Salba_v2_03402
Sh_Salba_v2_03403	20.2456					0.0284939					0.0761947	0.0376853
Sh_Salba_v2_03406
Sh_Salba_v2_03407
Sh_Salba_v2_03409	0.00745011	6.5204	7.77592		0.0219179		0.0207841		0.0140061	0.0137468	0.00814175	0.0245215
Sh_Salba_v2_03411	0.112146									0.380779
Sh_Salba_v2_03413	0.0346124	4.7352	10.8076			0.0349789	0.0522848	0.0833542	0.0448232		0.0305955
Sh_Salba_v2_03417	0.148012	0.0552274	0.0198628
Sh_Salba_v2_03420	0.26912							0.349217
Sh_Salba_v2_03421	0.134265
Sh_Salba_v2_03426
Sh_Salba_v2_03427
Sh_Salba_v2_03428	0.0745882
Sh_Salba_v2_03430
Sh_Salba_v2_03437												2.05454
Sh_Salba_v2_03440
Sh_Salba_v2_03442										3.36895
Sh_Salba_v2_03444	0.0955295
Sh_Salba_v2_03445												2.522
Sh_Salba_v2_03448			10.9648								0.0960709		0.0372759
Sh_Salba_v2_03450		5.5296	5.00008						0.0364725		0.0801561		0.0376365
Sh_Salba_v2_03452			2.39023
Sh_Salba_v2_03454	4.39058
Sh_Salba_v2_03455
Sh_Salba_v2_03456
Sh_Salba_v2_03458								0.386716
Sh_Salba_v2_03461
Sh_Salba_v2_03463	5.10046
Sh_Salba_v2_03466			4.31924
Sh_Salba_v2_03467
Sh_Salba_v2_03468		3.14567	2.9824
Sh_Salba_v2_03470			4.30087
Sh_Salba_v2_03471
Sh_Salba_v2_03473	0.0054993		4.54705
Sh_Salba_v2_03474
Sh_Salba_v2_03475
Sh_Salba_v2_03476
Sh_Salba_v2_03477
Sh_Salba_v2_03478	14.5092
Sh_Salba_v2_03483	8.58184
Sh_Salba_v2_03484	3.7057
Sh_Salba_v2_03485
Sh_Salba_v2_03489
Sh_Salba_v2_03490
Sh_Salba_v2_03491	0.0034321		2.7074
Sh_Salba_v2_03493	0.0321207											0.279302
Sh_Salba_v2_03494
Sh_Salba_v2_03495
Sh_Salba_v2_03496
Sh_Salba_v2_03500
Sh_Salba_v2_03501	0.147806
Sh_Salba_v2_03503	0.0100708				3.22507				0.157882
Sh_Salba_v2_03504			5.71581
Sh_Salba_v2_03507
Sh_Salba_v2_03508
Sh_Salba_v2_03510
Sh_Salba_v2_03511	3.32038	0.0718779
Sh_Salba_v2_03512	4236.65
Sh_Salba_v2_03513
Sh_Salba_v2_03514	24257.2
Sh_Salba_v2_03516	90.0572
Sh_Salba_v2_03518	795.237
Sh_Salba_v2_03519	1253.01
Sh_Salba_v2_03522	900.763			0.0138601		0.0149638			0.0123375	0.0095074		0.0169902	0.0216735
Sh_Salba_v2_03526	0.0295396
Sh_Salba_v2_03527
Sh_Salba_v2_03533
Sh_Salba_v2_03534
Sh_Salba_v2_03537	0.195763
Sh_Salba_v2_03538
Sh_Salba_v2_03539
Sh_Salba_v2_03543
Sh_Salba_v2_03544		6.21399
Sh_Salba_v2_03545	0.0691132							0.176904
Sh_Salba_v2_03548
Sh_Salba_v2_03550	4.33959
Sh_Salba_v2_03551	3.72026
Sh_Salba_v2_03552													0.1515
Sh_Salba_v2_03553			3.03197
Sh_Salba_v2_03555						3.2811	4.73002		0.0269315			0.0662226
Sh_Salba_v2_03556									0.0237721			0.0841772	0.0866458
Sh_Salba_v2_03559				0.146237
Sh_Salba_v2_03560	0.00529622
Sh_Salba_v2_03564
Sh_Salba_v2_03567
Sh_Salba_v2_03571
Sh_Salba_v2_03572
Sh_Salba_v2_03574								2.17223		0.428733
Sh_Salba_v2_03575
Sh_Salba_v2_03577										3.00581
Sh_Salba_v2_03579												0.542536	0.665472
Sh_Salba_v2_03580
Sh_Salba_v2_03581
Sh_Salba_v2_03582											2.56477
Sh_Salba_v2_03586
Sh_Salba_v2_03587								0.130766			3.71033
Sh_Salba_v2_03588								2.00286		0.145897	0.374986	0.303516	0.357423
Sh_Salba_v2_03594								2.02889
Sh_Salba_v2_03596	3.74326
Sh_Salba_v2_03597
Sh_Salba_v2_03598
Sh_Salba_v2_03600	0.452375
Sh_Salba_v2_03601
Sh_Salba_v2_03604								2.47477
Sh_Salba_v2_03605	0.0117532							0.0132289			0.123327
Sh_Salba_v2_03610
Sh_Salba_v2_03611												0.173759
Sh_Salba_v2_03613
Sh_Salba_v2_03614	7.25561
Sh_Salba_v2_03615
Sh_Salba_v2_03618	0.33481
Sh_Salba_v2_03625
Sh_Salba_v2_03627		0.488063
Sh_Salba_v2_03630
Sh_Salba_v2_03632
Sh_Salba_v2_03633		3.39383		1.38124
Sh_Salba_v2_03634													0.712309
Sh_Salba_v2_03636													0.33371
Sh_Salba_v2_03639	2.10674
Sh_Salba_v2_03644	6.27943
Sh_Salba_v2_03646	0.179062
Sh_Salba_v2_03648
Sh_Salba_v2_03649	0.274838											0.359539
Sh_Salba_v2_03651								1.68577
Sh_Salba_v2_03652									0.453925
Sh_Salba_v2_03653
Sh_Salba_v2_03657
Sh_Salba_v2_03669	15.9608
Sh_Salba_v2_03673					0.145119					0.184666	0.202444
Sh_Salba_v2_03675
Sh_Salba_v2_03679	3.26169				0.128478
Sh_Salba_v2_03681					0.255905						0.380113
Sh_Salba_v2_03684	0.148689
Sh_Salba_v2_03685
Sh_Salba_v2_03687
Sh_Salba_v2_03688			6.27776		0.104699
Sh_Salba_v2_03689												2.14218
Sh_Salba_v2_03690
Sh_Salba_v2_03691	0.0299608	3.62104	4.86913
Sh_Salba_v2_03692			6.36512
Sh_Salba_v2_03693
Sh_Salba_v2_03696	0.038008				0.25392								2.60787
Sh_Salba_v2_03699	0.0640437									0.208095
Sh_Salba_v2_03700	0.0381696				0.22871
Sh_Salba_v2_03702	0.145762		3.21302
Sh_Salba_v2_03703	0.0837938		4.97195
Sh_Salba_v2_03705	0.115574		4.54272
Sh_Salba_v2_03706		3.11397	4.49009
Sh_Salba_v2_03707										0.0608836
Sh_Salba_v2_03708
Sh_Salba_v2_03710	0.152524								0.192877
Sh_Salba_v2_03712
Sh_Salba_v2_03714
Sh_Salba_v2_03715			2.59706									0.0606354
Sh_Salba_v2_03716	0.130054
Sh_Salba_v2_03717			3.19418								0.0607492
Sh_Salba_v2_03718	3.99417
Sh_Salba_v2_03719								1.60613
Sh_Salba_v2_03720
Sh_Salba_v2_03722
Sh_Salba_v2_03726
Sh_Salba_v2_03731					1.86815
Sh_Salba_v2_03734					2.27439				0.226757				0.233881
Sh_Salba_v2_03735					3.45845
Sh_Salba_v2_03737	0.215462												2.39648
Sh_Salba_v2_03738
Sh_Salba_v2_03740	0.577144
Sh_Salba_v2_03742
Sh_Salba_v2_03746
Sh_Salba_v2_03747
Sh_Salba_v2_03750
Sh_Salba_v2_03751												1.63815
Sh_Salba_v2_03753
Sh_Salba_v2_03756
Sh_Salba_v2_03759
Sh_Salba_v2_03761	2.30082
Sh_Salba_v2_03763
Sh_Salba_v2_03764					10.6885				0.0084544
Sh_Salba_v2_03765					5.58138				0.0931504
Sh_Salba_v2_03766	0.095036				12.7326			0.0786156	0.021435
Sh_Salba_v2_03767	0.0819297							0.0611605				0.175334	0.137394
Sh_Salba_v2_03771	20.3203
Sh_Salba_v2_03773	6.18452
Sh_Salba_v2_03778								0.459081
Sh_Salba_v2_03779
Sh_Salba_v2_03780
Sh_Salba_v2_03781									1.38884
Sh_Salba_v2_03785												1.9295
Sh_Salba_v2_03788	4.55493	0.0473602			0.0281684					0.0446317	0.0669605	0.0525956
Sh_Salba_v2_03789
Sh_Salba_v2_03791	4.22918							2.78928		0.0992521	0.135659
Sh_Salba_v2_03793												2.11861
Sh_Salba_v2_03794	1.8731
Sh_Salba_v2_03796	3.67318
Sh_Salba_v2_03798
Sh_Salba_v2_03799
Sh_Salba_v2_03806												1.65043
Sh_Salba_v2_03812
Sh_Salba_v2_03813
Sh_Salba_v2_03814
Sh_Salba_v2_03817	0.0322534			0.0195075	0.0192803	0.0245909	0.0193305	0.0367237	0.0189925				3.4496
Sh_Salba_v2_03821	0.00869331		0.00991122	0.00618614		0.0143671	0.0156615	0.010633
Sh_Salba_v2_03822	0.112584					0.128306		0.0900384					5.04618
Sh_Salba_v2_03824	16.9573
Sh_Salba_v2_03831	0.653735
Sh_Salba_v2_03835	0.0101666								0.0345749
Sh_Salba_v2_03836	0.0166449		0.0674366						0.099155			3.99104
Sh_Salba_v2_03840												3.46168
Sh_Salba_v2_03843												0.145324
Sh_Salba_v2_03844					3.65978
Sh_Salba_v2_03848
Sh_Salba_v2_03849	0.0133234					2.22013		0.188398					0.328344
Sh_Salba_v2_03851
Sh_Salba_v2_03852
Sh_Salba_v2_03854
Sh_Salba_v2_03855												0.243121
Sh_Salba_v2_03856						0.0259184	0.0244573	0.0230012				6.33196
Sh_Salba_v2_03857	0.0201841									0.253052
Sh_Salba_v2_03858	0.196394
Sh_Salba_v2_03859
Sh_Salba_v2_03867	3.28545
Sh_Salba_v2_03869	4.2469
Sh_Salba_v2_03870	3.88336
Sh_Salba_v2_03871
Sh_Salba_v2_03872	3.58576			0.012735
Sh_Salba_v2_03874			3.90939	0.097683
Sh_Salba_v2_03879
Sh_Salba_v2_03880				0.178456	0.14065
Sh_Salba_v2_03881					3.14115
Sh_Salba_v2_03883					2.4444
Sh_Salba_v2_03885					4.6601								0.0335548
Sh_Salba_v2_03892
Sh_Salba_v2_03896	3.00307
Sh_Salba_v2_03898
Sh_Salba_v2_03903	3.5963						0.099744
Sh_Salba_v2_03904
Sh_Salba_v2_03906
Sh_Salba_v2_03908	4.27189					0.0794738				0.0877467	0.0433075
Sh_Salba_v2_03911												5.362	3.67939
Sh_Salba_v2_03914
Sh_Salba_v2_03915
Sh_Salba_v2_03916
Sh_Salba_v2_03918
Sh_Salba_v2_03919
Sh_Salba_v2_03920												0.125926	0.154383
Sh_Salba_v2_03924												5.24361	6.90712
Sh_Salba_v2_03926					0.0933617	0.0732393	0.0623181	0.054165				5.52976	3.85884
Sh_Salba_v2_03928	0.102267				0.068167							3.7516	5.71609
Sh_Salba_v2_03929									2.34857
Sh_Salba_v2_03933	0.0655535											3.47711
Sh_Salba_v2_03936	0.298361							2.15807
Sh_Salba_v2_03941
Sh_Salba_v2_03942
Sh_Salba_v2_03943					2.29709
Sh_Salba_v2_03947	1.97153				2.0473
Sh_Salba_v2_03950	27.4005				0.0608989						0.0851386
Sh_Salba_v2_03954	3.96917
Sh_Salba_v2_03956		3.54973						0.23302	0.157783
Sh_Salba_v2_03959
Sh_Salba_v2_03960									0.0952155
Sh_Salba_v2_03961
Sh_Salba_v2_03962									0.153541
Sh_Salba_v2_03969								0.389995
Sh_Salba_v2_03970
Sh_Salba_v2_03971											4.55761
Sh_Salba_v2_03973								0.573248
Sh_Salba_v2_03974												0.140175
Sh_Salba_v2_03980	4.12437
Sh_Salba_v2_03981	8.18154
Sh_Salba_v2_03982	18.5179
Sh_Salba_v2_03987	4.5636
Sh_Salba_v2_03989
Sh_Salba_v2_03990	0.00270503							0.193744					0.309171
Sh_Salba_v2_03993								0.157727
Sh_Salba_v2_03994
Sh_Salba_v2_03995											0.503124
Sh_Salba_v2_04000	0.0159092						0.0712283	0.0378227	1.69508			0.11502
Sh_Salba_v2_04003		0.0399526	0.0453218
Sh_Salba_v2_04004	0.0702615		0.0225808		0.0438739				4.27216
Sh_Salba_v2_04005
Sh_Salba_v2_04006	0.0616985								2.60773
Sh_Salba_v2_04008			0.0231331	0.0782318	0.0350267	0.106086		4.01817
Sh_Salba_v2_04012					0.033528
Sh_Salba_v2_04014								0.0105136				0.00756228	0.00655786
Sh_Salba_v2_04015							0.0592727		6.38303
Sh_Salba_v2_04017				0.0292817							0.0824708	4.39731
Sh_Salba_v2_04019	0.0348096				0.0696766	0.120329						6.12238	3.68179
Sh_Salba_v2_04020			4.1072	3.17872
Sh_Salba_v2_04022	0.00701293		7.17648					0.0398274	0.00809213	0.0568316	0.0966786	0.0460883	0.0363242
Sh_Salba_v2_04024			5.3682		3.17241
Sh_Salba_v2_04025			4.53329		3.2277
Sh_Salba_v2_04028
Sh_Salba_v2_04030	0.0214635
Sh_Salba_v2_04031
Sh_Salba_v2_04032		3.35768	7.21535					0.0544695
Sh_Salba_v2_04034	0.0528436	5.61716	7.89038			0.0812031			0.0350675	0.0391025	0.100271		0.0882545
Sh_Salba_v2_04035	27.3516										0.0845251
Sh_Salba_v2_04036	4.31419
Sh_Salba_v2_04038													1.57579
Sh_Salba_v2_04039								0.378326
Sh_Salba_v2_04041	2.84198
Sh_Salba_v2_04044								0.288742
Sh_Salba_v2_04045					5.32409
Sh_Salba_v2_04047
Sh_Salba_v2_04048
Sh_Salba_v2_04049	4.21307							0.241487
Sh_Salba_v2_04051
Sh_Salba_v2_04053
Sh_Salba_v2_04056	2.55214
Sh_Salba_v2_04057												1.7867
Sh_Salba_v2_04062	2.09305
Sh_Salba_v2_04065	1.74705
Sh_Salba_v2_04067	2.1738							0.498892
Sh_Salba_v2_04069				3.19503
Sh_Salba_v2_04070
Sh_Salba_v2_04072			8.0594
Sh_Salba_v2_04074	0.0116432	3.70534	4.22226						0.123418
Sh_Salba_v2_04080
Sh_Salba_v2_04082			4.91954						0.0929091
Sh_Salba_v2_04083	0.0302205										0.184374
Sh_Salba_v2_04085	0.103473		3.2112
Sh_Salba_v2_04086			5.9279
Sh_Salba_v2_04087	0.0839581	6.72557							0.106217	0.0974411
Sh_Salba_v2_04090			3.82618						0.0798864
Sh_Salba_v2_04093			0.0409868		0.107607	0.11678	0.0938078	0.139492				7.40722	4.67328
Sh_Salba_v2_04096											0.013343	12.7075	2.38092
Sh_Salba_v2_04097												5.60235	3.34292
Sh_Salba_v2_04098
Sh_Salba_v2_04099						0.148041
Sh_Salba_v2_04100	3.3542									0.182178		0.0847843	0.0854826
Sh_Salba_v2_04101
Sh_Salba_v2_04102
Sh_Salba_v2_04103					0.428173								2.16566
Sh_Salba_v2_04104								3.42061
Sh_Salba_v2_04106	0.0782925							3.97941
Sh_Salba_v2_04107
Sh_Salba_v2_04109
Sh_Salba_v2_04112	0.0714338
Sh_Salba_v2_04119	0.0108561				0.359509
Sh_Salba_v2_04121	0.0958353
Sh_Salba_v2_04123
Sh_Salba_v2_04125	0.0228026
Sh_Salba_v2_04126												0.230889
Sh_Salba_v2_04127													0.494629
Sh_Salba_v2_04129										2.87312
Sh_Salba_v2_04130								0.297932
Sh_Salba_v2_04132
Sh_Salba_v2_04133	22.7893
Sh_Salba_v2_04135				4.67649	3.24044
Sh_Salba_v2_04138			5.34786
Sh_Salba_v2_04139
Sh_Salba_v2_04140			5.77673								0.034269
Sh_Salba_v2_04141		3.757	5.85226						0.0113454
Sh_Salba_v2_04142		5.38212	4.98468						0.0165383
Sh_Salba_v2_04147
Sh_Salba_v2_04150	0.00407489							0.0144538	0.0243753
Sh_Salba_v2_04152	0.0167643							0.0189319	0.0505757
Sh_Salba_v2_04157	0.016086	4.53077	9.93166			0.0913694		0.0163522		0.0562235	0.0761905	0.027742	0.0347669
Sh_Salba_v2_04159		4.82406	6.97398						0.00264709
Sh_Salba_v2_04160			3.06635					0.104109	0.0853587				0.0877713
Sh_Salba_v2_04162			16.3612
Sh_Salba_v2_04163	3.15019
Sh_Salba_v2_04165					0.318847
Sh_Salba_v2_04166				2.09214	2.05379
Sh_Salba_v2_04168	4.35586
Sh_Salba_v2_04174	0.353235				0.474638			1.9999
Sh_Salba_v2_04175
Sh_Salba_v2_04176
Sh_Salba_v2_04177	5.51692
Sh_Salba_v2_04178											0.0878842
Sh_Salba_v2_04179													1.99719
Sh_Salba_v2_04180
Sh_Salba_v2_04181
Sh_Salba_v2_04182
Sh_Salba_v2_04185	0.0187664							0.165204
Sh_Salba_v2_04189			4.29043
Sh_Salba_v2_04191	0.049575											0.137883	0.190359
Sh_Salba_v2_04193	0.0107979												0.283156
Sh_Salba_v2_04198	0.10779	0.223274	0.218939	0.369115
Sh_Salba_v2_04205	0.0101192				0.0911144			0.0605138	3.38349
Sh_Salba_v2_04208						4.51092		0.0429409	5.38265		0.0699452		0.118277
Sh_Salba_v2_04209	11.345
Sh_Salba_v2_04210
Sh_Salba_v2_04212	39.9672										0.0785188
Sh_Salba_v2_04213	3.95692
Sh_Salba_v2_04216
Sh_Salba_v2_04221								1.59789
Sh_Salba_v2_04232	0.113366				0.0808395			3.14223
Sh_Salba_v2_04233								3.68293
Sh_Salba_v2_04234
Sh_Salba_v2_04236	0.169747
Sh_Salba_v2_04237								4.69184
Sh_Salba_v2_04238									13.7216
Sh_Salba_v2_04239
Sh_Salba_v2_04240										0.0326028			0.0302943
Sh_Salba_v2_04241	0.0219891								0.110552		4.20427
Sh_Salba_v2_04242	0.0257525		0.103742			3.70771			0.211125
Sh_Salba_v2_04246						4.93998
Sh_Salba_v2_04248
Sh_Salba_v2_04249						0.252246
Sh_Salba_v2_04250
Sh_Salba_v2_04251
Sh_Salba_v2_04253
Sh_Salba_v2_04256
Sh_Salba_v2_04259	0.533531
Sh_Salba_v2_04260			2.82536
Sh_Salba_v2_04262	0.214042
Sh_Salba_v2_04263
Sh_Salba_v2_04265
Sh_Salba_v2_04267					4.61168
Sh_Salba_v2_04270												7.09832
Sh_Salba_v2_04271	5.87617
Sh_Salba_v2_04274
Sh_Salba_v2_04275
Sh_Salba_v2_04276
Sh_Salba_v2_04278								2.82176		0.152408
Sh_Salba_v2_04281
Sh_Salba_v2_04282	0.0154113							0.0798452	11.8858			0.0994495
Sh_Salba_v2_04285
Sh_Salba_v2_04287	2.83957
Sh_Salba_v2_04288	5.20158
Sh_Salba_v2_04290	0.238209		1.85901
Sh_Salba_v2_04293	3.4861
Sh_Salba_v2_04294
Sh_Salba_v2_04296
Sh_Salba_v2_04297	4.04969
Sh_Salba_v2_04298	2.13715
Sh_Salba_v2_04300									0.199037
Sh_Salba_v2_04304			7.61658
Sh_Salba_v2_04305			3.89297
Sh_Salba_v2_04307								3.52232					0.0298147
Sh_Salba_v2_04308								4.71977	0.0284291	0.0985248
Sh_Salba_v2_04309	0.00759053							3.10301	0.00892771	0.117855	0.174398		0.130567
Sh_Salba_v2_04310	0.0211292								0.103119
Sh_Salba_v2_04311								3.46843	0.0551552			0.159978	0.115841
Sh_Salba_v2_04316	0.0542638										0.0328794	0.0953808
Sh_Salba_v2_04319					0.589219							1.64789
Sh_Salba_v2_04328	4.15942
Sh_Salba_v2_04330
Sh_Salba_v2_04331			0.20787
Sh_Salba_v2_04333
Sh_Salba_v2_04336									14.5707
[truncated: 80,387 more rows]
