# Supplementary material for: Chia (Salvia hispanica) Gene Expression Atlas Elucidates Dynamic Spatio-Temporal Changes Associated With Plant Growth and Development
Source: Front Plant Sci. 2021 Jul 20;12:667678. doi: 10.3389/fpls.2021.667678 (PMC8330693; doi:10.3389/fpls.2021.667678)
Supplement: Supplementary Material 1 — A summary of the raw and clean reads obtained after the sequencing and preprocessing, respectively, and reads aligned to the reference transcriptome. [file Data_Sheet_1.ZIP › Supplementary file S9.xlsx]

## Sheet: Cluster 1
ID	Seed	D3-Cotyledon	D3-Shoot	D12-Shoot	D12-P1	D69-P1-P2	D69-P3-P4	D69-P5-P6-P7	D69-Internode	D158-RacemeTopHalf	D158-RacemeBottomHalf	D159-Flowers	D164-Flowers	Gene description	Interpro Description
Sh_Salba_v2_00292	18.2434	-12.5024	-12.5807	-12.6173	-12.4934	-12.6828	-12.6402	-12.702	-12.0461	-12.6081	-12.6049	-11.5327	-12.601	#N/A	#N/A
Sh_Salba_v2_36880	16.9037	-11.1647	-11.2431	-11.2796	-11.1564	-11.3456	-11.3028	-11.3647	-10.5304	-11.271	-11.1848	-11.2557	-10.3488	AWPM-19-like family protein [Source:UniProtKB/TrEMBL;Acc:O23029]	AWPM-19-like
Sh_Salba_v2_90759	15.7388	-8.23536	-8.31366	-8.35019	-8.22664	-8.41587	-8.37322	-8.43506	-8.38747	-8.34125	-8.33799	-8.32622	-8.33412	RmlC-like cupins superfamily protein [Source:TAIR;Acc:AT2G18540]	Cupin 1
Sh_Salba_v2_05006	15.7332	-8.89181	-8.97014	-9.00667	-8.88285	-9.07217	-9.02956	-9.0914	-9.04387	-8.99751	-8.48544	-8.98268	-8.99043	AT3G11930 protein [Source:UniProtKB/TrEMBL;Acc:B9DG73]	Universal stress protein A
Sh_Salba_v2_03514	15.4638	-7.9649	-8.04317	-8.07972	-7.95671	-8.14577	-8.10303	-8.16487	-8.11716	-8.07123	-8.06781	-8.05576	-8.06399	Late embryogenesis abundant protein (LEA) family protein [Source:UniProtKB/TrEMBL;Acc:Q9SKA2]	Domain of unknown function DUF4149
Sh_Salba_v2_24255	15.3176	-8.70769	-8.78598	-8.82254	-8.69948	-8.88857	-8.84582	-8.90769	-8.85997	-8.81401	-8.81059	-8.79858	-8.02627	#N/A	#N/A
Sh_Salba_v2_60277	15.2589	-10.8045	-10.8828	-9.57889	-10.796	-10.9852	-10.9425	-11.0044	-10.9567	-10.66	-10.9073	-9.50867	-9.12678	Succinate dehydrogenase [ubiquinone] iron-sulfur subunit 3, mitochondrial [Source:UniProtKB/Swiss-Prot;Acc:Q9FJP9]	2Fe-2S ferredoxin-type iron-sulfur binding domain
Sh_Salba_v2_36886	15.0386	-7.87572	-7.95402	-7.99054	-7.86674	-8.05604	-8.01344	-8.07525	-8.02774	-7.98139	-7.97822	-7.96656	-7.9743	AWPM-19-like family protein [Source:UniProtKB/TrEMBL;Acc:O23029]	AWPM-19-like
Sh_Salba_v2_36878	14.881	-8.84736	-8.92567	-8.96222	-8.8389	-9.02807	-8.98537	-9.04722	-8.99957	-8.95347	-8.38781	-8.93825	-7.85267	AWPM-19-like family protein [Source:UniProtKB/TrEMBL;Acc:O23029]	AWPM-19-like
Sh_Salba_v2_47276	14.7615	-8.90282	-8.98113	-9.01767	-8.89423	-9.08344	-9.04076	-9.10261	-9.05499	-9.00882	-9.00552	-7.97305	-8.0433	#N/A	#N/A
Sh_Salba_v2_131422	14.7049	-9.63506	-9.71332	-9.74993	-9.62796	-9.2508	-9.77378	-9.8357	-9.7877	-9.74231	-9.26184	-8.58108	-9.73489	Oleosin 18.5 kDa [Source:UniProtKB/Swiss-Prot;Acc:P29525]	Oleosin
Sh_Salba_v2_36875	14.5778	-10.4316	-9.3416	-11.1157	-11.8472	-12.2741	-12.2314	-12.2933	-9.55823	-12.1994	-9.6944	-9.94845	-10.051	AWPM-19-like family protein [Source:UniProtKB/TrEMBL;Acc:O23029]	AWPM-19-like
Sh_Salba_v2_71478	14.5625	-11.4951	-9.21156	-11.61	-11.4862	-11.321	-11.6329	-11.6948	-10.2124	-11.6009	-10.0257	-9.80184	-8.8457	#N/A	#N/A
Sh_Salba_v2_74590	14.471	-9.03263	-9.11096	-9.14749	-9.02373	-9.21303	-9.17041	-9.23225	-7.98489	-9.13837	-8.65604	-8.6342	-8.31301	#N/A	#N/A
Sh_Salba_v2_24253	14.4574	-8.93648	-9.01477	-9.05134	-8.92861	-8.76029	-9.07479	-9.13667	-9.08887	-9.04308	-8.5628	-8.25883	-8.2175	Glucose and ribitol dehydrogenase homolog 2 [Source:UniProtKB/Swiss-Prot;Acc:Q9MA93]	Short-chain dehydrogenase/reductase SDR
Sh_Salba_v2_09697	14.3875	-9.68712	-9.76541	-9.80199	-9.67921	-9.22668	-9.23001	-9.88731	-9.83951	-9.32172	-8.0933	-9.26348	-9.78642	12S seed storage protein CRA1 [Source:UniProtKB/Swiss-Prot;Acc:P15455]	11-S seed storage protein, plant
Sh_Salba_v2_79299	14.1721	-9.96639	-9.04506	-9.89545	-10.7344	-10.9236	-10.8809	-10.9428	-9.71817	-10.849	-8.79476	-9.19516	-8.95793	#N/A	#N/A
Sh_Salba_v2_63663	14.1337	-10.3061	-8.43957	-8.85799	-10.2973	-10.4866	-10.4439	-10.5058	-9.3734	-10.4119	-10.4087	-8.81987	-8.51793	L-type lectin-domain containing receptor kinase IX.1 [Source:UniProtKB/Swiss-Prot;Acc:Q9LXA5]	Protein kinase domain
Sh_Salba_v2_64212	14.1181	-11.2906	-8.51953	-10.0388	-11.2818	-11.4711	-11.4285	-11.4903	-8.92676	-10.09	-11.2733	-11.3815	-9.35045	PER1 [Source:UniProtKB/TrEMBL;Acc:A0A178W968]	Alkyl hydroperoxide reductase subunit C/ Thiol specific antioxidant
Sh_Salba_v2_09159	14.1161	-10.8139	-8.89333	-10.589	-10.8051	-9.47361	-10.9517	-11.0136	-9.29323	-10.9197	-9.37948	-9.04175	-8.60285	Late embryogenesis abundant protein 31 [Source:UniProtKB/Swiss-Prot;Acc:Q9LJ97]	Seed maturation protein
Sh_Salba_v2_131496	14.1063	-6.45661	-6.53484	-6.57134	-6.44781	-6.63698	-6.59438	-6.65612	-6.60859	-6.56242	-6.55922	-6.54736	-6.55525	#N/A	#N/A
Sh_Salba_v2_45842	14.0811	-10.543	-7.63526	-10.6579	-10.5341	-10.7234	-10.6808	-10.7426	-10.6951	-10.6487	-10.2556	-10.6339	-8.3601	Expressed protein [Source:UniProtKB/TrEMBL;Acc:Q9SKM8]	Glyoxalase/fosfomycin resistance/dioxygenase domain
Sh_Salba_v2_63665	14.0792	-8.33527	-8.41359	-8.45011	-8.3263	-8.51561	-8.47301	-8.53483	-6.85161	-8.44096	-8.43778	-8.42613	-8.43387	L-type lectin-domain containing receptor kinase IX.1 [Source:UniProtKB/Swiss-Prot;Acc:Q9LXA5]	Protein kinase domain
Sh_Salba_v2_57216	14.058	-7.02324	-7.10149	-7.13801	-7.01459	-7.20375	-7.16111	-7.22289	-7.17531	-7.12918	-6.64876	-7.11404	-7.12201	Oleosin family protein [Source:UniProtKB/TrEMBL;Acc:Q9LII2]	Oleosin
Sh_Salba_v2_90321	13.9787	-9.18659	-8.76348	-10.1749	-11.0135	-11.2028	-11.1602	-11.222	-8.80316	-10.7024	-9.91315	-9.9008	-8.48588	11-beta-hydroxysteroid dehydrogenase 1B [Source:UniProtKB/Swiss-Prot;Acc:P0DKC6]	Short-chain dehydrogenase/reductase SDR
Sh_Salba_v2_48726	13.975	-10.7874	-8.36925	-10.3239	-10.7787	-10.6777	-10.9253	-10.3271	-10.28	-10.8933	-9.6439	-8.35553	-8.48286	#N/A	#N/A
Sh_Salba_v2_132535	13.9693	-11.6915	-8.58425	-11.5263	-12.3648	-12.5541	-12.5115	-12.5733	-8.78651	-12.0537	-9.03196	-9.98112	-8.98284	#N/A	#N/A
Sh_Salba_v2_88556	13.9557	-9.07243	-9.19038	-11.1957	-11.0727	-11.2618	-11.219	-11.2809	-9.90342	-11.1872	-8.7902	-8.67197	-9.18555	12S seed storage protein CRA1 [Source:UniProtKB/Swiss-Prot;Acc:P15455]	11-S seed storage protein, plant
Sh_Salba_v2_04998	13.9249	-7.33215	-7.41045	-7.44695	-7.32308	-6.74109	-7.46982	-7.5316	-7.48412	-7.43775	-7.43461	-7.42297	-7.43066	AT3G11930 protein [Source:UniProtKB/TrEMBL;Acc:B9DG73]	Universal stress protein A
Sh_Salba_v2_00034	13.8531	-9.83849	-8.06059	-9.76754	-10.6065	-10.7957	-10.753	-10.8149	-9.10883	-10.7211	-9.67081	-8.56447	-8.93725	Late embryogenesis abundant protein 31 [Source:UniProtKB/Swiss-Prot;Acc:Q9LJ97]	Seed maturation protein
Sh_Salba_v2_53476	13.8477	-10.4079	-9.08379	-10.5228	-10.3994	-10.5886	-10.5459	-10.6078	-8.75982	-10.0882	-8.32897	-8.98489	-8.34957	GEA6 [Source:UniProtKB/TrEMBL;Acc:A0A178VV76]	Small hydrophilic plant seed protein
Sh_Salba_v2_131431	13.8474	-6.41969	-6.49793	-6.53442	-6.41067	-6.59991	-6.55734	-6.61907	-6.5716	-6.52532	-6.52218	-6.51043	-6.51819	11-beta-hydroxysteroid dehydrogenase-like 5 [Source:UniProtKB/Swiss-Prot;Acc:Q9T0G0]	Short-chain dehydrogenase/reductase SDR
Sh_Salba_v2_53465	13.8303	-10.4117	-9.66719	-8.9848	-10.4027	-10.592	-10.5494	-10.6113	-9.03338	-10.5174	-9.33511	-8.73877	-8.22411	Oil body-associated protein 2A [Source:UniProtKB/Swiss-Prot;Acc:Q941A4]	Oil body-associated protein-like
Sh_Salba_v2_131096	13.8207	-9.49542	-8.13259	-9.49839	-9.78936	-10.4527	-10.41	-10.4719	-9.14676	-10.3781	-9.07998	-8.42318	-8.80397	BETA-TIP [Source:UniProtKB/TrEMBL;Acc:A0A178WI57]	Major intrinsic protein
Sh_Salba_v2_131412	13.82	-9.34199	-9.42028	-9.45685	-9.33402	-9.52304	-9.48025	-9.54214	-9.49436	-9.44851	-8.00769	-9.4329	-7.86711	Vicilin-like seed storage protein At3g22640 [Source:UniProtKB/Swiss-Prot;Acc:Q9LUJ7]	Cupin 1
Sh_Salba_v2_24252	13.8058	-9.73922	-8.44577	-10.9904	-13.4869	-12.8954	-13.6328	-13.1106	-9.31164	-12.1839	-9.53113	-9.56327	-8.89418	NAD(P)-binding Rossmann-fold superfamily protein [Source:TAIR;Acc:AT1G54870]	Short-chain dehydrogenase/reductase SDR
Sh_Salba_v2_88959	13.8027	-12.5386	-8.40848	-11.6912	-12.5301	-12.3648	-12.6766	-12.7385	-9.10301	-12.6447	-9.42583	-9.10391	-8.93399	#N/A	#N/A
Sh_Salba_v2_131101	13.7927	-10.8311	-8.17759	-9.22231	-10.8225	-10.6572	-10.9691	-11.0309	-9.34667	-10.9371	-8.89516	-8.81619	-8.83278	TIP3 [Source:UniProtKB/TrEMBL;Acc:A0A178WAX2]	Major intrinsic protein
Sh_Salba_v2_63662	13.7749	-10.8945	-8.29136	-11.0094	-10.8857	-10.4361	-11.0324	-11.0942	-9.7489	-11.0003	-8.81448	-8.03823	-9.00945	L-type lectin-domain containing receptor kinase IX.1 [Source:UniProtKB/Swiss-Prot;Acc:Q9LXA5]	Protein kinase domain
Sh_Salba_v2_58089	13.6252	-10.5098	-8.35814	-11.4766	-11.3531	-11.1816	-10.9566	-11.5615	-8.88778	-11.4677	-9.0213	-9.16191	-8.40455	4-hydroxyphenylpyruvate dioxygenase [Source:UniProtKB/Swiss-Prot;Acc:P93836]	Glyoxalase/fosfomycin resistance/dioxygenase domain
Sh_Salba_v2_64176	13.605	-8.9058	-7.29284	-9.02065	-8.89761	-9.08669	-9.04394	-9.10581	-8.15942	-9.01213	-8.52957	-8.99669	-7.77362	#N/A	#N/A
Sh_Salba_v2_02504	13.5134	-8.24601	-7.80587	-7.80067	-8.23801	-8.26958	-8.38424	-8.4461	-8.39834	-7.8883	-7.86979	-7.82218	-7.72351	LEA4-5 [Source:UniProtKB/TrEMBL;Acc:A0A178UIZ0]	Late embryogenesis abundant protein, LEA-25/LEA-D113
Sh_Salba_v2_88557	13.5033	-8.91469	-8.19996	-8.06696	-8.90612	-9.09532	-9.05264	-9.11449	-9.06687	-9.0207	-7.80329	-8.09673	-9.01355	12S seed storage protein CRA1 [Source:UniProtKB/Swiss-Prot;Acc:P15455]	11-S seed storage protein, plant
Sh_Salba_v2_15126	13.4768	-5.96272	-6.04088	-6.07738	-5.95425	-6.14327	-6.10062	-6.16232	-6.11473	-6.0688	-6.0655	-6.05342	-6.06153	Oil body-associated protein 2C [Source:UniProtKB/Swiss-Prot;Acc:Q9C7N3]	Oil body-associated protein-like
Sh_Salba_v2_90607	13.4636	-9.52992	-8.05554	-9.36468	-10.2033	-10.3926	-10.35	-10.4118	-10.3643	-9.04111	-8.40521	-8.29111	-8.40867	Vacuolar-processing enzyme beta-isozyme [Source:UniProtKB/Swiss-Prot;Acc:Q39044]	Peptidase C13, legumain
Sh_Salba_v2_131413	13.4414	-10.8436	-8.13827	-10.3986	-10.8353	-11.0244	-10.9817	-11.0436	-8.4875	-10.5241	-8.75875	-8.90414	-8.83036	#N/A	#N/A
Sh_Salba_v2_21401	13.4028	-7.73631	-7.2965	-8.64354	-9.11198	-9.30128	-9.25865	-9.32049	-9.27295	-8.4119	-8.74429	-8.72244	-8.64269	Probable xyloglucan endotransglucosylase/hydrolase protein 23 [Source:UniProtKB/Swiss-Prot;Acc:Q38910]	Glycoside hydrolase family 16
Sh_Salba_v2_00074	13.3945	-8.88387	-8.96213	-8.99872	-8.87634	-9.06522	-9.02236	-9.08425	-8.25684	-8.99076	-8.17775	-7.82968	-8.12906	#N/A	#N/A
Sh_Salba_v2_54265	13.385	-5.79343	-5.87158	-5.90807	-5.7848	-5.97385	-5.93123	-5.99291	-5.94537	-5.89937	-5.89613	-5.8841	-5.89212	AWPM-19-like family protein [Source:UniProtKB/TrEMBL;Acc:O23029]	AWPM-19-like
Sh_Salba_v2_21555	13.3649	-10.785	-8.88461	-9.93491	-11.5537	-10.8664	-11.6999	-11.7618	-8.60786	-11.6682	-9.61768	-9.61848	-8.5906	#N/A	#N/A
Sh_Salba_v2_52167	13.3536	-8.65243	-7.79439	-9.44963	-9.32573	-9.51508	-9.47248	-9.53433	-8.08371	-9.4404	-8.95401	-9.42564	-7.68073	#N/A	#N/A
Sh_Salba_v2_60275	13.3416	-7.94489	-8.02317	-8.05972	-7.93657	-8.12567	-8.08295	-8.14479	-8.09712	-8.05111	-7.21103	-7.12101	-7.26318	#N/A	#N/A
Sh_Salba_v2_10377	13.3195	-8.63781	-7.07716	-8.27682	-7.73112	-8.81846	-8.77578	-8.83763	-7.90526	-8.74386	-7.94743	-8.72868	-8.7367	Probable protein phosphatase 2C 28 [Source:UniProtKB/Swiss-Prot;Acc:O64583]	PPM-type phosphatase domain
Sh_Salba_v2_15127	13.2819	-7.49203	-6.81259	-7.60683	-7.4841	-7.67306	-7.63028	-7.69212	-6.75916	-7.59857	-7.59508	-7.58288	-7.59128	Oil body-associated protein 2C [Source:UniProtKB/Swiss-Prot;Acc:Q9C7N3]	Oil body-associated protein-like
Sh_Salba_v2_21553	13.2756	-7.69957	-6.94183	-7.81439	-7.69247	-7.88119	-7.83826	-7.90013	-7.85215	-7.80681	-7.80306	-7.20797	-7.79936	#N/A	#N/A
Sh_Salba_v2_31773	13.2711	-7.34582	-6.66633	-7.46062	-7.33729	-7.23541	-7.48376	-7.54557	-6.60196	-7.45186	-7.44856	-7.43665	-7.44468	#N/A	#N/A
Sh_Salba_v2_132359	13.2264	-11.3147	-8.56995	-7.47041	-12.1174	-13.2692	-13.226	-12.7787	-9.40811	-11.7887	-10.0381	-9.22183	-8.65555	#N/A	#N/A
Sh_Salba_v2_10607	13.1969	-10.3016	-8.14735	-8.14135	-11.311	-10.975	-10.4488	-12.2853	-8.98248	-10.4566	-9.75737	-9.03261	-9.60617	Oleosin 21.2 kDa [Source:UniProtKB/Swiss-Prot;Acc:Q39165]	Oleosin
Sh_Salba_v2_36887	13.1968	-7.47691	-7.5552	-7.59172	-7.4681	-7.65733	-7.61471	-7.67651	-7.62897	-7.58272	-7.5795	-5.84996	-7.57559	AWPM-19-like family protein [Source:UniProtKB/TrEMBL;Acc:O23029]	AWPM-19-like
Sh_Salba_v2_09152	13.1795	-6.81011	-6.88831	-6.92487	-6.80254	-6.99136	-6.94853	-7.01034	-6.43584	-6.91695	-6.91336	-6.90094	-6.90956	#N/A	#N/A
Sh_Salba_v2_70813	13.1579	-7.98653	-6.46746	-8.10136	-7.97901	-8.16787	-8.12501	-8.18688	-8.13899	-8.09342	-8.0898	-8.07742	-7.59593	12S seed storage protein CRC [Source:UniProtKB/Swiss-Prot;Acc:Q96318]	11-S seed storage protein, plant
Sh_Salba_v2_21556	13.1438	-10.1623	-7.8332	-11.1697	-11.0463	-11.2355	-11.1928	-11.2547	-8.07059	-11.1609	-8.44627	-8.73723	-8.07322	At2g21820 [Source:UniProtKB/TrEMBL;Acc:Q9SJ17]	NA
Sh_Salba_v2_133098	13.1202	-10.7977	-8.49282	-8.74702	-12.5946	-12.7837	-12.7409	-12.8028	-9.50566	-12.7091	-9.83651	-8.27084	-8.43157	12S seed storage protein CRA1 [Source:UniProtKB/Swiss-Prot;Acc:P15455]	11-S seed storage protein, plant
Sh_Salba_v2_88547	13.1111	-9.09429	-8.41536	-9.20915	-9.08671	-8.92102	-9.23275	-9.29464	-8.35141	-8.77529	-8.06666	-7.55442	-8.01977	CRU2 [Source:UniProtKB/TrEMBL;Acc:A0A178W5K4]	11-S seed storage protein, plant
Sh_Salba_v2_92762	13.0995	-6.37097	-6.44921	-6.48569	-6.36184	-6.55111	-6.50856	-6.57028	-6.52284	-6.47651	-5.99594	-6.4617	-6.46939	#N/A	#N/A
Sh_Salba_v2_131509	13.0726	-6.01975	-6.09793	-6.13442	-6.01092	-6.20005	-6.15747	-6.21916	-5.66165	-6.12553	-6.12234	-6.11044	-6.11834	Cytochrome P450 83B1 [Source:UniProtKB/Swiss-Prot;Acc:O65782]	Cytochrome P450
Sh_Salba_v2_64216	13.0686	-8.11781	-8.19603	-8.23264	-8.11093	-8.2996	-8.25662	-8.31852	-8.27047	-7.12055	-8.22141	-8.20873	-8.21775	PER1 [Source:UniProtKB/TrEMBL;Acc:A0A178W968]	Alkyl hydroperoxide reductase subunit C/ Thiol specific antioxidant
Sh_Salba_v2_36889	13.0672	-5.55424	-5.63236	-5.66883	-5.54542	-5.73449	-5.69192	-5.75355	-5.70607	-5.66002	-5.65685	-5.64485	-5.65279	AWPM-19-like family protein [Source:UniProtKB/TrEMBL;Acc:O23029]	AWPM-19-like
Sh_Salba_v2_00029	13.061	-9.35684	-7.86702	-10.154	-10.0301	-10.2195	-10.1769	-10.2387	-9.30821	-10.1448	-8.23489	-8.51589	-8.03272	#N/A	#N/A
Sh_Salba_v2_131475	13.0602	-7.52055	-6.77534	-7.63536	-7.51158	-7.70087	-7.65827	-7.72007	-7.14936	-7.62623	-7.62306	-7.06899	-6.66021	Beta-galactosidase 3 [Source:UniProtKB/Swiss-Prot;Acc:Q9SCV9]	D-galactoside/L-rhamnose binding SUEL lectin domain
Sh_Salba_v2_67830	13.0569	-7.76118	-7.83941	-7.87599	-7.75363	-7.94249	-7.89964	-7.34847	-7.91363	-7.86804	-7.38748	-7.30956	-6.97008	#N/A	#N/A
Sh_Salba_v2_60273	13.0398	-8.9675	-9.90981	-8.71857	-8.53849	-8.12011	-8.68746	-9.1762	-8.0998	-9.43792	-8.33673	-8.41047	-8.38307	Glycoprotein membrane GPI-anchored [Source:UniProtKB/TrEMBL;Acc:Q9ZVL0]	CAP domain
Sh_Salba_v2_47274	13.0307	-7.68639	-6.18874	-7.8012	-7.67843	-7.86741	-7.82463	-7.88647	-7.32944	-7.79291	-7.78942	-7.77725	-7.78562	#N/A	#N/A
Sh_Salba_v2_47270	13.0291	-9.94175	-7.77334	-10.0566	-9.93352	-10.1226	-10.0799	-10.1418	-8.08992	-8.65637	-7.67042	-8.04783	-9.21598	#N/A	#N/A
Sh_Salba_v2_131414	13.0253	-9.07815	-6.98783	-9.193	-9.07014	-9.25917	-9.21639	-9.27826	-8.32451	-9.18463	-8.18207	-9.16905	-7.3833	Vicilin-like seed storage protein At3g22640 [Source:UniProtKB/Swiss-Prot;Acc:Q9LUJ7]	Cupin 1
Sh_Salba_v2_131453	13.015	-7.50887	-7.21066	-8.06973	-7.94854	-8.52453	-8.92582	-8.98766	-8.43101	-8.13952	-8.4073	-7.6842	-8.44435	CLO1 [Source:UniProtKB/TrEMBL;Acc:A0A178V1E1]	Caleosin-related
Sh_Salba_v2_19399	12.9675	-9.26381	-8.12291	-9.20646	-8.93311	-9.11519	-8.21674	-8.85244	-7.67818	-9.75746	-8.97699	-7.81448	-8.17005	11-beta-hydroxysteroid dehydrogenase 1B [Source:UniProtKB/Swiss-Prot;Acc:P0DKC6]	Short-chain dehydrogenase/reductase SDR
Sh_Salba_v2_53464	12.9669	-8.63215	-8.71048	-6.83946	-8.62311	-8.81245	-8.76986	-8.83169	-8.66699	-7.64102	-7.9	-8.54303	-8.51464	Oil body-associated protein 2A [Source:UniProtKB/Swiss-Prot;Acc:Q941A4]	Oil body-associated protein-like
Sh_Salba_v2_145293	12.9629	-5.41436	-5.49247	-5.52893	-5.40545	-5.59452	-5.55198	-5.61358	-5.56613	-5.52006	-5.51692	-5.50494	-5.51283	#N/A	#N/A
Sh_Salba_v2_47267	12.9531	-8.61692	-7.59781	-8.73176	-8.60838	-8.01454	-8.75488	-8.3068	-6.51672	-8.72296	-8.71965	-8.16564	-8.7158	#N/A	#N/A
Sh_Salba_v2_03512	12.9464	-5.53856	-5.61666	-5.65315	-5.53019	-5.71912	-5.67648	-5.73812	-5.69053	-5.64472	-5.64141	-5.62919	-5.6374	Late embryogenesis abundant domain-containing protein [Source:UniProtKB/TrEMBL;Acc:Q9C7H3]	Domain of unknown function DUF4149
Sh_Salba_v2_36224	12.9447	-10.9086	-8.38312	-10.0611	-10.9016	-11.0903	-10.5168	-11.1093	-8.92746	-11.0159	-9.10298	-9.14986	-9.23298	AT4g27450/F27G19_50 [Source:UniProtKB/TrEMBL;Acc:Q93V62]	Domain of unknown function DUF3700
Sh_Salba_v2_21395	12.928	-8.88364	-6.81752	-7.9673	-8.87509	-8.02201	-9.0216	-8.59139	-9.03582	-8.98968	-8.14993	-8.42028	-7.9278	Xyloglucan endotransglucosylase/hydrolase protein 22 [Source:UniProtKB/Swiss-Prot;Acc:Q38857]	Glycoside hydrolase family 16
Sh_Salba_v2_60271	12.9122	-6.01423	-6.09243	-6.12891	-6.00511	-6.19434	-6.1518	-6.21349	-6.16606	-6.11977	-6.11667	-6.10492	-6.11263	Glycoprotein membrane GPI-anchored [Source:UniProtKB/TrEMBL;Acc:Q9ZVL0]	CAP domain
Sh_Salba_v2_90070	12.9087	-9.13501	-8.38434	-9.13323	-10.2715	-9.43346	-9.88676	-9.97002	-8.61124	-10.3859	-9.53759	-8.92759	-8.96674	#N/A	#N/A
Sh_Salba_v2_79301	12.8971	-10.6853	-7.71397	-9.05859	-10.1171	-10.8661	-10.8234	-10.8853	-8.22653	-10.3658	-8.48422	-8.38464	-8.57153	#N/A	#N/A
Sh_Salba_v2_131456	12.8883	-10.6248	-8.56983	-9.62089	-11.895	-11.3014	-12.0414	-12.1033	-8.98724	-12.0095	-8.67441	-8.61568	-9.24176	Oleosin 18.5 kDa [Source:UniProtKB/Swiss-Prot;Acc:P29525]	Oleosin
Sh_Salba_v2_64213	12.8843	-11.5991	-8.73549	-10.0868	-11.5901	-11.4826	-11.7368	-10.8025	-8.39088	-9.65057	-7.51777	-8.30638	-8.65857	PER1 [Source:UniProtKB/TrEMBL;Acc:A0A178W968]	Alkyl hydroperoxide reductase subunit C/ Thiol specific antioxidant
Sh_Salba_v2_131449	12.8732	-8.0603	-6.79414	-8.17513	-8.05151	-8.24076	-7.69728	-8.25995	-7.33057	-8.16614	-8.1629	-7.9441	-6.67545	#N/A	#N/A
Sh_Salba_v2_30787	12.8725	-8.34234	-7.71294	-8.35853	-10.0427	-9.87751	-10.1894	-9.7724	-7.79594	-10.1574	-8.40776	-9.60056	-8.35573	DNA-binding protein-like protein [Source:UniProtKB/TrEMBL;Acc:Q9LKB6]	Transcription factor TGA like domain
Sh_Salba_v2_15129	12.8405	-8.67918	-7.75752	-8.79403	-8.67021	-8.85953	-8.81692	-8.87876	-7.31642	-8.78486	-7.76417	-8.16724	-7.54045	Oil body-associated protein 2C [Source:UniProtKB/Swiss-Prot;Acc:Q9C7N3]	Oil body-associated protein-like
Sh_Salba_v2_60279	12.7967	-6.97191	-7.05013	-7.08668	-6.96413	-7.15302	-7.11022	-7.17204	-7.12424	-7.07857	-5.94021	-7.06274	-7.07123	Succinate dehydrogenase [ubiquinone] iron-sulfur subunit 3, mitochondrial [Source:UniProtKB/Swiss-Prot;Acc:Q9FJP9]	2Fe-2S ferredoxin-type iron-sulfur binding domain
Sh_Salba_v2_79297	12.7806	-9.09101	-7.33531	-8.94617	-9.76459	-9.95384	-9.91119	-9.97304	-7.40113	-9.8792	-9.87594	-7.54211	-8.21352	#N/A	#N/A
Sh_Salba_v2_54262	12.7661	-6.05626	-6.97684	-7.01335	-6.88965	-7.07889	-7.0363	-7.09807	-7.05056	-7.00428	-6.15244	-6.98936	-6.99716	AWPM-19-like family protein [Source:UniProtKB/TrEMBL;Acc:O23029]	AWPM-19-like
Sh_Salba_v2_131564	12.7475	-8.80982	-8.16174	-9.87604	-9.75479	-9.58877	-9.90026	-9.9622	-8.85738	-9.86901	-8.73431	-8.44101	-8.31001	#N/A	#N/A
Sh_Salba_v2_131455	12.7403	-11.1788	-7.76598	-10.3518	-11.1723	-11.0064	-11.3178	-11.3798	-9.98364	-11.2865	-9.18972	-9.22366	-8.57875	Oleosin 18.5 kDa [Source:UniProtKB/Swiss-Prot;Acc:P29525]	Oleosin
Sh_Salba_v2_52175	12.7396	-10.0192	-7.66857	-9.65839	-9.11339	-9.75647	-10.1575	-10.2194	-9.25608	-7.84894	-7.70824	-8.50431	-8.65331	Bifunctional inhibitor/lipid-transfer protein/seed storage 2S albumin superfamily protein [Source:UniProtKB/TrEMBL;Acc:Q9SXE7]	Bifunctional inhibitor/plant lipid transfer protein/seed storage helical domain
Sh_Salba_v2_15125	12.7235	-10.2975	-7.87246	-8.32741	-10.2895	-10.4785	-10.4357	-9.98838	-8.62998	-10.404	-8.54425	-8.00971	-8.50835	Oil body-associated protein 2C [Source:UniProtKB/Swiss-Prot;Acc:Q9C7N3]	Oil body-associated protein-like
Sh_Salba_v2_70587	12.716	-9.7148	-9.43463	-7.14352	-10.599	-10.7882	-10.7454	-10.8073	-8.75358	-10.3121	-8.65272	-8.88084	-7.69819	LEA4-5 [Source:UniProtKB/TrEMBL;Acc:A0A178UIZ0]	Late embryogenesis abundant protein, LEA-25/LEA-D113
Sh_Salba_v2_34738	12.7021	-7.28142	-7.35961	-7.39622	-7.27458	-7.4632	-7.42023	-7.4821	-6.5395	-7.38887	-7.38505	-6.85733	-7.38137	#N/A	#N/A
Sh_Salba_v2_58085	12.6977	-8.44778	-7.2744	-8.56262	-8.44037	-8.27457	-8.58632	-8.64821	-7.4114	-8.55476	-7.71456	-7.62412	-7.9257	#N/A	#N/A
Sh_Salba_v2_09162	12.6131	-9.57784	-8.17312	-8.58643	-9.5709	-8.61215	-9.71664	-9.77856	-9.73052	-9.68522	-8.27432	-7.55648	-8.20962	Late embryogenesis abundant protein 31 [Source:UniProtKB/Swiss-Prot;Acc:Q9LJ97]	Seed maturation protein
Sh_Salba_v2_18156	12.6087	-10.3433	-8.71209	-8.51481	-10.3344	-7.83274	-8.99941	-10.5429	-7.88097	-9.33227	-8.02696	-8.74863	-7.67642	Alcohol dehydrogenase class-P [Source:UniProtKB/Swiss-Prot;Acc:P06525]	Alcohol dehydrogenase, zinc-type, conserved site
Sh_Salba_v2_18879	12.5451	-7.26804	-6.58852	-7.38283	-7.25926	-7.00429	-7.40585	-7.46764	-7.42009	-6.92144	-6.88952	-6.48441	-6.92412	Probable F-box protein At5g04010 [Source:UniProtKB/Swiss-Prot;Acc:Q5EAF6]	F-box domain
Sh_Salba_v2_70817	12.5283	-7.99435	-5.86414	-8.10917	-7.42549	-8.17489	-8.13223	-8.19406	-8.14647	-8.10028	-6.96834	-8.0852	-7.47136	CRU2 [Source:UniProtKB/TrEMBL;Acc:A0A178W5K4]	11-S seed storage protein, plant
Sh_Salba_v2_51036	12.5265	-9.97711	-7.87168	-8.7887	-10.4178	-10.2332	-10.3113	-10.6461	-9.52583	-10.2324	-8.8705	-9.25901	-8.3052	Late embryogenesis abundant protein 29 [Source:UniProtKB/Swiss-Prot;Acc:Q9LW12]	NA
Sh_Salba_v2_64214	12.5164	-10.3371	-7.7745	-9.4433	-10.8627	-10.0387	-11.483	-11.5449	-9.99399	-9.69935	-8.17947	-8.53736	-8.30247	PER1 [Source:UniProtKB/TrEMBL;Acc:A0A178W968]	Alkyl hydroperoxide reductase subunit C/ Thiol specific antioxidant
Sh_Salba_v2_48714	12.5149	-7.80718	-7.12092	-8.43392	-9.37917	-9.61421	-9.5432	-9.47487	-8.32229	-10.0798	-8.91481	-8.1278	-8.16947	12S seed storage protein CRD [Source:UniProtKB/Swiss-Prot;Acc:Q9ZWA9]	11-S seed storage protein, plant
Sh_Salba_v2_53458	12.5026	-6.95773	-7.01879	-7.36149	-7.8583	-8.04745	-7.46948	-7.54856	-6.8172	-7.97287	-7.96955	-7.40633	-7.96569	Glycosyltransferase [Source:UniProtKB/TrEMBL;Acc:W8Q6H7]	UDP-glucuronosyl/UDP-glucosyltransferase
Sh_Salba_v2_24792	12.5025	-6.91444	-6.93359	-7.73361	-7.6101	-6.57843	-7.75666	-7.81848	-7.25306	-7.7247	-6.60565	-7.19047	-7.71756	#N/A	#N/A
Sh_Salba_v2_70805	12.4877	-6.71378	-7.46067	-8.99609	-9.79954	-10.583	-10.5403	-10.6022	-8.56539	-10.5084	-8.59489	-8.49999	-8.23384	12S seed storage protein CRD [Source:UniProtKB/Swiss-Prot;Acc:Q9ZWA9]	11-S seed storage protein, plant
Sh_Salba_v2_131421	12.4872	-9.71072	-8.09542	-9.26559	-9.70258	-9.89165	-9.31828	-9.91077	-8.43617	-8.24633	-8.97551	-9.25958	-7.14452	#N/A	#N/A
Sh_Salba_v2_66668	12.4764	-7.46481	-7.98255	-10.5891	-9.48889	-10.6552	-10.6124	-10.6743	-8.00582	-10.5806	-8.60688	-7.6701	-7.53459	12S seed storage protein CRD [Source:UniProtKB/Swiss-Prot;Acc:Q9ZWA9]	11-S seed storage protein, plant
Sh_Salba_v2_131398	12.4615	-8.46034	-7.49435	-7.93075	-7.71823	-9.8666	-8.3278	-8.84434	-7.64657	-10.1107	-9.2048	-8.70121	-9.28368	11-beta-hydroxysteroid dehydrogenase 1B [Source:UniProtKB/Swiss-Prot;Acc:P0DKC6]	Short-chain dehydrogenase/reductase SDR
Sh_Salba_v2_60276	12.4182	-5.86419	-5.94233	-5.97884	-5.85603	-6.04494	-6.00224	-6.06394	-6.01628	-5.97053	-5.96714	-5.95488	-5.9632	Succinate dehydrogenase [ubiquinone] iron-sulfur subunit 3, mitochondrial [Source:UniProtKB/Swiss-Prot;Acc:Q9FJP9]	2Fe-2S ferredoxin-type iron-sulfur binding domain
Sh_Salba_v2_37206	12.397	-9.32187	-6.98413	-7.04845	-9.31283	-8.68742	-9.21803	-9.52142	-8.28408	-8.67327	-8.06186	-8.2027	-7.40174	18.1 kDa class I heat shock protein [Source:UniProtKB/Swiss-Prot;Acc:P19037]	Alpha crystallin/Hsp20 domain
Sh_Salba_v2_131457	12.381	-7.79421	-6.51512	-7.90903	-7.78638	-7.97533	-7.93253	-7.99438	-7.05082	-7.90084	-6.84598	-7.88509	-6.90884	Oleosin 18.5 kDa [Source:UniProtKB/Swiss-Prot;Acc:P29525]	Oleosin
Sh_Salba_v2_88663	12.3557	-6.14899	-6.22717	-5.7161	-6.14056	-6.32958	-6.28692	-6.34865	-6.30104	-5.82854	-5.77417	-6.23971	-6.24784	#N/A	#N/A
Sh_Salba_v2_21402	12.3281	-5.23948	-5.31756	-5.35401	-5.23053	-5.41959	-5.37706	-5.43863	-5.39121	-5.34514	-5.34203	-5.33003	-5.3379	Xyloglucan endotransglucosylase/hydrolase protein 24 [Source:UniProtKB/Swiss-Prot;Acc:P24806]	Glycoside hydrolase family 16
Sh_Salba_v2_24822	12.3213	-7.08425	-7.45342	-7.14045	-8.71478	-8.33805	-8.62901	-8.92327	-7.57386	-8.36528	-8.08458	-8.8145	-7.7269	Vicilin-like seed storage protein At4g36700 [Source:UniProtKB/Swiss-Prot;Acc:F4JQG6]	Cupin 1
Sh_Salba_v2_133785	12.312	-7.62529	-6.37957	-6.79747	-7.02168	-6.59005	-7.76307	-7.82488	-7.77734	-7.73107	-7.72786	-7.71612	-6.43851	#N/A	#N/A
Sh_Salba_v2_46480	12.2817	-4.70863	-4.7866	-4.82301	-4.69958	-4.88854	-4.84608	-4.90751	-4.86016	-4.81419	-4.81114	-4.79902	-4.80689	12S seed storage protein CRA1 [Source:UniProtKB/Swiss-Prot;Acc:P15455]	11-S seed storage protein, plant
Sh_Salba_v2_63013	12.2755	-8.7997	-7.37599	-8.42066	-9.59813	-8.95811	-8.93352	-9.39206	-9.02635	-10.1908	-7.64326	-8.53434	-8.08821	12S seed storage protein CRA1 [Source:UniProtKB/Swiss-Prot;Acc:P15455]	11-S seed storage protein, plant
Sh_Salba_v2_83703	12.2698	-6.44194	-6.50392	-7.33411	-7.21034	-7.39962	-6.82599	-7.41881	-7.37131	-7.32499	-7.32182	-6.37407	-6.87526	#N/A	#N/A
Sh_Salba_v2_00027	12.2593	-8.05673	-7.01911	-8.17157	-8.04938	-8.23819	-8.1953	-8.25718	-7.99848	-8.16376	-7.28463	-7.47573	-6.46816	#N/A	#N/A
Sh_Salba_v2_92761	12.2573	-6.32216	-6.40038	-6.43688	-6.3133	-6.50248	-6.45989	-6.52161	-5.59106	-6.42792	-6.42473	-6.4129	-5.79817	#N/A	#N/A
Sh_Salba_v2_24818	12.256	-7.98938	-6.83815	-7.30758	-10.4258	-9.83226	-9.45497	-10.6343	-9.03697	-8.93582	-8.78049	-8.62567	-8.23503	RmlC-like cupins superfamily protein [Source:TAIR;Acc:AT2G18540]	Cupin 1
Sh_Salba_v2_90754	12.2114	-8.5958	-7.32996	-7.76841	-8.58728	-8.77646	-8.73377	-8.79562	-7.86632	-8.70186	-7.12495	-6.51105	-7.40986	RmlC-like cupins superfamily protein [Source:TAIR;Acc:AT2G18540]	Cupin 1
Sh_Salba_v2_131439	12.1718	-7.25368	-7.33197	-7.36848	-7.24463	-7.43393	-7.39135	-7.45314	-6.89627	-5.75854	-6.75803	-6.43006	-6.86191	B3 domain-containing transcription factor ABI3 [Source:UniProtKB/Swiss-Prot;Acc:Q01593]	B3 DNA binding domain
Sh_Salba_v2_88558	12.1641	-8.1388	-6.52508	-7.69343	-8.1319	-7.9659	-8.2776	-8.3395	-8.29146	-8.2462	-7.75901	-7.91431	-7.0354	12S seed storage protein CRA1 [Source:UniProtKB/Swiss-Prot;Acc:P15455]	11-S seed storage protein, plant
Sh_Salba_v2_88552	12.1621	-7.34057	-5.42773	-7.45537	-7.33198	-7.52114	-7.47848	-7.54028	-6.59669	-7.44656	-7.44327	-6.51632	-7.43939	12S seed storage protein CRA1 [Source:UniProtKB/Swiss-Prot;Acc:P15455]	11-S seed storage protein, plant
Sh_Salba_v2_53471	12.1221	-4.55806	-4.63599	-4.67238	-4.54896	-4.7379	-4.69545	-4.75684	-4.70952	-4.66357	-4.66055	-4.64839	-4.65626	GEA6 [Source:UniProtKB/TrEMBL;Acc:A0A178VV76]	Small hydrophilic plant seed protein
Sh_Salba_v2_53438	12.0784	-7.33412	-6.64109	-7.13114	-8.01943	-8.20848	-8.16573	-8.22758	-7.01785	-7.71142	-7.40915	-7.56717	-7.01928	Oleosin 5 [Source:UniProtKB/Swiss-Prot;Acc:Q9SS98]	Oleosin
Sh_Salba_v2_47292	12.0623	-6.24939	-6.32759	-5.81659	-6.24076	-6.42986	-6.38723	-5.70441	-6.40139	-6.35534	-5.87216	-5.79711	-6.34813	#N/A	#N/A
Sh_Salba_v2_131411	12.0529	-6.95908	-5.3085	-7.07385	-6.95167	-7.14045	-7.09758	-7.15941	-7.11152	-7.06605	-7.06241	-7.04992	-7.05864	Vicilin-like seed storage protein At3g22640 [Source:UniProtKB/Swiss-Prot;Acc:Q9LUJ7]	Cupin 1
Sh_Salba_v2_70585	12.0317	-7.35268	-6.6731	-6.90705	-7.3456	-7.5343	-7.49137	-7.55323	-6.99787	-7.45994	-7.45618	-7.44356	-6.5277	#N/A	#N/A
Sh_Salba_v2_145274	12.023	-4.55819	-4.63612	-4.67251	-4.549	-4.73796	-4.69554	-4.75692	-4.70962	-4.66363	-4.66064	-4.64852	-4.65633	#N/A	#N/A
Sh_Salba_v2_00026	12.0138	-6.22751	-8.09031	-5.89454	-8.00332	-8.19254	-8.14988	-8.21171	-8.16412	-8.11793	-8.11466	-8.10286	-7.05621	AT3G11930 protein [Source:UniProtKB/TrEMBL;Acc:B9DG73]	Universal stress protein A
Sh_Salba_v2_64179	11.9877	-7.29265	-6.98888	-6.95186	-9.6058	-11.9615	-10.244	-11.4715	-9.32421	-10.6454	-9.08902	-8.23438	-8.53554	Vicilin-like seed storage protein At2g28490 [Source:UniProtKB/Swiss-Prot;Acc:Q9SK09]	Cupin 1
Sh_Salba_v2_32181	11.9826	-7.86167	-7.61258	-7.02438	-8.6971	-8.59745	-10.1204	-9.67245	-9.4713	-9.35357	-9.60849	-7.07987	-7.63343	Late embryogenesis abundant protein ECP63 [Source:UniProtKB/Swiss-Prot;Acc:Q9SKP0]	Late embryogenesis abundant protein LEA
Sh_Salba_v2_131424	11.9662	-5.37966	-5.45778	-5.49422	-5.3703	-5.55951	-5.51705	-5.57863	-5.0207	-5.48499	-5.48199	-5.47022	-4.98639	#N/A	#N/A
Sh_Salba_v2_15063	11.9471	-7.57707	-7.00389	-7.26907	-8.50136	-8.11553	-8.28466	-8.38437	-6.81692	-9.176	-8.43656	-8.61893	-6.66549	Putative uncharacterized protein At1g27290; F17L21.8 [Source:UniProtKB/TrEMBL;Acc:Q94F23]	NA
Sh_Salba_v2_70812	11.9297	-6.51369	-5.84354	-8.44832	-7.36233	-8.51419	-8.47149	-8.53334	-7.97655	-8.43961	-7.5997	-7.90966	-7.50817	12S seed storage protein CRC [Source:UniProtKB/Swiss-Prot;Acc:Q96318]	11-S seed storage protein, plant
Sh_Salba_v2_131507	11.9069	-6.00575	-5.72484	-7.01439	-6.8911	-7.08022	-7.03756	-7.09934	-7.05173	-7.00567	-6.52516	-6.99043	-5.9431	12S seed storage protein CRA1 [Source:UniProtKB/Swiss-Prot;Acc:P15455]	11-S seed storage protein, plant
Sh_Salba_v2_32176	11.8826	-7.91733	-6.38063	-8.03216	-7.9088	-7.45875	-6.32311	-8.11712	-6.97828	-6.47051	-7.54078	-8.00819	-7.36975	Putative aldose reductase [Source:UniProtKB/TrEMBL;Acc:F4K9G7]	Aldo/keto reductase, conserved site
Sh_Salba_v2_50770	11.8597	-6.1686	-6.24681	-6.2833	-6.15973	-6.34889	-6.30631	-6.36802	-6.32052	-5.80947	-5.13773	-6.25932	-5.44735	#N/A	#N/A
Sh_Salba_v2_44377	11.8448	-6.56866	-6.66123	-7.49053	-7.36811	-7.03344	-7.00467	-7.57598	-7.52813	-7.14532	-7.47895	-6.95227	-6.76971	#N/A	#N/A
Sh_Salba_v2_53418	11.8395	-9.88477	-8.23695	-7.04897	-10.3314	-9.95149	-12.0048	-14.1922	-8.73269	-11.0388	-8.67673	-6.21533	-6.87345	Oleosin 5 [Source:UniProtKB/Swiss-Prot;Acc:Q9SS98]	Oleosin
Sh_Salba_v2_36879	11.7973	-6.02693	-4.77376	-6.14161	-6.01789	-6.2071	-6.16454	-6.22623	-6.17878	-6.13254	-5.50848	-6.11762	-6.12539	AWPM-19-like family protein [Source:UniProtKB/TrEMBL;Acc:O23029]	AWPM-19-like
Sh_Salba_v2_47273	11.782	-4.26822	-4.34608	-4.38242	-4.25863	-4.44762	-4.40529	-4.46656	-4.4194	-4.37331	-4.37046	-4.35841	-4.36602	#N/A	#N/A
Sh_Salba_v2_30192	11.7738	-6.49643	-5.7503	-6.61116	-6.48802	-6.67707	-6.6344	-6.69616	-5.7518	-6.60257	-6.11532	-6.5872	-6.59532	#N/A	#N/A
Sh_Salba_v2_131459	11.7671	-4.95868	-5.03673	-5.07314	-4.94911	-5.1383	-5.0959	-5.15739	-5.11014	-5.06382	-5.06091	-5.04913	-4.56468	#N/A	#N/A
Sh_Salba_v2_57255	11.7489	-7.37547	-8.78639	-6.80316	-7.04328	-8.13908	-7.30247	-8.9085	-7.91438	-8.33116	-7.21781	-8.79905	-7.93005	Oil body-associated protein 1A [Source:UniProtKB/Swiss-Prot;Acc:Q9ZVY7]	Oil body-associated protein-like
Sh_Salba_v2_71479	11.7473	-10.035	-7.88035	-9.18749	-10.0294	-10.0055	-10.1745	-9.65232	-7.37749	-10.1435	-8.77952	-7.94169	-9.33334	#N/A	#N/A
Sh_Salba_v2_25394	11.7199	-6.42491	-7.85741	-7.89404	-6.73592	-7.96111	-7.40034	-7.98	-7.93192	-7.88678	-7.01902	-7.87013	-7.01729	#N/A	#N/A
Sh_Salba_v2_23372	11.7181	-7.31075	-6.62005	-5.50116	-6.89775	-7.04692	-7.44849	-7.51029	-6.9534	-7.41648	-7.41329	-7.40156	-6.55364	#N/A	#N/A
Sh_Salba_v2_131515	11.7107	-6.46448	-6.54272	-6.57921	-6.45543	-6.64468	-6.60211	-6.66385	-6.10667	-5.31241	-5.43408	-6.55522	-5.9405	#N/A	#N/A
Sh_Salba_v2_60280	11.7045	-8.77691	-5.79168	-8.89176	-8.76813	-8.95739	-8.91475	-8.97659	-7.28538	-8.88275	-7.13192	-8.86778	-7.13811	Succinate dehydrogenase [ubiquinone] iron-sulfur subunit 3, mitochondrial [Source:UniProtKB/Swiss-Prot;Acc:Q9FJP9]	2Fe-2S ferredoxin-type iron-sulfur binding domain
Sh_Salba_v2_12464	11.6934	-8.4712	-7.62416	-6.94018	-9.36851	-9.76956	-9.16986	-8.19272	-6.43523	-9.2647	-8.54162	-7.97877	-7.85369	Putative uncharacterized protein At1g02700 [Source:UniProtKB/TrEMBL;Acc:Q9FWY8]	NA
Sh_Salba_v2_47262	11.6901	-6.80107	-7.76245	-7.66336	-8.5236	-8.36446	-6.7094	-8.73194	-7.01679	-7.6154	-6.67593	-7.11082	-7.34752	Reticulon-like protein B13 [Source:UniProtKB/Swiss-Prot;Acc:O64837]	Reticulon
Sh_Salba_v2_75142	11.6702	-8.09739	-7.73143	-6.33664	-8.34365	-9.48602	-8.40103	-7.54733	-8.4504	-8.42384	-8.13622	-7.53816	-6.98962	Putative phosphatidylethanolamine-binding protein [Source:UniProtKB/TrEMBL;Acc:Q9M042]	YbhB/YbcL
Sh_Salba_v2_92763	11.6502	-4.93328	-5.01133	-5.04774	-4.92372	-5.1129	-5.0705	-5.13199	-5.08474	-5.03842	-5.03552	-4.50692	-5.03126	#N/A	#N/A
Sh_Salba_v2_70582	11.6407	-6.16703	-6.24516	-6.28173	-6.15972	-6.3484	-6.30555	-6.36731	-5.79554	-6.27408	-6.27043	-5.36062	-6.26661	#N/A	#N/A
Sh_Salba_v2_131487	11.6406	-4.75521	-4.83322	-4.3203	-4.74556	-4.93473	-4.89236	-4.95379	-4.90659	-4.86028	-4.85741	-4.8456	-4.8531	#N/A	#N/A
Sh_Salba_v2_57098	11.6303	-7.30835	-6.99036	-7.76095	-7.20529	-8.21289	-7.45864	-8.47213	-7.32611	-7.94526	-6.60499	-7.13307	-7.47773	#N/A	#N/A
Sh_Salba_v2_19390	11.6128	-5.86561	-5.94375	-5.98025	-5.85738	-6.04631	-6.00362	-6.06532	-6.01767	-5.50677	-5.48829	-5.95629	-5.03808	#N/A	#N/A
Sh_Salba_v2_70814	11.6034	-8.44401	-7.5483	-6.31976	-9.66478	-9.52637	-9.69882	-11.4254	-8.41185	-9.88251	-8.91436	-7.14628	-6.69928	#N/A	#N/A
Sh_Salba_v2_00440	11.5688	-7.26167	-9.10464	-7.8642	-9.01735	-7.49176	-7.1272	-6.58985	-6.86355	-8.73047	-6.96934	-7.67344	-7.01401	Basic-leucine zipper (bZIP) transcription factor family protein [Source:TAIR;Acc:AT2G36270]	Basic-leucine zipper domain
Sh_Salba_v2_10379	11.5627	-7.03995	-7.11821	-6.91058	-7.03124	-5.64195	-7.17779	-7.23957	-6.66865	-7.14584	-7.1426	-5.95514	-5.34546	Probable protein phosphatase 2C 28 [Source:UniProtKB/Swiss-Prot;Acc:O64583]	PPM-type phosphatase domain
Sh_Salba_v2_37327	11.559	-6.6361	-7.05637	-7.80086	-8.38481	-9.32046	-8.98015	-8.57246	-7.37058	-7.48534	-8.76774	-7.12696	-7.92123	Late embryogenesis abundant protein (LEA) family protein [Source:UniProtKB/TrEMBL;Acc:Q9SKA2]	Domain of unknown function DUF4149
Sh_Salba_v2_32180	11.5263	-6.73453	-8.02641	-5.32211	-7.93917	-7.68442	-8.08585	-8.14767	-8.10014	-8.05381	-8.05063	-6.73167	-6.98774	Late embryogenesis abundant protein ECP63 [Source:UniProtKB/Swiss-Prot;Acc:Q9SKP0]	Late embryogenesis abundant protein LEA
Sh_Salba_v2_13424	11.516	-4.71606	-4.79399	-4.83043	-4.70775	-4.89648	-4.85388	-4.91534	-4.8678	-4.82223	-4.81896	-4.80646	-4.81479	#N/A	#N/A
Sh_Salba_v2_64215	11.4993	-4.93216	-5.01017	-5.0466	-4.92325	-5.11222	-5.06971	-5.13121	-5.08381	-4.70317	-5.03473	-5.02262	-5.03055	PER1 [Source:UniProtKB/TrEMBL;Acc:A0A178W968]	Alkyl hydroperoxide reductase subunit C/ Thiol specific antioxidant
Sh_Salba_v2_63661	11.4645	-5.58902	-5.03714	-5.81286	-5.68977	-5.3446	-5.83611	-5.89778	-5.8502	-5.80431	-5.80103	-5.78889	-5.1738	#N/A	#N/A
Sh_Salba_v2_15060	11.4388	-5.47187	-4.62506	-5.58644	-5.46369	-5.65255	-5.60987	-5.67151	-5.62387	-5.57818	-5.57482	-5.56248	-5.57082	Putative uncharacterized protein At1g27290; F17L21.8 [Source:UniProtKB/TrEMBL;Acc:Q94F23]	NA
Sh_Salba_v2_67177	11.4307	-7.47756	-4.78198	-6.54268	-10.9812	-11.7442	-11.7015	-11.7634	-10.3772	-11.1664	-10.7319	-11.0161	-9.98169	Isocitrate lyase [Source:UniProtKB/TrEMBL;Acc:A0A178VFU1]	Isocitrate lyase
Sh_Salba_v2_145280	11.4069	-7.45193	-6.32031	-5.477	-7.44319	-7.6324	-7.58977	-7.65157	-6.42453	-7.5578	-7.55456	-6.71724	-6.626	Shikimate O-hydroxycinnamoyltransferase [Source:UniProtKB/Swiss-Prot;Acc:Q9FI78]	Transferase
Sh_Salba_v2_60274	11.3559	-6.96685	-7.04497	-7.08163	-6.96104	-7.14933	-7.10618	-6.36032	-6.53611	-6.35064	-7.07103	-7.05775	-6.5687	#N/A	#N/A
Sh_Salba_v2_131465	11.345	-8.23099	-6.63392	-7.86995	-7.29638	-7.59633	-6.73358	-6.29528	-7.20406	-7.58223	-7.85664	-7.12867	-5.70373	11-beta-hydroxysteroid dehydrogenase-like 5 [Source:UniProtKB/Swiss-Prot;Acc:Q9T0G0]	Short-chain dehydrogenase/reductase SDR
Sh_Salba_v2_33651	11.343	-7.48621	-7.47494	-9.44728	-8.76582	-9.15985	-9.4714	-8.30303	-8.6006	-7.23616	-7.79549	-8.39483	-7.15179	#N/A	#N/A
Sh_Salba_v2_90319	11.3326	-5.64346	-5.84933	-6.93504	-6.81374	-7.0331	-7.43453	-7.49635	-6.56332	-6.93839	-6.91575	-6.8447	-7.39551	11-beta-hydroxysteroid dehydrogenase 1B [Source:UniProtKB/Swiss-Prot;Acc:P0DKC6]	Short-chain dehydrogenase/reductase SDR
Sh_Salba_v2_19401	11.3316	-8.16484	-7.44534	-6.58054	-7.55801	-7.48524	-8.5699	-8.3958	-7.29077	-8.73721	-7.82769	-7.41977	-7.32957	11-beta-hydroxysteroid dehydrogenase-like 6 [Source:UniProtKB/Swiss-Prot;Acc:Q9LUE4]	Short-chain dehydrogenase/reductase SDR
Sh_Salba_v2_145315	11.3297	-5.13908	-5.21714	-5.25358	-5.13015	-4.67797	-5.27666	-5.33821	-4.76591	-4.8174	-5.24164	-5.2296	-5.2375	#N/A	#N/A
Sh_Salba_v2_131480	11.3295	-5.14758	-5.22565	-4.29534	-5.13853	-5.3276	-5.2851	-5.34664	-5.29925	-5.25316	-5.25008	-5.2381	-5.24592	Dehydration-responsive element-binding protein 2G [Source:UniProtKB/Swiss-Prot;Acc:P61827]	AP2/ERF domain
Sh_Salba_v2_16652	11.325	-7.43647	-7.13826	-4.95697	-8.70649	-8.89584	-7.64426	-7.806	-6.79924	-8.82116	-8.33473	-8.2643	-7.72844	AT5g66780/MUD21_2 [Source:UniProtKB/TrEMBL;Acc:Q9FL02]	NA
Sh_Salba_v2_88664	11.3117	-6.19637	-5.88272	-6.64879	-7.4885	-7.67768	-7.63503	-7.69684	-7.13994	-6.18392	-6.47346	-6.69216	-6.81504	Seipin-1 [Source:UniProtKB/Swiss-Prot;Acc:Q9FFD9]	Seipin family
Sh_Salba_v2_00132	11.3092	-5.39947	-5.47761	-5.51404	-5.38993	-5.5792	-5.00002	-5.59835	-5.02656	-5.50465	-5.01694	-5.49004	-4.87397	Abscisic acid receptor PYL5 [Source:UniProtKB/Swiss-Prot;Acc:Q9FLB1]	Polyketide cyclase/dehydrase
Sh_Salba_v2_18516	11.3071	-7.4961	-6.56784	-6.96951	-7.81004	-6.45103	-6.24349	-6.91479	-7.25968	-7.92447	-7.07459	-7.90857	-7.91713	#N/A	#N/A
Sh_Salba_v2_50021	11.2937	-8.06848	-6.88263	-7.33527	-7.66842	-9.18114	-8.04123	-7.73161	-5.58061	-8.38552	-6.9456	-7.87006	-8.64188	#N/A	#N/A
Sh_Salba_v2_78397	11.2548	-6.13567	-6.21387	-6.25036	-6.12678	-6.31595	-6.27337	-6.33507	-6.28758	-5.81484	-5.76062	-4.55421	-6.23423	Probable xyloglucan endotransglucosylase/hydrolase protein 23 [Source:UniProtKB/Swiss-Prot;Acc:Q38910]	Glycoside hydrolase family 16
Sh_Salba_v2_131490	11.2418	-4.76094	-4.04132	-4.87534	-4.75112	-4.94035	-4.898	-4.95943	-4.91227	-4.86587	-4.86305	-4.85133	-4.85872	CASP-like protein 2B2 [Source:UniProtKB/Swiss-Prot;Acc:Q8L924]	Casparian strip membrane protein
Sh_Salba_v2_15066	11.2363	-6.6117	-7.34974	-6.6627	-8.91123	-8.87651	-7.96829	-8.73472	-7.82192	-7.46518	-7.21589	-7.41439	-8.02607	17.6 kDa class I heat shock protein 3 [Source:UniProtKB/Swiss-Prot;Acc:P13853]	Alpha crystallin/Hsp20 domain
Sh_Salba_v2_83592	11.2112	-6.83579	-5.81852	-6.36407	-7.50946	-7.34406	-6.80021	-6.64023	-6.78849	-7.62413	-7.13996	-7.09454	-5.7837	Cinnamoyl-CoA reductase-like protein [Source:UniProtKB/TrEMBL;Acc:Q9FGH3]	NAD-dependent epimerase/dehydratase
Sh_Salba_v2_130185	11.1901	-9.40276	-8.71575	-8.74259	-7.66672	-8.43697	-8.58002	-9.55278	-7.74365	-8.34364	-7.60824	-7.85552	-7.40269	#N/A	#N/A
Sh_Salba_v2_03519	11.1889	-4.74327	-4.82128	-4.37959	-4.25711	-4.9228	-4.88043	-4.94186	-4.89465	-4.84836	-4.84548	-4.83366	-4.84117	Late embryogenesis abundant domain-containing protein [Source:UniProtKB/TrEMBL;Acc:Q9C7H3]	Domain of unknown function DUF4149
Sh_Salba_v2_83353	11.1841	-4.03188	-4.10968	-4.14597	-4.02181	-4.21086	-4.16865	-4.2298	-4.18281	-4.13656	-4.13389	-4.12195	-4.1293	Eukaryotic translation initiation factor isoform 4G-1 [Source:UniProtKB/Swiss-Prot;Acc:Q93ZT6]	MIF4G-like, type 3
Sh_Salba_v2_07129	11.1804	-5.81599	-5.13496	-4.8374	-5.80677	-5.99601	-5.03329	-6.01515	-5.96776	-5.92145	-5.91838	-5.41626	-5.91431	Protein DOG1-like 4 [Source:UniProtKB/Swiss-Prot;Acc:Q84JC2]	Transcription factor TGA like domain
Sh_Salba_v2_53477	11.1779	-6.04805	-6.30079	-7.78119	-8.2117	-8.07687	-8.87642	-8.42464	-6.15472	-8.14291	-7.30539	-8.09075	-7.76566	GEA6 [Source:UniProtKB/TrEMBL;Acc:A0A178VV76]	Small hydrophilic plant seed protein
Sh_Salba_v2_131497	11.1744	-5.13342	-5.21152	-5.24793	-5.12375	-5.31301	-5.27062	-5.33214	-4.39808	-5.23848	-5.23559	-4.70741	-5.23136	Sulfotransferase [Source:UniProtKB/TrEMBL;Acc:A0A178WDI6]	Sulfotransferase domain
Sh_Salba_v2_12468	11.1578	-6.91559	-7.0058	-7.56873	-9.01853	-7.54551	-8.33029	-8.40192	-7.53802	-9.13284	-8.42716	-7.37642	-8.04472	Putative uncharacterized protein At1g02700 [Source:UniProtKB/TrEMBL;Acc:Q9FWY8]	NA
Sh_Salba_v2_133908	11.1121	-6.74614	-6.57072	-5.80889	-8.17901	-8.36802	-6.85023	-7.2035	-8.33935	-7.55838	-7.45341	-8.2779	-6.69074	Histone H2B.2 [Source:UniProtKB/Swiss-Prot;Acc:Q9SGE3]	Histone H2B
Sh_Salba_v2_53456	11.0955	-5.48359	-5.5616	-5.59816	-5.47685	-5.66526	-5.62233	-5.68401	-5.63602	-5.5911	-5.5873	-5.06685	-5.13218	#N/A	#N/A
Sh_Salba_v2_133097	11.0857	-6.5529	-7.12089	-6.80893	-8.13187	-7.96561	-8.27715	-8.33908	-7.39467	-8.24604	-8.24196	-7.15639	-7.51824	12S seed storage protein CRA1 [Source:UniProtKB/Swiss-Prot;Acc:P15455]	11-S seed storage protein, plant
Sh_Salba_v2_131519	11.0701	-3.59895	-3.6765	-3.71274	-3.58923	-3.77793	-3.73574	-3.79666	-3.74967	-3.70389	-3.70117	-3.68872	-3.69642	#N/A	#N/A
Sh_Salba_v2_32186	11.0544	-8.08191	-6.85598	-5.32006	-8.16074	-8.50067	-7.47245	-8.96385	-7.09335	-8.86993	-8.38763	-7.42602	-5.80008	Late embryogenesis abundant protein ECP63 [Source:UniProtKB/Swiss-Prot;Acc:Q9SKP0]	Late embryogenesis abundant protein LEA
Sh_Salba_v2_74077	11.0285	-3.44834	-3.52587	-3.56204	-3.43755	-3.62651	-3.58453	-3.64534	-3.59864	-3.55238	-3.55001	-3.53799	-3.54506	#N/A	#N/A
Sh_Salba_v2_84760	11.012	-4.0169	-4.09463	-4.13096	-4.00771	-4.19647	-4.15411	-4.21527	-4.16806	-4.12231	-4.11937	-4.10697	-4.11488	Noc2p family [Source:UniProtKB/TrEMBL;Acc:Q0WVH0]	Nucleolar complex protein 2
Sh_Salba_v2_131488	11.0055	-6.07029	-6.14846	-6.18497	-5.50087	-6.25098	-6.20829	-6.27001	-5.69734	-5.14282	-5.33309	-6.16101	-5.54641	#N/A	#N/A
Sh_Salba_v2_145258	10.9948	-6.34025	-6.41836	-6.45497	-6.33367	-6.52215	-6.47915	-6.54096	-5.79925	-6.44792	-6.16069	-5.34246	-6.44032	Oil body-associated protein 2C [Source:UniProtKB/Swiss-Prot;Acc:Q9C7N3]	Oil body-associated protein-like
Sh_Salba_v2_53419	10.9781	-7.22558	-6.97867	-7.05723	-7.92291	-7.0431	-7.11057	-8.00635	-6.6909	-7.60755	-6.97025	-7.52301	-7.13147	Oleosin 5 [Source:UniProtKB/Swiss-Prot;Acc:Q9SS98]	Oleosin
Sh_Salba_v2_53467	10.9747	-5.08937	-5.16745	-4.23699	-5.07991	-5.2691	-5.22667	-5.28819	-5.24091	-5.1946	-5.19165	-5.17987	-5.18744	Oil body-associated protein 2A [Source:UniProtKB/Swiss-Prot;Acc:Q941A4]	Oil body-associated protein-like
Sh_Salba_v2_145285	10.9463	-4.87678	-4.95478	-4.9912	-4.86772	-5.05673	-5.01425	-5.07573	-5.02836	-4.98234	-4.97928	-4.96722	-4.35052	Pectinesterase [Source:UniProtKB/TrEMBL;Acc:A0A178V7L0]	Pectinesterase, catalytic
Sh_Salba_v2_36876	10.9386	-5.23473	-5.31272	-5.34924	-5.22747	-5.41599	-5.37317	-5.43479	-5.38694	-5.3418	-5.33817	-5.32531	-5.33423	AWPM-19-like family protein [Source:UniProtKB/TrEMBL;Acc:O23029]	AWPM-19-like
Sh_Salba_v2_50759	10.9082	-5.87568	-5.15882	-4.7346	-5.86624	-5.61077	-6.01307	-5.12892	-6.02739	-5.98095	-5.97795	-5.96633	-5.97386	#N/A	#N/A
Sh_Salba_v2_79256	10.8894	-5.11977	-5.38798	-5.70748	-7.53478	-7.72405	-7.68144	-7.74324	-7.18842	-7.64942	-6.81121	-7.14497	-6.52537	#N/A	#N/A
Sh_Salba_v2_48715	10.8819	-7.68653	-7.25472	-6.00354	-5.91094	-7.04074	-7.60202	-6.68897	-7.31252	-8.44943	-8.24604	-7.65875	-8.1332	#N/A	#N/A
Sh_Salba_v2_131543	10.8658	-4.11224	-4.18992	-4.22632	-4.10449	-4.29282	-4.2502	-4.31144	-4.26385	-4.21885	-4.21547	-4.20237	-4.21116	#N/A	#N/A
Sh_Salba_v2_10609	10.8521	-7.10359	-6.6577	-7.73468	-7.05864	-7.82615	-7.57313	-8.04875	-7.53198	-7.9773	-6.94232	-7.84588	-6.7073	Oleosin 21.2 kDa [Source:UniProtKB/Swiss-Prot;Acc:Q39165]	Oleosin
Sh_Salba_v2_53462	10.8277	-7.74169	-5.77759	-4.70703	-7.73311	-7.135	-6.95583	-7.43136	-6.83737	-7.2399	-7.8444	-6.93686	-6.88173	TSPO [Source:UniProtKB/TrEMBL;Acc:A0A178W1Q1]	TspO/MBR-related protein
Sh_Salba_v2_09479	10.8119	-5.04552	-4.87246	-7.13289	-9.36835	-11.3571	-11.0192	-12.0178	-9.05996	-10.8052	-8.03573	-8.72555	-8.74808	#N/A	#N/A
Sh_Salba_v2_87533	10.8014	-6.71777	-6.79603	-4.8952	-6.70871	-6.89798	-6.85542	-6.91717	-6.36011	-6.82337	-6.33644	-6.80854	-6.37347	At5g42290 [Source:UniProtKB/TrEMBL;Acc:Q9FH00]	NA
Sh_Salba_v2_145279	10.7972	-4.79831	-4.87634	-3.53439	-4.78841	-4.97767	-4.93534	-4.99678	-4.94963	-4.90317	-4.90037	-4.8887	-4.89605	AT5g57840/MTI20_9 [Source:UniProtKB/TrEMBL;Acc:Q9FJN0]	Transferase
Sh_Salba_v2_132858	10.7971	-5.66408	-6.15467	-4.82784	-9.43976	-8.62968	-9.05591	-9.1391	-8.40983	-9.15293	-8.18661	-7.66884	-8.06455	Hexosyltransferase [Source:UniProtKB/TrEMBL;Acc:W8PVD7]	Glycosyl transferase, family 8
Sh_Salba_v2_23842	10.7941	-6.0654	-6.59731	-6.6338	-6.51015	-6.34439	-6.65677	-6.20859	-5.77435	-4.77219	-6.13612	-5.7289	-5.34209	Protein NRT1/ PTR FAMILY 5.13 [Source:UniProtKB/Swiss-Prot;Acc:Q0WSZ6]	Proton-dependent oligopeptide transporter family
Sh_Salba_v2_145299	10.7878	-3.7859	-3.86359	-3.89984	-3.77568	-3.96466	-3.92251	-3.98354	-3.93663	-3.89044	-3.88785	-3.87581	-3.88314	Protein phosphatase 2C 3 [Source:UniProtKB/Swiss-Prot;Acc:Q9LNW3]	PPM-type phosphatase, divalent cation binding
Sh_Salba_v2_15004	10.7733	-4.49935	-8.35393	-7.55094	-6.32977	-7.16799	-7.91262	-7.96586	-8.42771	-7.547	-6.44503	-8.36648	-6.06008	Low-temperature-induced 65 kDa protein [Source:UniProtKB/Swiss-Prot;Acc:Q04980]	CAP160
Sh_Salba_v2_60278	10.7732	-5.2437	-5.32166	-4.50906	-5.23703	-5.42538	-5.38245	-5.44408	-5.39609	-5.35127	-5.34745	-5.3343	-5.34358	Succinate dehydrogenase [ubiquinone] iron-sulfur subunit 3, mitochondrial [Source:UniProtKB/Swiss-Prot;Acc:Q9FJP9]	2Fe-2S ferredoxin-type iron-sulfur binding domain
Sh_Salba_v2_64668	10.7449	-4.761	-4.83901	-4.3261	-4.7514	-4.94055	-4.89818	-4.95961	-4.40094	-4.46278	-4.86322	-4.8514	-4.85892	#N/A	#N/A
Sh_Salba_v2_131461	10.7448	-3.34675	-3.42416	-3.46034	-3.33671	-3.52534	-3.48326	-3.544	-3.49715	-3.45139	-3.44882	-3.43631	-3.44388	#N/A	#N/A
Sh_Salba_v2_145262	10.7314	-3.27043	-3.34783	-3.38397	-3.25964	-3.44847	-3.40653	-3.46721	-3.42056	-3.37444	-3.37212	-3.35992	-3.36705	#N/A	#N/A
Sh_Salba_v2_03522	10.7127	-7.3858	-5.47296	-5.99779	-7.37649	-5.88384	-7.52334	-7.58513	-6.15826	-7.4912	-6.56806	-5.67554	-5.28828	Transmembrane 9 superfamily member 1 [Source:UniProtKB/Swiss-Prot;Acc:Q940G0]	Nonaspanin (TM9SF)
Sh_Salba_v2_33886	10.7088	-6.98747	-7.06574	-3.92002	-6.97846	-7.16773	-7.12515	-7.18692	-5.64518	-7.09311	-6.2338	-6.58854	-7.086	Cysteine proteinase inhibitor [Source:UniProtKB/TrEMBL;Acc:A0A178VSQ8]	Cystatin domain
Sh_Salba_v2_131547	10.6701	-3.43871	-3.51623	-3.5524	-3.42788	-3.61685	-3.57487	-3.63568	-3.589	-3.54271	-3.54036	-3.52835	-3.5354	#N/A	#N/A
Sh_Salba_v2_131407	10.6516	-4.42479	-3.73986	-4.53905	-4.41559	-4.60451	-4.5621	-4.62344	-4.57616	-4.53021	-4.52723	-4.51506	-4.52288	#N/A	#N/A
Sh_Salba_v2_145348	10.6308	-5.5505	-5.6286	-5.66509	-5.54228	-5.73116	-5.68849	-5.75014	-5.70251	-5.65678	-4.80598	-5.12506	-5.20591	Cytosolic sulfotransferase 15 [Source:UniProtKB/Swiss-Prot;Acc:Q8L5A7]	Sulfotransferase domain
Sh_Salba_v2_132641	10.6288	-4.67589	-4.75376	-4.79024	-4.66832	-4.85681	-4.81408	-4.87554	-4.82783	-4.78268	-4.29974	-4.76629	-4.77509	#N/A	#N/A
Sh_Salba_v2_88553	10.6255	-3.83363	-3.9113	-3.94759	-3.82397	-4.01279	-3.97054	-4.0316	-3.98454	-3.93863	-3.93587	-3.92358	-3.93124	12S seed storage protein CRA1 [Source:UniProtKB/Swiss-Prot;Acc:P15455]	11-S seed storage protein, plant
Sh_Salba_v2_65788	10.6247	-4.83655	-4.91458	-4.95097	-4.82682	-5.01603	-4.97367	-5.03512	-4.98793	-4.94155	-4.9387	-4.43545	-3.41904	#N/A	#N/A
Sh_Salba_v2_97224	10.6219	-3.50912	-4.38074	-4.41707	-4.29282	-3.86837	-4.43971	-4.50098	-4.45392	-4.40758	-4.40486	-4.39305	-4.40038	#N/A	#N/A
Sh_Salba_v2_53665	10.6206	-4.60613	-5.49969	-5.53614	-5.41234	-4.75385	-5.55903	-4.646	-5.57325	-5.12084	-4.86832	-5.51215	-5.51984	11-beta-hydroxysteroid dehydrogenase 1B [Source:UniProtKB/Swiss-Prot;Acc:P0DKC6]	Short-chain dehydrogenase/reductase SDR
Sh_Salba_v2_15123	10.6198	-7.28586	-5.89065	-5.85929	-7.27921	-7.46778	-7.42477	-7.08346	-6.5969	-7.39347	-7.38959	-5.9005	-6.617	Oil body-associated protein 2C [Source:UniProtKB/Swiss-Prot;Acc:Q9C7N3]	Oil body-associated protein-like
Sh_Salba_v2_85396	10.617	-4.13612	-4.99513	-5.03153	-4.34514	-5.09682	-5.05439	-5.11588	-5.06859	-4.02798	-5.01941	-5.00753	-5.01517	WOX9A [Source:UniProtKB/TrEMBL;Acc:A0A178VQA8]	Homeobox domain
Sh_Salba_v2_131364	10.6055	-7.89081	-5.38083	-6.25667	-7.88193	-7.35819	-6.80521	-8.0904	-7.51976	-6.69754	-7.51407	-5.5836	-7.04029	Cytochrome P450 83B1 [Source:UniProtKB/Swiss-Prot;Acc:O65782]	Cytochrome P450
Sh_Salba_v2_47256	10.579	-5.11871	-5.56546	-7.05463	-6.93702	-7.7069	-7.731	-9.35301	-7.86538	-8.46568	-8.06574	-7.48574	-7.69604	Oleosin 18.5 kDa [Source:UniProtKB/Swiss-Prot;Acc:P29525]	Oleosin
Sh_Salba_v2_46481	10.5682	-6.90064	-6.37009	-7.34237	-6.48331	-7.93189	-7.50866	-8.19702	-7.27894	-7.27149	-7.3446	-7.45023	-7.03958	12S seed storage protein CRA1 [Source:UniProtKB/Swiss-Prot;Acc:P15455]	11-S seed storage protein, plant
Sh_Salba_v2_145276	10.5674	-3.49643	-3.57398	-3.61017	-3.48575	-3.67471	-3.6327	-3.69354	-3.64681	-3.60056	-3.59816	-3.58612	-3.59325	Putative ETHYLENE INSENSITIVE 3-like 4 protein [Source:UniProtKB/Swiss-Prot;Acc:Q9LX16]	Ethylene insensitive 3-like protein, DNA-binding domain
Sh_Salba_v2_131544	10.5562	-3.17733	-3.25467	-3.29078	-3.1664	-3.35521	-3.31331	-3.37391	-3.32733	-3.28122	-3.27896	-3.26673	-3.27381	B3 domain-containing transcription factor ABI3 [Source:UniProtKB/Swiss-Prot;Acc:Q01593]	B3 DNA binding domain
Sh_Salba_v2_25391	10.5507	-6.14336	-6.86253	-6.30155	-6.40517	-7.9108	-6.72949	-7.9296	-7.35706	-7.83657	-7.8325	-7.29591	-6.71852	#N/A	#N/A
Sh_Salba_v2_145320	10.5385	-2.8551	-2.93219	-2.9682	-2.84379	-3.03243	-2.9907	-3.05098	-3.00461	-2.95863	-2.95656	-2.94413	-2.95112	#N/A	#N/A
Sh_Salba_v2_03518	10.533	-3.48575	-3.56329	-3.59948	-3.47507	-3.66402	-3.62201	-3.68285	-3.63611	-3.58988	-3.58748	-3.02709	-3.58256	Late embryogenesis abundant domain-containing protein [Source:UniProtKB/TrEMBL;Acc:Q9C7H3]	Domain of unknown function DUF4149
Sh_Salba_v2_131524	10.5267	-2.8402	-2.91728	-2.95329	-2.82879	-3.01745	-2.97574	-3.03601	-2.98967	-2.94364	-2.94161	-2.92921	-2.93614	Oil body-associated protein 2C [Source:UniProtKB/Swiss-Prot;Acc:Q9C7N3]	Oil body-associated protein-like
Sh_Salba_v2_53417	10.5009	-8.11627	-5.8406	-5.99032	-8.15262	-8.04824	-8.81885	-8.45133	-6.08997	-7.60761	-6.81973	-5.91357	-5.98891	#N/A	#N/A
Sh_Salba_v2_145273	10.4937	-4.155	-4.23284	-4.26915	-4.14504	-4.3341	-4.29186	-3.8397	-4.30602	-4.25978	-4.25706	-4.24513	-3.75908	Putative nodulin [Source:UniProtKB/TrEMBL;Acc:Q9SY41]	Leucine-rich repeat
Sh_Salba_v2_33760	10.4736	-6.49195	-5.44601	-6.13311	-6.63469	-7.89631	-7.08109	-7.66952	-8.00018	-7.42919	-6.88397	-6.13752	-6.03139	Cytochrome P450 83B1 [Source:UniProtKB/Swiss-Prot;Acc:O65782]	Cytochrome P450
Sh_Salba_v2_83595	10.4719	-5.44511	-5.52327	-5.01147	-4.83904	-5.62471	-5.58231	-5.64389	-5.59665	-5.0847	-5.54723	-5.01957	-4.25429	Cinnamoyl-CoA reductase-like protein [Source:UniProtKB/TrEMBL;Acc:Q9FGH3]	NAD-dependent epimerase/dehydratase
Sh_Salba_v2_131468	10.4558	-3.55819	-3.63577	-3.67197	-3.54767	-3.73661	-3.69456	-3.75545	-3.70866	-3.66246	-3.65999	-3.09985	-3.65514	#N/A	#N/A
Sh_Salba_v2_50757	10.4472	-4.25498	-3.50296	-4.07365	-4.24492	-4.43406	-4.39181	-4.45307	-3.87959	-4.35968	-4.35698	-4.34516	-4.35248	#N/A	#N/A
Sh_Salba_v2_08795	10.4387	-5.74667	-6.60907	-5.97737	-6.60913	-6.67216	-5.69517	-7.47061	-6.54238	-5.76726	-5.97191	-6.8965	-7.36141	Protein phosphatase 2C 3 [Source:UniProtKB/Swiss-Prot;Acc:Q9LNW3]	PPM-type phosphatase, divalent cation binding
Sh_Salba_v2_124508	10.4349	-2.7434	-2.82041	-2.85637	-2.73176	-2.9204	-2.87876	-2.93892	-2.89268	-2.84664	-2.8447	-2.83229	-2.83912	#N/A	#N/A
Sh_Salba_v2_14682	10.4289	-9.64093	-6.1148	-6.05215	-7.69118	-6.16562	-7.49205	-8.88116	-5.37628	-6.6386	-6.5131	-9.7318	-6.27123	LanC-like protein GCR2 [Source:UniProtKB/Swiss-Prot;Acc:F4IEM5]	Lanthionine synthetase C-like
Sh_Salba_v2_59145	10.4216	-4.26196	-4.86508	-6.30363	-9.27075	-10.7139	-11.0259	-11.0877	-8.92816	-10.5297	-8.71995	-8.54303	-8.21495	Dehydrin family protein [Source:UniProtKB/TrEMBL;Acc:Q9T022]	Dehydrin
Sh_Salba_v2_145260	10.402	-4.79289	-4.04319	-4.90731	-4.78306	-4.61631	-4.92995	-4.99139	-4.94423	-4.47008	-4.05232	-4.88329	-4.39847	RCAR1 [Source:UniProtKB/TrEMBL;Acc:A0A178W4H4]	Polyketide cyclase/dehydrase
Sh_Salba_v2_05396	10.3801	-7.9309	-7.03318	-6.35314	-8.60417	-8.79355	-7.83029	-8.24047	-7.88215	-5.27843	-3.98901	-7.80886	-7.65251	Cystathionine beta-synthase (CBS) protein [Source:TAIR;Acc:AT1G69800]	CBS domain
Sh_Salba_v2_06796	10.3705	-4.52101	-4.59892	-4.09544	-4.26738	-4.70081	-4.65837	-4.71975	-4.15982	-4.62649	-4.62348	-4.11124	-4.61917	#N/A	#N/A
Sh_Salba_v2_24821	10.37	-5.0274	-5.85392	-4.63994	-5.76695	-5.95606	-5.91348	-5.97514	-5.92764	-5.88156	-5.28697	-4.93897	-5.87434	RmlC-like cupins superfamily protein [Source:TAIR;Acc:AT2G18540]	Cupin 1
Sh_Salba_v2_53415	10.3536	-6.99275	-5.74598	-5.58408	-6.98593	-7.17453	-7.13156	-6.60865	-7.14537	-6.28464	-7.09639	-6.22863	-5.7796	#N/A	#N/A
Sh_Salba_v2_31772	10.3506	-3.33295	-3.41035	-3.44652	-3.3229	-3.51153	-3.46945	-3.53018	-3.48334	-3.03135	-3.43502	-3.4225	-3.43007	#N/A	#N/A
Sh_Salba_v2_53542	10.3479	-7.74416	-6.92469	-4.98243	-8.20102	-7.45418	-6.14897	-7.43021	-6.43955	-5.42671	-7.6321	-7.25083	-7.04237	Light-regulated zinc finger protein 1 [Source:UniProtKB/TrEMBL;Acc:F4IBS4]	B-box-type zinc finger
Sh_Salba_v2_131443	10.3455	-5.00529	-4.2862	-5.11975	-4.997	-5.1858	-5.14317	-5.20471	-5.15714	-5.11149	-5.10819	-4.57899	-5.10409	#N/A	#N/A
Sh_Salba_v2_131522	10.3382	-3.73742	-3.815	-3.85129	-3.72844	-3.91698	-3.87463	-3.93565	-3.88844	-3.84298	-3.84002	-3.8273	-3.83541	Beta-galactosidase 5 [Source:UniProtKB/Swiss-Prot;Acc:Q9MAJ7]	Glycoside hydrolase, family 35
Sh_Salba_v2_24793	10.3318	-6.52912	-5.30635	-5.68683	-6.52137	-5.89425	-6.66743	-6.18888	-6.68142	-6.63581	-5.77426	-5.14161	-5.68255	#N/A	#N/A
Sh_Salba_v2_92759	10.3308	-4.20511	-4.28288	-4.31926	-3.59739	-4.38516	-4.34267	-4.40393	-4.35654	-3.90674	-4.30788	-4.29528	-4.30352	#N/A	#N/A
Sh_Salba_v2_145300	10.321	-3.3139	-3.39135	-3.42749	-3.30301	-3.49191	-3.44998	-3.51069	-3.46406	-3.41784	-3.41553	-3.40344	-3.41049	#N/A	#N/A
Sh_Salba_v2_67833	10.3137	-6.3388	-5.11221	-5.82446	-5.76898	-5.88356	-6.47649	-5.95314	-5.96702	-6.44451	-5.30824	-4.43142	-6.43735	#N/A	#N/A
Sh_Salba_v2_30789	10.3122	-3.89073	-3.66159	-4.00474	-3.88041	-4.06948	-4.02733	-4.08841	-3.53015	-3.99519	-3.99262	-3.98071	-3.98795	DNA-binding protein-like protein [Source:UniProtKB/TrEMBL;Acc:Q9LKB6]	Transcription factor TGA like domain
Sh_Salba_v2_60785	10.3069	-6.55476	-6.63297	-6.6695	-3.32566	-6.73551	-6.69281	-6.75458	-6.70691	-6.66102	-6.65765	-6.64554	-6.65376	Glycine-rich RNA-binding protein RZ1B [Source:UniProtKB/Swiss-Prot;Acc:O22703]	RNA recognition motif domain
Sh_Salba_v2_06203	10.3036	-3.73923	-5.1185	-5.15492	-4.35794	-5.22035	-5.17788	-4.71959	-5.19205	-4.93789	-5.14287	-4.51571	-5.13868	#N/A	#N/A
Sh_Salba_v2_50753	10.2957	-4.48287	-4.56066	-3.97973	-4.47576	-4.66404	-4.62126	-4.68266	-4.63486	-4.59004	-4.58642	-4.5732	-4.58231	#N/A	#N/A
Sh_Salba_v2_131402	10.287	-3.33967	-3.41702	-3.45322	-3.33028	-3.51869	-3.4765	-3.53724	-3.49024	-3.44485	-3.44209	-3.42922	-3.4372	#N/A	#N/A
Sh_Salba_v2_128237	10.2697	-6.47256	-6.4105	-8.70449	-8.58189	-9.24556	-7.74944	-8.36335	-8.0323	-5.27553	-4.44034	-7.5384	-6.84735	Probable protein phosphatase 2C 39 [Source:UniProtKB/Swiss-Prot;Acc:Q9LDA7]	PPM-type phosphatase domain
Sh_Salba_v2_114436	10.2665	-4.68549	-4.7635	-4.79987	-4.67544	-4.07787	-4.82242	-4.88382	-4.83672	-4.36235	-4.30172	-4.28411	-4.29074	#N/A	#N/A
Sh_Salba_v2_127635	10.2568	-5.02879	-4.27981	-5.14327	-5.01937	-5.20853	-4.62965	-5.22761	-5.18032	-5.13405	-4.65239	-5.11927	-4.06715	#N/A	#N/A
Sh_Salba_v2_09151	10.2512	-3.80236	-3.87989	-3.91625	-3.79463	-3.98279	-3.94022	-4.00129	-3.95377	-3.90896	-3.90562	-3.8923	-3.90117	#N/A	#N/A
Sh_Salba_v2_131506	10.2031	-3.58777	-3.66537	-3.70158	-3.57711	-3.76612	-3.72408	-3.78499	-3.73822	-3.69193	-2.84563	-3.67753	-3.68464	#N/A	#N/A
Sh_Salba_v2_75819	10.1949	-3.79579	-3.87335	-3.90969	-3.7876	-3.97591	-3.93342	-3.99448	-3.94707	-3.54353	-3.89881	-3.88572	-3.89431	#N/A	#N/A
Sh_Salba_v2_60269	10.1908	-6.95721	-5.04057	-7.07198	-6.25496	-7.13802	-6.1765	-6.12282	-5.26319	-7.06351	-7.06012	-5.8803	-6.13955	Glycoprotein membrane GPI-anchored [Source:UniProtKB/TrEMBL;Acc:Q9ZVL0]	CAP domain
Sh_Salba_v2_131481	10.166	-3.12128	-3.19861	-3.2347	-3.10998	-3.29887	-3.25705	-3.3176	-2.74099	-3.22486	-3.22272	-3.21063	-3.2175	#N/A	#N/A
Sh_Salba_v2_131416	10.1555	-4.7645	-4.84241	-4.87888	-4.7568	-4.94535	-4.90264	-4.96413	-4.02997	-4.87119	-4.86772	-4.36314	-4.86363	#N/A	#N/A
Sh_Salba_v2_131473	10.155	-2.49425	-2.57097	-2.60684	-2.4826	-2.67094	-2.6294	-2.68925	-2.64313	-2.59744	-2.59559	-2.58276	-2.58973	#N/A	#N/A
Sh_Salba_v2_145270	10.1453	-6.73546	-6.31053	-5.83281	-7.04428	-6.3549	-5.08262	-5.21373	-5.19497	-7.43475	-8.74338	-8.18977	-8.24943	Glutamate decarboxylase 1 [Source:UniProtKB/Swiss-Prot;Acc:Q42521]	Pyridoxal phosphate-dependent decarboxylase
Sh_Salba_v2_131499	10.1323	-6.47974	-6.55797	-6.11806	-5.99611	-6.66014	-6.61753	-6.67927	-5.42128	-5.20194	-5.73638	-4.23155	-4.87671	Glycosyltransferase [Source:UniProtKB/TrEMBL;Acc:W8PUL7]	UDP-glucuronosyl/UDP-glucosyltransferase
Sh_Salba_v2_87534	10.1235	-5.55502	-6.00082	-6.35639	-5.84459	-6.67477	-6.82007	-6.88191	-6.32608	-6.17248	-6.78492	-5.90982	-5.84327	At5g42290 [Source:UniProtKB/TrEMBL;Acc:Q9FH00]	NA
Sh_Salba_v2_131365	10.1209	-5.72472	-3.1639	-5.83936	-5.71523	-5.90454	-5.86208	-5.4127	-5.87639	-5.40314	-4.98498	-5.81535	-5.46244	Cytochrome P450 71B37 [Source:UniProtKB/Swiss-Prot;Acc:Q9LIP3]	Cytochrome P450
Sh_Salba_v2_72464	10.1163	-7.34421	-6.14454	-4.96435	-6.86008	-7.52408	-7.4816	-6.9588	-5.83655	-6.40153	-5.25613	-5.11603	-5.74262	Cold-regulated protein [Source:UniProtKB/TrEMBL;Acc:Q1G3B4]	NA
Sh_Salba_v2_36877	10.1106	-3.12368	-3.20098	-3.23708	-3.11283	-3.30157	-3.25968	-3.32023	-3.27365	-3.22763	-3.22535	-3.21302	-3.22018	AWPM-19-like family protein [Source:UniProtKB/TrEMBL;Acc:O23029]	AWPM-19-like
Sh_Salba_v2_71490	10.1079	-3.60156	-3.6791	-3.71535	-3.59199	-3.78065	-3.73842	-3.79935	-3.75232	-3.70662	-3.70386	-2.93795	-3.69912	#N/A	#N/A
Sh_Salba_v2_145307	10.0925	-2.8092	-2.88629	-2.92227	-2.79735	-2.98614	-2.94451	-3.00475	-2.95853	-2.91228	-2.91039	-2.89819	-2.90485	#N/A	#N/A
Sh_Salba_v2_05005	10.085	-6.27496	-5.92372	-5.69493	-6.2661	-6.00871	-4.39114	-5.26965	-5.77396	-6.38072	-5.44326	-4.83081	-6.37355	AT3G11930 protein [Source:UniProtKB/TrEMBL;Acc:B9DG73]	Universal stress protein A
Sh_Salba_v2_78701	10.0767	-4.53585	-3.81534	-4.08683	-4.52621	-4.71531	-4.67296	-4.73433	-4.68715	-4.64091	-4.63806	-3.76684	-4.00842	#N/A	#N/A
Sh_Salba_v2_114438	10.0602	-3.10852	-3.18581	-3.2219	-3.09761	-3.28636	-3.24448	-3.30502	-3.25845	-3.21242	-3.21016	-3.19785	-3.20497	#N/A	#N/A
Sh_Salba_v2_29382	10.0574	-4.86922	-4.55446	-4.92598	-5.22834	-5.53769	-5.85053	-5.40113	-4.65391	-5.06226	-5.81543	-5.80377	-4.54514	GDSL esterase/lipase At1g06990 [Source:UniProtKB/Swiss-Prot;Acc:Q9LMJ3]	GDSL lipase/esterase
Sh_Salba_v2_89717	10.0568	-3.31053	-3.38788	-3.42406	-3.30093	-3.48939	-3.44724	-3.50795	-3.46101	-3.41553	-3.41284	-3.40005	-3.40792	Probable galacturonosyltransferase 9 [Source:UniProtKB/Swiss-Prot;Acc:Q9FWA4]	Glycosyl transferase, family 8
Sh_Salba_v2_41557	10.0565	-6.79027	-5.18029	-6.33052	-5.41064	-6.97014	-5.51694	-6.32808	-6.40066	-5.83513	-5.63852	-6.00307	-4.75186	DSI-1VOC [Source:UniProtKB/TrEMBL;Acc:Q9LQP1]	Glyoxalase-like domain
Sh_Salba_v2_131486	10.0387	-4.21705	-4.29487	-3.78061	-4.20768	-4.39658	-4.35422	-4.41547	-4.36827	-3.8936	-3.83261	-4.30722	-4.31498	#N/A	#N/A
Sh_Salba_v2_51035	10.0044	-9.39989	-6.18016	-5.26049	-7.47871	-9.58085	-9.53808	-9.59996	-6.24345	-9.50629	-7.73916	-6.09176	-6.44199	SLP [Source:UniProtKB/TrEMBL;Acc:A0A178VZW6]	Chaperonin Cpn60
Sh_Salba_v2_34965	9.99851	-7.01125	-7.08952	-6.28733	-7.00229	-6.16358	-5.28095	-5.60242	-4.25677	-6.68706	-5.35236	-6.19612	-5.67053	#N/A	#N/A
Sh_Salba_v2_53416	9.98567	-4.95154	-5.02941	-5.06597	-4.94524	-5.1334	-4.97203	-4.60219	-5.10395	-5.05941	-5.0555	-4.92957	-5.05161	#N/A	#N/A
Sh_Salba_v2_90515	9.98052	-5.4814	-5.62961	-4.74422	-6.36822	-6.55706	-6.51426	-6.06542	-5.64362	-6.48265	-5.99511	-5.95134	-5.69358	At5g07330 [Source:UniProtKB/TrEMBL;Acc:Q9LY27]	NA
Sh_Salba_v2_131466	9.97069	-4.10202	-4.17982	-4.21614	-4.09233	-4.28129	-4.239	-4.3002	-4.25309	-4.20702	-3.35239	-4.19213	-4.19971	#N/A	#N/A
Sh_Salba_v2_63657	9.9684	-3.9926	-4.47927	-5.33658	-5.21388	-4.57076	-5.36003	-5.42162	-5.37401	-5.32836	-5.32501	-4.81325	-5.32097	#N/A	#N/A
Sh_Salba_v2_145286	9.95471	-3.65833	-3.73599	-2.81984	-3.64748	-3.8366	-3.79458	-3.85552	-3.29479	-3.76233	-3.75995	-3.74815	-3.75512	#N/A	#N/A
Sh_Salba_v2_61326	9.95285	-6.17709	-5.28792	-5.41966	-5.29782	-6.35687	-6.31441	-6.3761	-5.0051	-6.28221	-3.26377	-6.26778	-6.27518	p-loop containing nucleoside triphosphate hydrolases superfamily protein [Source:UniProtKB/TrEMBL;Acc:F4I5A3]	AAA+ ATPase domain
Sh_Salba_v2_50683	9.95155	-7.22475	-5.22741	-4.29231	-5.34332	-6.46694	-9.62149	-6.16068	-6.56382	-7.91143	-7.10744	-7.44582	-7.46842	AT4g27450/F27G19_50 [Source:UniProtKB/TrEMBL;Acc:Q93V62]	Domain of unknown function DUF3700
Sh_Salba_v2_00022	9.94103	-3.21912	-3.29639	-3.33256	-3.20952	-3.39791	-3.35578	-3.41642	-3.36951	-3.32412	-3.32144	-3.30855	-3.31645	AT3G11930 protein [Source:UniProtKB/TrEMBL;Acc:B9DG73]	Universal stress protein A
Sh_Salba_v2_59142	9.92	-4.82361	-6.00054	-6.86583	-8.81231	-9.86328	-8.93359	-8.5162	-8.15567	-9.57464	-7.23217	-8.25767	-7.92927	#N/A	#N/A
Sh_Salba_v2_131476	9.881	-3.61005	-4.37578	-4.4121	-4.28757	-4.47681	-3.93061	-3.83703	-4.44888	-4.40238	-4.39975	-4.38807	-4.39524	Cytochrome P450 71A22 [Source:UniProtKB/Swiss-Prot;Acc:Q9STL1]	Cytochrome P450
Sh_Salba_v2_61656	9.86356	-4.58953	-4.66752	-4.15428	-4.57941	-4.37466	-4.72641	-4.78778	-3.29313	-4.26621	-4.69149	-4.67985	-4.41303	#N/A	#N/A
Sh_Salba_v2_145294	9.84944	-3.24998	-3.32739	-3.36352	-3.23894	-3.42784	-3.38595	-2.93112	-3.40003	-3.35379	-2.86184	-3.33946	-3.34644	#N/A	#N/A
Sh_Salba_v2_67170	9.8429	-4.38406	-4.47466	-5.87404	-6.33326	-9.23514	-9.4866	-10.1524	-9.80879	-10.772	-9.81011	-10.7572	-9.79833	Isocitrate lyase [Source:UniProtKB/TrEMBL;Acc:A0A178VFU1]	Isocitrate lyase
Sh_Salba_v2_00023	9.84282	-2.85694	-2.93405	-2.97005	-2.84535	-3.03409	-2.9924	-3.05269	-3.00639	-2.96024	-2.95825	-2.94598	-2.95279	AT3G11930 protein [Source:UniProtKB/TrEMBL;Acc:B9DG73]	Universal stress protein A
Sh_Salba_v2_32178	9.83597	-5.51057	-5.58873	-5.04539	-5.50103	-5.24527	-5.21416	-5.70948	-5.41012	-5.61575	-4.47532	-4.70513	-4.98524	Putative aldose reductase [Source:UniProtKB/TrEMBL;Acc:F4K9G7]	Aldo/keto reductase, conserved site
Sh_Salba_v2_07128	9.83192	-4.54539	-4.62337	-3.64244	-4.53516	-4.72446	-4.14857	-4.74356	-4.18473	-4.64997	-4.16129	-4.63569	-4.64286	Protein DOG1-like 4 [Source:UniProtKB/Swiss-Prot;Acc:Q84JC2]	Transcription factor TGA like domain
Sh_Salba_v2_09158	9.82691	-3.8462	-4.82281	-4.85921	-4.73544	-4.92451	-4.8821	-4.94354	-4.0607	-4.85011	-4.34525	-4.26674	-4.40157	Late embryogenesis abundant protein 31 [Source:UniProtKB/Swiss-Prot;Acc:Q9LJ97]	Seed maturation protein
Sh_Salba_v2_27142	9.82414	-6.57915	-4.45536	-5.47477	-6.67815	-7.1187	-5.78379	-7.41481	-5.48257	-8.19697	-7.7859	-7.979	-8.26593	23.5 kDa heat shock protein, mitochondrial [Source:UniProtKB/Swiss-Prot;Acc:Q9FGM9]	Alpha crystallin/Hsp20 domain
Sh_Salba_v2_131399	9.8232	-4.06609	-4.14391	-4.1802	-3.49124	-4.24489	-4.20272	-4.26389	-3.32753	-4.17053	-3.68504	-4.15617	-4.16334	11-beta-hydroxysteroid dehydrogenase 1B [Source:UniProtKB/Swiss-Prot;Acc:P0DKC6]	Short-chain dehydrogenase/reductase SDR
Sh_Salba_v2_06598	9.82174	-6.484	-3.34068	-4.49145	-7.6148	-8.72977	-8.68724	-8.74906	-7.81844	-7.07295	-7.0786	-7.16701	-7.53164	26.5 kDa heat shock protein, mitochondrial [Source:UniProtKB/Swiss-Prot;Acc:Q9SSQ8]	Alpha crystallin/Hsp20 domain
Sh_Salba_v2_18449	9.81965	-2.9886	-3.46905	-3.50526	-3.38222	-3.57068	-3.52848	-3.58926	-3.54226	-3.4968	-3.49404	-3.48125	-3.48919	#N/A	#N/A
Sh_Salba_v2_131501	9.81795	-5.08906	-5.16715	-4.6413	-4.11262	-5.26866	-5.22626	-5.28778	-4.0528	-4.21722	-3.94092	-5.17955	-5.18701	Adenosine kinase 2 [Source:UniProtKB/Swiss-Prot;Acc:Q9LZG0]	Adenosine kinase
Sh_Salba_v2_131512	9.81149	-3.14842	-3.22578	-3.26187	-3.13701	-3.32596	-3.28415	-3.34472	-3.29827	-3.25191	-3.2498	-3.2378	-2.79654	#N/A	#N/A
Sh_Salba_v2_07875	9.80675	-3.89061	-3.96837	-4.00463	-3.8799	-4.06909	-4.02701	-4.08809	-3.54299	-3.27357	-3.14713	-3.98058	-3.98758	#N/A	#N/A
Sh_Salba_v2_131097	9.80627	-4.16474	-4.24259	-4.2789	-4.15442	-4.34361	-4.30142	-4.36263	-3.18828	-4.26922	-4.26661	-3.83119	-3.19865	BETA-TIP [Source:UniProtKB/TrEMBL;Acc:A0A178WI57]	Major intrinsic protein
Sh_Salba_v2_128235	9.80131	-5.19467	-5.27278	-3.2627	-5.18481	-5.37415	-5.33178	-5.39331	-3.70515	-5.29958	-5.29674	-5.28518	-4.35497	Probable protein phosphatase 2C 39 [Source:UniProtKB/Swiss-Prot;Acc:Q9LDA7]	PPM-type phosphatase domain
Sh_Salba_v2_74075	9.79249	-3.27955	-3.3569	-3.39307	-3.26966	-3.45819	-2.87831	-3.47679	-3.42993	-3.38431	-3.38171	-3.36904	-3.37674	#N/A	#N/A
Sh_Salba_v2_15001	9.78014	-10.9957	-6.45716	-3.76686	-9.04312	-9.99141	-9.08709	-11.195	-7.09994	-8.1073	-7.69475	-5.02115	-4.92723	Low-temperature-induced 65 kDa protein [Source:UniProtKB/Swiss-Prot;Acc:Q04980]	CAP160
Sh_Salba_v2_09696	9.76914	-4.9435	-5.45878	-6.87146	-6.7493	-6.93806	-6.8952	-6.95702	-5.6881	-6.11934	-6.86004	-5.208	-5.02404	12S seed storage protein CRA1 [Source:UniProtKB/Swiss-Prot;Acc:P15455]	11-S seed storage protein, plant
Sh_Salba_v2_145261	9.76743	-3.85927	-3.93696	-3.97325	-3.84962	-4.03845	-3.49096	-3.54307	-4.0102	-3.96429	-3.96151	-3.94924	-3.32943	#N/A	#N/A
Sh_Salba_v2_47288	9.75691	-3.18718	-3.26457	-3.30066	-3.1758	-3.36477	-3.32295	-3.38355	-3.33708	-3.2907	-3.28857	-2.72706	-3.28339	#N/A	#N/A
Sh_Salba_v2_18157	9.75186	-5.72289	-7.24326	-6.02628	-7.15767	-6.19379	-5.34609	-6.85516	-7.31752	-6.02317	-6.17503	-5.17783	-5.90172	Alcohol dehydrogenase class-P [Source:UniProtKB/Swiss-Prot;Acc:P06525]	Alcohol dehydrogenase, zinc-type, conserved site
Sh_Salba_v2_24805	9.7332	-5.39217	-5.61884	-5.09026	-6.51153	-5.75829	-5.37734	-5.35482	-6.70996	-6.3713	-5.81302	-4.78021	-5.13804	Peroxidase 43 [Source:UniProtKB/Swiss-Prot;Acc:Q9SZH2]	Plant peroxidase
Sh_Salba_v2_67276	9.73318	-10.8163	-6.20209	-7.12591	-8.50382	-5.98338	-5.01862	-4.12491	-6.98142	-5.88562	-6.73123	-7.80315	-7.62013	NAD+ ADP-ribosyltransferases;NAD+ ADP-ribosyltransferases [Source:TAIR;Acc:AT5G22470]	BRCT domain
Sh_Salba_v2_145264	9.71898	-2.47721	-2.55384	-2.58972	-2.46623	-2.6543	-2.61266	-2.67247	-2.62621	-2.58095	-2.57891	-2.56566	-2.57308	#N/A	#N/A
Sh_Salba_v2_52159	9.71454	-3.92093	-3.93323	-5.90191	-6.5547	-8.29161	-8.3753	-8.80331	-7.20823	-9.25852	-8.73858	-8.02025	-9.25145	#N/A	#N/A
Sh_Salba_v2_131404	9.71424	-2.60244	-2.67933	-2.71523	-2.59028	-2.77894	-2.73744	-2.79743	-2.23503	-2.70523	-2.70349	-2.69113	-2.69772	Putative uncharacterized protein At1g20220 [Source:UniProtKB/TrEMBL;Acc:Q8W456]	Thioredoxin-like fold
Sh_Salba_v2_67829	9.71154	-5.77204	-5.85001	-5.88668	-5.7669	-5.95488	-5.91165	-5.46282	-5.40068	-5.88091	-5.39445	-5.86282	-4.81483	#N/A	#N/A
Sh_Salba_v2_09482	9.68509	-3.71533	-4.65238	-5.614	-6.82292	-7.01192	-6.9692	-7.03099	-6.9833	-6.93743	-6.93402	-6.37923	-6.93016	L-type lectin-domain containing receptor kinase IX.2 [Source:UniProtKB/Swiss-Prot;Acc:Q9LSL5]	Protein kinase domain
Sh_Salba_v2_88674	9.67614	-7.93887	-6.7922	-3.88439	-8.61817	-8.19962	-6.25273	-6.51325	-6.74627	-7.78102	-7.18938	-6.43036	-5.9307	#N/A	#N/A
Sh_Salba_v2_00024	9.67033	-4.82928	-4.1223	-6.091	-4.64364	-6.15598	-6.11356	-6.17522	-5.61994	-5.08971	-5.59666	-5.58091	-6.0743	AT3G11930 protein [Source:UniProtKB/TrEMBL;Acc:B9DG73]	Universal stress protein A
Sh_Salba_v2_122583	9.65376	-6.19159	-5.75382	-6.48109	-7.7403	-7.42682	-6.61922	-6.04768	-7.39425	-7.85503	-6.76243	-5.47238	-4.91195	Peroxygenase 2 [Source:UniProtKB/Swiss-Prot;Acc:Q9FLN9]	Caleosin-related
Sh_Salba_v2_37330	9.64677	-5.84607	-5.0613	-6.13373	-6.19989	-7.00477	-8.6301	-6.52844	-6.70256	-8.59792	-5.15436	-5.58124	-4.91267	Late embryogenesis abundant protein (LEA) family protein [Source:UniProtKB/TrEMBL;Acc:Q9SKA2]	Domain of unknown function DUF4149
Sh_Salba_v2_53414	9.64536	-5.35163	-5.42962	-4.52024	-5.34483	-4.9525	-5.49033	-5.55198	-5.50401	-5.45909	-5.45531	-5.44226	-4.63001	#N/A	#N/A
Sh_Salba_v2_122582	9.64067	-5.64143	-2.97243	-5.75605	-5.63153	-5.82095	-5.77857	-5.84018	-5.79296	-5.74631	-5.10018	-4.05468	-5.73929	RD20 [Source:UniProtKB/TrEMBL;Acc:A0A178VZI0]	Caleosin-related
Sh_Salba_v2_15078	9.62719	-5.43566	-4.20954	-5.55024	-5.42673	-5.61582	-5.57328	-4.74648	-4.67842	-5.07589	-4.59991	-5.1711	-4.71312	#N/A	#N/A
Sh_Salba_v2_29333	9.62334	-7.45401	-2.96417	-5.4197	-11.2285	-11.5136	-10.9106	-11.903	-8.67263	-10.6049	-8.36896	-8.35463	-8.57675	17.6 kDa class I heat shock protein 3 [Source:UniProtKB/Swiss-Prot;Acc:P13853]	Alpha crystallin/Hsp20 domain
Sh_Salba_v2_12491	9.61654	-5.65723	-4.90993	-4.3972	-3.87906	-5.3919	-5.79442	-5.27039	-5.8088	-4.68688	-4.62228	-4.87156	-4.51993	ureide permease 2 [Source:TAIR;Acc:AT2G03530]	Ureide permease
Sh_Salba_v2_64666	9.61356	-4.98016	-5.05824	-3.11401	-4.97012	-5.15947	-5.11715	-5.17863	-5.1315	-5.08491	-5.08214	-4.15176	-4.25587	#N/A	#N/A
Sh_Salba_v2_145327	9.6011	-3.27377	-3.35112	-3.38729	-3.26384	-3.45239	-2.87248	-3.47099	-3.42414	-3.3785	-3.37591	-3.36326	-3.37093	#N/A	#N/A
Sh_Salba_v2_79300	9.59589	-3.30281	-3.38007	-3.4163	-3.29432	-3.4824	-3.44007	-3.50078	-3.45358	-3.40874	-3.40572	-3.39232	-3.40088	#N/A	#N/A
Sh_Salba_v2_131504	9.58775	-5.01588	-5.09398	-5.13036	-5.00557	-4.83925	-4.61633	-4.62774	-5.16715	-3.57782	-3.53872	-5.10633	-5.11339	NDR1/HIN1-like protein 12 [Source:UniProtKB/Swiss-Prot;Acc:Q9SJ54]	Late embryogenesis abundant protein, LEA-14
Sh_Salba_v2_82167	9.55999	-4.89394	-4.28195	-4.28609	-3.82832	-5.16707	-4.62183	-4.85349	-4.22867	-5.09263	-5.08962	-4.25432	-4.83835	#N/A	#N/A
Sh_Salba_v2_16651	9.55766	-6.72468	-7.48581	-3.61793	-6.77992	-6.50399	-6.32193	-5.91065	-7.48009	-7.51395	-7.51051	-6.38438	-7.50669	AT5g66780/MUD21_2 [Source:UniProtKB/TrEMBL;Acc:Q9FL02]	NA
Sh_Salba_v2_50680	9.54743	-5.42867	-3.53869	-4.92888	-6.43531	-6.57026	-7.46125	-5.78571	-6.03871	-6.92277	-6.54738	-7.95884	-5.932	AT4g27450/F27G19_50 [Source:UniProtKB/TrEMBL;Acc:Q93V62]	Domain of unknown function DUF3700
Sh_Salba_v2_131441	9.53747	-3.67293	-4.43868	-4.47509	-4.35279	-4.54133	-4.49874	-4.56007	-4.51253	-4.46722	-4.46391	-4.45113	-4.01451	B3 domain-containing transcription factor ABI3 [Source:UniProtKB/Swiss-Prot;Acc:Q01593]	B3 DNA binding domain
Sh_Salba_v2_82720	9.52288	-9.14779	-5.55768	-7.53846	-9.13826	-8.04003	-9.28524	-4.19404	-3.87254	-8.85149	-8.129	-5.1118	-4.94711	SDP1 [Source:UniProtKB/TrEMBL;Acc:A0A178UB07]	Patatin-like phospholipase domain
Sh_Salba_v2_34968	9.52089	-4.41495	-4.399	-5.31012	-5.18745	-5.37625	-5.33359	-5.39517	-3.95282	-4.72496	-4.80946	-5.27958	-5.29453	#N/A	#N/A
Sh_Salba_v2_145314	9.51121	-4.43587	-4.51382	-4.55015	-4.42559	-4.61487	-4.57264	-4.63395	-4.58694	-3.09031	-3.69536	-4.52612	-3.15948	#N/A	#N/A
Sh_Salba_v2_145142	9.51101	-4.38543	-3.63408	-4.49969	-4.3753	-4.56451	-4.52226	-4.58356	-4.53652	-4.02319	-3.3541	-4.47567	-4.03801	Plant protein of unknown function (DUF639) [Source:TAIR;Acc:AT2G21720]	Protein of unknown function DUF639
Sh_Salba_v2_128234	9.50795	-7.83691	-8.8081	-4.42734	-8.71996	-7.90994	-8.53099	-6.41296	-7.7028	-4.4858	-3.5379	-7.32222	-6.07128	Probable protein phosphatase 2C 39 [Source:UniProtKB/Swiss-Prot;Acc:Q9LDA7]	PPM-type phosphatase domain
Sh_Salba_v2_67175	9.47765	-3.1288	-3.72973	-7.47639	-7.35167	-7.54124	-6.90268	-7.56057	-7.51331	-7.46648	-5.86942	-7.45238	-6.70297	Isocitrate lyase [Source:UniProtKB/TrEMBL;Acc:A0A178VFU1]	Isocitrate lyase
Sh_Salba_v2_90608	9.4713	-4.46345	-4.54115	-4.57768	-4.45756	-4.64545	-4.60245	-4.66387	-3.72772	-4.57165	-4.56766	-4.5538	-4.56366	Vacuolar-processing enzyme beta-isozyme [Source:UniProtKB/Swiss-Prot;Acc:Q39044]	Peptidase C13, legumain
Sh_Salba_v2_145284	9.46876	-3.03668	-3.11395	-3.15001	-3.02517	-3.21406	-3.1723	-3.23277	-3.18638	-3.14008	-3.13802	-3.12594	-2.63573	#N/A	#N/A
Sh_Salba_v2_145298	9.46514	-2.37726	-2.45392	-2.48972	-2.36447	-2.55306	-2.51175	-2.57145	-2.52566	-2.47949	-2.47802	-2.4656	-2.47193	#N/A	#N/A
Sh_Salba_v2_88550	9.46486	-9.42095	-7.25695	-6.02677	-7.43622	-5.54585	-5.02564	-5.05974	-4.27139	-6.0317	-5.71189	-5.92595	-5.78303	Light-regulated zinc finger protein 1 [Source:UniProtKB/TrEMBL;Acc:F4IBS4]	B-box-type zinc finger
Sh_Salba_v2_135170	9.40475	-2.61003	-2.68698	-2.72287	-2.59739	-2.78623	-2.7448	-2.80482	-2.11484	-2.71243	-2.71083	-2.69875	-2.70503	ARID/BRIGHT DNA-binding domain-containing protein [Source:UniProtKB/TrEMBL;Acc:F4I2F0]	ARID DNA-binding domain
Sh_Salba_v2_57259	9.40435	-4.48857	-4.26123	-5.19857	-6.66582	-9.58389	-10.2492	-8.44921	-8.25789	-10.7475	-9.81447	-8.62722	-8.27411	Oil body-associated protein 1A [Source:UniProtKB/Swiss-Prot;Acc:Q9ZVY7]	Oil body-associated protein-like
Sh_Salba_v2_125381	9.4035	-4.82486	-4.9029	-3.45096	-4.81504	-5.00428	-4.96194	-3.85811	-4.6547	-4.92979	-4.45794	-4.91527	-3.98341	#N/A	#N/A
Sh_Salba_v2_07094	9.39993	-3.93756	-6.2597	-4.94368	-6.1726	-6.36177	-6.31919	-5.34785	-6.33341	-4.66021	-4.5053	-6.27221	-6.08368	ATOEP16-S [Source:UniProtKB/TrEMBL;Acc:A0A178V0T8]	Mitochondrial inner membrane translocase subunit Tim17/Tim22/Tim23/peroxisomal protein PMP24
Sh_Salba_v2_145306	9.39271	-3.01463	-3.09193	-3.12796	-3.00256	-3.19162	-3.14996	-3.21041	-3.16416	-2.2919	-2.62518	-3.10387	-3.1103	#N/A	#N/A
Sh_Salba_v2_11666	9.39114	-3.76669	-4.5117	-5.71491	-5.02077	-5.63335	-6.28587	-6.3476	-6.29993	-6.25412	-5.65683	-5.17473	-5.69141	#N/A	#N/A
Sh_Salba_v2_72438	9.3837	-7.74239	-3.62674	-4.4349	-6.83429	-6.24497	-4.90556	-6.11595	-5.38662	-7.84752	-7.00779	-7.8332	-5.45124	17.4 kDa class I heat shock protein [Source:UniProtKB/Swiss-Prot;Acc:P19036]	Alpha crystallin/Hsp20 domain
Sh_Salba_v2_00036	9.38284	-3.14719	-3.22449	-3.2606	-3.13645	-3.32517	-3.28325	-3.34382	-3.29721	-3.25123	-2.29501	-3.23655	-3.24377	Late embryogenesis abundant protein 31 [Source:UniProtKB/Swiss-Prot;Acc:Q9LJ97]	Seed maturation protein
Sh_Salba_v2_131521	9.37575	-3.53919	-3.61672	-3.65294	-3.52918	-3.36004	-3.67581	-3.22152	-3.68978	-3.17482	-3.1591	-3.62892	-3.63645	#N/A	#N/A
Sh_Salba_v2_64207	9.37383	-6.0796	-8.51942	-6.06705	-7.83717	-5.7617	-5.59073	-4.95543	-4.76922	-5.07048	-4.99157	-5.5333	-5.75475	BZIP transcription factor-like protein [Source:UniProtKB/TrEMBL;Acc:Q8L5Y2]	Basic-leucine zipper domain
Sh_Salba_v2_131576	9.36034	-2.35225	-2.4287	-2.46453	-2.34124	-2.52913	-2.48756	-2.54718	-2.501	-2.45593	-2.45396	-2.44047	-2.44795	#N/A	#N/A
Sh_Salba_v2_88009	9.35966	-5.44805	-5.79382	-6.95466	-5.81489	-7.01983	-6.44615	-7.03908	-5.81037	-6.94515	-5.81818	-4.31338	-2.99949	Late embryogenesis abundant protein 31 [Source:UniProtKB/Swiss-Prot;Acc:Q9LJ97]	Seed maturation protein
Sh_Salba_v2_53412	9.35349	-4.00206	-4.07971	-4.11608	-3.99395	-3.88495	-4.1398	-4.20098	-4.1535	-4.10837	-4.10511	-3.5986	-4.10071	#N/A	#N/A
Sh_Salba_v2_145317	9.34333	-2.19373	-2.27023	-2.30592	-2.17994	-2.36862	-2.32757	-2.38699	-2.34155	-2.2951	-1.8063	-2.28177	-2.28759	#N/A	#N/A
Sh_Salba_v2_131526	9.31484	-1.55643	-1.63192	-1.66719	-1.54068	-1.72882	-1.68849	-1.74664	-1.70216	-1.656	-1.65583	-1.64296	-1.64814	#N/A	#N/A
Sh_Salba_v2_131539	9.30743	-3.03854	-3.11584	-3.15189	-3.02679	-3.21576	-3.17404	-3.23452	-3.18818	-3.14174	-2.6559	-3.1278	-2.68603	#N/A	#N/A
Sh_Salba_v2_145345	9.30637	-2.22535	-2.30179	-2.33752	-2.21268	-2.40099	-2.35974	-2.4192	-2.37348	-2.32764	-2.3262	-2.3134	-2.31991	#N/A	#N/A
Sh_Salba_v2_131517	9.26784	-3.51626	-3.59373	-3.62997	-3.50693	-3.69545	-3.65321	-2.81907	-3.66701	-3.15225	-3.6187	-3.60597	-3.61393	#N/A	#N/A
Sh_Salba_v2_22001	9.25511	-4.93704	-5.01513	-5.05151	-4.56936	-4.73842	-4.19813	-4.18779	-5.08829	-4.32328	-3.9314	-4.15983	-3.20418	LOB domain-containing protein 41 [Source:UniProtKB/Swiss-Prot;Acc:Q9M886]	Lateral organ boundaries, LOB
Sh_Salba_v2_131469	9.24344	-2.6834	-2.76016	-2.79617	-2.67369	-2.86157	-2.81964	-2.87971	-2.83304	-2.78822	-2.78574	-2.77215	-2.78024	#N/A	#N/A
Sh_Salba_v2_64871	9.23185	-5.72328	-5.40273	-5.83791	-5.7134	-5.90283	-5.86043	-5.68548	-5.51877	-3.46929	-3.00603	-4.66559	-5.32592	#N/A	#N/A
Sh_Salba_v2_107645	9.22166	-4.49817	-4.57613	-4.61248	-4.48815	-4.67736	-4.63508	-4.69643	-4.64934	-4.60292	-2.50576	-4.58846	-4.59577	Exocyst complex component sec3A [Source:UniProtKB/TrEMBL;Acc:F4HTA1]	Exocyst complex component Sec3, C-terminal
Sh_Salba_v2_145288	9.22016	-2.47305	-2.54986	-2.58569	-2.4601	-2.64888	-2.60756	-2.6674	-2.62159	-2.57517	-2.57371	-2.56157	-2.56773	#N/A	#N/A
Sh_Salba_v2_145263	9.21432	-2.67865	-1.94488	-2.79155	-2.66673	-2.85539	-2.81382	-2.87391	-2.82777	-2.78165	-2.77982	-2.76746	-2.77414	Pectinesterase [Source:UniProtKB/TrEMBL;Acc:A0A178V7L0]	Pectinesterase, catalytic
Sh_Salba_v2_145313	9.21233	-2.47989	-2.55655	-2.59243	-2.46864	-2.65681	-2.61522	-2.67503	-2.62883	-2.5834	-2.58145	-2.56835	-2.5756	#N/A	#N/A
Sh_Salba_v2_15321	9.20631	-3.78736	-3.94486	-5.11126	-7.26257	-10.0775	-10.8847	-10.9466	-9.92185	-8.56955	-6.50518	-6.00436	-5.638	Malate synthase [Source:UniProtKB/Swiss-Prot;Acc:Q9LZC3]	Malate synthase
Sh_Salba_v2_18525	9.1986	-5.74913	-6.72152	-6.75802	-6.63424	-5.84381	-6.78092	-4.94827	-4.68037	-6.28426	-6.74575	-4.41819	-6.74177	#N/A	#N/A
Sh_Salba_v2_21557	9.1914	-2.35405	-2.35109	-2.46639	-2.34234	-2.53049	-2.48903	-2.54867	-2.50265	-2.45715	-2.45538	-2.4423	-2.44934	#N/A	#N/A
Sh_Salba_v2_00435	9.1822	-3.89433	-3.90733	-4.32803	-5.1695	-5.35902	-3.8996	-4.21151	-4.64999	-5.28437	-4.18356	-4.77948	-4.56358	#N/A	#N/A
Sh_Salba_v2_131438	9.16827	-4.45894	-4.53692	-4.57324	-4.44837	-4.63775	-4.59556	-4.65688	-4.60994	-4.56323	-2.83915	-3.69112	-4.06344	#N/A	#N/A
Sh_Salba_v2_145359	9.16701	-1.52623	-1.60167	-1.63692	-1.51027	-1.69841	-1.65814	-1.71622	-1.67181	-1.62562	-1.62553	-1.61268	-1.61775	#N/A	#N/A
Sh_Salba_v2_131395	9.16447	-5.32427	-5.40234	-4.89035	-5.31593	-5.50481	-5.46217	-5.52377	-5.47619	-3.94796	-4.05677	-5.41485	-4.93152	Glycosyltransferase [Source:UniProtKB/TrEMBL;Acc:W8PW16]	UDP-glucuronosyl/UDP-glucosyltransferase
Sh_Salba_v2_82168	9.16224	-4.82205	-4.49206	-5.92198	-6.20121	-5.93051	-5.14985	-5.31972	-6.03235	-6.31123	-5.70038	-6.17736	-5.59898	Late embryogenesis abundant protein 31 [Source:UniProtKB/Swiss-Prot;Acc:Q9LJ97]	Seed maturation protein
Sh_Salba_v2_25380	9.15712	-6.86129	-6.05289	-6.75913	-6.6364	-7.15806	-7.14195	-6.85803	-6.53322	-6.89952	-6.81918	-3.01238	-3.99338	Cytochrome P450 71B2 [Source:UniProtKB/Swiss-Prot;Acc:O65788]	Cytochrome P450
Sh_Salba_v2_145269	9.14937	-3.55724	-2.80097	-3.67103	-3.54647	-3.7355	-3.69349	-3.75437	-3.70764	-3.25583	-3.65891	-3.09897	-2.86549	#N/A	#N/A
Sh_Salba_v2_06795	9.14909	-3.8759	-3.95331	-3.98979	-3.87029	-4.05782	-4.01486	-4.076	-4.02795	-3.9843	-3.9803	-3.96591	-3.97608	#N/A	#N/A
Sh_Salba_v2_145342	9.12321	-1.94156	-2.0177	-2.05325	-1.92716	-2.11562	-2.07481	-2.13379	-2.08866	-1.56739	-2.04156	-2.02907	-2.03471	#N/A	#N/A
Sh_Salba_v2_36223	9.1182	-3.43212	-3.50959	-3.54578	-3.42195	-3.61069	-2.66049	-3.62941	-3.58257	-3.53666	-3.53412	-3.52175	-3.52922	GEA6 [Source:UniProtKB/TrEMBL;Acc:A0A178VV76]	Small hydrophilic plant seed protein
Sh_Salba_v2_145321	9.11747	-2.53872	-2.61561	-2.65146	-2.52582	-2.71467	-2.12872	-2.07691	-2.68738	-2.64089	-2.63939	-2.62734	-2.63349	#N/A	#N/A
Sh_Salba_v2_55296	9.08619	-7.71222	-5.5905	-5.81896	-5.33095	-5.30441	-7.84943	-6.37743	-5.81549	-3.18503	-4.2357	-5.59459	-5.72318	AP2-like ethylene-responsive transcription factor AIL1 [Source:UniProtKB/Swiss-Prot;Acc:Q1PFE1]	AP2/ERF domain
Sh_Salba_v2_131135	9.08459	-1.51406	-2.29238	-2.32809	-2.2026	-2.39113	-2.34999	-2.40944	-2.36386	-2.31767	-2.31642	-2.30395	-2.31007	#N/A	#N/A
Sh_Salba_v2_88548	9.05819	-5.2213	-5.29943	-4.36943	-5.21136	-4.75973	-4.1486	-4.53171	-3.53531	-4.89892	-5.32333	-5.31182	-4.35682	Light-regulated zinc finger protein 1 [Source:UniProtKB/TrEMBL;Acc:F4IBS4]	B-box-type zinc finger
Sh_Salba_v2_145323	9.05744	-1.53019	-1.6056	-1.64085	-1.51455	-1.70257	-1.66225	-1.72033	-1.67584	-1.62984	-1.62966	-1.61663	-1.62191	#N/A	#N/A
Sh_Salba_v2_111476	9.04958	-4.30116	-4.37911	-4.4154	-4.2903	-3.50152	-4.4376	-3.91098	-4.45201	-3.3248	-2.63409	-4.39136	-3.95318	Subtilisin-like protease SBT4.15 [Source:UniProtKB/Swiss-Prot;Acc:Q9LZS6]	Peptidase S8/S53 domain
Sh_Salba_v2_70586	9.04529	-5.43317	-4.16502	-3.44906	-5.42493	-5.6138	-5.57114	-5.63276	-5.58515	-5.53943	-5.53608	-5.52377	-4.60241	LEA4-5 [Source:UniProtKB/TrEMBL;Acc:A0A178UIZ0]	Late embryogenesis abundant protein, LEA-25/LEA-D113
Sh_Salba_v2_34448	9.03256	-5.42805	-5.50624	-4.00238	-4.03574	-5.60722	-4.52649	-4.20314	-3.69197	-5.53253	-4.64435	-4.21147	-4.86153	Superoxide dismutase [Cu-Zn] [Source:UniProtKB/TrEMBL;Acc:A0A178WMU1]	Superoxide dismutase, copper/zinc binding domain
Sh_Salba_v2_50762	9.03089	-3.76594	-3.0418	-3.8799	-3.75474	-3.58673	-3.90205	-3.96306	-3.91639	-3.86966	-2.62745	-3.85584	-2.73359	#N/A	#N/A
Sh_Salba_v2_21396	9.02844	-5.65789	-5.09983	-5.59317	-6.22363	-6.21917	-6.4814	-6.25383	-6.82639	-5.05183	-5.36558	-6.08556	-5.98956	Probable xyloglucan endotransglucosylase/hydrolase protein 25 [Source:UniProtKB/Swiss-Prot;Acc:Q38907]	Glycoside hydrolase family 16
Sh_Salba_v2_50992	9.02027	-2.44027	-2.51708	-2.55288	-2.4268	-2.61573	-2.5745	-2.6343	-2.58863	-2.02938	-2.54066	-2.52874	-1.96511	#N/A	#N/A
Sh_Salba_v2_64459	9.01522	-6.69521	-5.91961	-5.674	-5.31995	-6.87476	-6.69657	-6.89408	-6.84685	-4.58076	-2.23952	-6.78595	-6.79308	SNF1-related protein kinase regulatory subunit gamma-like PV42a [Source:UniProtKB/Swiss-Prot;Acc:Q9XI37]	CBS domain
Sh_Salba_v2_122587	9.01449	-5.09245	-5.10146	-5.07991	-9.04264	-6.03958	-5.54427	-3.96242	-6.3593	-8.51149	-7.51677	-5.16022	-3.88031	Peroxygenase 2 [Source:UniProtKB/Swiss-Prot;Acc:Q9FLN9]	Caleosin-related
Sh_Salba_v2_131533	9.01421	-2.92727	-3.00446	-2.47139	-2.91557	-2.31099	-3.06273	-3.1231	-3.07679	-3.0305	-3.02852	-2.51954	-3.02311	F9K20.24 protein [Source:UniProtKB/TrEMBL;Acc:Q9ZV90]	SecY/SEC61-alpha family
Sh_Salba_v2_72439	9.00728	-5.4317	-3.39135	-4.98581	-6.41115	-5.85239	-4.4883	-4.92281	-5.13145	-6.27098	-7.08358	-7.07231	-6.58915	17.6 kDa class I heat shock protein 3 [Source:UniProtKB/Swiss-Prot;Acc:P13853]	Alpha crystallin/Hsp20 domain
Sh_Salba_v2_131363	9.00546	-5.01652	-5.09454	-5.13098	-5.00786	-5.19678	-5.15421	-3.06534	-5.16826	-5.12242	-5.11922	-5.10701	-5.11509	Cytochrome P450 83B1 [Source:UniProtKB/Swiss-Prot;Acc:O65782]	Cytochrome P450
Sh_Salba_v2_71324	8.99972	-5.07763	-6.33461	-5.70101	-5.57873	-4.18246	-4.57239	-6.4554	-4.97384	-4.43302	-6.35855	-3.64253	-6.35448	Serine carboxypeptidase-like 45 [Source:UniProtKB/Swiss-Prot;Acc:Q93Y09]	Peptidase S10, serine carboxypeptidase
Sh_Salba_v2_127860	8.99662	-5.0326	-5.11067	-3.9516	-5.02299	-3.97661	-5.16981	-3.49791	-3.93906	-5.13771	-5.1348	-5.12307	-4.00826	L-type lectin-domain containing receptor kinase IX.1 [Source:UniProtKB/Swiss-Prot;Acc:Q9LXA5]	Protein kinase domain
Sh_Salba_v2_01183	8.97575	-4.39029	-5.24887	-5.28545	-4.69031	-4.81801	-5.30995	-5.37159	-5.32348	-5.27894	-4.79385	-4.34272	-4.65075	#N/A	#N/A
Sh_Salba_v2_88958	8.9743	-4.23805	-4.31538	-4.35217	-4.23597	-4.42264	-4.37898	-4.44032	-4.39139	-4.34952	-4.3444	-4.32841	-4.34065	#N/A	#N/A
Sh_Salba_v2_131493	8.97428	-3.19902	-1.90858	-3.31252	-3.18737	-3.37644	-3.33466	-3.39527	-3.34886	-3.30232	-3.30026	-3.28845	-3.29507	#N/A	#N/A
Sh_Salba_v2_131523	8.96991	-2.20933	-2.28584	-1.7485	-2.19563	-2.3843	-2.34322	-2.40267	-2.3572	-2.31077	-2.30964	-2.29739	-2.30326	#N/A	#N/A
Sh_Salba_v2_92758	8.96624	-2.11	-4.40582	-3.89191	-4.31826	-4.5073	-4.46498	-4.52627	-4.47913	-4.43296	-4.43014	-4.41816	-4.4257	unknown protein; BEST Arabidopsis thaliana protein match is: unknown protein (TAIR:AT1G65090.3); Has 57 Blast hits to 49 proteins in 15 species: Archae - 0; Bacteria - 4; Metazoa - 6; Fungi - 0; Plants - 39; Viruses - 0; Other Eukaryotes - 8 (source /.../ BLink). [Source:TAIR;Acc:AT5G36100]	NA
Sh_Salba_v2_70837	8.96596	-5.00709	-5.76965	-2.36426	-4.22848	-5.87063	-4.12685	-5.88993	-5.31868	-5.36912	-5.79322	-5.29159	-5.78899	#N/A	#N/A
Sh_Salba_v2_131164	8.95984	-4.60137	-4.6794	-4.71573	-4.59064	-4.78011	-4.73794	-4.28694	-3.85316	-3.44125	-2.62606	-4.69169	-3.51669	Subtilisin-like protease SBT4.15 [Source:UniProtKB/Swiss-Prot;Acc:Q9LZS6]	Peptidase S8/S53 domain
Sh_Salba_v2_145126	8.95363	-3.41504	-3.49262	-3.52876	-3.40318	-3.23454	-3.55069	-3.61146	-3.56504	-3.11249	-3.03146	-2.55815	-3.01572	Berberine bridge enzyme-like 8 [Source:UniProtKB/Swiss-Prot;Acc:Q9SA85]	FAD linked oxidase, N-terminal
Sh_Salba_v2_145360	8.92493	-1.14822	-1.22283	-1.25772	-1.13063	-1.31832	-1.27865	-1.33567	-1.29207	-1.24611	-1.2468	-1.23343	-1.23796	#N/A	#N/A
Sh_Salba_v2_145334	8.91371	-1.82804	-1.90375	-1.93926	-1.81536	-2.00291	-1.96192	-2.02058	-1.97517	-1.93021	-1.92899	-1.91513	-1.92201	#N/A	#N/A
Sh_Salba_v2_143713	8.90597	-4.2994	-5.52607	-5.56246	-4.8756	-5.62689	-2.80803	-5.64619	-5.59916	-4.45191	-3.62854	-5.53842	-5.54526	#N/A	#N/A
Sh_Salba_v2_47289	8.89934	-3.49028	-3.56782	-2.0139	-3.47975	-3.66865	-3.62662	-3.68746	-3.64069	-3.59453	-3.59208	-3.57997	-3.58719	#N/A	#N/A
Sh_Salba_v2_140682	8.89478	-5.5136	-4.79622	-5.62821	-5.50296	-5.33722	-5.65036	-5.12616	-5.6649	-3.88184	-3.29291	-3.3216	-3.78899	At5g24130 [Source:UniProtKB/TrEMBL;Acc:Q9FL61]	NA
Sh_Salba_v2_145336	8.89295	-1.33094	-1.40583	-1.44091	-1.31516	-1.50267	-1.46256	-1.52005	-1.47583	-1.43039	-1.43041	-1.41668	-1.42214	#N/A	#N/A
Sh_Salba_v2_14687	8.88566	-4.5519	-4.21298	-5.91609	-5.79082	-5.24024	-3.80423	-4.18797	-3.68736	-3.71695	-5.9031	-4.7577	-5.89886	LanC-like protein GCR2 [Source:UniProtKB/Swiss-Prot;Acc:F4IEM5]	Lanthionine synthetase C-like
Sh_Salba_v2_05561	8.88413	-5.95899	-3.64136	-6.07367	-5.94842	-6.1381	-6.09581	-6.15745	-2.68198	-5.26119	-6.06067	-6.04963	-3.21584	Protein of unknown function (DUF833) [Source:TAIR;Acc:AT4G38260]	Transport and Golgi organisation protein 2
Sh_Salba_v2_05530	8.88302	-3.32569	-3.4029	-3.43917	-3.31811	-3.5059	-3.46341	-3.52414	-3.47672	-3.43237	-3.42908	-3.41522	-3.42434	#N/A	#N/A
Sh_Salba_v2_131503	8.88154	-3.4116	-5.15124	-5.18764	-4.5009	-5.25249	-5.21016	-5.27166	-4.04056	-4.0765	-3.31231	-5.16362	-5.17086	Adenosine kinase 2 [Source:UniProtKB/Swiss-Prot;Acc:Q9LZG0]	Adenosine kinase
Sh_Salba_v2_65414	8.86455	-4.9324	-5.90598	-5.94244	-5.81864	-4.72098	-4.48492	-6.02699	-3.49568	-5.9333	-4.52686	-4.6824	-4.06313	#N/A	#N/A
Sh_Salba_v2_21995	8.86385	-5.62547	-4.71375	-5.74009	-5.05849	-5.35988	-5.76248	-4.82231	-5.26864	-5.26491	-4.59852	-3.63168	-2.62914	Cytochrome P450 71A15 [Source:UniProtKB/Swiss-Prot;Acc:P58046]	Cytochrome P450
Sh_Salba_v2_07093	8.8581	-6.26406	-5.6526	-4.23126	-6.96841	-6.95311	-7.20685	-5.81859	-6.48074	-6.11149	-5.17842	-6.13989	-5.63721	ATOEP16-S [Source:UniProtKB/TrEMBL;Acc:A0A178V0T8]	Mitochondrial inner membrane translocase subunit Tim17/Tim22/Tim23/peroxisomal protein PMP24
Sh_Salba_v2_82718	8.83709	-6.33495	-6.41323	-6.44967	-6.3247	-6.51431	-5.55678	-5.0303	-3.03378	-6.43955	-6.43679	-2.98731	-3.7875	SDP1 [Source:UniProtKB/TrEMBL;Acc:A0A178UB07]	Patatin-like phospholipase domain
Sh_Salba_v2_123631	8.82986	-2.24203	-2.31846	-2.3542	-2.22964	-2.41787	-2.37657	-2.43605	-1.87181	-2.34455	-2.34303	-2.33009	-2.33678	LOB domain-containing protein 41 [Source:UniProtKB/Swiss-Prot;Acc:Q9M886]	Lateral organ boundaries, LOB
Sh_Salba_v2_130947	8.82757	-2.91547	-2.99267	-3.02868	-2.90346	-2.7332	-3.05076	-3.11112	-3.06489	-1.70115	-3.01655	-3.00459	-3.0111	#N/A	#N/A
Sh_Salba_v2_07140	8.82712	-4.69376	-4.39745	-2.74718	-4.98482	-6.20915	-5.25292	-5.03386	-4.52548	-4.89385	-4.98151	-6.12043	-6.12749	Emb1381 [Source:UniProtKB/TrEMBL;Acc:F4IQS9]	NA
Sh_Salba_v2_131470	8.82029	-2.13291	-2.20929	-2.24496	-2.11936	-2.30785	-2.26679	-2.32611	-2.28065	-1.79937	-2.23332	-2.22081	-2.22683	#N/A	#N/A
Sh_Salba_v2_17245	8.81978	-4.1393	-4.56495	-5.86862	-6.92261	-5.79936	-6.3413	-7.05026	-5.26248	-4.34695	-4.27274	-5.15222	-4.62211	Triacylglycerol lipase 2 [Source:UniProtKB/Swiss-Prot;Acc:Q67ZU1]	Partial AB-hydrolase lipase domain
Sh_Salba_v2_40531	8.80993	-3.85779	-5.2696	-2.95679	-5.1809	-5.37046	-5.32821	-5.38972	-4.43495	-4.052	-5.29316	-5.28194	-4.39491	#N/A	#N/A
Sh_Salba_v2_62863	8.80887	-3.41812	-2.14727	-2.57801	-3.40706	-3.59609	-3.55416	-3.61495	-3.56833	-3.52193	-3.51965	-3.50775	-3.06751	#N/A	#N/A
Sh_Salba_v2_50768	8.80654	-2.63021	-2.70695	-2.18517	-2.6201	-2.80805	-2.76621	-2.82622	-2.77967	-2.73469	-2.73234	-2.71888	-2.72675	#N/A	#N/A
Sh_Salba_v2_34964	8.80255	-3.69615	-3.77355	-3.80994	-3.68937	-3.42865	-3.77105	-3.89546	-3.84774	-3.80354	-3.31767	-3.78602	-3.79551	#N/A	#N/A
Sh_Salba_v2_21874	8.80201	-7.23549	-6.13471	-3.73087	-3.18291	-5.8965	-5.86892	-3.58861	-7.57422	-5.33033	-6.23711	-6.94729	-7.90175	Uncharacterised conserved protein (UCP012943) [Source:TAIR;Acc:AT4G25170]	Uncharacterised conserved protein UCP012943
Sh_Salba_v2_143307	8.79834	-2.75522	-3.71745	-3.75369	-3.62975	-3.8186	-3.27059	-3.24244	-3.7905	-3.74447	-3.39142	-3.72966	-3.28662	#N/A	#N/A
Sh_Salba_v2_131558	8.78527	-4.66751	-4.74534	-4.78185	-4.66077	-4.84899	-4.80613	-4.86761	-3.91992	-4.37132	-4.2893	-4.75793	-4.14192	Ethylene-responsive transcription factor ERF016 [Source:UniProtKB/Swiss-Prot;Acc:Q9C591]	AP2/ERF domain
Sh_Salba_v2_128239	8.78116	-6.39883	-6.4771	-2.61767	-6.38885	-6.57839	-6.53599	-6.59768	-6.55045	-6.49819	-6.50082	-6.48954	-6.49671	Probable protein phosphatase 2C 39 [Source:UniProtKB/Swiss-Prot;Acc:Q9LDA7]	PPM-type phosphatase domain
Sh_Salba_v2_129654	8.77004	-2.45398	-2.53043	-2.56635	-2.44433	-2.63187	-2.59004	-2.64977	-2.60322	-2.5588	-2.55639	-2.54233	-2.55061	#N/A	#N/A
Sh_Salba_v2_102136	8.75084	-6.99864	-7.07698	-7.11343	-2.29573	-5.29383	-7.1356	-7.19733	-3.71761	-4.16335	-7.1004	-7.0894	-7.09628	O-Glycosyl hydrolases family 17 protein [Source:UniProtKB/TrEMBL;Acc:Q8GYS2]	Glycoside hydrolase family 17
Sh_Salba_v2_81919	8.74953	-2.92197	-2.99921	-1.76511	-2.90956	-3.09865	-3.05707	-3.11743	-2.54596	-3.0246	-3.02284	-3.0111	-3.01736	#N/A	#N/A
Sh_Salba_v2_54261	8.74535	-4.23014	-4.27913	-3.97638	-5.07495	-4.90429	-4.70912	-5.28202	-5.23408	-5.18921	-5.18546	-4.60984	-5.00531	AWPM-19-like family protein [Source:UniProtKB/TrEMBL;Acc:O23029]	AWPM-19-like
Sh_Salba_v2_78529	8.74239	-2.47561	-2.55237	-2.58822	-2.46325	-2.65182	-2.06888	-2.67024	-2.62429	-2.57821	-2.57658	-2.56411	-2.57065	#N/A	#N/A
Sh_Salba_v2_131513	8.73729	-3.83657	-3.08254	-3.95057	-3.82512	-3.44373	-3.97258	-4.03361	-3.47364	-3.94009	-2.16145	-3.43301	-3.93305	Putative WD-repeat protein [Source:UniProtKB/TrEMBL;Acc:Q8LPI5]	WD40 repeat
Sh_Salba_v2_145054	8.73159	-5.97706	-3.62609	-3.38391	-4.28238	-4.45549	-6.11387	-6.17551	-6.12845	-3.56255	-5.59868	-5.57749	-6.07451	Non-specific lipid-transfer protein [Source:UniProtKB/TrEMBL;Acc:A0A178VZQ3]	Plant lipid transfer protein/Par allergen
Sh_Salba_v2_136655	8.72838	-5.31018	-5.27756	-3.87257	-3.78339	-6.17319	-3.79575	-6.19254	-6.14549	-4.13736	-6.09577	-2.79391	-6.02308	NAD+ ADP-ribosyltransferases;NAD+ ADP-ribosyltransferases [Source:TAIR;Acc:AT5G22470]	BRCT domain
Sh_Salba_v2_133741	8.71622	-6.37036	-4.20998	-4.95379	-5.39559	-6.54942	-2.81063	-5.29033	-5.40359	-6.47459	-4.55319	-4.26929	-4.07369	18.1 kDa class I heat shock protein [Source:UniProtKB/Swiss-Prot;Acc:P19037]	Alpha crystallin/Hsp20 domain
Sh_Salba_v2_145332	8.71462	-0.93335	-1.00736	-1.04202	-0.914746	-1.10208	-1.06281	-1.11909	-1.07602	-1.03031	-1.03149	-1.01768	-1.02192	#N/A	#N/A
Sh_Salba_v2_15117	8.70921	-3.58778	-3.66512	-3.70148	-3.58089	-3.76865	-3.72598	-3.78691	-3.21009	-3.2532	-3.69151	-3.67756	-3.68701	#N/A	#N/A
Sh_Salba_v2_50754	8.70718	-2.98353	-3.06053	-3.09666	-2.97471	-3.16261	-3.12043	-3.18083	-3.13383	-3.08913	-3.08629	-3.07267	-3.08117	#N/A	#N/A
Sh_Salba_v2_145266	8.70602	-2.81683	-2.54655	-3.94517	-3.21948	-4.00889	-3.967	-4.02803	-3.47018	-3.42695	-3.09001	-3.92109	-3.92743	#N/A	#N/A
Sh_Salba_v2_103159	8.6921	-4.5672	-6.04958	-6.15802	-6.01886	-7.26043	-7.78427	-7.84602	-6.60832	-3.40103	-2.59151	-5.63814	-5.57222	DUF21 domain-containing protein At4g33700 [Source:UniProtKB/Swiss-Prot;Acc:Q8VZI2]	CBS domain
Sh_Salba_v2_92760	8.68648	-3.21065	-3.28801	-2.7858	-3.16058	-3.38863	-3.34671	-3.40734	-2.83086	-3.31464	-2.82902	-3.30008	-3.30723	#N/A	#N/A
Sh_Salba_v2_145268	8.67053	-2.56921	-2.64597	-2.68189	-2.55809	-2.74633	-2.70468	-2.76462	-2.71834	-2.67285	-2.67082	-2.65782	-2.21441	#N/A	#N/A
Sh_Salba_v2_131573	8.66331	-3.41506	-3.49261	-3.52876	-3.40359	-3.59276	-3.5509	-1.3427	-3.56516	-3.51853	-3.51638	-3.50469	-3.51134	Cytochrome P450 76C3 [Source:UniProtKB/Swiss-Prot;Acc:O64638]	Cytochrome P450
Sh_Salba_v2_18955	8.65794	-5.50025	-2.85328	-4.37326	-5.54317	-6.51838	-5.34234	-6.74473	-5.84841	-5.87814	-6.52869	-5.20092	-4.90472	17.4 kDa class I heat shock protein [Source:UniProtKB/Swiss-Prot;Acc:P19036]	Alpha crystallin/Hsp20 domain
Sh_Salba_v2_131458	8.6513	-2.58978	-2.66627	-2.70229	-2.58146	-2.76871	-2.7266	-2.7865	-2.73957	-2.69573	-2.69288	-2.67831	-2.68736	Oleosin 18.5 kDa [Source:UniProtKB/Swiss-Prot;Acc:P29525]	Oleosin
Sh_Salba_v2_122588	8.64633	-4.4893	-4.56733	-4.60363	-4.47803	-3.76697	-4.62558	-4.68689	-4.64012	-2.21408	-2.41645	-4.57957	-4.5861	CLO1 [Source:UniProtKB/TrEMBL;Acc:A0A178V1E1]	Caleosin-related
Sh_Salba_v2_68757	8.63175	-5.72175	-4.6455	-5.72451	-5.24085	-5.11077	-4.76364	-3.87147	-4.64093	-5.5978	-4.68992	-4.05444	-4.74392	#N/A	#N/A
Sh_Salba_v2_129979	8.63097	-3.81633	-2.59793	-2.66488	-3.20599	-3.99519	-3.95302	-4.01407	-3.96711	-3.92098	-3.91834	-3.90626	-3.91366	#N/A	#N/A
Sh_Salba_v2_145296	8.62322	-2.48477	-2.56159	-2.59743	-2.47191	-2.66068	-2.61933	-2.67919	-2.11658	-2.1142	-2.58548	-2.5733	-2.57951	#N/A	#N/A
Sh_Salba_v2_27140	8.62035	-4.14685	-3.8486	-3.48182	-4.45121	-4.94668	-4.93723	-4.42099	-3.36794	-5.39964	-3.59537	-5.38628	-3.97292	23.5 kDa heat shock protein, mitochondrial [Source:UniProtKB/Swiss-Prot;Acc:Q9FGM9]	Alpha crystallin/Hsp20 domain
Sh_Salba_v2_145302	8.61859	-1.83063	-1.90654	-1.94202	-1.81637	-2.00455	-1.96379	-2.02254	-1.97747	-1.93151	-1.93074	-1.91785	-1.92369	#N/A	#N/A
Sh_Salba_v2_131552	8.61594	-4.78922	-4.8672	-4.42557	-3.22351	-4.32748	-4.92679	-4.47606	-4.94084	-3.89998	-3.51965	-4.87964	-4.88763	P-loop containing nucleoside triphosphate hydrolases superfamily protein [Source:UniProtKB/TrEMBL;Acc:A0A1I9LRV5]	Sulfotransferase domain
Sh_Salba_v2_131556	8.61421	-2.17508	-1.4043	-2.28717	-2.16205	-2.35041	-2.30925	-2.36863	-2.32302	-2.27706	-2.27575	-2.26304	-2.26936	#N/A	#N/A
Sh_Salba_v2_21303	8.60557	-6.20478	-7.67048	-4.83367	-8.85446	-9.52631	-7.15152	-4.9429	-5.73047	-10.2497	-7.01458	-3.53919	-3.09365	LSR3 [Source:UniProtKB/TrEMBL;Acc:A0A178W160]	Late embryogenesis abundant protein, LEA-14
Sh_Salba_v2_130680	8.60412	-4.6705	-4.74852	-4.78487	-4.09733	-4.84961	-2.6032	-4.86874	-4.31214	-3.26579	-3.18912	-4.76085	-4.76801	Cation/H(+) antiporter 15 [Source:UniProtKB/Swiss-Prot;Acc:Q9SIT5]	Cation/H+ exchanger
Sh_Salba_v2_131445	8.60243	-4.47617	-3.72545	-4.59049	-4.46517	-4.65469	-4.61258	-4.67389	-4.62706	-2.88065	-2.36376	-4.56643	-4.08049	Plant regulator RWP-RK family protein [Source:TAIR;Acc:AT2G43500]	PB1 domain
Sh_Salba_v2_70768	8.59656	-3.88212	-3.95987	-3.51631	-3.39331	-4.06071	-4.0186	-4.07967	-4.03282	-3.58168	-1.7048	-3.97209	-3.97919	Putative uncharacterized protein At5g15270 [Source:UniProtKB/TrEMBL;Acc:Q0WNX3]	K Homology domain
Sh_Salba_v2_53323	8.5944	-5.06116	-4.32975	-6.16447	-8.27274	-4.30789	-5.708	-6.43946	-3.41514	-4.97758	-5.86626	-5.79931	-4.2128	Heavy metal-associated isoprenylated plant protein 32 [Source:UniProtKB/Swiss-Prot;Acc:Q9M8K5]	Heavy metal-associated domain, HMA
Sh_Salba_v2_144621	8.59323	-2.6492	-1.39481	-3.45512	-3.32926	-3.51863	-3.4769	-3.53762	-3.4913	-3.44433	-3.44241	-3.43103	-3.43725	Sulfotransferase [Source:UniProtKB/TrEMBL;Acc:A0A178WDI6]	Sulfotransferase domain
Sh_Salba_v2_141928	8.59246	-6.15377	-4.57195	-3.59227	-5.66817	-6.33289	-4.0621	-3.76791	-5.79532	-4.47093	-5.41561	-5.38879	-5.62859	RING/U-box superfamily protein [Source:UniProtKB/TrEMBL;Acc:F4JAD0]	Zinc finger, RING-type
Sh_Salba_v2_40528	8.58038	-2.83409	-2.91076	-2.94692	-2.82703	-3.01415	-2.97174	-3.03193	-2.98459	-2.94115	-2.93784	-2.92299	-2.93268	#N/A	#N/A
Sh_Salba_v2_06788	8.58019	-4.18641	-4.91537	-5.20663	-5.08362	-4.08049	-4.97588	-3.69144	-4.94765	-4.11273	-4.94302	-4.31456	-5.27175	#N/A	#N/A
Sh_Salba_v2_129186	8.57727	-5.92079	-2.76795	-4.66309	-6.80439	-4.92144	-4.78329	-5.02173	-6.06994	-6.15837	-6.91651	-6.0307	-6.91239	Adenine nucleotide alpha hydrolases-like superfamily protein [Source:UniProtKB/TrEMBL;Acc:Q9C9G5]	Universal stress protein A
Sh_Salba_v2_131474	8.57617	-1.8881	-1.96381	-1.99937	-1.87639	-2.06368	-2.02251	-2.08125	-2.03558	-1.99108	-1.98955	-1.97528	-1.98273	#N/A	#N/A
Sh_Salba_v2_70770	8.53018	-5.08768	-5.16582	-5.20219	-5.07716	-5.26669	-5.22444	-5.28593	-5.23891	-2.42786	-2.31832	-4.66165	-4.30158	Putative uncharacterized protein At5g15270 [Source:UniProtKB/TrEMBL;Acc:Q0WNX3]	K Homology domain
Sh_Salba_v2_145352	8.5214	-0.764118	-0.837743	-0.8722	-0.743831	-0.93122	-0.892401	-0.948119	-0.905664	-0.859615	-0.86145	-0.847806	-0.851242	#N/A	#N/A
Sh_Salba_v2_125403	8.51882	-3.26008	-3.3375	-3.37363	-3.24906	-3.43797	-2.85846	-2.49916	-3.41015	-2.89405	-3.36165	-2.82829	-3.35656	#N/A	#N/A
Sh_Salba_v2_64251	8.51409	-5.2055	-5.96781	-3.7411	-4.81305	-5.71408	-6.02685	-6.05823	-4.56861	-5.99464	-4.61587	-3.05376	-3.47178	#N/A	#N/A
Sh_Salba_v2_130224	8.51303	-3.44504	-3.52266	-3.07785	-2.52245	-3.0502	-3.58053	-2.44163	-3.08046	-3.11769	-3.54597	-3.5347	-3.54088	Putative uncharacterized protein At1g29310 [Source:UniProtKB/TrEMBL;Acc:Q8RWJ5]	SecY/SEC61-alpha family
Sh_Salba_v2_52161	8.5033	-3.84567	-5.19568	-5.83801	-6.36801	-6.55645	-5.58536	-6.57524	-4.76001	-6.48223	-5.65623	-6.46525	-4.72421	#N/A	#N/A
Sh_Salba_v2_98791	8.50308	-3.23453	-2.71506	-5.84605	-2.38748	-5.30259	-5.86807	-5.92966	-5.88268	-5.83003	-5.83295	-5.82201	-5.82867	#N/A	#N/A
Sh_Salba_v2_50756	8.4953	-2.85713	-3.83897	-2.9803	-3.75135	-3.94022	-3.89804	-3.95906	-3.91209	-3.86606	-3.86339	-3.85121	-3.8587	#N/A	#N/A
Sh_Salba_v2_06793	8.49488	-1.12279	-1.19741	-1.23229	-1.10452	-0.929662	-1.25287	-1.30986	-1.26643	-1.22013	-1.22102	-1.20797	-1.21209	#N/A	#N/A
Sh_Salba_v2_145343	8.49334	-0.692084	-0.765386	-0.799741	-0.671821	-0.858858	-0.82015	-0.875514	-0.83319	-0.787546	-0.789469	-0.775345	-0.778959	#N/A	#N/A
Sh_Salba_v2_128965	8.48606	-3.65766	-4.42309	-2.05022	-4.3335	-4.52317	-4.48118	-3.95474	-4.49575	-4.44853	-4.44629	-4.43529	-3.58108	#N/A	#N/A
Sh_Salba_v2_139573	8.4831	-7.19302	-8.16444	-6.02837	-6.95893	-7.29352	-7.69217	-6.0761	-6.59082	-5.94876	-6.61911	-2.1501	-2.82194	Cytochrome P450 71A26 [Source:UniProtKB/Swiss-Prot;Acc:Q9STK7]	Cytochrome P450
Sh_Salba_v2_122968	8.46917	-5.21632	-5.29443	-2.62095	-2.50155	-5.39597	-5.35356	-5.41511	-5.36785	-5.32144	-3.39835	-5.30685	-4.09845	AP2-like ethylene-responsive transcription factor AIL6 [Source:UniProtKB/TrEMBL;Acc:F4KGW7]	AP2/ERF domain
Sh_Salba_v2_123723	8.45997	-3.82146	-5.28416	-3.68668	-3.71538	-4.23078	-5.89834	-5.54397	-7.59311	-4.7361	-4.14644	-6.99005	-5.68607	ACT domain-containing protein ACR1 [Source:UniProtKB/Swiss-Prot;Acc:Q9FHP1]	ACT domain
Sh_Salba_v2_50435	8.45553	-4.03631	-4.16844	-4.5518	-4.42762	-5.14532	-3.41858	-4.53359	-5.11787	-4.05687	-5.0682	-3.6992	-2.4935	Hexosyltransferase [Source:UniProtKB/TrEMBL;Acc:F4IDS0]	Glycosyl transferase, family 8
Sh_Salba_v2_140254	8.45391	-2.89572	-2.97298	-3.00895	-2.88286	-3.07209	-3.03059	-3.09093	-3.04491	-2.99799	-2.50553	-1.74977	-1.92007	#N/A	#N/A
Sh_Salba_v2_25357	8.44898	-5.02702	-3.80768	-5.32728	-5.68151	-5.33646	-4.68186	-6.67187	-4.30363	-5.7576	-5.81151	-5.34372	-3.2505	17.6 kDa class II heat shock protein [Source:UniProtKB/Swiss-Prot;Acc:P29830]	Alpha crystallin/Hsp20 domain
Sh_Salba_v2_72436	8.44487	-4.01932	-4.09687	-4.13332	-4.01278	-4.20068	-4.15786	-3.6248	-4.17121	-4.12694	-3.63959	-3.24702	-4.11897	#N/A	#N/A
Sh_Salba_v2_26631	8.43913	-7.37712	-5.32078	-4.20608	-6.35166	-6.30162	-4.54687	-6.04634	-3.15464	-4.91029	-5.91258	-4.72448	-3.93266	#N/A	#N/A
Sh_Salba_v2_67267	8.43583	-4.79737	-6.23066	-5.50431	-5.04653	-4.55295	-4.08752	-5.49352	-4.19793	-6.31609	-4.76752	-5.16618	-4.51364	NAD+ ADP-ribosyltransferases;NAD+ ADP-ribosyltransferases [Source:TAIR;Acc:AT5G22470]	BRCT domain
Sh_Salba_v2_34740	8.42963	-5.26128	-4.68775	-3.58716	-4.4804	-4.78327	-5.54643	-5.2326	-3.90623	-3.27085	-4.18264	-4.38861	-4.15063	Protein EARLY FLOWERING 4 [Source:UniProtKB/Swiss-Prot;Acc:O04211]	Protein EARLY FLOWERING 4
Sh_Salba_v2_09164	8.4241	-5.13788	-2.89568	-3.64104	-6.9202	-6.20099	-5.06516	-6.23022	-3.76915	-5.83345	-5.18036	-5.68985	-5.72489	17.6 kDa class I heat shock protein 3 [Source:UniProtKB/Swiss-Prot;Acc:P13853]	Alpha crystallin/Hsp20 domain
Sh_Salba_v2_55116	8.40706	-6.97745	-6.20913	-2.7912	-4.96442	-5.21296	-5.48902	-6.43557	-5.47403	-4.02324	-4.03924	-6.01013	-6.72849	#N/A	#N/A
Sh_Salba_v2_64669	8.40275	-1.11392	-1.18844	-1.2233	-1.09617	-1.28381	-1.24421	-1.30112	-1.25759	-1.21167	-1.21243	-1.199	-1.20348	#N/A	#N/A
Sh_Salba_v2_47277	8.40211	-2.14422	-2.2206	-2.25628	-2.13086	-2.31929	-2.2782	-2.33753	-2.29202	-2.24592	-1.74007	-2.23213	-2.23827	#N/A	#N/A
Sh_Salba_v2_78530	8.39026	-3.84078	-2.667	-3.00388	-3.22892	-4.01835	-3.97649	-3.5333	-3.99104	-3.48798	-3.15589	-3.93071	-3.49105	#N/A	#N/A
Sh_Salba_v2_145297	8.38685	-1.70299	-1.77875	-1.81414	-1.68776	-1.22859	-1.83552	-1.89402	-1.84928	-1.80304	-1.80262	-1.78993	-1.79527	#N/A	#N/A
Sh_Salba_v2_145322	8.37757	-2.04051	-2.11654	-2.1522	-2.02865	-2.21632	-2.17506	-2.23414	-2.18837	-2.14341	-2.14184	-2.1281	-2.13529	#N/A	#N/A
Sh_Salba_v2_47310	8.37559	-3.48865	-3.44423	-3.62039	-4.69903	-5.07608	-5.05007	-4.69465	-5.27941	-3.9231	-3.76427	-4.70209	-4.18397	#N/A	#N/A
Sh_Salba_v2_145326	8.37037	-3.03656	-3.11392	-2.30544	-2.18188	-3.21319	-3.17162	-2.02768	-3.18597	-3.13902	-2.64705	-3.12583	-2.5012	#N/A	#N/A
Sh_Salba_v2_67194	8.36253	-5.72633	-4.18375	-4.533	-4.66038	-3.53738	-5.39628	-7.38216	-4.91739	-4.61341	-4.29722	-3.45339	-4.83781	AP2-like ethylene-responsive transcription factor AIL5 [Source:UniProtKB/Swiss-Prot;Acc:Q6PQQ3]	AP2/ERF domain
Sh_Salba_v2_131058	8.3603	-1.90834	-3.28708	-3.32313	-2.62937	-3.38619	-3.3446	-3.40522	-2.82972	-2.90572	-2.45536	-2.80364	-3.30486	#N/A	#N/A
Sh_Salba_v2_131408	8.33737	-1.26172	-1.33665	-1.37167	-1.24429	-1.43229	-1.39247	-1.44987	-1.40608	-1.35981	-1.30212	-0.789639	-1.35184	Vicilin-like seed storage protein At3g22640 [Source:UniProtKB/Swiss-Prot;Acc:Q9LUJ7]	Cupin 1
Sh_Salba_v2_06596	8.33385	-4.73382	-3.1069	-3.9746	-5.4907	-6.19208	-6.59376	-6.65555	-6.08404	-5.09009	-6.03059	-6.03081	-6.5548	26.5 kDa heat shock protein, mitochondrial [Source:UniProtKB/Swiss-Prot;Acc:Q9SSQ8]	Alpha crystallin/Hsp20 domain
Sh_Salba_v2_131435	8.33041	-3.19964	-3.27687	-3.31305	-3.19053	-3.37873	-3.33653	-3.39716	-3.35014	-3.30504	-2.81839	-3.28905	-3.29726	#N/A	#N/A
Sh_Salba_v2_145259	8.32771	-1.77069	-1.84642	-1.88187	-1.75693	-1.94478	-1.90399	-1.96257	-1.91745	-1.87195	-1.87108	-1.85771	-1.86393	#N/A	#N/A
Sh_Salba_v2_130426	8.31597	-4.6439	-3.98326	-4.93582	-4.66242	-5.4526	-4.76945	-5.17167	-3.653	-6.1254	-5.90352	-4.4022	-5.70317	#N/A	#N/A
Sh_Salba_v2_145305	8.31353	-2.63695	-2.71381	-2.74975	-2.62571	-2.81408	-2.77242	-2.83245	-2.78617	-2.7405	-2.73849	-2.72568	-2.23374	#N/A	#N/A
Sh_Salba_v2_14533	8.31255	-5.43934	-5.5172	-3.33868	-3.22445	-5.62298	-5.57954	-5.6413	-5.59262	-5.54923	-5.54457	-5.5301	-5.54103	recovery protein 3 [Source:TAIR;Acc:AT1G67500]	DNA-directed DNA polymerase, family B, exonuclease domain
Sh_Salba_v2_80218	8.30893	-2.49389	-2.57039	-2.60633	-2.48441	-2.67195	-2.63007	-2.68986	-2.64325	-2.59886	-2.11055	-2.58231	-2.59067	#N/A	#N/A
Sh_Salba_v2_75646	8.29768	-5.07215	-5.15031	-5.18666	-5.06094	-5.25069	-2.48944	-5.27003	-3.18697	-5.17594	-2.2289	-5.1626	-5.16911	Peptidyl-prolyl cis-trans isomerase FKBP43 [Source:UniProtKB/Swiss-Prot;Acc:F4J9Q6]	FKBP-type peptidyl-prolyl cis-trans isomerase domain
Sh_Salba_v2_46478	8.28396	-4.02188	-4.12224	-5.30206	-4.5052	-5.56603	-5.21723	-5.36668	-5.47806	-5.28857	-4.34753	-5.16619	-4.55212	12S seed storage protein CRA1 [Source:UniProtKB/Swiss-Prot;Acc:P15455]	11-S seed storage protein, plant
Sh_Salba_v2_45841	8.27961	-4.58471	-4.94972	-5.07283	-5.01065	-5.74735	-5.56323	-6.10024	-6.41596	-6.33722	-5.67837	-5.81147	-7.10739	Expressed protein [Source:UniProtKB/TrEMBL;Acc:Q9SKM8]	Glyoxalase/fosfomycin resistance/dioxygenase domain
Sh_Salba_v2_131511	8.26708	-2.40406	-2.48074	-2.51655	-2.39159	-2.00288	-2.53873	-2.59846	-1.63033	-2.50655	-2.50498	-2.49244	-2.49895	#N/A	#N/A
Sh_Salba_v2_13642	8.26651	-2.37869	-3.389	-4.80742	-4.1827	-5.04614	-3.99481	-5.22304	-4.48181	-4.55774	-4.05085	-5.18226	-4.71169	#N/A	#N/A
Sh_Salba_v2_131560	8.26384	-1.97237	-2.04816	-2.08379	-1.9614	-2.14858	-2.10724	-2.16613	-2.12022	-2.07598	-2.07419	-2.05972	-2.06756	#N/A	#N/A
Sh_Salba_v2_57804	8.25245	-5.04919	-4.12732	-4.09426	-5.48041	-5.11527	-5.87575	-6.25514	-6.1216	-5.63693	-5.27298	-2.69737	-3.77631	Putative uncharacterized protein At5g11420 [Source:UniProtKB/TrEMBL;Acc:Q9LYE7]	Domain of unknown function DUF642
Sh_Salba_v2_53120	8.25189	-2.56272	-2.63255	-3.7994	-5.31397	-3.95941	-4.85527	-5.52311	-4.93424	-5.0193	-3.99618	-4.89514	-4.707	#N/A	#N/A
Sh_Salba_v2_93038	8.24617	-5.55453	-4.43107	-3.2286	-4.6876	-6.24143	-6.3438	-5.18817	-5.53848	-5.03095	-5.28809	-4.88576	-4.65017	#N/A	#N/A
Sh_Salba_v2_145289	8.23926	-2.556	-2.63271	-2.66863	-2.54515	-2.73327	-2.69158	-2.7515	-2.70516	-2.65986	-2.65775	-2.14537	-2.65202	Pectinesterase [Source:UniProtKB/TrEMBL;Acc:A0A178V7L0]	Pectinesterase, catalytic
Sh_Salba_v2_62007	8.23533	-4.2567	-3.67934	-6.66809	-6.54236	-4.86359	-5.29693	-4.71951	-2.75326	-3.82364	-4.8398	-5.123	-5.36276	Phosphate transporter PHO1 homolog 10 [Source:UniProtKB/Swiss-Prot;Acc:Q6R8G0]	SPX domain
Sh_Salba_v2_62847	8.23455	-4.26463	-4.34253	-4.37884	-4.25428	-4.44352	-4.40132	-4.00287	-2.15801	-4.36909	-4.36648	-4.35481	-4.36195	RNA-binding (RRM/RBD/RNP motifs) family protein [Source:TAIR;Acc:AT2G37510]	RNA recognition motif domain
Sh_Salba_v2_144840	8.22738	-2.63909	-3.14489	-3.0314	-3.857	-4.04639	-2.78192	-4.06547	-4.01882	-3.54272	-3.12373	-3.9583	-3.96491	#N/A	#N/A
Sh_Salba_v2_64256	8.22505	-2.81419	-3.21068	-2.56863	-4.96908	-4.70924	-4.60944	-4.28849	-5.13085	-5.08397	-4.24099	-5.07011	-5.077	#N/A	#N/A
Sh_Salba_v2_131532	8.21606	-3.38032	-3.45793	-3.01294	-2.88825	-3.5573	-2.60806	-2.62016	-3.01746	-3.48292	-2.33534	-3.46993	-2.98057	#N/A	#N/A
Sh_Salba_v2_22603	8.21147	-2.54602	-2.62275	-2.65866	-2.53486	-2.72308	-2.68145	-2.29501	-2.6951	-2.64962	-2.15859	-2.63459	-2.64185	WUSCHEL related homeobox 11 [Source:UniProtKB/TrEMBL;Acc:A0A1I9LND8]	Homeobox domain
Sh_Salba_v2_109248	8.2111	-3.10511	-3.18233	-3.21845	-3.095	-3.28347	-2.54077	-3.30199	-3.25524	-3.20967	-3.20718	-3.19442	-3.20205	#N/A	#N/A
Sh_Salba_v2_37673	8.21083	-5.4702	-2.87548	-3.0174	-6.22557	-6.11261	-6.80631	-5.41449	-3.66295	-7.62397	-5.44475	-6.50785	-5.04932	Chaperone protein ClpB1 [Source:UniProtKB/Swiss-Prot;Acc:P42730]	ClpA/B family
Sh_Salba_v2_130049	8.206	-2.50542	-2.58239	-2.6182	-2.49113	-2.68044	-2.63931	-2.69921	-2.6537	-1.56817	-2.1172	-2.59403	-2.10057	#N/A	#N/A
Sh_Salba_v2_128795	8.19375	-2.82976	-2.97845	-6.47859	-6.35247	-6.54245	-3.99418	-6.56194	-6.51506	-6.46752	-3.55074	-4.18076	-3.63398	Metal transporter Nramp6 [Source:UniProtKB/Swiss-Prot;Acc:Q9S9N8]	NRAMP family
Sh_Salba_v2_52983	8.19348	-4.74047	-5.39619	-5.35977	-5.73125	-5.24757	-5.46048	-5.45925	-5.84845	-2.6481	-2.24473	-4.14882	-4.6531	NDR1/HIN1-like protein 1 [Source:UniProtKB/Swiss-Prot;Acc:Q9SRN0]	Late embryogenesis abundant protein, LEA-14
Sh_Salba_v2_59147	8.18793	-3.11168	-5.00916	-3.21583	-4.92424	-5.11262	-5.06977	-5.13132	-5.08345	-5.03852	-5.03483	-5.02175	-4.56818	Dehydrin family protein [Source:UniProtKB/TrEMBL;Acc:Q9T022]	Dehydrin
Sh_Salba_v2_73737	8.18713	-3.41872	-4.65741	-3.98252	-5.1142	-5.21312	-4.28614	-3.05933	-3.73067	-5.23694	-4.50305	-5.15191	-4.6639	catalytics [Source:TAIR;Acc:AT4G03200]	Domain of unknown function DUF255
Sh_Salba_v2_132610	8.18497	-7.6467	-1.44995	-4.34807	-7.69046	-8.46638	-8.56224	-9.12477	-9.07748	-9.03061	-9.02771	-7.36153	-6.45205	17.6 kDa class I heat shock protein 2 [Source:UniProtKB/Swiss-Prot;Acc:Q9ZW31]	Alpha crystallin/Hsp20 domain
Sh_Salba_v2_35676	8.17231	-5.27332	-4.55475	-5.38785	-5.26667	-5.45502	-4.28973	-5.47373	-5.42573	-4.81506	-4.80488	-3.71236	-3.56783	#N/A	#N/A
Sh_Salba_v2_19398	8.16591	-3.91204	-4.45803	-5.19475	-5.08932	-5.507	-4.61165	-5.15254	-4.50646	-5.3342	-3.86665	-5.80307	-5.81177	11-beta-hydroxysteroid dehydrogenase 1B [Source:UniProtKB/Swiss-Prot;Acc:P0DKC6]	Short-chain dehydrogenase/reductase SDR
Sh_Salba_v2_64242	8.16478	-5.14612	-2.29919	-4.0942	-5.87202	-6.15068	-3.20509	-5.00234	-4.40623	-6.46192	-6.13185	-5.29651	-4.58319	17.6 kDa class I heat shock protein 3 [Source:UniProtKB/Swiss-Prot;Acc:P13853]	Alpha crystallin/Hsp20 domain
Sh_Salba_v2_131579	8.15845	-3.35301	-3.43059	-1.69103	-3.34064	-3.53008	-3.48837	-3.5491	-3.50282	-3.02529	-2.96488	-3.44259	-2.61935	AtAIRP2 [Source:UniProtKB/TrEMBL;Acc:A0A178U9T4]	Zinc finger, RING-type
Sh_Salba_v2_21554	8.1538	-2.81326	-2.06343	-2.92624	-2.8032	-2.99136	-2.94944	-3.00967	-2.4385	-2.91782	-2.91539	-2.90221	-2.91001	#N/A	#N/A
Sh_Salba_v2_25379	8.14871	-7.95756	-8.03595	-6.67369	-7.94675	-7.6926	-8.09434	-7.64608	-6.64775	-6.19002	-5.62898	-2.04869	-2.49402	Cytochrome P450 71B2 [Source:UniProtKB/Swiss-Prot;Acc:O65788]	Cytochrome P450
Sh_Salba_v2_67189	8.13703	-5.05655	-5.15192	-3.6923	-3.84842	-5.04995	-5.58195	-5.13286	-3.55588	-3.2696	-3.19469	-4.56363	-4.2328	AP2-like ethylene-responsive transcription factor AIL5 [Source:UniProtKB/Swiss-Prot;Acc:Q6PQQ3]	AP2/ERF domain
Sh_Salba_v2_131434	8.13563	-2.53308	-3.14073	-1.8089	-3.81629	-4.00578	-3.96388	-4.0249	-3.97835	-3.93131	-3.92916	-3.37104	-3.92432	#N/A	#N/A
Sh_Salba_v2_131418	8.1269	-3.08503	-3.16228	-2.64353	-2.47079	-2.90409	-2.68258	-3.28167	-3.23503	-3.18922	-3.18687	-3.17433	-3.18168	#N/A	#N/A
Sh_Salba_v2_00437	8.09806	-2.76359	-3.45975	-3.4959	-3.37122	-3.56022	-3.01163	-3.254	-3.04849	-2.69052	-3.4838	-3.47185	-3.3203	#N/A	#N/A
Sh_Salba_v2_19400	8.09722	-4.04527	-4.22227	-5.83485	-5.53388	-5.77755	-5.85923	-5.92096	-4.71757	-5.38281	-4.13381	-5.81096	-4.63367	11-beta-hydroxysteroid dehydrogenase 1B [Source:UniProtKB/Swiss-Prot;Acc:P0DKC6]	Short-chain dehydrogenase/reductase SDR
Sh_Salba_v2_145329	8.08417	-1.80846	-1.88409	-1.91959	-1.79606	-1.98345	-1.94243	-2.00103	-1.95557	-1.49877	-1.90956	-1.89547	-1.90255	#N/A	#N/A
Sh_Salba_v2_73395	8.08115	-5.02821	-4.34571	-2.20863	-4.45044	-5.20697	-5.16478	-5.22625	-3.95499	-5.13227	-4.02099	-4.21937	-4.68146	AT-hook motif nuclear-localized protein 29 [Source:UniProtKB/Swiss-Prot;Acc:Q9C9K7]	PPC domain
Sh_Salba_v2_145316	8.07086	-1.76523	-1.8408	-1.87626	-1.75257	-1.93996	-1.89902	-1.95753	-1.91217	-1.86739	-1.86621	-1.85214	-1.40448	#N/A	#N/A
Sh_Salba_v2_41172	8.06423	-6.94383	-3.30788	-3.02953	-4.87275	-5.81405	-5.21553	-5.57867	-7.09526	-5.59328	-4.06825	-4.6628	-5.13607	Sodium/hydrogen exchanger 4 [Source:UniProtKB/Swiss-Prot;Acc:Q8S397]	Na+/H+ exchanger
Sh_Salba_v2_85063	8.05955	-5.478	-4.42698	-3.24364	-2.36209	-4.20921	-6.23564	-8.07199	-4.89827	-3.99421	-4.55014	-6.13116	-6.13697	Cotton fiber expressed protein 1-like protein [Source:UniProtKB/TrEMBL;Acc:Q9FL70]	Protein of unknown function DUF761, plant
Sh_Salba_v2_131529	8.05785	-4.77819	-4.05909	-3.9458	-4.76601	-3.69151	-4.03812	-3.13799	-4.92886	-2.95332	-2.43924	-3.68305	-3.6645	Berberine bridge enzyme-like 8 [Source:UniProtKB/Swiss-Prot;Acc:Q9SA85]	FAD linked oxidase, N-terminal
Sh_Salba_v2_131464	8.05205	-2.19812	-2.27437	-2.31012	-2.18673	-2.37451	-2.33308	-2.39245	-2.34645	-2.30145	-2.29966	-2.28604	-2.2934	#N/A	#N/A
Sh_Salba_v2_57157	8.04903	-6.01082	-4.70395	-4.97464	-4.27679	-5.73804	-5.28862	-4.72759	-5.63851	-2.18961	-3.2298	-5.59886	-5.48083	Bifunctional inhibitor/lipid-transfer protein/seed storage 2S albumin superfamily protein [Source:UniProtKB/TrEMBL;Acc:Q9SXE7]	Bifunctional inhibitor/plant lipid transfer protein/seed storage helical domain
Sh_Salba_v2_144962	8.04676	-3.47156	-5.5047	-3.80579	-3.30923	-4.25836	-4.93875	-4.76916	-6.40193	-3.63209	-3.38991	-4.8685	-4.68536	ACT domain-containing protein ACR1 [Source:UniProtKB/Swiss-Prot;Acc:Q9FHP1]	ACT domain
Sh_Salba_v2_61870	8.04615	-5.32514	-5.53677	-5.30949	-4.61837	-5.78283	-6.46251	-6.0099	-5.9633	-1.81329	-2.23278	-4.5481	-5.87529	Serine protease inhibitor (SERPIN) family protein [Source:TAIR;Acc:AT1G47710]	Serpin family
Sh_Salba_v2_122595	8.03719	-4.27382	-5.75602	-3.98531	-5.66672	-4.31673	-4.35614	-2.73138	-5.82898	-4.88296	-5.77921	-3.05584	-2.91227	CLO1 [Source:UniProtKB/TrEMBL;Acc:A0A178V1E1]	Caleosin-related
Sh_Salba_v2_131581	8.03517	-0.874067	-0.947974	-0.982566	-0.854719	-1.04215	-1.00306	-1.05916	-1.01633	-0.970389	-0.971839	-0.958206	-0.962054	#N/A	#N/A
Sh_Salba_v2_15324	8.03488	-2.88112	-2.05096	-3.91158	-7.33347	-7.59742	-8.63318	-8.29754	-7.57957	-5.98074	-6.15125	-5.58096	-5.81004	Malate synthase [Source:UniProtKB/Swiss-Prot;Acc:Q9LZC3]	Malate synthase
Sh_Salba_v2_122316	8.02758	-4.93694	-5.01507	-5.05141	-4.92581	-5.1155	-3.19254	-5.13481	-5.08795	-2.57258	-2.65948	-5.02736	-5.03392	Exostosin family protein [Source:UniProtKB/TrEMBL;Acc:Q9SZK4]	Exostosin-like
Sh_Salba_v2_145292	8.02145	-2.93241	-3.79597	-2.34207	-3.22729	-2.91485	-2.92272	-3.32521	-3.34064	-3.39145	-3.81899	-3.80803	-3.81403	Putative uncharacterized protein [Source:UniProtKB/TrEMBL;Acc:Q1PF74]	Harbinger transposase-derived protein
Sh_Salba_v2_70583	8.01594	-1.26431	-1.33887	-1.3739	-1.24923	-1.43621	-1.39608	-1.45328	-1.409	-1.36429	-1.36418	-1.34968	-1.35572	#N/A	#N/A
Sh_Salba_v2_131286	8.01375	-6.83107	-6.90943	-4.68778	-5.85644	-6.56562	-6.96768	-7.02937	-6.47491	-6.50878	-4.30493	-1.55765	-3.13908	Basic-leucine zipper (bZIP) transcription factor family protein [Source:TAIR;Acc:AT2G36270]	Basic-leucine zipper domain
Sh_Salba_v2_41171	8.00499	-1.70982	-2.66302	-4.58999	-6.84386	-7.03397	-6.99185	-7.05352	-7.00671	-5.0403	-4.92299	-6.94625	-6.95236	Sodium/hydrogen exchanger 4 [Source:UniProtKB/Swiss-Prot;Acc:Q8S397]	Na+/H+ exchanger
Sh_Salba_v2_96384	7.99079	-3.05299	-3.13032	-3.16636	-3.04085	-3.22997	-1.55102	-3.24879	-3.20255	-3.15586	-3.15399	-3.14227	-3.14864	2-oxoisovalerate dehydrogenase subunit alpha 2, mitochondrial [Source:UniProtKB/Swiss-Prot;Acc:Q84JL2]	Dehydrogenase, E1 component
Sh_Salba_v2_53469	7.98327	-3.00119	-2.51154	-3.11422	-2.99474	-3.18184	-3.13926	-3.19965	-3.15209	-3.10878	-3.10524	-3.09031	-3.1003	#N/A	#N/A
Sh_Salba_v2_71099	7.97569	-2.5712	-2.64816	-1.63415	-2.5579	-2.74694	-1.62262	-2.7656	-2.71983	-2.67305	-2.67166	-2.65989	-2.66576	ATGP4 [Source:UniProtKB/TrEMBL;Acc:A0A178V221]	Ubiquitin domain
Sh_Salba_v2_144212	7.97341	-3.41507	-3.49274	-2.39752	-1.73362	-2.94692	-3.04395	-1.73005	-3.05232	-3.51712	-3.03106	-3.5047	-3.51028	#N/A	#N/A
Sh_Salba_v2_15124	7.97125	-2.07345	-2.14922	-2.18496	-2.06405	-2.25082	-2.20917	-2.26819	-2.22186	-2.17839	-2.1761	-2.16094	-2.16971	Oil body-associated protein 2C [Source:UniProtKB/Swiss-Prot;Acc:Q9C7N3]	Oil body-associated protein-like
Sh_Salba_v2_73255	7.95411	-5.66499	-1.58173	-4.05261	-5.19915	-5.94219	-4.30728	-6.07561	-3.78545	-6.92554	-5.95497	-4.88818	-3.79347	17.4 kDa class I heat shock protein [Source:UniProtKB/Swiss-Prot;Acc:P19036]	Alpha crystallin/Hsp20 domain
Sh_Salba_v2_131099	7.94654	-3.18701	-4.16629	-3.65191	-4.07627	-4.26601	-4.22412	-4.28527	-4.23875	-2.64488	-2.93124	-3.43649	-2.52472	Aquaporin TIP1-1 [Source:UniProtKB/Swiss-Prot;Acc:P25818]	Major intrinsic protein
Sh_Salba_v2_122971	7.93555	-2.63408	-1.93763	-2.19053	-2.62066	-2.80981	-2.22838	-2.82855	-2.78277	-2.32789	-1.87594	-2.22502	-2.72863	AP2-like ethylene-responsive transcription factor AIL6 [Source:UniProtKB/TrEMBL;Acc:F4KGW7]	AP2/ERF domain
Sh_Salba_v2_62284	7.9344	-6.70285	-4.85191	-5.24151	-5.05194	-3.21563	-3.85241	-4.9439	-5.70625	-3.36873	-3.69899	-3.46529	-4.45364	Chaperone DnaJ-domain containing protein [Source:UniProtKB/TrEMBL;Acc:F4I8D6]	DnaJ domain
Sh_Salba_v2_123912	7.93152	-4.89102	-5.15915	-3.60059	-3.97481	-5.72806	-4.8366	-3.44169	-3.44599	-4.84584	-4.90243	-3.74458	-3.56335	Putative uncharacterized protein At1g20220 [Source:UniProtKB/TrEMBL;Acc:Q8W456]	Thioredoxin-like fold
Sh_Salba_v2_75813	7.92492	-4.13578	-3.12789	-4.24994	-4.12471	-4.31413	-2.17884	-2.92799	-4.28648	-4.23964	-3.40903	-4.22589	-4.23261	Serine/threonine-protein phosphatase 2A activator [Source:UniProtKB/TrEMBL;Acc:Q9C5N3]	Phosphotyrosyl phosphatase activator, PTPA
Sh_Salba_v2_53478	7.92248	-4.38959	-3.37351	-4.31217	-4.70258	-5.08944	-6.66378	-8.66594	-8.10554	-2.66097	-3.2506	-5.52128	-4.39683	Non-specific lipid-transfer protein 10 [Source:UniProtKB/Swiss-Prot;Acc:Q9LZV9]	Plant lipid transfer protein/Par allergen
Sh_Salba_v2_21295	7.9111	-3.83044	-3.85773	-3.02484	-4.71709	-4.73489	-4.08206	-3.17066	-3.31164	-4.83215	-4.82988	-3.86852	-1.97419	LSR3 [Source:UniProtKB/TrEMBL;Acc:A0A178W160]	Late embryogenesis abundant protein, LEA-14
Sh_Salba_v2_140679	7.90972	-3.60222	-3.67996	-3.71611	-3.58972	-3.77936	-3.73763	-3.79851	-3.1043	-3.0879	-2.62476	-1.29452	-3.69795	At5g24130 [Source:UniProtKB/TrEMBL;Acc:Q9FL61]	NA
Sh_Salba_v2_36730	7.89912	-4.30254	-5.61955	-4.77935	-6.61111	-6.82981	-7.35401	-6.53009	-6.47445	-3.45161	-3.16804	-2.21027	-2.86003	At4g33940 [Source:UniProtKB/TrEMBL;Acc:Q501G9]	Zinc finger, RING-type
Sh_Salba_v2_145330	7.88558	-2.18834	-2.26449	-2.30025	-2.17768	-2.36517	-1.81021	-2.38295	-2.3368	-2.29227	-2.29027	-2.27619	-2.28404	#N/A	#N/A
Sh_Salba_v2_131482	7.87934	-7.59192	-7.67024	-5.44245	-7.58232	-7.77181	-6.50576	-7.7911	-1.29901	-7.69708	-6.12245	-4.61759	-7.6901	ATP-dependent 6-phosphofructokinase 2 [Source:UniProtKB/Swiss-Prot;Acc:Q9FIK0]	Phosphofructokinase domain
Sh_Salba_v2_30781	7.87873	-5.09335	-7.28027	-5.14718	-4.29749	-4.28734	-2.89161	-2.26134	-3.76992	-5.10104	-6.26903	-4.47908	-5.12196	Probable cysteine protease RD21C [Source:UniProtKB/Swiss-Prot;Acc:Q9LT78]	Granulin
Sh_Salba_v2_05687	7.87599	-4.40981	-3.81494	-3.8689	-3.85891	-5.97197	-6.1674	-7.57038	-7.32486	-4.40862	-4.81665	-5.76467	-5.50687	Gibberellin-regulated protein 14 [Source:UniProtKB/Swiss-Prot;Acc:Q9LFR3]	Gibberellin regulated protein
Sh_Salba_v2_10244	7.8709	-4.08136	-3.33354	-3.60731	-4.0736	-3.98614	-3.56374	-4.28053	-3.02877	-4.18796	-3.68094	-4.17148	-4.18026	#N/A	#N/A
Sh_Salba_v2_37671	7.86489	-4.90762	-3.9044	-3.16395	-4.19765	-3.991	-4.16256	-5.10679	-3.43808	-5.0135	-5.01032	-4.99808	-3.77195	Chaperone protein ClpB1 [Source:UniProtKB/Swiss-Prot;Acc:P42730]	ClpA/B family
Sh_Salba_v2_143839	7.85322	-2.40569	-3.17669	-1.68771	-3.08566	-3.27531	-3.23387	-3.29439	-3.24846	-3.20094	-3.19948	-2.27844	-2.56391	#N/A	#N/A
Sh_Salba_v2_131420	7.84707	-2.20685	-2.97915	-3.01511	-2.88815	-3.07767	-3.03631	-2.19972	-3.05082	-3.00343	-1.85127	-2.08482	-2.99643	Organic cation/carnitine transporter 4 [Source:UniProtKB/Swiss-Prot;Acc:Q9LHQ6]	Major facilitator, sugar transporter-like
Sh_Salba_v2_143439	7.84562	-4.06279	-2.4819	-2.4936	-4.4711	-4.93355	-2.99261	-4.70252	-4.48985	-4.91283	-5.40151	-5.33222	-4.13755	HSP21 [Source:UniProtKB/TrEMBL;Acc:A0A178UVU5]	Alpha crystallin/Hsp20 domain
Sh_Salba_v2_45361	7.84114	-3.77735	-5.49704	-2.92094	-4.69075	-3.74588	-5.46604	-4.97677	-6.52054	-3.99072	-6.47055	-2.97904	-3.36445	Cytokinin dehydrogenase 5 [Source:UniProtKB/Swiss-Prot;Acc:Q67YU0]	Oxygen oxidoreductase covalent FAD-binding site
Sh_Salba_v2_128240	7.82946	-6.17265	-6.25092	-2.34965	-6.16242	-6.35202	-4.74906	-6.37133	-4.02211	-6.27727	-4.4841	-6.26333	-6.27036	Probable protein phosphatase 2C 39 [Source:UniProtKB/Swiss-Prot;Acc:Q9LDA7]	PPM-type phosphatase domain
Sh_Salba_v2_47280	7.82791	-2.97675	-2.56698	-2.95415	-3.42955	-3.99486	-3.53262	-3.81697	-3.83066	-4.20784	-3.53347	-3.52286	-3.75123	#N/A	#N/A
Sh_Salba_v2_07126	7.82147	-3.58648	-2.78008	-2.24812	-3.57635	-2.96529	-3.16503	-3.18397	-3.73708	-3.69108	-3.68849	-3.67625	-3.68369	Protein DOG1-like 4 [Source:UniProtKB/Swiss-Prot;Acc:Q84JC2]	Transcription factor TGA like domain
Sh_Salba_v2_136657	7.81791	-5.90675	-3.61261	-6.02144	-5.89454	-3.95241	-6.04274	-3.57209	-6.05766	-4.45483	-4.08738	-1.56218	-3.76886	#N/A	#N/A
Sh_Salba_v2_131425	7.81668	-3.59753	-2.87294	-3.71143	-3.5843	-3.32642	-3.73257	-3.79344	-3.74731	-1.36519	-2.10634	-3.6873	-3.19829	Pollen receptor-like kinase 4 [Source:UniProtKB/Swiss-Prot;Acc:Q9LJY0]	Protein kinase domain
Sh_Salba_v2_122585	7.81066	-4.66389	-4.68652	-6.80216	-6.05294	-5.60216	-4.75895	-4.10368	-8.0079	-6.03053	-4.92151	-2.30863	-2.33592	CLO1 [Source:UniProtKB/TrEMBL;Acc:A0A178V1E1]	Caleosin-related
Sh_Salba_v2_96580	7.80629	-6.17019	-6.24853	-6.28491	-4.08964	-6.34858	-6.30648	-6.36809	-2.17863	-6.27363	-1.75975	-3.31274	-6.26698	Phosphoglycerate mutase-like family protein [Source:UniProtKB/TrEMBL;Acc:F4J8C7]	Histidine phosphatase superfamily, clade-2
Sh_Salba_v2_102439	7.80372	-3.20413	-2.72918	-4.78436	-3.62389	-3.97819	-4.80555	-2.36093	-3.68688	-4.77251	-4.77056	-3.81655	-2.40996	Putative uncharacterized protein [Source:UniProtKB/TrEMBL;Acc:Q84JT5]	Gag-polypeptide of LTR copia-type
Sh_Salba_v2_12473	7.79725	-2.67137	-2.74831	-1.8089	-2.65952	-2.84815	-2.26616	-2.86665	-2.11064	-2.77443	-2.77258	-2.76016	-2.7669	Putative uncharacterized protein At1g02700 [Source:UniProtKB/TrEMBL;Acc:Q9FWY8]	NA
Sh_Salba_v2_42385	7.79276	-4.60326	-3.77983	-4.78988	-4.57896	-4.03935	-3.79989	-4.53662	-4.00761	-4.53361	-4.92211	-4.84747	-4.18489	Arginine-aspartate-rich RNA binding protein-like [Source:UniProtKB/TrEMBL;Acc:P94088]	Luc7-related
Sh_Salba_v2_70197	7.79119	-6.10403	-2.32988	-3.45687	-4.11255	-5.33288	-4.88189	-5.87288	-3.10419	-4.50523	-4.5943	-5.31208	-3.51298	15.7 kDa heat shock protein, peroxisomal [Source:UniProtKB/Swiss-Prot;Acc:Q9FHQ3]	Alpha crystallin/Hsp20 domain
Sh_Salba_v2_54066	7.7779	-4.48801	-7.1377	-2.96329	-5.78717	-5.38551	-4.5554	-3.77462	-4.84207	-5.78547	-7.16035	-3.34451	-2.6806	Cinnamyl alcohol dehydrogenase 7 [Source:UniProtKB/Swiss-Prot;Acc:Q02971]	Alcohol dehydrogenase, zinc-type, conserved site
Sh_Salba_v2_29385	7.77767	-5.58331	-4.32051	-2.74243	-5.02803	-4.51883	-5.76916	-5.17837	-5.63678	-3.93206	-4.33822	-3.20434	-2.66028	EID1-like F-box protein 3 [Source:UniProtKB/Swiss-Prot;Acc:Q93ZT5]	Leucine-rich repeat domain, L domain-like
Sh_Salba_v2_110198	7.77585	-2.29579	-4.64586	-4.68216	-4.55627	-4.74599	-1.66839	-4.76529	-4.71857	-2.56622	-4.66902	-4.65809	-4.66445	WPP domain-interacting tail-anchored protein 1 [Source:UniProtKB/Swiss-Prot;Acc:Q8L7E5]	NA
Sh_Salba_v2_120398	7.7732	-2.00528	-2.1423	-2.31629	-2.38281	-2.57088	-2.4635	-2.58903	-2.5429	-2.49757	-2.45551	-2.0878	-2.4897	#N/A	#N/A
Sh_Salba_v2_41979	7.76802	-4.46185	-6.46961	-5.25796	-3.5931	-4.66929	-4.15133	-2.77502	-5.33774	-5.14024	-5.52103	-5.3956	-3.77327	Carboxylate clamp-tetratricopeptide repeat protein [Source:UniProtKB/TrEMBL;Acc:Q8VZ31]	HAT (Half-A-TPR) repeat
Sh_Salba_v2_67268	7.7636	-5.1617	-6.00462	-3.76744	-4.70644	-5.85466	-4.0697	-3.3011	-4.16729	-5.20614	-4.52165	-5.56265	-4.29173	NAD+ ADP-ribosyltransferases;NAD+ ADP-ribosyltransferases [Source:TAIR;Acc:AT5G22470]	BRCT domain
Sh_Salba_v2_90323	7.76101	-1.81212	-2.58795	-2.62381	-2.49864	-2.6873	-2.64589	-2.70578	-2.45762	-2.61363	-2.27821	-1.77698	-2.11237	11-beta-hydroxysteroid dehydrogenase 1B [Source:UniProtKB/Swiss-Prot;Acc:P0DKC6]	Short-chain dehydrogenase/reductase SDR
Sh_Salba_v2_26633	7.75882	-3.15318	-3.7873	-3.08978	-2.88389	-2.96128	-4.47307	-2.85989	-5.57595	-5.0074	-3.3272	-3.41353	-5.30965	#N/A	#N/A
Sh_Salba_v2_33753	7.75785	-0.982819	-1.05736	-1.09208	-0.962056	-1.15055	-0.567714	-0.64639	-1.12546	-1.07808	-1.07979	-1.06768	-1.07037	#N/A	#N/A
Sh_Salba_v2_37672	7.74642	-5.51792	-2.49843	-2.28444	-6.17896	-6.14999	-4.87126	-4.95511	-3.11003	-6.20731	-6.29156	-6.43839	-4.91303	Chaperone protein ClpB1 [Source:UniProtKB/Swiss-Prot;Acc:P42730]	ClpA/B family
Sh_Salba_v2_131472	7.74525	-0.62973	-0.702514	-0.736756	-0.610493	-0.796696	-0.757981	-0.812863	-0.770479	-0.725956	-0.727707	-0.712388	-0.716872	#N/A	#N/A
Sh_Salba_v2_117145	7.73712	-2.96508	-3.04245	-3.07843	-2.9515	-2.64019	-0.866322	-3.16004	-3.11418	-3.06677	-3.06534	-3.05429	-3.05979	ATP binding microtubule motor family protein [Source:TAIR;Acc:AT5G02370]	Kinesin motor domain
Sh_Salba_v2_130430	7.72962	-6.30329	-4.22217	-6.16505	-5.17482	-5.14003	-4.5783	-5.14046	-3.26265	-5.38982	-4.89653	-3.94803	-5.40787	#N/A	#N/A
Sh_Salba_v2_132360	7.72514	-0.711528	-0.784633	-0.818997	-0.692666	-0.87911	-0.84021	-0.895479	-0.852855	-0.808118	-0.809653	-0.794644	-0.799186	#N/A	#N/A
Sh_Salba_v2_45357	7.72071	-5.12922	-4.22396	-3.02733	-3.1865	-6.16201	-4.25357	-4.20295	-6.1349	-6.08701	-5.16826	-2.0515	-2.35208	Cytokinin dehydrogenase 5 [Source:UniProtKB/Swiss-Prot;Acc:Q67YU0]	Oxygen oxidoreductase covalent FAD-binding site
Sh_Salba_v2_53473	7.71997	-2.56717	-2.64329	-2.67941	-2.56159	-2.7478	-2.70527	-2.76499	-2.71749	-2.67543	-2.6718	-2.65552	-2.66635	GEA6 [Source:UniProtKB/TrEMBL;Acc:A0A178VV76]	Small hydrophilic plant seed protein
Sh_Salba_v2_142590	7.71795	-1.9878	-2.06412	-1.61255	-1.04336	-1.7081	-2.12071	-2.17982	-2.13485	-2.08793	-2.08735	-2.07547	-2.08052	#N/A	#N/A
Sh_Salba_v2_131561	7.71538	-3.28293	-3.36023	-3.39642	-3.27365	-3.46198	-3.41978	-3.48048	-3.43347	-3.3882	-2.23401	-3.37242	-2.88406	#N/A	#N/A
Sh_Salba_v2_131419	7.71423	-5.09712	-6.07035	-4.59547	-5.41906	-3.89864	-3.29844	-2.61229	-3.7215	-3.83843	-4.33	-4.62348	-4.80161	LHT1 [Source:UniProtKB/TrEMBL;Acc:A0A178UE12]	Amino acid transporter, transmembrane domain
Sh_Salba_v2_15325	7.71215	-3.71498	-1.91282	-1.90776	-3.02214	-3.84428	-3.34512	-3.91129	-3.86499	-3.81749	-3.17448	-3.80483	-2.47133	Malate synthase [Source:UniProtKB/Swiss-Prot;Acc:Q9LZC3]	Malate synthase
Sh_Salba_v2_130670	7.69359	-1.48378	-2.75052	-2.78645	-2.66165	-1.61117	-2.80874	-2.86882	-2.82268	-2.77657	-2.77474	-2.76236	-2.76906	#N/A	#N/A
Sh_Salba_v2_118799	7.68834	-2.7921	-1.51981	-3.16584	-4.55316	-4.89466	-5.29799	-5.35944	-3.85626	-4.79937	-3.34631	-4.33472	-4.02185	UDP-glycosyltransferase 85A2 [Source:UniProtKB/Swiss-Prot;Acc:Q9ZWJ3]	UDP-glucuronosyl/UDP-glucosyltransferase
Sh_Salba_v2_46734	7.67882	-4.40434	-5.42732	-1.98514	-7.19751	-4.08605	-5.32441	-5.29538	-3.80271	-5.12627	-5.82732	-4.69926	-4.71205	#N/A	#N/A
Sh_Salba_v2_19599	7.67283	-2.3171	-2.24566	-2.54554	-2.9911	-3.17954	-3.13759	-3.19803	-3.15136	-3.10579	-3.10338	-3.0906	-2.60076	#N/A	#N/A
Sh_Salba_v2_142815	7.67089	-4.26048	-4.50218	-1.63484	-5.82681	-6.57777	-5.61654	-4.88428	-5.3403	-5.76682	-6.02316	-4.83196	-5.34811	#N/A	#N/A
Sh_Salba_v2_145287	7.66834	-1.82296	-1.8989	-1.93437	-1.80834	-1.99665	-1.02635	-1.41578	-1.96971	-1.92355	-1.92288	-1.91019	-1.9158	#N/A	#N/A
Sh_Salba_v2_63837	7.66292	-3.40235	-2.63297	-2.41915	-2.03438	-3.21877	-3.53809	-3.59886	-3.55239	-2.76585	-2.63282	-3.49197	-2.99472	#N/A	#N/A
Sh_Salba_v2_50767	7.66067	-3.067	-3.12132	-3.53182	-3.4095	-3.36742	-3.13349	-4.15546	-3.62147	-2.99448	-3.50294	-3.27706	-3.62466	#N/A	#N/A
Sh_Salba_v2_14997	7.65801	-3.48999	-3.48718	-2.78418	-2.53306	-4.20179	-6.43946	-7.20358	-7.72162	-4.0962	-3.76006	-5.03088	-3.71789	Non-specific lipid-transfer protein 12 [Source:UniProtKB/Swiss-Prot;Acc:Q9SCZ0]	Plant lipid transfer protein/Par allergen
Sh_Salba_v2_115852	7.656	-2.38449	-4.94847	-4.98474	-2.20404	-3.14446	-4.03773	-5.06709	-3.85017	-3.021	-2.88826	-4.96063	-3.20347	Zeaxanthin epoxidase, chloroplastic [Source:UniProtKB/Swiss-Prot;Acc:Q9FGC7]	Forkhead-associated (FHA) domain
Sh_Salba_v2_131423	7.65317	-0.904258	-0.978068	-1.01269	-0.886102	-1.07311	-1.03382	-1.08993	-1.04681	-1.00155	-1.00265	-0.988367	-0.992969	#N/A	#N/A
Sh_Salba_v2_71048	7.65208	-4.07033	-1.9984	-3.06502	-3.57085	-4.46907	-2.99672	-4.39314	-4.6478	-3.4149	-4.73495	-3.28152	-4.39426	#N/A	#N/A
Sh_Salba_v2_36222	7.65195	-1.57	-3.0477	-5.98608	-5.2667	-6.05168	-6.00911	-6.07078	-6.0233	-5.97716	-5.97399	-5.9621	-5.34697	AT4g27450/F27G19_50 [Source:UniProtKB/TrEMBL;Acc:Q93V62]	Domain of unknown function DUF3700
Sh_Salba_v2_144089	7.6506	-0.773027	-0.846641	-0.881107	-0.753003	-0.940307	-0.901443	-0.957172	-0.91465	-0.868739	-0.382966	-0.856722	-0.860318	#N/A	#N/A
Sh_Salba_v2_118882	7.63372	-4.13146	-5.24707	-3.1408	-5.66412	-6.92216	-7.23493	-4.63312	-2.77674	-4.9652	-4.32423	-3.61785	-2.67108	At1g73390 [Source:UniProtKB/TrEMBL;Acc:Q9FX34]	BRO1 domain
Sh_Salba_v2_15064	7.61519	-2.44741	-2.36975	-2.53239	-2.43373	-2.62274	-2.07107	-2.64136	-2.59574	-2.54893	-2.54769	-1.63958	-2.04237	Putative uncharacterized protein At1g27290; F17L21.8 [Source:UniProtKB/TrEMBL;Acc:Q94F23]	NA
Sh_Salba_v2_41170	7.61288	-2.46437	-2.91214	-3.04235	-8.27864	-6.90039	-8.4269	-6.24415	-8.44189	-4.19856	-3.28972	-5.45843	-4.0064	Sodium/hydrogen exchanger 4 [Source:UniProtKB/Swiss-Prot;Acc:Q8S397]	Na+/H+ exchanger
Sh_Salba_v2_20252	7.61173	-1.43228	-2.07396	-3.58964	-3.81477	-3.97429	-4.48812	-4.80695	-5.40343	-5.35569	-5.35352	-4.93805	-5.34904	PDF2.2 [Source:UniProtKB/TrEMBL;Acc:A0A178VVN9]	Knottin, scorpion toxin-like
Sh_Salba_v2_122803	7.60855	-6.46622	-3.67485	-5.36649	-6.45351	-3.79911	-2.85353	-4.17353	-3.20997	-2.18348	-3.07712	-4.76456	-5.5853	High-affinity nitrate transporter 3.1 [Source:UniProtKB/Swiss-Prot;Acc:Q9FGS5]	Immunoglobulin-like fold
Sh_Salba_v2_145311	7.60134	-1.98118	-2.05675	-2.09243	-1.97179	-2.15836	-2.11678	-2.17557	-2.12932	-2.0861	-2.08386	-2.06841	-2.07729	#N/A	#N/A
Sh_Salba_v2_53539	7.60041	-4.52156	-3.13586	-1.8191	-6.64722	-6.45424	-8.13688	-7.60943	-6.71518	-4.7369	-4.69515	-6.8586	-6.41701	#N/A	#N/A
Sh_Salba_v2_144283	7.59091	-3.59206	-2.40277	-3.22582	-2.66951	-1.94101	-3.72669	-3.78755	-3.74162	-1.39139	-2.55553	-3.68183	-3.68682	Fasciclin-like arabinogalactan protein 21 [Source:UniProtKB/Swiss-Prot;Acc:Q9FL53]	FAS1 domain
Sh_Salba_v2_05689	7.5884	-4.1772	-2.76504	-3.60746	-2.97478	-4.89658	-7.1466	-7.88151	-8.62013	-3.51954	-4.72945	-5.57501	-5.21139	Gibberellin-regulated protein 14 [Source:UniProtKB/Swiss-Prot;Acc:Q9LFR3]	Gibberellin regulated protein
Sh_Salba_v2_42640	7.58729	-4.59077	-4.66887	-4.70515	-4.57872	-4.76862	-2.69695	-4.788	-4.74141	-2.19518	-4.69172	-3.00268	-2.1794	Protein APEM9 [Source:UniProtKB/Swiss-Prot;Acc:Q8W4B2]	Protein APEM9
Sh_Salba_v2_50684	7.57044	-4.21822	-0.678878	-2.99597	-4.20535	-4.3954	-4.35363	-4.41481	-2.8605	-4.3206	-4.31876	-4.30836	-4.31394	AT4g27450/F27G19_50 [Source:UniProtKB/TrEMBL;Acc:Q93V62]	Domain of unknown function DUF3700
Sh_Salba_v2_131462	7.56172	-2.81908	-2.89635	-2.93227	-2.80509	-2.99464	-2.95335	-3.0136	-2.96789	-0.410753	-2.42829	-2.90812	-2.91343	Lysine histidine transporter-like 2 [Source:UniProtKB/Swiss-Prot;Acc:Q9SR44]	Amino acid transporter, transmembrane domain
Sh_Salba_v2_53426	7.56061	-0.915057	-0.988906	-1.02354	-0.896926	-1.08396	-1.04466	-1.10081	-1.05767	-1.01238	-1.01346	-0.999219	-1.00382	Oleosin 5 [Source:UniProtKB/Swiss-Prot;Acc:Q9SS98]	Oleosin
Sh_Salba_v2_35677	7.55988	-4.26199	-5.82183	-3.71203	-4.12393	-5.42342	-3.96481	-4.32047	-4.05992	-3.19349	-3.6699	-2.59161	-2.44346	#N/A	#N/A
Sh_Salba_v2_127777	7.55237	-4.78102	-3.16417	-2.01176	-7.47658	-5.94359	-5.04924	-3.65751	-5.36766	-5.78362	-5.5659	-4.24998	-3.64112	FUNCTIONS IN: molecular_function unknown; INVOLVED IN: biological_process unknown; LOCATED IN: cellular_component unknown; EXPRESSED IN: inflorescence meristem, flower, cultured cell; EXPRESSED DURING: petal differentiation and expansion stage; BEST /.../dopsis thaliana protein match is: Calcium-binding EF-hand family protein (TAIR:AT4G34070.1); Has 171 Blast hits to 170 proteins in 31 species: A…	Myeloid leukemia factor
Sh_Salba_v2_22601	7.54758	-2.84708	-2.02832	-2.27979	-2.53758	-2.97578	-3.35765	-3.41827	-2.46478	-2.25122	-3.3232	-3.312	-2.87043	#N/A	#N/A
Sh_Salba_v2_131436	7.54584	-0.811538	-0.885562	-0.920089	-0.790071	-0.978214	-0.939471	-0.995526	-0.433027	-0.906129	-0.90822	-0.895663	-0.898197	#N/A	#N/A
Sh_Salba_v2_128509	7.5438	-2.38333	-1.14009	-1.92458	-2.3684	-1.98132	-2.51681	-2.57655	-2.53126	-2.48381	-2.48297	-2.47176	-2.47672	At2g45510 [Source:UniProtKB/TrEMBL;Acc:O64631]	Cytochrome P450
Sh_Salba_v2_14679	7.54186	-3.40426	-3.80169	-6.21063	-6.2469	-3.88679	-3.06317	-3.89621	-6.4102	-2.89065	-3.78229	-3.69387	-4.49128	LanC-like protein GCR2 [Source:UniProtKB/Swiss-Prot;Acc:F4IEM5]	Lanthionine synthetase C-like
Sh_Salba_v2_21392	7.52535	-1.97912	-2.05513	-2.09073	-1.96652	-2.15436	-2.11325	-2.17224	-1.0815	-2.0814	-2.08007	-2.06661	-2.07338	Xyloglucan endotransglucosylase/hydrolase protein 22 [Source:UniProtKB/Swiss-Prot;Acc:Q38857]	Glycoside hydrolase family 16
Sh_Salba_v2_144682	7.51531	-2.28948	-1.55353	-2.402	-2.27358	-1.5019	-1.2421	-1.88661	-2.43701	-2.38915	-2.38863	-2.37778	-2.38219	#N/A	#N/A
Sh_Salba_v2_14998	7.51452	-4.45238	-2.84056	-2.70449	-2.00549	-3.69275	-8.42853	-6.86747	-7.12455	-4.12008	-3.52495	-4.94291	-4.67004	Non-specific lipid-transfer protein 12 [Source:UniProtKB/Swiss-Prot;Acc:Q9SCZ0]	Plant lipid transfer protein/Par allergen
Sh_Salba_v2_24258	7.51366	-1.93612	-3.90772	-3.94387	-3.8163	-3.55921	-3.46002	-2.6934	-2.78705	-3.50256	-2.79901	-2.71623	-2.68052	#N/A	#N/A
Sh_Salba_v2_57506	7.51313	-4.61711	-3.31074	-3.09531	-7.22875	-3.92022	-4.48441	-4.91806	-4.29565	-4.81419	-2.84551	-3.09026	-7.33742	Phospholipid/glycerol acyltransferase family protein [Source:UniProtKB/TrEMBL;Acc:Q94F16]	Tafazzin
Sh_Salba_v2_145088	7.50705	-2.85499	-2.93226	-2.96821	-2.84144	-3.03088	-2.9895	-3.04979	-3.00396	-1.63588	-0.988504	-2.94407	-2.50097	Plant regulator RWP-RK family protein [Source:TAIR;Acc:AT2G43500]	PB1 domain
Sh_Salba_v2_145354	7.49308	-3.18283	-4.04538	-3.53048	-3.95707	-4.14624	-4.10411	-3.15762	-4.11835	-3.66735	-2.12685	-4.05761	-3.13158	#N/A	#N/A
Sh_Salba_v2_14689	7.48802	-3.34242	-4.74973	-4.11641	-5.04273	-6.43993	-4.78998	-3.12273	-2.42653	-3.80721	-6.36245	-4.01146	-4.82337	LanC-like protein GCR2 [Source:UniProtKB/Swiss-Prot;Acc:F4IEM5]	Lanthionine synthetase C-like
Sh_Salba_v2_99392	7.48613	-3.33779	-3.41523	-2.18846	-3.32728	-2.00875	-2.58464	-3.5348	-3.48807	-2.77732	-3.43962	-3.42735	-3.43463	#N/A	#N/A
Sh_Salba_v2_30320	7.48563	-3.28318	-3.26029	-3.18403	-4.76745	-4.67511	-3.82182	-3.64975	-5.32799	-4.82254	-3.04163	-4.25888	-3.71253	Glyceraldehyde-3-phosphate dehydrogenase GAPC1, cytosolic [Source:UniProtKB/Swiss-Prot;Acc:P25858]	Glyceraldehyde-3-phosphate dehydrogenase, type I
Sh_Salba_v2_106562	7.48344	-3.16194	-3.81954	-5.80546	-5.67781	-5.42345	-5.32458	-5.88789	-2.85278	-3.29129	-3.16825	-1.31133	-5.34348	Protein DOWNY MILDEW RESISTANCE 6 [Source:UniProtKB/Swiss-Prot;Acc:Q9FLV0]	Oxoglutarate/iron-dependent dioxygenase
Sh_Salba_v2_141429	7.48101	-3.79841	-2.63268	-3.20571	-2.65321	-4.74641	-4.6151	-4.03587	-4.99407	-4.48071	-4.61207	-4.56756	-4.24258	Probable zinc transporter 10 [Source:UniProtKB/Swiss-Prot;Acc:Q8W245]	Zinc/iron permease
Sh_Salba_v2_52614	7.47515	-4.15692	-2.68423	-4.17158	-3.60855	-4.79174	-4.74994	-4.81125	-3.0856	-2.85906	-2.92447	-1.71042	-3.6421	Protein DOWNY MILDEW RESISTANCE 6 [Source:UniProtKB/Swiss-Prot;Acc:Q9FLV0]	Oxoglutarate/iron-dependent dioxygenase
Sh_Salba_v2_83876	7.46811	-4.434	-4.5121	-2.99089	-2.86725	-4.46555	-4.56941	-3.2671	-2.4612	-1.83616	-4.53447	-3.45964	-1.9054	SC35-like splicing factor 33 [Source:TAIR;Acc:AT1G55310]	RNA recognition motif domain
Sh_Salba_v2_30785	7.46421	-5.8151	-4.84778	-5.00636	-6.62811	-4.29525	-2.92966	-2.17453	-3.38728	-6.3854	-6.08425	-4.35926	-4.2298	Probable cysteine protease RD21B [Source:UniProtKB/Swiss-Prot;Acc:Q9FMH8]	Granulin
Sh_Salba_v2_131571	7.46152	-1.56562	-1.64043	-1.67576	-1.55445	-1.74067	-1.6997	-1.75751	-1.71207	-1.66892	-1.66748	-1.65168	-1.65989	#N/A	#N/A
Sh_Salba_v2_88554	7.45828	-6.50064	-4.4799	-6.61539	-6.49592	-5.71451	-6.64053	-6.70241	-5.34671	-6.60988	-5.08445	-5.1559	-3.10293	AT5g25280/F18G18_20 [Source:UniProtKB/TrEMBL;Acc:Q93WB2]	NA
Sh_Salba_v2_97629	7.45041	-2.77408	-2.85132	-1.95789	-1.83339	-2.94955	-2.502	-1.73105	-2.92282	-2.41915	-2.87412	-2.25906	-2.86836	#N/A	#N/A
Sh_Salba_v2_14686	7.44303	-5.31552	-2.58273	-2.6584	-4.28954	-5.18685	-3.88144	-5.4159	-5.46668	-2.00116	-5.41701	-3.45465	-4.29167	LanC-like protein GCR2 [Source:UniProtKB/Swiss-Prot;Acc:F4IEM5]	Lanthionine synthetase C-like
Sh_Salba_v2_127179	7.44206	-3.69993	-3.77772	-2.52925	-3.68739	-3.87709	-3.33009	-3.30686	-1.41134	-3.04168	-2.9497	-3.78977	-3.34957	Protein PIN-LIKES 5 [Source:UniProtKB/Swiss-Prot;Acc:Q9SHL8]	Membrane transport protein
Sh_Salba_v2_123913	7.41891	-3.72865	-4.72081	-3.61884	-4.55796	-4.12591	-3.46843	-2.7966	-3.39967	-4.05832	-4.27368	-3.55535	-3.16773	At1g76020 [Source:UniProtKB/TrEMBL;Acc:A0JQ12]	Thioredoxin-like fold
Sh_Salba_v2_119070	7.41777	-2.36765	-2.44454	-2.48027	-1.7811	-2.54179	-2.50089	-2.56061	-1.99685	-1.48517	-1.98096	-1.58794	-1.82691	#N/A	#N/A
Sh_Salba_v2_57257	7.41217	-2.43475	-2.47977	-5.32298	-5.06552	-5.75776	-7.08193	-6.55896	-6.31224	-7.04997	-7.04674	-6.4923	-6.29521	Oil body-associated protein 1B [Source:UniProtKB/Swiss-Prot;Acc:Q8GWR2]	Oil body-associated protein-like
Sh_Salba_v2_132824	7.40369	-2.61635	-2.69293	-2.24318	-2.12338	-2.76357	-2.75298	-2.81294	-2.32286	-2.72194	-2.71921	-2.24649	-2.71369	#N/A	#N/A
Sh_Salba_v2_03516	7.39048	-2.48244	-2.55854	-2.59458	-2.47605	-2.66242	-2.62007	-2.67969	-2.63242	-2.59	-2.58664	-2.57067	-2.58104	Late embryogenesis abundant domain-containing protein [Source:UniProtKB/TrEMBL;Acc:Q9C7H3]	Domain of unknown function DUF4149
Sh_Salba_v2_141927	7.38929	-2.35528	-4.85549	-2.43639	-4.76386	-4.59843	-3.55891	-3.49091	-3.06025	-3.32292	-3.11912	-3.97023	-3.31164	RING/U-box superfamily protein [Source:UniProtKB/TrEMBL;Acc:F4JAD0]	Zinc finger, RING-type
Sh_Salba_v2_107164	7.38768	-3.76517	-4.45785	-4.05126	-5.20858	-2.75036	-4.93744	-3.09791	-3.11225	-2.23787	-3.29592	-3.54917	-3.77628	At5g21280 [Source:UniProtKB/TrEMBL;Acc:Q9C589]	NA
Sh_Salba_v2_122970	7.38472	-3.68469	-5.10706	-4.21349	-3.77508	-2.85741	-5.32115	-6.55124	-4.3504	-2.05479	-3.35646	-3.0049	-3.43972	AP2-like ethylene-responsive transcription factor AIL6 [Source:UniProtKB/TrEMBL;Acc:F4KGW7]	AP2/ERF domain
Sh_Salba_v2_03263	7.38378	-2.80724	-3.54256	-2.77156	-4.38862	-6.58168	-5.57063	-4.61078	-3.68873	-5.41602	-4.89778	-5.82531	-5.70153	Ribonuclease E inhibitor RraA/Dimethylmenaquinone methyltransferase [Source:TAIR;Acc:AT5G56260]	Ribonuclease E inhibitor RraA/RraA-like protein
Sh_Salba_v2_131452	7.37265	0.822506	0.754434	0.722794	0.866608	0.67846	0.710899	0.663386	0.696905	0.747511	0.736425	0.747997	0.755865	#N/A	#N/A
Sh_Salba_v2_128962	7.36902	-4.25618	-3.57053	-1.94149	-4.24694	-4.43581	-4.15506	-4.4547	-4.40746	-3.33779	-4.35861	-3.43093	-3.19453	#N/A	#N/A
Sh_Salba_v2_23844	7.36553	-1.87759	-1.10699	-1.45457	-1.8593	-1.71696	-1.52735	-0.800092	-2.02373	-1.97522	-1.97558	-1.96517	-1.96836	#N/A	#N/A
Sh_Salba_v2_131080	7.36288	-3.2185	-3.60205	-3.22173	-3.88655	-2.54294	-2.6359	-1.3066	-3.32053	-4.9319	-4.93025	-4.9205	-4.9255	PapD-like superfamily protein [Source:UniProtKB/TrEMBL;Acc:F4JJI7]	Major sperm protein (MSP) domain
Sh_Salba_v2_121279	7.35342	-4.13612	-4.02171	-3.56422	-4.01332	-5.16387	-5.83138	-5.91439	-4.73206	-2.91961	-3.79598	-2.28752	-1.74251	E3 ubiquitin-protein ligase RGLG2 [Source:UniProtKB/Swiss-Prot;Acc:Q9LY87]	Zinc finger, RING-type
Sh_Salba_v2_08157	7.34959	-2.99959	-1.85706	-3.57756	-6.41077	-5.7956	-4.58634	-2.81142	-6.5744	-6.52608	-5.67825	-4.3068	-5.0936	Molybdenum cofactor sulfurase family protein [Source:UniProtKB/TrEMBL;Acc:O48588]	Molybdenum cofactor sulfurase, C-terminal
Sh_Salba_v2_06791	7.33979	-6.29786	-5.61787	-3.54652	-3.93851	-2.6197	-3.12725	-5.28898	-6.44858	-2.7279	-1.8263	-4.08995	-5.00383	#N/A	#N/A
Sh_Salba_v2_131187	7.33666	-1.09101	-2.99487	-3.03081	-2.90299	-2.73399	-3.05157	-3.11192	-2.55009	-3.01841	-3.01727	-2.48459	-1.81514	#N/A	#N/A
Sh_Salba_v2_20730	7.33558	-2.26815	-2.29722	-2.87162	-4.50057	-2.0679	-4.14163	-3.42777	-2.68876	-4.61592	-4.04392	-4.60413	-3.72135	HVA22-like protein [Source:UniProtKB/TrEMBL;Acc:A0A178UDD7]	TB2/DP1/HVA22-related protein
Sh_Salba_v2_32847	7.33427	-4.93955	-3.11142	-3.12643	-4.89363	-1.77096	-1.6895	-5.08591	-5.47516	-5.93656	-5.4506	-5.92518	-4.39705	CASP-like protein 1E1 [Source:UniProtKB/Swiss-Prot;Acc:Q8L8Z1]	Casparian strip membrane protein
Sh_Salba_v2_50766	7.33045	-1.39596	-1.47075	-1.50591	-1.38201	-1.56893	-1.5285	-1.58605	-1.54137	-1.49692	-1.49638	-1.48173	-1.48832	#N/A	#N/A
Sh_Salba_v2_145012	7.3247	-3.64559	-4.11339	-3.21922	-3.60435	-3.58666	-4.00361	-4.99258	-4.06091	-2.08241	-2.34695	-3.45064	-2.67364	#N/A	#N/A
Sh_Salba_v2_41555	7.3215	-1.86108	-3.54191	-4.40146	-3.02948	-3.01698	-2.90887	-2.97102	-3.53391	-3.62786	-2.19867	-4.37735	-4.38295	DSI-1VOC [Source:UniProtKB/TrEMBL;Acc:Q9LQP1]	Glyoxalase-like domain
Sh_Salba_v2_131400	7.3205	-3.4432	-2.25276	-2.6573	-2.1423	-2.60799	-3.03766	-2.68336	-2.37826	-2.54292	-2.39672	-3.53286	-2.70955	#N/A	#N/A
Sh_Salba_v2_13487	7.31272	-1.13121	-0.389076	-1.24056	-1.1141	-1.30152	-1.26181	-1.31872	-1.27504	-1.22948	-1.23005	-1.21628	-1.22116	#N/A	#N/A
Sh_Salba_v2_99555	7.30597	-4.71131	-4.78953	-1.09783	-2.78927	-4.88802	-4.84636	-4.90767	-1.28176	-4.81296	-4.81135	-2.56861	-4.80657	Organic cation/carnitine transporter 1 [Source:UniProtKB/Swiss-Prot;Acc:Q9CAT6]	Major facilitator, sugar transporter-like
Sh_Salba_v2_34727	7.30555	-3.00221	-1.34723	-3.48066	-3.88928	-4.25744	-2.91191	-4.02437	-3.80778	-4.75114	-3.63867	-4.24746	-2.70841	17.4 kDa class I heat shock protein [Source:UniProtKB/Swiss-Prot;Acc:P19036]	Alpha crystallin/Hsp20 domain
Sh_Salba_v2_20824	7.29769	-3.71226	-2.98836	-2.87493	-3.09927	-3.37878	-2.36166	-1.78564	-3.85002	-2.92203	-3.81282	-1.96575	-3.8078	#N/A	#N/A
Sh_Salba_v2_137946	7.28395	-4.99109	-5.12017	-4.39004	-5.06572	-3.72407	-3.91894	-3.46551	-3.32114	-3.27581	-2.58369	-2.6174	-3.0763	Cold regulated protein 27 [Source:UniProtKB/TrEMBL;Acc:Q8L8T7]	NA
Sh_Salba_v2_69468	7.27887	-4.10707	-3.03909	-2.38389	-4.78068	-4.4182	-4.41145	-3.90234	-2.97154	-4.56498	-4.8922	-4.70256	-3.73617	Chaperone protein ClpB1 [Source:UniProtKB/Swiss-Prot;Acc:P42730]	ClpA/B family
Sh_Salba_v2_23835	7.27639	-2.88512	-4.657	-1.92671	-3.44817	-3.06306	-2.40349	-4.17173	-4.72904	-2.50617	-3.63505	-3.55938	-2.637	Serine/threonine-protein kinase SRK2I [Source:UniProtKB/Swiss-Prot;Acc:Q39193]	Protein kinase domain
Sh_Salba_v2_143714	7.27576	-3.62825	-4.60553	-2.3768	-4.51671	-3.56406	-4.12681	-2.49471	-4.15275	-4.20359	-3.04769	-3.71674	-4.62462	#N/A	#N/A
Sh_Salba_v2_131394	7.27025	-3.25277	-3.33042	-3.36644	-3.23841	-3.42846	-3.38711	-3.44774	-3.40197	-1.52345	-0.645922	-3.34227	-2.85172	Acetate/butyrate--CoA ligase AAE7, peroxisomal [Source:UniProtKB/Swiss-Prot;Acc:Q8VZF1]	AMP-dependent synthetase/ligase
Sh_Salba_v2_13421	7.26857	-7.15556	-7.234	-7.27037	-7.14294	-5.44815	-4.03306	-7.35306	-3.13977	-3.3704	-3.75767	-1.31492	-2.26074	Polyubiquitin [Source:UniProtKB/TrEMBL;Acc:Q8H0Y0]	Ubiquitin domain
Sh_Salba_v2_71226	7.26355	-2.9388	-3.28128	-3.43314	-3.00035	-3.51891	-3.3819	-3.90354	-3.91863	-3.69357	-3.56026	-4.44731	-4.06728	Probable cysteine protease RD19D [Source:UniProtKB/Swiss-Prot;Acc:Q8VYS0]	Cysteine peptidase, cysteine active site
Sh_Salba_v2_131446	7.26353	-2.55105	-2.62809	-1.10064	-2.53657	-2.726	-2.68489	-2.74484	-2.69936	-1.85015	-2.16303	-2.14177	-2.19513	#N/A	#N/A
Sh_Salba_v2_37674	7.25683	-3.34907	-3.42677	-1.68576	-3.33486	-2.10734	-2.20071	-2.02211	-2.67609	-3.45029	-3.44896	-3.43866	-2.80076	Chaperone protein ClpB1 [Source:UniProtKB/Swiss-Prot;Acc:P42730]	ClpA/B family
Sh_Salba_v2_72569	7.2419	-3.20169	-2.50674	-3.8364	-2.70238	-4.37502	-4.15244	-3.54794	-3.27677	-2.06895	-2.43867	-3.74982	-4.20523	HAI3 [Source:UniProtKB/TrEMBL;Acc:A0A178VWK9]	PPM-type phosphatase, divalent cation binding
Sh_Salba_v2_83826	7.23134	-6.74388	-6.33701	-3.61808	-6.94086	-7.67541	-7.78078	-8.82514	-5.83814	-1.88554	-1.42587	-3.75531	-3.14757	Cell wall / vacuolar inhibitor of fructosidase 1 [Source:UniProtKB/Swiss-Prot;Acc:F4HWQ8]	Pectinesterase inhibitor domain
Sh_Salba_v2_62978	7.21855	-5.34857	-3.74773	-2.62469	-3.81952	-5.83208	-4.3914	-3.16483	-4.62858	-4.11164	-3.87535	-2.31186	-2.67302	#N/A	#N/A
Sh_Salba_v2_129957	7.21816	-3.65806	-2.41631	-2.49457	-3.64662	-3.83593	-3.79401	-3.85495	-3.80837	-3.35644	-1.97522	-3.74788	-3.75448	LOB domain-containing protein 16 [Source:UniProtKB/Swiss-Prot;Acc:Q9SLB7]	Lateral organ boundaries, LOB
Sh_Salba_v2_145046	7.21696	-2.16672	-3.54173	-3.57779	-3.44954	-2.81582	-3.59836	-3.06917	-3.61332	-1.19671	-2.7117	-2.69081	-1.87546	UDP-glucosyl transferase 73B2 [Source:UniProtKB/Swiss-Prot;Acc:Q94C57]	UDP-glucuronosyl/UDP-glucosyltransferase
Sh_Salba_v2_26634	7.21395	-2.5934	-2.67024	-2.70615	-2.5817	-2.77018	-1.85594	-2.78859	-1.58934	-2.69657	-2.6947	-2.68207	-1.76806	#N/A	#N/A
Sh_Salba_v2_34753	7.20307	-4.57864	-2.44463	-3.05115	-3.08832	-5.22267	-3.09793	-4.93558	-3.94698	-4.07241	-4.48003	-4.56338	-2.86946	Heat shock protein 90-1 [Source:UniProtKB/Swiss-Prot;Acc:P27323]	Heat shock protein Hsp90 family
Sh_Salba_v2_20728	7.19165	-3.9993	-3.82515	-2.99563	-3.35523	-4.64148	-6.10728	-6.709	-1.72083	-3.59576	-3.40339	-5.68692	-5.78845	HVA22-like protein [Source:UniProtKB/TrEMBL;Acc:A0A178UDD7]	TB2/DP1/HVA22-related protein
Sh_Salba_v2_131067	7.19099	-3.08912	-2.21516	-3.98863	-3.86516	-4.05395	-4.01166	-4.07275	-4.02564	-2.97999	-2.20339	-3.41756	-3.97239	#N/A	#N/A
Sh_Salba_v2_133692	7.19081	-2.53002	-1.18887	-1.91727	-3.81717	-5.32677	-5.92518	-5.98669	-3.21463	-5.42671	-5.4058	-5.5002	-5.88541	HSP70-1 [Source:UniProtKB/TrEMBL;Acc:A0A178UL64]	Heat shock protein 70 family
Sh_Salba_v2_89178	7.19048	-2.85845	-3.13834	-2.57875	-3.40778	-3.07186	-1.59127	-2.38786	-3.99122	-3.45283	-4.51462	-4.50481	-3.68656	ferric reduction oxidase 2 [Source:TAIR;Acc:AT1G01580]	FAD-binding 8
Sh_Salba_v2_131396	7.18896	-3.98841	-2.75036	-4.10252	-2.80992	-3.07835	-3.58572	-3.59665	-4.13876	-4.09143	-4.08937	-3.21742	-2.17501	11-beta-hydroxysteroid dehydrogenase 1B [Source:UniProtKB/Swiss-Prot;Acc:P0DKC6]	Short-chain dehydrogenase/reductase SDR
Sh_Salba_v2_131491	7.18623	-5.07015	-5.14838	-5.18468	-5.05767	-5.24782	-5.20591	-5.26734	-5.22082	-1.36929	-1.25125	-5.16058	-5.1663	Pollen receptor-like kinase 1 [Source:UniProtKB/Swiss-Prot;Acc:C0LGU0]	Protein kinase domain
Sh_Salba_v2_97407	7.18569	-4.99679	-3.1038	-3.582	-4.98246	-4.72789	-4.59907	-2.40221	-2.23167	-4.38022	-3.72244	-1.79195	-2.3214	SDP1 [Source:UniProtKB/TrEMBL;Acc:A0A178UB07]	Patatin-like phospholipase domain
Sh_Salba_v2_21302	7.17787	-5.36866	-4.51023	-3.70939	-8.20226	-7.4492	-6.52856	-4.25801	-4.81791	-6.01404	-6.11844	-1.4851	-1.79991	LSR3 [Source:UniProtKB/TrEMBL;Acc:A0A178W160]	Late embryogenesis abundant protein, LEA-14
Sh_Salba_v2_124322	7.17737	-5.33233	-4.41222	-3.74275	-5.44207	-4.85818	-5.23208	-4.32243	-2.97816	-4.64652	-4.9858	-1.2558	-1.93766	Rap2.6L [Source:UniProtKB/TrEMBL;Acc:A0A178UKL8]	AP2/ERF domain
Sh_Salba_v2_131525	7.17519	-2.00459	-2.08045	-2.1161	-1.99351	-2.1808	-2.13945	-2.19842	-2.1525	-1.63196	-1.60947	-2.09203	-2.09977	#N/A	#N/A
Sh_Salba_v2_87846	7.16271	-7.17671	-5.54687	-4.7472	-4.9948	-4.72001	-3.75176	-3.66222	-2.28841	-3.31243	-3.18677	-3.00847	-2.71479	Actin cytoskeleton-regulatory complex pan-like protein [Source:UniProtKB/TrEMBL;Acc:B7ZWR9]	NA
Sh_Salba_v2_00258	7.15751	-3.61002	-3.68792	-2.94705	-3.59493	-3.78545	-3.20865	-3.29085	-3.24783	-2.63999	-0.272073	-3.6998	-3.4775	#N/A	#N/A
Sh_Salba_v2_145232	7.15575	-3.15108	-1.95474	-3.26453	-3.13981	-3.32872	-3.28688	-3.34746	-3.30097	-2.78447	-1.86367	-2.69076	-3.24734	Glycosyltransferase [Source:UniProtKB/TrEMBL;Acc:W8Q7B8]	UDP-glucuronosyl/UDP-glucosyltransferase
Sh_Salba_v2_118240	7.15039	-6.00837	-6.00448	-4.16851	-3.22029	-3.4794	-3.27306	-3.65204	-2.89628	-3.5844	-3.17652	-3.50596	-3.22425	TPK3 [Source:UniProtKB/TrEMBL;Acc:A0A178UWR8]	Two pore domain potassium channel
Sh_Salba_v2_34762	7.14445	-4.27376	-2.29925	-2.76929	-3.43878	-4.45185	-2.91192	-3.36012	-2.16559	-4.37724	-4.37499	-4.36393	-2.48422	Heat shock protein 90-1 [Source:UniProtKB/Swiss-Prot;Acc:P27323]	Heat shock protein Hsp90 family
Sh_Salba_v2_30017	7.14369	-4.99073	-2.51806	-2.50813	-6.30659	-5.28355	-3.58533	-3.40987	-2.12543	-5.19475	-4.85768	-4.5474	-3.94213	Probable mediator of RNA polymerase II transcription subunit 37c [Source:UniProtKB/Swiss-Prot;Acc:Q9LHA8]	Heat shock protein 70 family
Sh_Salba_v2_53430	7.14334	-6.7032	-6.48506	-4.51224	-6.30763	-7.77996	-6.81047	-4.1163	-6.09472	-1.787	-2.70323	-2.11179	-1.78098	#N/A	#N/A
Sh_Salba_v2_29398	7.13948	-3.69252	-3.45752	-3.42456	-2.90311	-2.06861	-3.18031	-5.13558	-7.26831	-2.39549	-3.83965	-4.82861	-5.20363	At5g53870 [Source:UniProtKB/TrEMBL;Acc:Q9FN39]	Phytocyanin domain
Sh_Salba_v2_69467	7.13634	-5.49109	-2.33498	-1.78529	-4.98427	-5.02457	-3.87773	-4.32768	-2.16572	-5.22807	-5.6045	-5.45672	-4.32186	Chaperone protein ClpB1 [Source:UniProtKB/Swiss-Prot;Acc:P42730]	ClpA/B family
Sh_Salba_v2_131460	7.13396	-4.69459	-3.40532	-1.96046	-3.44298	-3.34755	-4.09298	-5.30742	-4.95597	-2.63745	-2.68621	-4.89115	-4.4111	Zinc finger CCCH domain-containing protein 2 [Source:UniProtKB/Swiss-Prot;Acc:Q9ZWA1]	Zinc finger, CCCH-type
Sh_Salba_v2_79146	7.12692	-2.22149	-3.10093	-3.13686	-3.00757	-3.19794	-3.15687	-2.25658	-3.17196	-3.12325	-2.27232	-0.494602	-2.25129	#N/A	#N/A
Sh_Salba_v2_63492	7.12646	-6.56811	-3.445	-3.27579	-3.24539	-6.74503	-4.5974	-3.28561	-2.73331	-3.3435	-3.93456	-2.1616	-2.31417	Expressed protein [Source:UniProtKB/TrEMBL;Acc:Q45GG2]	Domain of unknown function DUF547
Sh_Salba_v2_07090	7.11586	-2.43854	-3.55223	-1.78357	-2.67113	-3.70921	-2.96127	-4.38157	-3.63409	-3.33459	-2.57479	-4.27487	-4.28077	ATOEP16-S [Source:UniProtKB/TrEMBL;Acc:A0A178V0T8]	Mitochondrial inner membrane translocase subunit Tim17/Tim22/Tim23/peroxisomal protein PMP24
Sh_Salba_v2_144481	7.11465	-2.60428	-2.68115	-2.1461	-1.61257	-2.78094	-2.7394	-2.2045	-1.84913	-2.70728	-2.70547	-2.69297	-2.2008	#N/A	#N/A
Sh_Salba_v2_131471	7.11368	-1.92271	-1.9992	-2.03468	-1.29651	-1.64195	-1.5117	-2.11329	-1.55103	-2.02055	-1.1738	-0.810315	-2.01369	#N/A	#N/A
Sh_Salba_v2_14685	7.10926	-2.65021	-2.89879	-2.68485	-2.13191	-3.55538	-6.27262	-3.41518	-3.29579	-4.54156	-3.37325	-6.22746	-5.33816	LanC-like protein GCR2 [Source:UniProtKB/Swiss-Prot;Acc:F4IEM5]	Lanthionine synthetase C-like
Sh_Salba_v2_128690	7.10249	-2.08967	-3.08086	-1.26543	-5.00439	-5.19506	-3.71896	-4.70383	-4.65989	-4.73198	-5.11835	-4.61787	-5.11359	G-type lectin S-receptor-like serine/threonine-protein kinase At1g11330 [Source:UniProtKB/Swiss-Prot;Acc:Q9SXB8]	Protein kinase domain
Sh_Salba_v2_67193	7.09563	-3.46421	-3.44552	-3.12959	-2.65754	-3.03292	-3.71258	-7.0868	-2.77993	-3.11291	-3.2756	-4.33543	-4.87521	AP2-like ethylene-responsive transcription factor AIL5 [Source:UniProtKB/Swiss-Prot;Acc:Q6PQQ3]	AP2/ERF domain
Sh_Salba_v2_23460	7.09412	-3.11297	-3.91895	-2.7019	-5.10774	-3.32337	-2.61018	-2.54989	-2.08356	-4.9795	-4.8491	-6.07701	-5.97477	#N/A	#N/A
Sh_Salba_v2_143782	7.0939	-2.07388	-2.15043	-0.105068	-2.05773	-2.2471	-2.20647	-2.26575	-2.22093	-2.17329	-1.68312	-2.16179	-2.16618	#N/A	#N/A
Sh_Salba_v2_42888	7.08065	-2.90478	-1.94582	-2.17486	-3.54405	-4.99574	-3.37862	-4.29546	-5.00722	-4.32143	-4.3041	-4.36743	-4.18707	AT3g10020/T22K18_16 [Source:UniProtKB/TrEMBL;Acc:Q9SR67]	NA
Sh_Salba_v2_145346	7.07548	-1.43207	-1.50691	-1.5421	-1.41851	-1.60537	-1.56486	-1.62248	-1.57768	-1.0556	-1.53269	-1.51794	-1.52473	#N/A	#N/A
Sh_Salba_v2_144712	7.06909	-1.78225	-1.03883	-1.89364	-1.76667	-1.37584	-1.91474	-1.97343	-1.9287	-1.88204	-1.88167	-1.86943	-1.87446	Phospholipase/carboxylesterase family protein [Source:UniProtKB/TrEMBL;Acc:Q8L9X1]	Phospholipase/carboxylesterase/thioesterase
Sh_Salba_v2_101012	7.06266	-4.07683	-4.15469	-4.19096	-4.06595	-2.93176	-3.70879	-3.38152	-4.22756	-3.71341	-3.32684	-1.58302	-2.26488	#N/A	#N/A
Sh_Salba_v2_40529	7.05543	-2.48971	-2.64697	-1.29134	-4.21066	-3.9548	-4.3596	-4.42075	-3.84868	-3.11172	-3.18741	-2.12067	-2.82369	#N/A	#N/A
Sh_Salba_v2_73618	7.04934	-2.01918	-2.09461	-2.13035	-2.01122	-2.19729	-2.15547	-2.21424	-2.16767	-2.1253	-2.12265	-2.10638	-2.11616	DEAD-box ATP-dependent RNA helicase 35 [Source:UniProtKB/Swiss-Prot;Acc:Q9LU46]	Helicase, C-terminal
Sh_Salba_v2_41173	7.04357	-2.82951	-5.46109	-5.49758	-5.37484	-5.56368	-5.52101	-2.34876	-4.1027	-5.48933	-5.48597	-3.18404	-5.48195	Sodium/hydrogen exchanger 4 [Source:UniProtKB/Swiss-Prot;Acc:Q8S397]	Na+/H+ exchanger
Sh_Salba_v2_120626	7.04124	-4.12685	-4.20494	-4.24109	-3.5486	-4.30292	-4.26143	-4.32253	-4.27662	-3.76094	-3.74668	-1.33775	-0.356005	#N/A	#N/A
Sh_Salba_v2_46735	7.04002	-3.39503	-3.89298	-2.07251	-4.37242	-4.30915	-4.18156	-4.13588	-2.76978	-3.88001	-4.11817	-3.89092	-3.56277	#N/A	#N/A
Sh_Salba_v2_105343	7.03947	-5.20505	-5.28312	-1.9012	-5.19619	-5.38521	-5.34267	-5.40423	-5.35679	-5.31078	-5.30764	-1.66317	-5.30352	Protein LAZ1 homolog 1 [Source:UniProtKB/Swiss-Prot;Acc:Q94CA0]	Organic solute transporter subunit alpha/Transmembrane protein 184
Sh_Salba_v2_85416	7.03942	-2.49294	-3.49031	-2.40129	-2.81866	-3.62194	-2.96103	-5.30857	-4.35347	-2.34926	-2.31343	-4.71215	-4.71582	Nuclear transport factor 2/RNA recognition motif protein [Source:UniProtKB/TrEMBL;Acc:A0A1I9LNF2]	Ethylene-responsive binding factor-associated repression
Sh_Salba_v2_06310	7.03938	-1.91298	-3.52244	-1.67714	-2.76802	-3.62165	-2.24947	-3.64077	-2.96333	-2.98885	-3.54542	-2.61036	-3.08965	L-type lectin-domain containing receptor kinase IX.1 [Source:UniProtKB/Swiss-Prot;Acc:Q9LXA5]	Protein kinase domain
Sh_Salba_v2_75141	7.03907	-1.73833	-0.998039	-1.84999	-1.71877	-0.665351	-1.86892	-1.40688	-0.987946	-1.36113	-1.83569	-1.82564	-1.82815	Putative phosphatidylethanolamine-binding protein [Source:UniProtKB/TrEMBL;Acc:Q9M042]	YbhB/YbcL
Sh_Salba_v2_19408	7.03887	-3.13287	-3.82474	-3.85107	-3.60853	-3.66816	-3.50696	-3.76317	-3.66634	-3.07836	-2.66628	-3.3551	-2.62515	B-cell receptor-associated-like protein [Source:UniProtKB/TrEMBL;Acc:Q9LSH0]	B-cell receptor-associated protein 29/31
Sh_Salba_v2_131380	7.03701	-1.92471	-2.00096	-2.03648	-1.90904	-2.09797	-2.05735	-2.11634	-2.07152	-1.58919	-1.5331	-1.45677	-1.51561	#N/A	#N/A
Sh_Salba_v2_89451	7.02604	-1.15628	-1.23091	-1.26582	-1.13866	-1.32639	-1.28671	-1.34377	-1.30016	-0.825018	-1.25483	-1.24152	-1.24602	#N/A	#N/A
Sh_Salba_v2_144112	7.02017	-2.66487	-2.74189	-0.705601	-2.65212	-2.84107	-2.79963	-2.85972	-2.81377	-2.33438	-2.76561	-2.75368	-1.89125	Bifunctional nitrilase/nitrile hydratase NIT4 [Source:UniProtKB/Swiss-Prot;Acc:P46011]	Nitrilase/cyanide hydratase, conserved site
Sh_Salba_v2_127498	7.01972	-4.05666	-2.69752	-1.64929	-4.46164	-3.67933	-3.52232	-6.75477	-2.06067	-4.8614	-5.19564	-5.40293	-4.21396	#N/A	#N/A
Sh_Salba_v2_145295	7.00761	-3.10535	-1.8335	-3.21895	-3.0892	-3.27977	-2.034	-1.80126	-2.05442	-2.79905	-1.61141	-2.24801	-2.36855	#N/A	#N/A
Sh_Salba_v2_101778	7.00245	-3.24193	-3.3196	-1.54293	-3.22707	-3.41729	-3.37602	-3.43663	-3.39099	-1.9009	-1.32064	-3.33143	-3.33602	#N/A	#N/A
Sh_Salba_v2_71744	7.00116	-2.62339	-3.148	-1.96828	-4.54895	-4.38952	-3.31229	-2.07974	-4.183	-4.54725	-4.33718	-6.89048	-4.34433	ACD11 homolog protein [Source:UniProtKB/Swiss-Prot;Acc:Q8L7U7]	Glycolipid transfer protein domain
Sh_Salba_v2_124799	6.99817	-2.69254	-2.76976	-1.51685	-2.6776	-2.417	-2.82626	-1.92435	-2.3097	-2.06836	-2.79213	-2.78144	-1.64696	#N/A	#N/A
Sh_Salba_v2_14688	6.99601	-5.67202	-3.40478	-2.60065	-2.43339	-5.85168	-5.80926	-3.63049	-2.76652	-4.14168	-4.48228	-5.76264	-5.77001	LanC-like protein GCR2 [Source:UniProtKB/Swiss-Prot;Acc:F4IEM5]	Lanthionine synthetase C-like
Sh_Salba_v2_104851	6.99503	-2.5878	-2.66375	-2.69995	-2.5834	-2.7692	-2.72647	-2.78612	-2.73838	-2.69709	-2.69312	-2.67611	-2.68769	Disease resistance protein RPP13 [Source:UniProtKB/Swiss-Prot;Acc:Q9M667]	NB-ARC
Sh_Salba_v2_38612	6.98826	-2.92904	-2.80396	-2.30865	-5.91255	-6.16705	-6.07393	-5.05804	-6.30135	-4.6336	-4.42277	-1.84521	-1.99579	PGIP1 [Source:UniProtKB/TrEMBL;Acc:A0A178UBN4]	Leucine-rich repeat
Sh_Salba_v2_131589	6.98371	-1.78647	-1.86128	-1.89685	-1.77858	-1.964	-1.92238	-1.98047	-1.93415	-1.89258	-1.89008	-1.87288	-1.88301	#N/A	#N/A
Sh_Salba_v2_36502	6.97577	-4.50055	-2.01812	-3.38345	-3.6299	-3.69652	-4.69585	-5.73037	-5.68405	-3.30373	-3.32756	-1.26407	-5.62916	At5g11090 [Source:UniProtKB/TrEMBL;Acc:Q9FY56]	NA
Sh_Salba_v2_05684	6.97541	-3.95133	-2.48653	-2.7837	-3.08582	-3.47285	-4.97913	-5.94724	-5.38356	-3.09941	-3.44647	-3.27025	-5.00478	#N/A	#N/A
Sh_Salba_v2_68482	6.96966	-4.64651	-1.31892	-0.989777	-3.27546	-4.82346	-4.78174	-4.84304	-3.12863	-4.74846	-3.75374	-4.73681	-3.90433	GRP4 [Source:UniProtKB/TrEMBL;Acc:A0A178VD35]	RNA recognition motif domain
Sh_Salba_v2_115744	6.9694	-4.38662	-5.61273	-4.17253	-4.29092	-5.26603	-2.49234	-1.80598	-4.77626	-3.4825	-2.67161	-2.33334	-3.04413	Organic cation/carnitine transporter 4 [Source:UniProtKB/Swiss-Prot;Acc:Q9LHQ6]	Major facilitator, sugar transporter-like
Sh_Salba_v2_131484	6.96541	-4.21279	-4.75798	-4.01111	-5.09328	-6.11498	-5.57068	-5.13281	-2.59456	-4.77335	-5.55303	-5.13019	-3.76865	ATP-dependent 6-phosphofructokinase 2 [Source:UniProtKB/Swiss-Prot;Acc:Q9FIK0]	Phosphofructokinase domain
Sh_Salba_v2_14681	6.9433	-5.86132	-5.62881	-1.38833	-6.11575	-5.93394	-2.57646	-2.47824	-2.07166	-6.66465	-4.69823	-4.9988	-4.09	LanC-like protein GCR2 [Source:UniProtKB/Swiss-Prot;Acc:F4IEM5]	Lanthionine synthetase C-like
Sh_Salba_v2_143769	6.94228	-0.835731	-1.54464	-2.42409	-2.29584	-2.48541	-2.44459	-2.50423	-2.45917	-2.41138	-1.56224	-2.39988	-2.40439	#N/A	#N/A
Sh_Salba_v2_89535	6.94146	-2.13964	-1.43986	-1.33789	-1.63826	-2.31207	-2.27162	-1.81205	-2.28651	-1.41216	-1.74465	-1.67437	-2.23116	#N/A	#N/A
Sh_Salba_v2_87994	6.9405	-4.32404	-2.393	-1.48069	-4.79731	-4.07191	-4.06362	-4.29492	-2.5124	-4.75939	-4.94603	-4.83489	-3.63715	Chaperone protein ClpB1 [Source:UniProtKB/Swiss-Prot;Acc:P42730]	ClpA/B family
Sh_Salba_v2_123967	6.93311	-4.53634	-2.60722	-3.68287	-4.5218	-3.99627	-3.19934	-4.22005	-3.24954	-2.10423	-1.18557	-2.93472	-4.13883	Anoctamin-like protein At1g73020 [Source:UniProtKB/Swiss-Prot;Acc:A0MFS9]	Anoctamin
Sh_Salba_v2_79666	6.92276	-6.82922	-3.66775	-3.28031	-4.00745	-4.52213	-2.81121	-4.34509	-4.00922	-3.50658	-3.80673	-3.01947	-1.03777	17.6 kDa class I heat shock protein 3 [Source:UniProtKB/Swiss-Prot;Acc:P13853]	Alpha crystallin/Hsp20 domain
Sh_Salba_v2_12593	6.91657	-0.14774	-0.832395	-0.866867	-0.735083	-0.923795	-0.885348	-0.941335	-0.382624	-0.851463	-0.854088	-0.842386	-0.843848	#N/A	#N/A
Sh_Salba_v2_131518	6.90733	-1.80569	-1.88158	-1.91704	-1.79116	-1.97939	-1.93869	-1.39841	-1.9524	-1.14118	-1.05303	-1.89286	-1.89855	Putative uncharacterized protein [Source:UniProtKB/TrEMBL;Acc:Q1G3K0]	Leucine-rich repeat domain, L domain-like
Sh_Salba_v2_20830	6.90684	-3.02787	-3.6075	-2.26424	-2.24702	-3.75028	-2.62374	-2.15004	-4.36276	-4.06039	-4.69689	-3.89812	-7.65195	Protein kinase family protein [Source:UniProtKB/TrEMBL;Acc:Q8GWD0]	Protein kinase domain
Sh_Salba_v2_122402	6.8982	-3.69576	-2.1358	-3.80982	-3.67953	-2.08635	-2.33263	-1.45585	-3.09277	-2.43956	-2.30662	-2.26257	-2.60944	#N/A	#N/A
Sh_Salba_v2_143651	6.88984	-1.51549	-0.808328	-1.62641	-1.49726	-1.6863	-1.64636	-0.808963	-1.66064	-1.61304	-1.6136	-1.6021	-0.968317	#N/A	#N/A
Sh_Salba_v2_11741	6.88553	-6.0646	-4.0903	-2.39829	-3.5314	-3.71684	-3.55533	-2.57199	-3.66872	-2.22702	-1.74302	-3.1981	-6.15921	AT5g45310/K9E15_9 [Source:UniProtKB/TrEMBL;Acc:Q94JR2]	NA
Sh_Salba_v2_89434	6.87306	-2.63873	-2.22153	-2.59572	-1.92198	-3.09919	-4.36932	-5.26016	-4.58433	-4.10785	-5.04975	-2.59499	-2.37914	NGAL1 [Source:UniProtKB/TrEMBL;Acc:A0A178VSG2]	B3 DNA binding domain
Sh_Salba_v2_109793	6.87112	-6.54636	-5.28735	-6.66112	-4.69237	-6.72452	-3.82911	-3.89539	-6.6974	-6.64949	-2.49689	-1.85715	-2.59431	Glycerophosphodiester phosphodiesterase GDPD1, chloroplastic [Source:UniProtKB/Swiss-Prot;Acc:Q9SGA2]	PLC-like phosphodiesterase, TIM beta/alpha-barrel domain
Sh_Salba_v2_08957	6.86937	-3.44916	-4.45187	-4.97362	-4.42109	-3.54645	-2.16335	-1.95936	-2.15819	-4.01481	-5.436	-3.9934	-4.03911	#N/A	#N/A
Sh_Salba_v2_137030	6.86767	-3.33972	-2.71422	-2.80386	-4.61184	-3.82665	-3.86174	-4.31128	-4.77692	-3.4428	-1.66354	-1.8108	-1.8128	Erythronate-4-phosphate dehydrogenase family protein [Source:UniProtKB/TrEMBL;Acc:Q8VYC6]	NA
Sh_Salba_v2_106431	6.86754	-3.84036	-3.77357	-5.1536	-5.02738	-3.74881	-1.65524	-3.09781	-1.45118	-5.72356	-5.72178	-5.71208	-4.52608	Protein kinase family protein [Source:UniProtKB/TrEMBL;Acc:F4JQX7]	Protein kinase domain
Sh_Salba_v2_145277	6.85723	-2.89258	-2.96994	-3.00587	-2.8783	-3.06803	-1.78826	-3.08708	-3.04141	-1.126	-1.02049	-2.98171	-2.98681	Cation/H(+) antiporter 15 [Source:UniProtKB/Swiss-Prot;Acc:Q9SIT5]	Cation/H+ exchanger
Sh_Salba_v2_101219	6.85555	-3.17928	-3.25693	-1.53293	-3.16408	-3.35437	-3.31317	-3.37373	-0.713094	-3.27967	-1.95835	-3.26872	-3.27312	Putative uncharacterized protein At3g24150 [Source:UniProtKB/TrEMBL;Acc:Q0WQ76]	NA
Sh_Salba_v2_105757	6.85042	-0.749317	-3.95885	-1.63525	-3.86804	-4.05797	-4.01625	-4.07728	-4.03101	-2.24976	-3.98149	-3.97091	-3.97654	Adenine nucleotide transporter BT1, chloroplastic/mitochondrial [Source:UniProtKB/Swiss-Prot;Acc:Q9SUV1]	Mitochondrial carrier protein
Sh_Salba_v2_82194	6.84012	-2.11722	-1.73248	-1.82508	-2.96133	-2.70317	-2.19479	-2.65576	-1.91385	-1.43265	-1.46775	-3.06769	-3.07098	#N/A	#N/A
Sh_Salba_v2_131426	6.83401	-2.18295	-2.25984	-0.507767	-2.16482	-1.45367	-2.31472	-2.3742	-2.32978	-1.84744	-2.28096	-2.27115	-1.82385	#N/A	#N/A
Sh_Salba_v2_124748	6.8194	-2.11106	-2.18745	-2.22309	-2.09708	-1.67449	-1.61809	-2.304	-1.41271	-2.21225	-2.21125	-2.19893	-2.2047	#N/A	#N/A
Sh_Salba_v2_127859	6.81796	-3.22962	-5.79375	-2.29752	-3.7641	-2.91505	-2.12647	-2.49635	-2.26418	-4.83572	-4.75603	-3.17988	-3.8633	L-type lectin-domain containing receptor kinase IX.1 [Source:UniProtKB/Swiss-Prot;Acc:Q9LXA5]	Protein kinase domain
Sh_Salba_v2_82723	6.8066	-2.87231	-3.64092	-2.38571	-3.55117	-2.70139	-2.76656	-3.75971	-3.7133	-2.84332	-2.8137	-2.68613	-3.65922	SDP1 [Source:UniProtKB/TrEMBL;Acc:A0A178UB07]	Patatin-like phospholipase domain
Sh_Salba_v2_129187	6.79994	-4.11599	-2.2286	-1.99314	-5.61838	-5.8076	-5.76511	-5.82674	-5.77937	-5.01586	-4.50581	-5.17474	-5.72592	Adenine nucleotide alpha hydrolases-like superfamily protein [Source:UniProtKB/TrEMBL;Acc:Q9C9G5]	Universal stress protein A
Sh_Salba_v2_66321	6.79311	-3.05196	-3.43572	-4.37696	-1.89691	-2.14833	-3.41229	-3.49483	-3.38265	-2.56518	-4.36478	-2.90408	-3.61551	Nuclear transcription factor Y subunit B-8 [Source:UniProtKB/Swiss-Prot;Acc:Q8VYK4]	Transcription factor, NFYB/HAP3, conserved site
Sh_Salba_v2_14678	6.79247	-3.8034	-6.75691	-4.94795	-6.66939	-4.82327	-6.81618	-3.99069	-4.25627	-6.67892	-6.6055	-3.51167	-2.00842	LanC-like protein GCR2 [Source:UniProtKB/Swiss-Prot;Acc:F4IEM5]	Lanthionine synthetase C-like
Sh_Salba_v2_44983	6.78907	-3.88777	-3.28394	-2.61042	-4.86775	-3.73	-3.1414	-2.73647	-3.13222	-4.41385	-3.80249	-3.39926	-2.74004	Probable mediator of RNA polymerase II transcription subunit 37c [Source:UniProtKB/Swiss-Prot;Acc:Q9LHA8]	Heat shock protein 70 family
Sh_Salba_v2_131555	6.7886	-1.18042	-1.25583	-0.803653	-0.672336	-1.34759	-1.30861	-0.0919038	-1.32356	-1.27411	-1.27623	-1.26629	-1.2673	#N/A	#N/A
Sh_Salba_v2_32911	6.78768	-4.40837	-1.69229	-2.25855	-4.0756	-4.11155	-4.15143	-4.75787	-2.4865	-3.12683	-3.31444	-3.8118	-3.39988	HSP70T-2 [Source:UniProtKB/TrEMBL;Acc:A0A178VUF8]	Heat shock protein 70 family
Sh_Salba_v2_05691	6.7783	-3.09248	-2.74667	-2.279	-2.51658	-3.21535	-3.72546	-3.88808	-3.84457	-3.20948	-3.91071	-4.07604	-3.51363	Gibberellin-regulated protein 14 [Source:UniProtKB/Swiss-Prot;Acc:Q9LFR3]	Gibberellin regulated protein
Sh_Salba_v2_29335	6.77239	-1.27152	-1.34621	-1.38123	-0.438515	-1.44313	-1.40306	-1.46035	-1.41617	-1.37104	-1.37108	-1.357	-1.36264	Novel plant SNARE 13 [Source:UniProtKB/Swiss-Prot;Acc:Q9LRP1]	Target SNARE coiled-coil homology domain
Sh_Salba_v2_73297	6.7706	-2.74123	-1.48873	-1.86988	-2.72329	-2.91417	-2.87353	-2.34132	0.141106	-2.40789	-2.83926	-2.83024	-2.83311	#N/A	#N/A
Sh_Salba_v2_131437	6.76646	-4.49005	-3.75949	-3.3163	-4.47416	-4.6653	-4.62401	-4.09824	-4.12749	-0.506021	-1.38398	-2.44899	-2.79346	#N/A	#N/A
Sh_Salba_v2_103771	6.76248	-3.55603	-3.63399	-3.67001	-3.53944	-3.38377	-3.6894	-3.75018	-2.17509	-2.59567	-0.545737	-2.21847	-1.20852	BAG family molecular chaperone regulator 4 [Source:UniProtKB/Swiss-Prot;Acc:Q8RX71]	Ubiquitin domain
Sh_Salba_v2_53325	6.7623	-3.79868	-4.85878	-3.22393	-2.54843	-3.38564	-5.80806	-8.08683	-2.28867	-3.27662	-2.77909	-2.40287	-2.72913	Heavy metal-associated isoprenylated plant protein 32 [Source:UniProtKB/Swiss-Prot;Acc:Q9M8K5]	Heavy metal-associated domain, HMA
Sh_Salba_v2_122584	6.75748	-0.446758	-0.531834	-1.56598	-1.43683	-1.62579	-1.58592	-1.64395	-1.60015	-1.55262	-1.55327	-1.54167	-0.938202	Peroxygenase 2 [Source:UniProtKB/Swiss-Prot;Acc:Q9FLN9]	Caleosin-related
Sh_Salba_v2_18451	6.75645	-0.769957	-0.84266	-0.877061	-0.754029	-0.939265	-0.899951	-0.95503	-0.911778	-0.868931	-0.869647	-0.852799	-0.859276	#N/A	#N/A
Sh_Salba_v2_61318	6.7393	-4.04618	-3.56466	-2.79164	-3.68745	-4.45961	-5.29794	-3.57699	-2.44759	-2.95622	-4.4955	-2.31665	-1.57168	p-loop containing nucleoside triphosphate hydrolases superfamily protein [Source:UniProtKB/TrEMBL;Acc:F4I5A3]	AAA+ ATPase domain
Sh_Salba_v2_18339	6.7288	-2.12773	-2.90045	-2.09283	-1.77918	-2.62011	-2.41485	-3.01772	-2.972	-2.92453	-1.92	-1.4556	-2.91755	#N/A	#N/A
Sh_Salba_v2_61323	6.72815	-2.94153	-6.36765	-2.60974	-4.4344	-6.46563	-5.11616	-3.3495	-3.8171	-3.57546	-3.14599	-2.4882	-2.05804	p-loop containing nucleoside triphosphate hydrolases superfamily protein [Source:UniProtKB/TrEMBL;Acc:F4I5A3]	AAA+ ATPase domain
Sh_Salba_v2_62538	6.72327	-3.44307	-3.17558	-1.52991	-2.55122	-3.30581	-2.97699	-3.76002	-3.23938	-3.16287	-3.8294	-4.3647	-3.05542	17.4 kDa class III heat shock protein [Source:UniProtKB/Swiss-Prot;Acc:Q9SYG1]	Alpha crystallin/Hsp20 domain
Sh_Salba_v2_92895	6.71825	-3.35554	-3.91293	-4.41775	-3.41955	-2.75201	-3.48938	-2.08404	-2.44687	-2.86602	-2.79759	-2.67472	-1.55503	#N/A	#N/A
Sh_Salba_v2_99830	6.71355	-3.93313	-4.01096	-4.04719	-3.92164	-1.83306	-4.06916	-4.13024	-4.08361	-4.03663	-2.39128	-4.02312	-1.0468	Hyperosmolality-gated Ca2+ permeable channel 1.2 [Source:UniProtKB/TrEMBL;Acc:A0A097NUP4]	Calcium-dependent channel, 7TM region, putative phosphate
Sh_Salba_v2_53548	6.71068	-2.45269	-2.95768	-4.31961	-4.19425	-3.43744	-3.10917	-3.44556	-3.25111	-4.3092	-2.20524	-3.80297	-4.3022	Light-regulated zinc finger protein 1 [Source:UniProtKB/TrEMBL;Acc:F4IBS4]	B-box-type zinc finger
Sh_Salba_v2_00433	6.69643	-1.05792	-1.13293	-0.608121	-1.03551	-0.86396	-1.18606	-1.24311	-1.20066	-1.15191	-0.132356	-1.14329	-0.510445	#N/A	#N/A
Sh_Salba_v2_46796	6.69201	-4.41612	-4.4944	-1.6335	-3.48428	-4.59111	-3.55689	-3.35046	-1.64405	-4.02176	-3.34094	-1.76473	-1.31464	Homocysteine S-methyltransferase 3 [Source:UniProtKB/Swiss-Prot;Acc:Q8LAX0]	Homocysteine-binding domain
Sh_Salba_v2_02502	6.69073	-2.87186	-1.79853	-3.35676	-4.16708	-3.90935	-2.91171	-2.88744	-3.38436	-4.02228	-3.7923	-3.75367	-4.27459	LEA4-5 [Source:UniProtKB/TrEMBL;Acc:A0A178UIZ0]	Late embryogenesis abundant protein, LEA-25/LEA-D113
Sh_Salba_v2_52158	6.68999	-0.988391	0.00132078	-0.652212	-1.23738	-1.42734	-1.38818	-0.392205	-1.40309	-1.35383	-1.35568	-1.34562	-1.34698	#N/A	#N/A
Sh_Salba_v2_129258	6.68785	-5.09457	-4.62014	-2.32584	-4.52668	-3.54069	-3.21069	-2.4616	-1.00375	-3.85588	-4.12498	-3.29924	-3.36557	RABC2A [Source:UniProtKB/TrEMBL;Acc:A0A178UJG3]	Small GTPase superfamily
Sh_Salba_v2_126795	6.67246	-3.69351	-4.74462	-2.58949	-5.4161	-4.19341	-3.28046	-1.01522	-4.71457	-5.0187	-4.02569	-2.79803	-1.85582	At3g49930 [Source:UniProtKB/TrEMBL;Acc:Q9SN24]	Zinc finger C2H2-type
Sh_Salba_v2_145230	6.67119	-1.44003	-3.16335	-2.95641	-4.75533	-3.58581	-2.7135	-1.93135	-3.27455	-2.98275	-2.23392	-3.42469	-2.63445	Putative WD-repeat protein [Source:UniProtKB/TrEMBL;Acc:Q8LPI5]	WD40 repeat
Sh_Salba_v2_118486	6.67076	-2.11567	-1.34798	-2.228	-2.09798	-1.45274	-2.24758	-2.30695	-2.26247	-0.624061	-1.36277	-2.20372	-1.13705	#N/A	#N/A
Sh_Salba_v2_134816	6.66711	-3.19341	-1.968	-2.73087	-2.49577	-3.85087	-3.42864	-3.27309	-1.92255	-3.67787	-3.55102	-7.28575	-2.83029	At1g55880 [Source:UniProtKB/TrEMBL;Acc:Q6NKY5]	Cysteine synthase/cystathionine beta-synthase, pyridoxal-phosphate attachment site
Sh_Salba_v2_116157	6.66052	-2.32642	-2.23377	-1.84965	-2.64936	-3.74234	-4.93999	-2.77635	-3.32178	-3.1925	-3.20528	-4.62017	-3.90589	Carboxyl-terminal-processing peptidase 1, chloroplastic [Source:UniProtKB/Swiss-Prot;Acc:F4KHG6]	PDZ domain
Sh_Salba_v2_53382	6.65899	-1.77776	-2.23724	-3.59336	-2.86488	-3.20776	-2.11344	-3.67505	-3.62907	-3.58112	-2.43499	-2.39258	-2.51008	#N/A	#N/A
Sh_Salba_v2_50017	6.64337	-3.82678	-3.93403	-4.37523	-3.29373	-4.95204	-4.38705	-4.86983	-2.18211	-4.1172	-4.12832	-4.80294	-4.44231	#N/A	#N/A
Sh_Salba_v2_140794	6.64241	-4.43543	-3.44158	-2.40375	-0.812494	-1.86014	-3.24143	-3.4523	-3.27409	-3.18133	-3.89566	-4.2077	-3.56769	Probable indole-3-acetic acid-amido synthetase GH3.1 [Source:UniProtKB/Swiss-Prot;Acc:O82333]	GH3 family
Sh_Salba_v2_87125	6.64219	-4.4096	-5.11571	-1.96958	-5.27488	-5.61824	-5.11705	-5.98658	-4.78948	-3.97521	-4.23531	-1.00545	-1.52497	HAI3 [Source:UniProtKB/TrEMBL;Acc:A0A178VWK9]	PPM-type phosphatase, divalent cation binding
Sh_Salba_v2_99459	6.64188	-0.532422	-1.74337	-2.42186	-2.28981	-2.48069	-2.44042	-1.18711	-2.45587	-2.40603	-1.24722	-1.28963	-1.8459	#N/A	#N/A
Sh_Salba_v2_145355	6.64171	-1.8368	-1.91304	-1.94848	-1.81969	-2.009	-0.742955	-2.02751	-1.46433	-1.93537	-1.93541	-0.673008	-1.42701	#N/A	#N/A
Sh_Salba_v2_30784	6.64	-2.44594	-3.38128	-6.44537	-6.31462	-2.63109	-1.73703	-1.7468	-2.82832	-3.58021	-4.69311	-3.35658	-2.22535	Probable cysteine protease RD21C [Source:UniProtKB/Swiss-Prot;Acc:Q9LT78]	Granulin
Sh_Salba_v2_14843	6.63667	-3.35816	-3.90476	-3.26327	-4.38885	-4.14081	-4.36426	-4.66166	-4.48864	-3.4285	-3.61031	-2.2469	-2.61464	C2 and GRAM domain-containing protein At5g50170 [Source:UniProtKB/Swiss-Prot;Acc:Q9FGS8]	C2 domain
Sh_Salba_v2_74435	6.63428	-4.37736	-4.27342	-3.02569	-2.68509	-2.53327	-2.77527	-3.09482	-2.33657	-2.6953	-2.9474	-2.84579	-2.65542	Putative transferase At4g12130, mitochondrial [Source:UniProtKB/Swiss-Prot;Acc:Q8L733]	Glycine cleavage T-protein, C-terminal barrel domain
Sh_Salba_v2_53447	6.62672	-4.83617	-2.81581	-3.41004	-3.86385	-4.23196	-3.8347	-6.49708	-5.22658	-3.00235	-3.2026	-4.32095	-4.40864	At1g70780 [Source:UniProtKB/TrEMBL;Acc:Q9S812]	NA
Sh_Salba_v2_97992	6.6242	-2.9481	-3.02574	-1.4559	-1.18283	-3.12151	-3.08074	-1.93784	-3.09619	-3.04659	-2.00102	-3.03735	-0.634554	RING/U-box superfamily protein [Source:UniProtKB/TrEMBL;Acc:F4JCT1]	Zinc finger, RING-type
Sh_Salba_v2_44257	6.62399	-5.1818	-3.01632	-3.5957	-5.04103	-4.01968	-2.2197	-4.21262	-4.93271	-3.24532	-3.5532	-3.11882	-0.713226	17.6 kDa class I heat shock protein 3 [Source:UniProtKB/Swiss-Prot;Acc:P13853]	Alpha crystallin/Hsp20 domain
Sh_Salba_v2_105369	6.62368	-3.0065	-3.08421	-3.12008	-2.98842	-2.13349	-3.13889	-3.19928	-2.75087	-3.10453	-0.457332	-0.504863	-1.9543	DCC family protein At1g52590, chloroplastic [Source:UniProtKB/Swiss-Prot;Acc:Q9SSR1]	Protein of unknown function DUF393
Sh_Salba_v2_116445	6.62177	-4.65005	-3.96737	-4.76455	-4.63338	-3.15543	-4.28087	-4.33358	-2.38863	-2.80439	-3.61153	-0.660801	-0.716483	#N/A	#N/A
Sh_Salba_v2_21294	6.6192	-5.78114	-5.13201	-3.35813	-6.68325	-6.08977	-4.08786	-4.0238	-4.0055	-5.41157	-5.62846	-1.93891	-1.32332	LSR3 [Source:UniProtKB/TrEMBL;Acc:A0A178W160]	Late embryogenesis abundant protein, LEA-14
Sh_Salba_v2_11737	6.60846	-3.19419	-7.81675	-5.98495	-4.82955	-4.88111	-6.39716	-4.71789	-2.05286	-3.45991	-4.18933	-2.76721	-4.76939	AT5g45310/K9E15_9 [Source:UniProtKB/TrEMBL;Acc:Q94JR2]	NA
Sh_Salba_v2_64203	6.6084	-4.85374	-4.17935	-3.78375	-4.0225	-4.95141	-4.34786	-3.48446	-1.43249	-2.57409	-2.36027	-2.23075	-1.81135	Like disulfide bond formation protein [Source:UniProtKB/TrEMBL;Acc:Q0WSW0]	Endoplasmic reticulum oxidoreductin 1
Sh_Salba_v2_18667	6.60764	-6.90729	-2.62681	-3.64957	-3.77088	-3.69263	-3.33731	-3.11429	-1.79032	-2.15974	-1.95952	-3.49577	-2.6456	Protein of unknown function (DUF707) [Source:TAIR;Acc:AT4G18530]	Protein of unknown function DUF707
Sh_Salba_v2_136140	6.60144	-3.9268	-4.00494	-2.91018	-2.6601	-4.10126	-2.29404	-3.70689	-2.6066	-1.8704	-2.49148	-0.740982	-2.35299	NAD(P)-binding Rossmann-fold superfamily protein [Source:UniProtKB/TrEMBL;Acc:A0A1I9LNT2]	Short-chain dehydrogenase/reductase SDR
Sh_Salba_v2_121859	6.59774	-4.35067	-4.32386	-4.00638	-4.55686	-2.91738	-3.40694	-3.08771	-2.77785	-2.06174	-2.23803	-2.62636	-2.53241	Protein LAZ1 homolog 2 [Source:UniProtKB/Swiss-Prot;Acc:Q5BPZ5]	Organic solute transporter subunit alpha/Transmembrane protein 184
Sh_Salba_v2_06306	6.5821	-3.83531	-2.50073	-1.76782	-2.99633	-3.98055	-2.55226	-1.98095	-3.02468	-3.01686	-2.98595	-2.93663	-2.21821	L-type lectin-domain containing receptor kinase IX.1 [Source:UniProtKB/Swiss-Prot;Acc:Q9LXA5]	Protein kinase domain
Sh_Salba_v2_49463	6.57286	-2.21555	-3.90604	-1.70199	-2.09017	-3.12846	-1.98102	-2.88307	-2.05346	-2.85242	-3.57896	-2.84576	-2.27864	Protein-protein interaction regulator family protein [Source:UniProtKB/TrEMBL;Acc:F4HZI8]	Pinin/SDK/MemA protein
Sh_Salba_v2_18521	6.57098	-2.86665	-4.50436	-3.29314	-4.82299	-3.78229	-3.07413	-2.06974	-1.78128	-3.01965	-5.39773	-2.76561	-1.76576	Probable serine/threonine-protein kinase At1g54610 [Source:UniProtKB/Swiss-Prot;Acc:Q9ZVM9]	Protein kinase domain
Sh_Salba_v2_91613	6.56341	-1.85113	-2.39456	-3.42269	-4.15343	-4.96477	-4.92272	-4.39736	-4.03404	-2.71131	-2.75576	-3.28327	-3.11318	#N/A	#N/A
Sh_Salba_v2_51895	6.56113	-2.71575	-3.39934	-1.45034	-2.88118	-3.94825	-3.02651	-3.19578	-3.36504	-3.17388	-3.27829	-2.33258	-2.50174	Alpha/beta-hydrolase domain-containing protein [Source:UniProtKB/TrEMBL;Acc:Q949N8]	Partial AB-hydrolase lipase domain
Sh_Salba_v2_118887	6.54681	-0.847381	-0.922105	-0.956689	-0.822086	-0.652495	-0.0301714	-1.03026	-0.988721	-0.938951	-0.454171	-0.379792	-0.932058	#N/A	#N/A
Sh_Salba_v2_145358	6.54678	-1.48024	-1.55515	-0.633421	-1.46703	-1.65388	-1.61327	-1.67102	-1.62608	-1.58184	-1.58102	-1.56624	-1.5732	#N/A	#N/A
Sh_Salba_v2_86510	6.53315	-2.17234	-3.17286	-2.32772	-2.86389	-3.29008	-2.99891	-2.60654	-3.36784	-3.129	-2.84665	-3.54497	-2.67494	#N/A	#N/A
Sh_Salba_v2_131341	6.522	-4.06747	-4.92621	-2.59979	-2.1949	-2.24535	-3.10499	-3.35774	-2.07715	-1.83308	-1.82441	-4.44709	-3.49728	#N/A	#N/A
Sh_Salba_v2_145111	6.51974	-5.39224	-4.54144	-3.79461	-4.77874	-6.35007	-7.0218	-7.08335	-7.03737	-1.16649	-0.347129	-4.04697	-3.59494	Expansin-A11 [Source:UniProtKB/Swiss-Prot;Acc:Q9LNU3]	Expansin
Sh_Salba_v2_126437	6.51881	-2.10876	-1.38394	-1.45069	-4.25957	-5.64607	-4.94864	-3.64202	-4.67148	-4.60595	-5.33518	-5.06801	-5.49906	IPGAM1 [Source:UniProtKB/TrEMBL;Acc:A0A178W6V9]	Phosphoglycerate mutase, 2,3-bisphosphoglycerate-independent
Sh_Salba_v2_51246	6.51645	-4.25866	-2.74807	-4.37298	-4.2438	-2.66452	-3.06548	-1.70463	-2.76942	-4.35942	-2.05951	-3.37399	-2.13849	tRNA (Ile)-lysidine synthase [Source:UniProtKB/TrEMBL;Acc:F4JCQ8]	NA
Sh_Salba_v2_129628	6.51578	-1.79693	-1.04886	-1.65476	-1.78717	-4.05505	-2.66865	-3.84273	-4.22041	-4.69545	-3.56339	-3.50276	-3.7262	Probable zinc transporter 10 [Source:UniProtKB/Swiss-Prot;Acc:Q8W245]	Zinc/iron permease
Sh_Salba_v2_07407	6.51187	-3.44585	-2.70678	-2.09576	-2.53226	-3.02965	-3.33183	-1.46009	-1.58926	-3.11049	-2.76107	-2.58782	-2.33724	#N/A	#N/A
Sh_Salba_v2_131498	6.50625	-3.59426	-2.9045	-3.70802	-3.58523	-3.7737	-3.73139	-3.20176	-3.74516	-3.23068	-2.55775	-1.92312	-3.69215	Glycosyltransferase [Source:UniProtKB/TrEMBL;Acc:W8PUL7]	UDP-glucuronosyl/UDP-glucosyltransferase
Sh_Salba_v2_19945	6.5048	-5.21389	-3.27539	-2.17973	-3.88856	-5.38969	-2.71378	-5.40962	-2.56889	-2.20278	-2.61261	-2.70135	-2.19117	Heat shock protein 90-4 [Source:UniProtKB/Swiss-Prot;Acc:O03986]	Heat shock protein Hsp90 family
Sh_Salba_v2_82169	6.49775	-1.51726	-1.61889	-1.97366	-1.76271	-3.27435	-2.85477	-2.66088	-4.52983	-2.67784	-2.56583	-3.22469	-2.18797	Late embryogenesis abundant protein 31 [Source:UniProtKB/Swiss-Prot;Acc:Q9LJ97]	Seed maturation protein
Sh_Salba_v2_130456	6.49728	0.397532	-0.121888	-1.51983	-1.38609	-1.57666	-1.53744	-1.59552	-1.55273	-1.50271	-1.5046	-1.49539	-1.49621	#N/A	#N/A
Sh_Salba_v2_73245	6.49064	-2.67114	-2.32502	-2.11151	-3.59099	-3.0583	-5.80612	-1.71221	-4.35256	-4.09027	-5.77095	-2.43215	-2.97686	Mitochondrial Rho GTPase 1 [Source:UniProtKB/Swiss-Prot;Acc:Q8RXF8]	Small GTPase superfamily
Sh_Salba_v2_92461	6.49046	-1.14999	-1.22559	-1.26047	-0.451675	-0.79458	-0.744986	-0.740804	-0.651705	-1.24182	-1.24462	-0.736212	-0.391951	#N/A	#N/A
Sh_Salba_v2_26393	6.48845	-1.48994	-1.56573	-1.60092	-1.47043	-1.65993	-1.62019	-0.667405	-1.63477	-1.58646	-1.58739	-0.629267	-0.776526	#N/A	#N/A
Sh_Salba_v2_22144	6.48515	-1.58483	-6.22418	-6.26041	-6.12969	-4.13958	-4.40523	-3.28716	-2.76012	-2.03481	-4.04587	-1.26268	-2.09278	Peroxisomal fatty acid beta-oxidation multifunctional protein MFP2 [Source:UniProtKB/Swiss-Prot;Acc:Q9ZPI5]	Crotonase superfamily
Sh_Salba_v2_71480	6.48507	-1.56696	-1.64247	-1.67775	-1.55122	-1.02525	-1.69904	-1.75722	-1.71272	-1.66654	-1.66636	-1.65352	-1.65869	EXT-like protein [Source:UniProtKB/TrEMBL;Acc:A0A178UUB7]	Vacuolar protein sorting-associate protein Vta1/Callose synthase, N-terminal domain
Sh_Salba_v2_25858	6.48473	-2.8076	-2.75602	-3.32805	-3.12525	-2.34028	-2.47627	-2.44602	-3.5091	-1.26393	-0.971636	-2.84961	-2.8532	Sister chromatid cohesion 1 protein 4 [Source:UniProtKB/Swiss-Prot;Acc:Q8W1Y0]	Rad21/Rec8-like protein, C-terminal, eukaryotic
Sh_Salba_v2_94633	6.48163	-4.38365	-3.85164	-3.32895	-2.50053	-3.35394	-3.2256	-3.8912	-2.37779	-3.22151	-3.02785	-2.55008	-2.52381	E3 ubiquitin ligase BIG BROTHER-related [Source:UniProtKB/Swiss-Prot;Acc:Q9LT17]	Zinc finger, RING-type
Sh_Salba_v2_140583	6.4812	-5.41855	-2.52917	-3.82222	-3.67156	-3.75545	-3.30083	-4.15838	-4.26423	-1.57442	-2.85174	-2.22201	-2.23848	Probable glycosyltransferase At5g03795 [Source:UniProtKB/Swiss-Prot;Acc:Q9FFN2]	Exostosin-like
Sh_Salba_v2_111723	6.47934	-3.72134	-3.67098	-1.76346	-6.82628	-3.06848	-2.71419	-1.69918	-2.54804	-4.54034	-5.15239	-2.69076	-2.58096	L-type lectin-domain containing receptor kinase IX.2 [Source:UniProtKB/Swiss-Prot;Acc:Q9LSL5]	Protein kinase domain
Sh_Salba_v2_90811	6.47846	-1.79598	-1.87256	-1.90792	-1.77464	-0.956135	-1.92581	-1.98469	0.417406	-1.89112	-1.89241	-1.88353	-1.04268	UTP--glucose-1-phosphate uridylyltransferase 1 [Source:UniProtKB/Swiss-Prot;Acc:P57751]	Hantavirus nucleocapsid protein
Sh_Salba_v2_114061	6.46936	-5.34139	-1.96853	-3.23337	-3.11062	-5.51909	-5.47717	-3.4781	-5.49211	-2.9948	-3.66051	-3.24008	-1.63585	Putative RING zinc finger protein [Source:UniProtKB/TrEMBL;Acc:Q9LSE3]	Zinc finger, RING-type
Sh_Salba_v2_111780	6.46746	-3.1364	-3.21422	-0.365809	-3.11818	-3.30949	-2.73212	-2.37306	-2.77194	-3.23433	-3.23425	-1.19316	-1.12947	#N/A	#N/A
Sh_Salba_v2_143797	6.46541	-2.30089	-1.81431	-3.15485	-3.97157	-4.16321	-3.61838	-3.59535	-3.24844	-3.62077	-2.00464	-0.56475	-1.29833	At5g21280 [Source:UniProtKB/TrEMBL;Acc:Q9C589]	NA
Sh_Salba_v2_34445	6.46206	-6.69527	-3.168	-2.65279	-3.16833	-3.56352	-2.26482	-2.0854	-2.16422	-3.3203	-3.25771	-1.92915	-3.05283	Superoxide dismutase [Cu-Zn] [Source:UniProtKB/TrEMBL;Acc:A0A178WMU1]	Superoxide dismutase, copper/zinc binding domain
Sh_Salba_v2_144783	6.46116	-2.41858	0.276491	-1.23334	-2.39933	-1.86395	-2.04099	-2.60982	-2.05026	-2.51557	-2.51598	-2.5072	-2.01154	#N/A	#N/A
Sh_Salba_v2_130927	6.46046	-2.02507	-2.05476	-1.29844	-3.30943	-3.4996	-3.45825	-2.92838	-2.94455	-2.64936	-3.4237	-3.41354	-2.55389	Zinc finger CCCH domain-containing protein 23 [Source:UniProtKB/Swiss-Prot;Acc:O82307]	Zinc finger, CCCH-type
Sh_Salba_v2_138108	6.45929	-2.73441	-2.81197	-2.27961	-1.74023	-2.54814	-1.95503	-1.72215	-0.683269	-2.40045	-2.83193	-1.15685	-1.43992	Probable N-acetyltransferase HLS1-like [Source:UniProtKB/Swiss-Prot;Acc:O64815]	GNAT domain
Sh_Salba_v2_112851	6.45885	-5.55773	-5.85032	-5.02443	-5.95295	-3.3517	-2.40347	-1.76114	-2.35546	-4.00666	-3.68597	-1.49017	-1.66245	Dehydration-responsive element-binding protein 2A [Source:UniProtKB/Swiss-Prot;Acc:O82132]	AP2/ERF domain
Sh_Salba_v2_56748	6.45318	-4.043	-2.73671	-3.25518	-0.970227	-3.53491	-3.4956	-2.54407	-2.46541	-2.64425	-5.63523	-3.29593	-3.48995	RNA-binding-related protein [Source:UniProtKB/TrEMBL;Acc:F4JM55]	Zinc finger, RanBP2-type
Sh_Salba_v2_130429	6.45142	-3.21953	-2.67899	-1.92698	-3.16313	-4.16833	-4.43425	-4.49555	-3.09444	-4.40256	-4.39944	-3.85474	-3.19356	#N/A	#N/A
Sh_Salba_v2_127392	6.44957	-4.07582	-3.38085	-3.1	-3.57036	-2.91648	-3.0278	-2.58801	-2.34556	-2.24931	-1.76424	-3.05584	-2.71129	Protein of unknown function (DUF726) [Source:TAIR;Acc:AT4G36210]	Protein of unknown function DUF726
Sh_Salba_v2_131565	6.44653	-5.61423	-5.69275	-5.72894	-5.59756	-5.78919	-5.74795	-5.80933	-5.76383	-1.18136	0.204512	-3.86912	-2.60284	actin depolymerizing factor 11 [Source:TAIR;Acc:AT1G01750]	Actin-depolymerising factor homology domain
Sh_Salba_v2_12472	6.44178	-4.61215	-3.91572	-3.39372	-3.55088	-4.4401	-3.40679	-4.23899	-3.92781	-3.16368	-3.16013	-3.06736	-4.71155	Putative uncharacterized protein At1g02700 [Source:UniProtKB/TrEMBL;Acc:Q9FWY8]	NA
Sh_Salba_v2_17874	6.44124	-2.67966	-3.12063	-1.34998	-4.51298	-3.45554	-2.6379	-1.70508	-2.1483	-4.40395	-4.25097	-4.369	-3.81315	Galactinol synthase 2 [Source:UniProtKB/Swiss-Prot;Acc:Q9FXB2]	Glycosyl transferase, family 8
Sh_Salba_v2_144160	6.4412	-1.54537	-1.62139	-1.16955	-0.591692	-0.978649	-1.67528	-0.557474	-1.16952	-1.64115	-0.79635	-1.63223	-1.63436	#N/A	#N/A
Sh_Salba_v2_122724	6.43892	-5.74556	-4.49729	-2.15811	-0.998694	-1.89947	-1.69092	-1.35886	-3.55446	-3.76242	-3.92795	-4.21252	-3.25664	Putative cyclic nucleotide-gated ion channel 15 [Source:UniProtKB/Swiss-Prot;Acc:Q9SL29]	IQ motif, EF-hand binding site
Sh_Salba_v2_71318	6.43572	-3.50322	-2.99196	-2.73347	-2.05151	-3.09389	-3.30507	-2.78313	-2.42179	-2.86482	-3.04291	-2.2313	-3.26229	#N/A	#N/A
Sh_Salba_v2_98218	6.43035	-0.4809	-1.07966	-1.88313	-5.41943	-5.6111	-5.56991	-5.63127	-5.58583	-3.49624	-5.53476	-3.18447	-2.02585	Protein DETOXIFICATION 14 [Source:UniProtKB/Swiss-Prot;Acc:Q9C994]	Multi antimicrobial extrusion protein
Sh_Salba_v2_124588	6.41917	-1.91123	-1.98798	-1.46544	-1.8901	-1.29019	-1.49614	-0.546336	-2.05683	-1.53394	-1.52129	-0.568183	-1.50091	#N/A	#N/A
Sh_Salba_v2_57601	6.41522	-1.82005	-1.74653	-3.55196	-3.42043	-1.91311	-0.897602	-1.13737	-3.58654	-2.85803	-2.37615	-3.5277	-2.65766	#N/A	#N/A
Sh_Salba_v2_145275	6.41491	-1.51966	-1.59538	-1.6306	-1.50135	-1.69043	-1.6505	-1.70869	-1.6648	-1.14218	-0.191894	-1.60629	-1.60983	#N/A	#N/A
Sh_Salba_v2_19407	6.41372	-2.55984	-2.31559	-2.67638	-4.01362	-4.45611	-3.81658	-2.49693	-4.50984	-3.06746	-3.91766	-2.80193	-3.07592	B-cell receptor-associated-like protein [Source:UniProtKB/TrEMBL;Acc:Q9LSH0]	B-cell receptor-associated protein 29/31
Sh_Salba_v2_145318	6.41366	-2.53478	-2.61196	-2.64773	-2.51829	-2.70843	-2.66764	-2.72758	0.714686	-2.63403	-2.63358	-2.62349	-2.62737	carotenoid cleavage dioxygenase 7 [Source:TAIR;Acc:AT2G44990]	Carotenoid oxygenase
Sh_Salba_v2_143730	6.41366	-2.66919	-2.24326	-2.88177	-4.0786	-2.96678	-2.61714	-1.89043	-2.9043	-3.03209	-4.44042	-3.80942	-3.76184	Chaperone protein ClpB1 [Source:UniProtKB/Swiss-Prot;Acc:P42730]	ClpA/B family
Sh_Salba_v2_90516	6.40843	-0.88652	-0.959864	-0.994443	-0.870292	-1.05628	-1.0168	-1.07256	-1.02911	-0.985343	-0.985965	-0.970178	-0.976155	#N/A	#N/A
Sh_Salba_v2_13637	6.40817	-2.22193	-2.02382	-2.11066	-1.07094	-2.52668	-1.79753	-3.12576	-5.63382	-3.92702	-4.96619	-4.26091	-5.64459	#N/A	#N/A
Sh_Salba_v2_119994	6.40035	-4.81649	-4.89477	-3.40539	-2.09989	-2.34849	-1.60766	-1.20236	-4.96655	-4.91765	-4.91622	-1.4415	-4.91138	1-acyl-sn-glycerol-3-phosphate acyltransferase 1, chloroplastic [Source:UniProtKB/Swiss-Prot;Acc:Q8GXU8]	Phospholipid/glycerol acyltransferase
Sh_Salba_v2_130772	6.39527	-0.505726	-0.234678	-2.3489	-3.18421	-3.37518	-3.33428	-3.39483	-3.34975	-3.30016	-3.29973	-2.74249	-3.294	Cytosolic sulfotransferase 15 [Source:UniProtKB/Swiss-Prot;Acc:Q8L5A7]	Sulfotransferase domain
Sh_Salba_v2_131428	6.38899	-2.32968	-2.40583	-2.44172	-2.321	-2.50798	-2.46606	-2.52555	-2.47887	-2.02433	-1.29186	-2.41773	-2.42673	#N/A	#N/A
Sh_Salba_v2_38613	6.38437	-1.8608	-1.91519	-1.88431	-5.20605	-4.47096	-4.29735	-3.72923	-5.73121	-3.8824	-5.93453	-2.26375	-1.6232	PGIP2 [Source:UniProtKB/TrEMBL;Acc:A0A178UDM1]	Leucine-rich repeat
Sh_Salba_v2_83717	6.38378	-4.76706	-4.24824	-2.9858	-4.31791	-2.66259	-2.75322	-3.69025	-2.97334	-2.78725	-2.12822	-2.03737	-2.34373	Ethylene-responsive transcription factor 9 [Source:UniProtKB/Swiss-Prot;Acc:Q9FE67]	AP2/ERF domain
Sh_Salba_v2_57786	6.3836	-2.20086	-2.25957	-3.57504	-5.71646	-3.33007	-1.80784	-1.67521	-4.20029	-2.49179	-3.46097	-2.43631	-1.9794	Membrane related protein-like [Source:UniProtKB/TrEMBL;Acc:Q9LS84]	START domain
Sh_Salba_v2_63916	6.37996	-1.5505	-4.42903	-1.36284	-4.33847	-3.64953	-4.4866	-4.54784	-1.7189	-3.80406	-4.4517	-2.74501	-3.75158	#N/A	#N/A
Sh_Salba_v2_70624	6.37873	-4.1475	-0.567187	-2.57072	-3.29438	-3.50164	-1.08955	-1.97813	-3.39495	-3.77947	-3.76611	-4.23757	-2.9996	17.8 kDa class I heat shock protein [Source:UniProtKB/Swiss-Prot;Acc:Q9LNW0]	Alpha crystallin/Hsp20 domain
Sh_Salba_v2_35383	6.37586	-1.50202	-0.25415	-0.766527	-2.18179	-1.9212	-1.09845	-2.39173	-2.34753	-2.29795	-2.2984	-2.28915	-2.29158	IPGAM2 [Source:UniProtKB/TrEMBL;Acc:A0A178VFA2]	Phosphoglycerate mutase, 2,3-bisphosphoglycerate-independent
Sh_Salba_v2_131500	6.37311	-3.7905	-3.86791	-3.90434	-3.78427	-3.61408	-3.92911	-3.99019	-3.41383	-3.89836	-1.95514	-3.38591	-3.44341	Adenosine kinase 2 [Source:UniProtKB/Swiss-Prot;Acc:Q9LZG0]	Adenosine kinase
Sh_Salba_v2_02127	6.37156	-1.63846	-2.63939	-1.41607	-2.2403	-2.72408	-4.21966	-4.47227	-4.47096	-1.76361	-3.79364	-4.96313	-3.69894	Growth-regulating factor 8 [Source:UniProtKB/Swiss-Prot;Acc:Q9SU44]	WRC domain
Sh_Salba_v2_134802	6.36989	-2.85433	-3.0796	-4.35086	-3.57834	-3.80704	-3.976	-6.59328	-3.65285	-3.54467	-3.33454	-1.66105	-0.266558	Probable methyltransferase PMT16 [Source:UniProtKB/Swiss-Prot;Acc:O80844]	Putative S-adenosyl-L-methionine-dependent methyltransferase
Sh_Salba_v2_140423	6.36866	-3.64083	-4.23006	-3.69865	-3.31142	-3.81044	-3.66682	-1.47913	-4.21281	-3.70433	-3.46644	-3.54489	-2.59092	#N/A	#N/A
Sh_Salba_v2_37994	6.36822	-1.55367	-3.459	-2.89947	-3.74521	-3.08129	-2.16274	-2.5197	-3.91664	-2.93821	-3.52817	-2.71672	-2.30002	At3g52220 [Source:UniProtKB/TrEMBL;Acc:Q94JX8]	Kinase phosphorylation domain
Sh_Salba_v2_77003	6.3667	-4.52257	-3.58293	-3.00812	-3.83798	-3.18157	-4.21066	-6.42039	-1.77584	-1.83691	-2.12155	-2.11982	-1.88157	Heavy metal-associated isoprenylated plant protein 32 [Source:UniProtKB/Swiss-Prot;Acc:Q9M8K5]	Heavy metal-associated domain, HMA
Sh_Salba_v2_101228	6.36349	-2.49279	-3.60842	-1.11168	-2.13642	-3.62803	-2.42227	-3.34719	-3.5346	-2.5505	-4.08492	-4.71951	-3.29201	Putative uncharacterized protein At4g32295 [Source:UniProtKB/TrEMBL;Acc:Q84JY3]	NA
Sh_Salba_v2_01185	6.35027	-4.93093	-3.9308	-3.38176	-3.28858	-3.59955	-2.80972	-3.85056	-2.26139	-2.55141	-1.74134	-2.24739	-1.46298	F-box protein PP2-B1 [Source:UniProtKB/Swiss-Prot;Acc:Q6NPT8]	F-box domain
Sh_Salba_v2_109787	6.34994	-5.24442	-4.40075	-6.45232	-5.65421	-4.26635	-3.46256	-2.38819	-6.56093	-3.75123	-2.97559	-0.366416	-1.39117	Glycerophosphodiester phosphodiesterase GDPD1, chloroplastic [Source:UniProtKB/Swiss-Prot;Acc:Q9SGA2]	PLC-like phosphodiesterase, TIM beta/alpha-barrel domain
Sh_Salba_v2_02648	6.34952	-6.07946	-4.96015	-3.39476	-4.39425	-5.67603	-5.14066	-2.51646	-2.28799	-3.76489	-3.3721	-1.21836	-0.690715	PR-6 proteinase inhibitor family protein [Source:UniProtKB/TrEMBL;Acc:Q9ZV18]	Proteinase inhibitor I13, potato inhibitor I
Sh_Salba_v2_38397	6.34649	-4.40279	-3.08232	-3.87837	-4.13607	-2.90088	-3.05358	-2.81295	-2.6647	-3.25668	-3.59591	-2.50819	-2.63516	YDA [Source:UniProtKB/TrEMBL;Acc:A0A178WLG6]	Protein kinase domain
Sh_Salba_v2_128469	6.3457	-1.02838	-1.64416	-1.04446	-2.27481	-3.06835	-3.02745	-2.19115	-3.04266	-2.99361	-1.85913	-2.43396	-2.53928	#N/A	#N/A
Sh_Salba_v2_109790	6.34555	-5.68196	-3.0241	-4.99395	-3.86141	-3.76891	-2.61176	-3.4797	-4.93428	-3.95733	-3.50651	-0.537086	-1.37405	#N/A	#N/A
Sh_Salba_v2_34758	6.34453	-4.20797	-1.38508	-2.44632	-2.12654	-3.77449	-2.30672	-3.87285	-3.28628	-3.45711	-3.5653	-3.21093	-1.56378	Heat shock protein 90-1 [Source:UniProtKB/Swiss-Prot;Acc:P27323]	Heat shock protein Hsp90 family
Sh_Salba_v2_132524	6.34265	-2.99147	-2.55816	-3.0476	-4.20013	-3.04591	-2.19452	-2.71788	-4.63811	-3.66299	-3.12433	-2.12227	-2.05806	GSTU19 [Source:UniProtKB/TrEMBL;Acc:A0A178W4K6]	Glutathione S-transferase, N-terminal
Sh_Salba_v2_49560	6.3331	-2.71536	-3.07632	-2.20202	-2.61402	-3.70212	-3.99218	-4.02576	-1.61249	-2.89567	-2.58918	-2.30614	-1.84683	At1g26800/T24P13_21 [Source:UniProtKB/TrEMBL;Acc:Q9LQX2]	Zinc finger, RING-type
Sh_Salba_v2_69081	6.33126	-0.787457	-1.4909	-4.93732	-4.80813	-3.94535	-4.95744	-3.30632	-3.33954	-4.92374	-4.92239	-2.84567	-2.89168	BURP domain protein USPL1 [Source:UniProtKB/Swiss-Prot;Acc:Q9XI99]	BURP domain
Sh_Salba_v2_129553	6.32869	-3.01865	-3.57464	-2.86035	-4.99632	-1.89545	-1.51657	-3.89375	-1.18998	-3.55334	-3.94904	-4.35501	-3.92331	#N/A	#N/A
Sh_Salba_v2_131240	6.32759	-4.06961	-1.54362	-4.18389	-3.48915	-2.85373	-3.27896	-3.3137	-2.76242	-2.6807	-2.39497	-0.881651	-1.19738	At3g50390 [Source:UniProtKB/TrEMBL;Acc:A2RVN9]	WD40 repeat
Sh_Salba_v2_140299	6.32141	-2.0497	-1.28153	-1.58992	-1.42378	-2.22134	-2.1811	-0.976208	-1.6789	-2.14711	-2.14748	-1.18791	-1.6896	#N/A	#N/A
Sh_Salba_v2_80130	6.31966	-2.6506	-1.15399	-1.22897	-1.0912	-2.36405	-2.78365	-1.65921	-1.73176	-2.75004	-2.7495	-2.73948	-2.17204	#N/A	#N/A
Sh_Salba_v2_35151	6.31946	-1.13221	-0.988308	-2.27201	-2.70201	-4.09203	-4.05093	-3.04614	-4.06655	-4.01676	-3.10969	-2.57509	-1.32493	catalase 2 [Source:TAIR;Acc:AT4G35090]	Catalase haem-binding site
Sh_Salba_v2_81743	6.31643	-3.67323	-2.03218	-3.3077	-3.17842	-2.94129	-3.80654	-3.86738	-2.91805	-1.51327	-1.5438	-2.00617	-0.813979	Putative uncharacterized protein [Source:UniProtKB/TrEMBL;Acc:Q1G3V1]	NA
Sh_Salba_v2_141790	6.31406	-1.7435	-1.92403	-2.19885	-2.63495	-2.82618	-2.2473	-2.32965	-2.80144	-1.95275	-0.9712	-0.175503	-2.24835	#N/A	#N/A
Sh_Salba_v2_04999	6.30583	-3.33606	-4.3313	-4.38198	-3.93797	-4.84337	-3.90295	-3.43915	-4.43545	-4.44479	-4.22758	-4.65367	-4.05034	AT3G11930 protein [Source:UniProtKB/TrEMBL;Acc:B9DG73]	Universal stress protein A
Sh_Salba_v2_66153	6.30552	-1.99045	-1.41718	-4.06534	-1.57523	-2.34508	-1.8931	-4.14526	-3.28951	-2.86747	-2.52007	-1.52852	-3.20779	#N/A	#N/A
Sh_Salba_v2_11655	6.30144	-3.25327	0.329719	-3.29399	-4.13485	-3.32087	-3.37814	-4.3468	-3.37582	-2.10915	-2.6605	-2.78487	-2.57185	17.6 kDa class I heat shock protein 3 [Source:UniProtKB/Swiss-Prot;Acc:P13853]	Alpha crystallin/Hsp20 domain
Sh_Salba_v2_91626	6.30018	-2.19046	-1.42264	-1.38873	-1.69045	-2.36388	-2.32318	-2.38265	-0.853609	-2.28992	-1.14465	-2.27859	-2.28292	#N/A	#N/A
Sh_Salba_v2_126105	6.29592	-4.02486	-4.10297	-2.86704	-4.00936	-3.37948	-1.96	-1.69383	-4.1743	-3.08498	-2.53404	-1.12306	-1.77638	Organic cation/carnitine transporter 4 [Source:UniProtKB/Swiss-Prot;Acc:Q9LHQ6]	Major facilitator, sugar transporter-like
Sh_Salba_v2_143452	6.28556	-1.51991	-2.06499	-0.257848	-2.70458	-2.81684	-3.42028	-2.96584	-2.92299	-2.95647	-3.38572	-3.37605	-3.38019	#N/A	#N/A
Sh_Salba_v2_130804	6.28405	-2.57267	-0.642589	-2.11686	-2.55372	-2.74479	-2.19605	-2.24722	-2.71994	-1.60356	-1.0522	-1.74811	-0.86138	#N/A	#N/A
Sh_Salba_v2_140904	6.2817	-2.52891	-2.60606	-2.64183	-2.51272	-2.70275	-2.66191	-2.72184	-2.67678	-2.6284	-2.62787	-0.424484	-0.764023	#N/A	#N/A
Sh_Salba_v2_145086	6.28054	-2.85185	-2.92959	-2.96537	-2.83165	-2.45067	-2.98312	-3.04336	0.00230958	-0.321161	-1.80383	-2.94103	-1.50072	At2g39210/T16B24.15 [Source:UniProtKB/TrEMBL;Acc:O80960]	Nodulin-like
Sh_Salba_v2_24251	6.27569	2.07607	2.01706	1.98297	2.14471	1.9525	1.98039	1.94538	1.9662	2.01653	2.10962	2.0088	2.02974	Glucose and ribitol dehydrogenase homolog 2 [Source:UniProtKB/Swiss-Prot;Acc:Q9MA93]	Short-chain dehydrogenase/reductase SDR
Sh_Salba_v2_127464	6.25706	-0.955239	-1.73884	-1.77421	-1.64937	-1.83705	-1.79637	-1.8547	-1.80972	-1.7644	-1.76365	-1.75004	-1.75626	Phospholipase/carboxylesterase family protein [Source:UniProtKB/TrEMBL;Acc:Q8L9X1]	Phospholipase/carboxylesterase/thioesterase
Sh_Salba_v2_15003	6.25622	-3.4457	-6.90644	-1.17562	-6.81597	-7.0062	-6.96415	-7.0258	-3.56585	-6.93115	-4.54007	-1.77249	-2.63436	Low-temperature-induced 65 kDa protein [Source:UniProtKB/Swiss-Prot;Acc:Q04980]	CAP160
Sh_Salba_v2_25862	6.2527	-6.60932	-6.68768	-6.72408	-6.59783	-2.40642	-1.97784	-3.40696	-4.09578	-6.71291	-2.97475	-6.70001	-3.75059	Putative uncharacterized protein At5g14240 [Source:UniProtKB/TrEMBL;Acc:Q9LYA5]	Thioredoxin-like fold
Sh_Salba_v2_132525	6.2495	-1.67845	-1.56	-2.45347	-3.48115	-2.49948	-3.01418	-4.29005	-4.24422	-3.47248	-2.24467	-2.20083	-2.6972	GSTU19 [Source:UniProtKB/TrEMBL;Acc:A0A178W4K6]	Glutathione S-transferase, N-terminal
Sh_Salba_v2_71319	6.24731	-3.25211	-2.74647	-2.39078	-1.41998	-2.45956	-3.15267	-3.10925	-2.43518	-2.40619	-2.70719	-2.91474	-3.11251	unknown protein; Has 64 Blast hits to 64 proteins in 27 species: Archae - 0; Bacteria - 14; Metazoa - 0; Fungi - 6; Plants - 42; Viruses - 0; Other Eukaryotes - 2 (source: NCBI BLink). [Source:TAIR;Acc:AT1G28100]	Acetoacetate decarboxylase beta barrel domain
Sh_Salba_v2_18291	6.23542	-3.90355	-3.18216	-2.58787	-2.81981	-2.86536	-4.03805	-2.23671	-1.48443	-1.69658	-2.97476	-3.99352	-3.99813	HMG-box (high mobility group) DNA-binding family protein [Source:TAIR;Acc:AT2G34450]	High mobility group box domain
Sh_Salba_v2_71320	6.23417	-2.96851	-3.15488	-2.61208	-2.77169	-2.14715	-2.66175	-3.54886	-2.81709	-2.87595	-2.1546	-2.00026	-2.22089	#N/A	#N/A
Sh_Salba_v2_62074	6.23355	-1.27594	-1.35069	-1.38573	-1.25994	-1.44736	-1.40734	-1.46467	-1.42056	-1.37518	-1.37531	-0.545661	-1.36688	Protein kinase family protein [Source:UniProtKB/TrEMBL;Acc:Q67YR4]	Protein kinase domain
Sh_Salba_v2_19308	6.22852	-3.43545	-4.6592	-0.65897	-4.7145	-3.48988	-3.25703	-3.20666	-2.66445	-1.86571	-1.85788	-3.78545	-3.40462	HAI3 [Source:UniProtKB/TrEMBL;Acc:A0A178VWK9]	PPM-type phosphatase, divalent cation binding
Sh_Salba_v2_124514	6.22789	-3.22396	-2.53462	-2.85693	-2.2684	-3.03995	-0.993621	-1.88505	-1.90497	-1.64988	-2.18366	-1.8657	-1.85527	Chaperone protein dnaJ 20, chloroplastic [Source:UniProtKB/Swiss-Prot;Acc:Q9SDN0]	DnaJ domain
Sh_Salba_v2_123568	6.22607	-2.3751	-2.45221	-1.93137	-2.35726	-1.75497	-1.99768	-1.35705	-0.829363	-1.72259	-2.47323	-1.54699	-1.67547	#N/A	#N/A
Sh_Salba_v2_137982	6.22353	-1.82267	-0.993642	-1.59698	-2.12813	-2.12179	-1.98685	-2.21861	-2.30352	-2.29654	-2.27919	-3.01008	-2.1005	#N/A	#N/A
Sh_Salba_v2_04212	6.21846	-2.71632	-3.15055	-1.87233	-2.61576	-1.39501	-2.16566	-1.63681	-1.99812	-3.46639	-1.83475	-2.31859	-2.8657	At1g32690 [Source:UniProtKB/TrEMBL;Acc:Q6NNH5]	NA
Sh_Salba_v2_67420	6.21694	-1.80262	-1.56836	-2.65473	-2.97351	-3.19646	-3.43152	-4.63992	-0.427746	-4.01453	-4.36174	-3.6388	-3.39108	Putative uncharacterized protein [Source:UniProtKB/TrEMBL;Acc:Q8LFI5]	Senescence regulator S40
Sh_Salba_v2_30190	6.21665	-2.30221	-1.00534	-1.56608	-1.44339	-2.47782	-2.43657	-2.49616	-2.45044	-1.83338	-1.54186	-1.90943	-2.39672	#N/A	#N/A
Sh_Salba_v2_55536	6.21662	-3.24736	-3.32515	-2.76603	-1.68247	-2.53806	-1.88379	-2.07417	-2.73964	-2.81924	-0.999679	-2.14246	-2.34291	Protein arginine N-methyltransferase 1.5 [Source:UniProtKB/Swiss-Prot;Acc:Q8GWT4]	Protein arginine N-methyltransferase PRMT5
Sh_Salba_v2_94753	6.21579	-0.647195	-0.718947	-0.753108	-0.632024	-0.816067	-0.77694	-0.831037	-0.787989	-0.746662	-0.747418	-0.728863	-0.736263	AWPM-19-like family protein [Source:UniProtKB/TrEMBL;Acc:O23029]	AWPM-19-like
Sh_Salba_v2_47284	6.21531	-0.963177	-1.04813	-2.67043	-2.01981	-3.8171	-3.14168	-3.4721	-2.95806	-2.51895	-2.62437	-2.85931	-2.77398	#N/A	#N/A
Sh_Salba_v2_143969	6.2124	-1.24809	-1.9302	-1.72091	-2.48956	-4.1481	-4.12243	-4.10793	-3.87082	-2.61171	-3.88659	-3.19843	-3.63997	Cysteine proteinase inhibitor 5 [Source:UniProtKB/Swiss-Prot;Acc:Q41916]	Cystatin domain
Sh_Salba_v2_133509	6.20734	-3.50752	-2.99035	-2.21886	-2.11984	-2.78316	-2.6352	-2.44642	-2.01376	-2.18863	-2.75077	-3.09636	-2.19004	At1g66540 [Source:UniProtKB/TrEMBL;Acc:A2RVN3]	Cytochrome P450
Sh_Salba_v2_48703	6.20669	-2.9113	-2.17249	-2.02037	-2.17046	-2.00305	-2.88569	-1.84196	-2.24037	-1.78968	-2.18943	-2.79043	-2.52251	#N/A	#N/A
Sh_Salba_v2_90456	6.1934	-1.75637	-0.445426	-0.999716	-1.16493	-1.92817	-0.956746	-1.94665	-1.90237	-1.41945	-1.8548	-1.84361	-1.84743	#N/A	#N/A
Sh_Salba_v2_135502	6.19064	-3.21736	-2.70134	-3.27941	-3.01635	-7.29967	-3.69626	-2.00772	-1.24767	-1.65462	-1.46303	-3.50335	-2.94525	At2g25870 [Source:UniProtKB/TrEMBL;Acc:Q8L5Z4]	Cof family
Sh_Salba_v2_95951	6.19037	-4.71739	-2.55869	-2.33486	-3.10743	-3.77275	-2.29995	-3.15512	-3.09691	-2.4527	-3.421	-2.98676	-4.8142	Transcriptional corepressor SEUSS [Source:UniProtKB/Swiss-Prot;Acc:Q8W234]	LIM-domain binding protein/SEUSS
Sh_Salba_v2_141822	6.18786	-2.07191	-2.10296	-2.97514	-2.84205	-1.88303	-1.50031	-2.09561	-1.13752	-2.18117	-1.58254	-2.06283	-2.45661	#N/A	#N/A
Sh_Salba_v2_94872	6.18779	-3.38174	-1.77642	-3.49569	-3.36274	-1.31794	-2.66828	-1.81825	-2.78719	-2.46578	-2.31172	-0.929443	-2.10562	At1g07030 [Source:UniProtKB/TrEMBL;Acc:Q8L6Z2]	Mitochondrial carrier protein
Sh_Salba_v2_71369	6.17535	-2.41424	-2.57753	-2.98546	-3.02932	-3.10035	-2.69267	-2.85174	-2.50222	-2.69213	-2.32983	-1.87622	-1.78815	alanine aminotransferase 2 [Source:TAIR;Acc:AT1G72330]	Aminotransferase, class I/classII
Sh_Salba_v2_139983	6.17212	-2.84319	-3.01237	-3.50915	-3.96676	-2.5711	-1.81883	-1.00253	-1.01942	-3.06675	-2.78361	-2.45745	-2.40514	Putative uncharacterized protein At1g13340 [Source:UniProtKB/TrEMBL;Acc:Q9FX63]	Vacuolar protein sorting-associated protein Ist1
Sh_Salba_v2_127393	6.17048	-3.35979	-2.73971	-2.09163	-2.65773	-3.41279	-2.74894	-2.45353	-2.85598	-2.08642	-1.67356	-2.92867	-2.37967	Protein of unknown function (DUF726) [Source:TAIR;Acc:AT4G36210]	Protein of unknown function DUF726
Sh_Salba_v2_130157	6.16925	-3.83834	-3.49889	-2.27814	-0.933204	-1.46022	-4.02618	-4.80592	-2.85128	-1.452	-1.97073	-2.94779	-2.78019	At5g49665 [Source:UniProtKB/TrEMBL;Acc:Q9LTA6]	Zinc finger, RING-type
Sh_Salba_v2_127993	6.16918	-3.33479	-3.64386	-1.18509	-3.62122	-2.66816	-2.79597	-2.04563	-2.515	-2.93187	-3.16901	-3.62577	-2.28194	GATA16 [Source:UniProtKB/TrEMBL;Acc:C0SVS9]	Zinc finger, GATA-type
Sh_Salba_v2_07873	6.16446	-0.58401	-1.7477	-1.21644	-1.65698	-1.84512	-1.80459	-1.863	-1.81825	-1.24554	-1.27514	-1.75886	-1.76435	#N/A	#N/A
Sh_Salba_v2_62315	6.16433	-5.3163	-5.3947	-2.53151	-2.40382	-5.49223	-1.92631	-0.553654	-5.46627	-5.41686	-5.41563	-1.48826	-5.4108	Probable manganese-transporting ATPase PDR2 [Source:UniProtKB/Swiss-Prot;Acc:Q9LT02]	P-type ATPase
Sh_Salba_v2_49664	6.16389	-3.23911	-1.64594	-3.03876	-5.70105	-3.43374	-3.37866	-1.98781	-5.86661	-2.93579	-2.37418	-5.80721	-3.21831	F-box/kelch-repeat protein At1g67480 [Source:UniProtKB/Swiss-Prot;Acc:Q9CAG8]	F-box domain
Sh_Salba_v2_108576	6.16093	-1.15509	-1.22947	-1.26438	-1.13898	-1.32604	-1.28617	-1.34307	-1.29916	-1.25418	-1.25446	-1.24013	-0.626047	Bidirectional sugar transporter SWEET [Source:UniProtKB/TrEMBL;Acc:A0A178WKY1]	SWEET sugar transporter
Sh_Salba_v2_144777	6.15877	-1.49259	-1.92869	-3.05456	-3.67692	-2.2836	-2.0625	-2.92628	-3.40086	-2.31428	-2.24303	-3.07667	-2.25265	#N/A	#N/A
Sh_Salba_v2_144903	6.15596	-3.24116	-3.31898	-3.35493	-3.22404	-3.41504	-3.37414	-3.43472	-3.38964	-0.410454	-0.748713	-1.93062	-2.50523	Transcription factor TGA10 [Source:UniProtKB/Swiss-Prot;Acc:E3VNM4]	Basic-leucine zipper domain
Sh_Salba_v2_80249	6.15307	-3.16682	-1.49716	-1.44475	-1.99079	-2.42444	-2.37911	-3.36021	-2.26943	-1.49441	-2.42716	-2.16718	-2.25388	HSFA1B [Source:UniProtKB/TrEMBL;Acc:A0A178UCE2]	Heat shock factor (HSF)-type, DNA-binding
Sh_Salba_v2_108424	6.14721	-1.85617	-2.58174	-0.774643	-3.27826	-3.36823	-2.70078	-1.84807	-2.12426	-4.3668	-4.52519	-4.3133	-3.74457	Galactinol synthase 1 [Source:UniProtKB/Swiss-Prot;Acc:O22893]	Glycosyl transferase, family 8
Sh_Salba_v2_57971	6.14253	-4.79805	-4.84966	-3.15267	-5.14302	-4.31083	-3.03866	-1.66801	-3.45315	-1.92937	-3.54247	-1.1752	-0.859849	At1g67920 [Source:UniProtKB/TrEMBL;Acc:Q9C9V8]	NA
Sh_Salba_v2_123574	6.13961	-3.55129	-2.79756	-3.66532	-3.53294	-3.15389	-3.17887	-3.74453	-2.49813	-2.60634	-3.1682	0.0926965	-0.483699	#N/A	#N/A
Sh_Salba_v2_143058	6.13307	-2.55349	-1.7975	-2.25734	-2.29878	-2.59951	-3.41782	-4.54494	-2.66474	-3.32384	-2.72344	-2.84977	-2.59572	GPI-anchored-like protein (DUF 3339) [Source:UniProtKB/TrEMBL;Acc:B3H5H0]	Protein of unknown function DUF3339
Sh_Salba_v2_32484	6.13061	-5.49191	-4.96893	-3.59665	-4.56187	-3.00456	-1.92117	-1.1175	-2.26465	-2.86033	-2.62664	-2.47907	-2.1114	#N/A	#N/A
Sh_Salba_v2_120612	6.12991	-1.43326	-2.29759	-2.26999	-3.14979	-3.88006	-2.22375	-2.48734	-4.02591	-4.98628	-2.91302	-1.80728	-1.96449	Calcineurin B-like protein 4 [Source:UniProtKB/Swiss-Prot;Acc:O81223]	EF-hand domain
Sh_Salba_v2_107316	6.12939	-4.19458	-3.09192	-3.07727	-4.17513	-1.26074	-1.19758	-2.87426	-2.74286	-2.86696	-1.85891	-1.64474	-1.66403	AT3G07300 protein [Source:UniProtKB/TrEMBL;Acc:B3H7H1]	Initiation factor 2B-related
Sh_Salba_v2_129111	6.12774	-1.84545	-2.10173	-2.03848	-2.84291	-1.73646	-1.0371	-1.77909	-5.16968	-5.26042	-4.392	-5.38574	-4.70501	Ferric reduction oxidase 3, mitochondrial [Source:UniProtKB/Swiss-Prot;Acc:F4I4K7]	FAD-binding 8
Sh_Salba_v2_57214	6.12197	-0.647164	-1.45608	-3.84996	-3.45621	-4.35186	-4.6945	-5.38203	-4.77485	-4.30669	-4.53598	-4.50612	-4.42755	Oleosin family protein [Source:UniProtKB/TrEMBL;Acc:Q9LII2]	Oleosin
Sh_Salba_v2_77322	6.12195	-1.73769	-1.81413	-1.84946	-1.71682	-0.514419	-1.86767	-0.12207	-1.88295	-0.89377	-1.83438	-0.947414	-1.82674	Protein prenylyltransferase-related protein [Source:UniProtKB/TrEMBL;Acc:O80601]	Protein prenyltransferase, alpha subunit
Sh_Salba_v2_143091	6.11856	-2.11346	-2.88547	0.0674383	-2.79112	-2.62299	-2.94086	-3.00109	-2.95608	-2.50031	-2.90657	-2.89707	-2.90057	#N/A	#N/A
Sh_Salba_v2_64457	6.11849	-5.14966	-3.32365	-5.26416	-5.14111	-5.19172	-4.40806	-4.9367	-4.43639	-1.6423	-3.14537	-3.44029	-2.43119	SNF1-related protein kinase regulatory subunit gamma-like PV42a [Source:UniProtKB/Swiss-Prot;Acc:Q9XI37]	CBS domain
Sh_Salba_v2_133681	6.11734	-5.70068	-4.62744	-3.79444	-4.45839	-4.56363	-3.27963	-2.29889	-0.120309	-2.45811	-2.74034	-2.74119	-2.24178	DUF21 domain-containing protein At4g14240 [Source:UniProtKB/Swiss-Prot;Acc:Q67XQ0]	CBS domain
Sh_Salba_v2_73392	6.11483	-3.75177	-3.82977	-2.89481	-3.73611	-3.56999	-2.098	-2.20133	-1.14775	-2.50887	-3.11305	-2.63852	-1.48711	F7A19.14 protein [Source:UniProtKB/TrEMBL;Acc:Q9XI82]	GCK
Sh_Salba_v2_131516	6.11171	-4.3948	-4.4731	-4.50922	-4.37797	-4.56941	-4.52828	-4.58941	-4.03253	-0.471181	-0.163804	-3.28526	-4.04371	Transcription factor MYB65 [Source:UniProtKB/Swiss-Prot;Acc:Q9FR97]	SANT/Myb domain
Sh_Salba_v2_129282	6.1114	-4.05172	-2.81961	-1.78027	-2.08721	-2.27854	-1.99371	-1.74141	-2.34229	-2.1263	-1.30631	-3.24012	-2.23943	Protein DETOXIFICATION [Source:UniProtKB/TrEMBL;Acc:A0A178WPH4]	Multi antimicrobial extrusion protein
Sh_Salba_v2_126981	6.11128	-1.5901	-3.63431	-1.89574	-3.52848	-2.27977	-1.28852	-1.24682	-2.69737	-3.98801	-3.46445	-4.81516	-4.38965	#N/A	#N/A
Sh_Salba_v2_131256	6.10625	-2.51741	-2.31294	-4.29841	-2.58342	-3.2165	-2.41854	-3.79131	-3.82145	-2.09491	-3.15439	-1.82739	-1.66353	Probable glycosyltransferase At5g03795 [Source:UniProtKB/Swiss-Prot;Acc:Q9FFN2]	Exostosin-like
Sh_Salba_v2_26632	6.10554	-3.10481	-3.18183	-3.21804	-3.09716	-3.28478	-1.7618	-3.30289	-2.1766	-2.38102	-3.20819	-2.60655	-3.20326	#N/A	#N/A
Sh_Salba_v2_14144	6.10486	-1.29167	-0.626903	-0.524344	-0.845503	-2.1661	-2.48532	-2.54504	-2.50091	-2.01834	-1.95971	-1.89119	-1.9953	#N/A	#N/A
Sh_Salba_v2_67182	6.10059	-4.78467	-0.826332	-4.89905	-4.77694	-4.9655	-4.9228	-4.98429	-4.9366	-4.89133	-4.88787	-4.8751	-4.88378	Isocitrate lyase [Source:UniProtKB/TrEMBL;Acc:A0A178VFU1]	Isocitrate lyase
Sh_Salba_v2_139365	6.09721	-4.71615	-3.36677	-1.00826	-6.27689	-3.26945	-4.06213	-1.9055	-3.82838	-4.7981	-5.76971	-6.04311	-2.73385	#N/A	#N/A
Sh_Salba_v2_61321	6.09652	-3.96643	-2.91862	-4.51961	-3.30075	-2.79818	-6.01136	-4.16864	-2.63391	-2.62484	-1.54224	-0.240572	-4.59547	p-loop containing nucleoside triphosphate hydrolases superfamily protein [Source:UniProtKB/TrEMBL;Acc:F4I5A3]	AAA+ ATPase domain
Sh_Salba_v2_135662	6.09426	-1.34176	-1.41687	-1.45196	-1.32467	-1.51277	-0.926778	-1.53045	-0.948851	-1.44015	-1.44053	-1.42768	-0.977721	#N/A	#N/A
Sh_Salba_v2_109760	6.08847	-0.171401	-2.20409	-1.31773	-0.522516	-1.39651	-2.25643	-1.72175	-1.75689	-1.19525	-2.22256	-0.708419	-2.21532	#N/A	#N/A
Sh_Salba_v2_27859	6.08717	-2.23011	-1.49758	-1.37825	-2.20703	-1.63875	-1.25493	-1.59502	-0.973049	-0.316353	-2.32558	-2.31854	-1.21059	#N/A	#N/A
Sh_Salba_v2_98782	6.08008	-2.12839	-2.37448	-2.61876	-3.76409	-3.53507	-1.99623	-1.92681	-2.93428	-3.33385	-3.28138	-1.25031	-1.64405	#N/A	#N/A
Sh_Salba_v2_00028	6.07812	-1.417	-1.4908	-1.526	-1.40799	-1.59265	-1.55159	-1.60848	-1.56289	-1.52201	-1.52018	-1.50198	-1.51196	#N/A	#N/A
Sh_Salba_v2_141988	6.07339	-2.65271	-3.53146	-1.48012	-3.63394	-4.38898	-4.34811	-3.5184	-2.19517	-1.82867	-1.39571	-3.12004	-1.78346	Glycosyltransferase [Source:UniProtKB/TrEMBL;Acc:O80941]	Protein of unknown function DUF604
Sh_Salba_v2_12489	6.073	-1.81086	-0.92691	-0.0181782	-0.895657	-1.98216	-1.94204	-1.50197	-1.95679	-1.9083	-1.90875	-1.89829	-1.90141	Ureide permease 5 [Source:UniProtKB/Swiss-Prot;Acc:Q93Z75]	Ureide permease
Sh_Salba_v2_06311	6.07257	-2.24034	-2.47025	-2.6716	-1.93626	-1.72823	-1.36912	-0.323766	-2.04336	-3.69117	-3.67016	-2.91661	-3.68908	#N/A	#N/A
Sh_Salba_v2_50679	6.07034	-2.30884	-2.16687	-2.41574	-2.06428	-5.68875	-4.0052	-4.23781	-4.82376	-4.27645	-4.23316	-4.05705	-4.84885	AT4g27450/F27G19_50 [Source:UniProtKB/TrEMBL;Acc:Q93V62]	Domain of unknown function DUF3700
Sh_Salba_v2_145151	6.06872	-1.39156	-1.46737	-1.50246	-1.36991	-1.1988	-0.977445	-1.57867	-0.606456	-1.48632	-1.48793	-0.951177	-0.136754	#N/A	#N/A
Sh_Salba_v2_52269	6.06417	-3.4937	-2.88067	-3.0262	-3.65979	-2.83435	-1.82604	-3.39385	-0.26675	-3.02425	-2.83128	-3.12862	-2.90136	HIPP26 [Source:UniProtKB/TrEMBL;Acc:A0A178V1F5]	Heavy metal-associated domain, HMA
Sh_Salba_v2_133445	6.06263	-3.83683	0.140966	-2.46483	-4.12117	-3.91648	-3.9428	-4.22532	-3.59133	-4.55524	-4.71967	-0.807825	-2.2584	17.6 kDa class I heat shock protein 3 [Source:UniProtKB/Swiss-Prot;Acc:P13853]	Alpha crystallin/Hsp20 domain
Sh_Salba_v2_115792	6.06027	-4.55398	-4.63237	-3.70112	-2.95576	-4.28249	-4.68711	-3.55878	-4.70308	0.111366	-1.07622	-2.8124	-3.30169	Glycerol-3-phosphate acyltransferase 1 [Source:UniProtKB/Swiss-Prot;Acc:Q9SHJ5]	Phospholipid/glycerol acyltransferase
Sh_Salba_v2_144979	6.05142	-2.14755	-1.53868	-2.45171	-1.78355	-3.63799	-3.09265	-3.65825	-2.72186	-1.01665	-1.21079	-1.14371	-1.5598	Gibberellin-regulated protein 10 [Source:UniProtKB/Swiss-Prot;Acc:Q8LFM2]	Gibberellin regulated protein
Sh_Salba_v2_138098	6.04986	-3.34951	-3.42757	-2.3631	-1.78148	-2.12053	-1.49888	-0.449823	-3.49732	-2.19478	-3.44642	-2.07594	-0.585777	Internal alternative NAD(P)H-ubiquinone oxidoreductase A2, mitochondrial [Source:UniProtKB/Swiss-Prot;Acc:O80874]	FAD/NAD(P)-binding domain
Sh_Salba_v2_108309	6.04603	-2.76212	-1.20386	-2.24782	-4.32281	-3.90285	-1.70687	-2.10185	-1.44797	-3.56861	-2.87343	-2.1321	-2.2015	At1g65030 [Source:UniProtKB/TrEMBL;Acc:Q5XEV4]	WD40 repeat
Sh_Salba_v2_00395	6.04351	-1.03738	-1.11297	-1.14774	-1.00969	0.137396	-0.271061	-0.480366	-0.229464	-1.12715	-0.332115	-1.12313	-1.12118	MBF1C [Source:UniProtKB/TrEMBL;Acc:A0A178VDH9]	Cro/C1-type helix-turn-helix domain
Sh_Salba_v2_63917	6.04206	-3.12304	-2.32631	-1.50689	-5.14862	-6.06888	-6.06771	-6.53321	-1.13325	-5.34997	-4.01058	-5.91221	-4.80404	#N/A	#N/A
Sh_Salba_v2_91967	6.04191	-3.48932	-3.49249	-1.66994	-2.57032	-3.08957	-1.23515	-1.36341	-1.28474	-4.27258	-1.9827	-1.30984	-1.86728	GTP-binding protein ERG [Source:UniProtKB/Swiss-Prot;Acc:O82653]	K Homology domain, type 2
Sh_Salba_v2_45004	6.03823	-3.95716	-1.73342	-2.06061	-3.0652	-3.12372	-2.1603	-2.50479	-1.9234	-2.8849	-2.76328	-2.87222	-2.21622	HSP70-1 [Source:UniProtKB/TrEMBL;Acc:A0A178UL64]	Heat shock protein 70 family
Sh_Salba_v2_132970	6.03759	-2.59404	-2.71709	-1.89052	-2.27766	-3.22587	-1.75746	-1.69467	-2.27299	-2.32349	-2.31705	-1.84751	-2.34232	RING-H2 finger protein ATL56 [Source:UniProtKB/Swiss-Prot;Acc:Q9ZV51]	Zinc finger, RING-type
Sh_Salba_v2_144376	6.03542	-2.10526	-2.3629	-1.55515	-0.705285	-1.72812	-1.31816	-3.1815	-4.34748	-1.88095	-2.60598	-2.76278	-3.40534	MAN7 [Source:UniProtKB/TrEMBL;Acc:A0A178UNQ8]	Glycoside hydrolase, family 5
Sh_Salba_v2_131064	6.03256	-1.96609	-2.83507	-2.38824	-1.49147	-2.93154	-2.89067	-2.95085	-2.39149	-2.07781	0.170465	-2.29645	-2.85043	CYP94B3 [Source:UniProtKB/TrEMBL;Acc:A0A178V8H3]	Cytochrome P450
Sh_Salba_v2_43900	6.02991	-1.16944	-1.24243	-1.27733	-1.15938	-1.34346	-1.30289	-1.35879	-1.31384	-1.27345	-1.27219	-1.25326	-1.26303	#N/A	#N/A
Sh_Salba_v2_37904	6.02745	-2.51428	-2.5145	-1.65952	-5.36653	-5.26947	-3.96314	-3.30178	-0.190257	-4.10902	-3.66933	-4.08591	-2.88845	At4g35750 [Source:UniProtKB/TrEMBL;Acc:O81806]	CRAL-TRIO lipid binding domain
Sh_Salba_v2_139295	6.02601	-4.57832	-2.70975	-2.03892	-1.86186	-2.64521	-1.67337	-1.71252	-1.84212	-2.43685	-3.03995	-2.528	-1.79683	At3g45020 [Source:UniProtKB/TrEMBL;Acc:Q9LXH3]	Ribosomal protein L18
Sh_Salba_v2_54320	6.02595	-2.04702	-4.65285	-4.68894	-4.55625	-2.6311	-0.821394	-1.49779	-1.41259	-2.46084	-2.28638	-3.47959	-2.72253	#N/A	#N/A
Sh_Salba_v2_102227	6.02552	-3.78538	-3.85358	-3.14485	-3.78367	-3.95247	-3.03895	-3.15257	-3.54812	-2.54956	-3.08351	-3.87394	-3.38804	PTB1 [Source:UniProtKB/TrEMBL;Acc:A0A178VNW1]	RNA recognition motif domain
Sh_Salba_v2_86511	6.02509	-2.35165	-3.01801	-1.77772	-2.31348	-2.92746	-2.72249	-2.52167	-2.75431	-2.78671	-2.63516	-2.631	-2.51534	#N/A	#N/A
Sh_Salba_v2_64403	6.02309	-4.05417	-4.52494	-1.98673	-5.04439	-1.83767	-1.38655	-1.54521	-1.11775	-3.04653	-5.03456	-2.49868	-2.31689	Cytochrome P450, family 72, subfamily A, polypeptide 15 [Source:UniProtKB/TrEMBL;Acc:A0A1I9LLM3]	Cytochrome P450
Sh_Salba_v2_88734	6.02131	-1.31282	-1.3882	-0.935197	-0.806807	-0.636197	-0.898549	-1.50035	-0.535281	-1.40907	-1.4102	-1.39889	-0.616929	Translationally-controlled tumor protein 1 [Source:UniProtKB/Swiss-Prot;Acc:P31265]	Mss4-like
Sh_Salba_v2_34284	6.01861	-3.51621	-2.85942	-1.78598	-5.7849	-3.99187	-3.82692	-1.65617	-1.15334	-2.60124	-2.79544	-2.25031	-1.69871	Sucrose synthase [Source:UniProtKB/TrEMBL;Acc:W8Q6L8]	Sucrose synthase
Sh_Salba_v2_107713	6.01483	-0.900689	-2.46679	-1.21229	-4.29621	-2.7995	-4.44786	-1.58811	-1.1449	-4.4127	-4.41286	-4.40588	-1.61634	#N/A	#N/A
Sh_Salba_v2_131463	6.01271	-2.4056	-2.4827	-1.96178	-2.38837	-2.00308	-1.59514	-0.0859988	-2.03718	-2.50422	-2.50404	-2.49414	-2.49762	#N/A	#N/A
Sh_Salba_v2_75177	6.01177	-1.65266	-2.3906	-2.44322	-2.78714	-2.65248	-1.56433	-1.26606	-3.43317	-3.88129	-3.60814	-3.12844	-1.72626	UDP-glycosyltransferase 75C1 [Source:UniProtKB/Swiss-Prot;Acc:Q0WW21]	UDP-glucuronosyl/UDP-glucosyltransferase
Sh_Salba_v2_117418	6.0058	0.00908312	0.709986	-0.0974527	0.0476594	-0.144315	-0.109048	0.588503	-0.125372	0.312397	-0.0791751	0.400526	-0.065369	#N/A	#N/A
Sh_Salba_v2_37899	6.00125	-1.98724	-1.47028	-2.23697	-1.98206	-3.58531	-3.54505	-0.7273	-1.71687	-1.65638	-1.68444	-2.26671	-1.23958	At4g35750 [Source:UniProtKB/TrEMBL;Acc:O81806]	CRAL-TRIO lipid binding domain
Sh_Salba_v2_86513	6.00074	-1.03868	-3.16928	-2.45939	-2.2828	-3.62936	-2.3017	-3.04809	-2.65183	-3.10917	-2.86789	-2.92364	-2.43413	#N/A	#N/A
Sh_Salba_v2_62018	5.99437	-2.18971	-3.17729	-3.27472	-1.61024	-2.66912	-3.53515	-6.46955	-1.55633	-1.11467	-2.05476	-3.31651	-2.70976	Phosphate transporter PHO1 homolog 10 [Source:UniProtKB/Swiss-Prot;Acc:Q6R8G0]	SPX domain
Sh_Salba_v2_127864	5.99418	-2.72965	-2.80652	-2.84252	-2.71941	-2.90753	-2.86567	-2.33099	-1.71087	-2.83404	-1.98215	-2.32012	-2.19266	#N/A	#N/A
Sh_Salba_v2_45049	5.99015	-0.728502	-0.542723	-1.35616	-2.17815	-1.66327	-2.32955	-1.96056	-2.34532	-2.29467	-1.11907	-1.76859	-0.910447	Heat shock 70 kDa protein 18 [Source:UniProtKB/Swiss-Prot;Acc:Q9C7X7]	Heat shock protein 70 family
Sh_Salba_v2_131568	5.98368	-2.15408	-2.92664	-2.96259	-2.83585	-3.02527	-2.07141	-1.50251	-1.51934	-2.22659	-2.94968	-1.73554	-2.00214	#N/A	#N/A
Sh_Salba_v2_127490	5.98335	-1.8758	-3.41466	-2.21511	-2.83881	-2.18135	-1.42701	-1.67732	-1.82909	-2.69113	-2.29458	-2.50091	-0.66573	#N/A	#N/A
Sh_Salba_v2_61324	5.98229	-5.53952	-5.61787	-3.54526	-4.01487	-3.2844	-2.60202	-4.03438	-4.17671	-5.64157	-0.773277	-3.29652	-1.85182	p-loop containing nucleoside triphosphate hydrolases superfamily protein [Source:UniProtKB/TrEMBL;Acc:F4I5A3]	AAA+ ATPase domain
Sh_Salba_v2_126483	5.98087	-4.17372	-1.47111	-1.34825	-2.87756	-2.75568	-2.36077	-2.97231	-1.691	-3.11699	-3.19253	-3.54899	-3.00243	#N/A	#N/A
Sh_Salba_v2_25358	5.97987	-0.91775	-0.991473	-1.02611	-0.900343	-0.539312	-1.04766	-1.10373	-1.06045	-1.01565	-1.01654	-1.00181	-1.0069	17.6 kDa class II heat shock protein [Source:UniProtKB/Swiss-Prot;Acc:P29830]	Alpha crystallin/Hsp20 domain
Sh_Salba_v2_36874	5.97829	-0.741401	-0.81357	-0.847889	-0.726751	-0.911098	-0.871724	-0.926325	-0.882956	-0.84137	-0.841835	-0.823665	-0.831162	AWPM-19-like family protein [Source:UniProtKB/TrEMBL;Acc:O23029]	AWPM-19-like
Sh_Salba_v2_109795	5.97204	-5.10265	-5.62466	-5.9046	-6.05077	-4.06792	-2.87872	-2.6504	-7.86775	-3.64232	-2.40063	-0.0178844	-0.786989	#N/A	#N/A
Sh_Salba_v2_144412	5.96957	-2.97637	-1.32414	-2.24688	-0.804231	-1.79582	-2.57168	-1.71407	-1.91193	-2.05459	-2.59184	-1.83356	-2.43906	#N/A	#N/A
Sh_Salba_v2_04520	5.96365	-1.99675	-2.07323	-2.10877	-1.97995	-2.16944	-2.12895	-1.28867	-2.14349	-2.09562	-2.09548	-0.868617	-0.552831	#N/A	#N/A
Sh_Salba_v2_78637	5.96247	-3.89671	-2.54152	-3.26379	-2.50767	-2.69845	-3.44664	-3.86227	-1.73495	-2.56251	-3.18057	-1.06672	-0.430231	3-oxo-5-alpha-steroid 4-dehydrogenase family protein [Source:UniProtKB/TrEMBL;Acc:Q9LFS3]	3-oxo-5-alpha-steroid 4-dehydrogenase, C-terminal
Sh_Salba_v2_86900	5.96093	-3.16155	-3.56532	-1.8347	-4.5166	-3.11226	-1.98639	-0.664109	-2.68189	-4.07535	-3.62704	-3.45095	-3.15906	Heat stress transcription factor A-2 [Source:UniProtKB/Swiss-Prot;Acc:O80982]	Heat shock factor (HSF)-type, DNA-binding
Sh_Salba_v2_74719	5.95967	-1.15938	-1.19197	-1.80146	-3.19555	-3.27	-3.79701	-2.36565	-1.76152	-4.81957	-3.86721	-3.42263	-2.80293	Purine permease 3 [Source:UniProtKB/Swiss-Prot;Acc:Q9FZ95]	Purine permease, plant
Sh_Salba_v2_105480	5.95385	-2.37791	-1.54911	-1.34211	-3.99875	-5.09281	-4.51979	-4.60194	-3.23486	-2.25214	-2.57942	-0.395438	-1.94004	1-aminocyclopropane-1-carboxylate oxidase homolog 3 [Source:UniProtKB/Swiss-Prot;Acc:Q8H1S4]	Oxoglutarate/iron-dependent dioxygenase
Sh_Salba_v2_134224	5.95381	-2.2903	-3.00931	-2.96227	-2.08079	-1.93748	-2.14143	-2.00119	-2.19913	-1.25752	-1.43421	-2.81581	-2.22241	Protein of unknown function (DUF726) [Source:TAIR;Acc:AT4G36210]	Protein of unknown function DUF726
Sh_Salba_v2_45035	5.95246	-3.51319	-1.5095	-2.04257	-4.10726	-2.98291	-2.51969	-2.88324	-1.5122	-3.49485	-2.44618	-2.93919	-2.23354	HSP70-1 [Source:UniProtKB/TrEMBL;Acc:A0A178UL64]	Heat shock protein 70 family
Sh_Salba_v2_130288	5.94954	-1.23347	-3.51304	-1.89324	-1.46922	-1.66319	-1.38894	-2.97449	-2.31218	-2.36554	-1.92361	-2.17248	-2.44362	#N/A	#N/A
Sh_Salba_v2_144095	5.94893	-3.005	-2.31919	-0.590951	-3.36186	-3.85498	-4.31516	-2.70362	-2.54221	-2.87061	-2.85423	-2.6341	-2.47813	#N/A	#N/A
Sh_Salba_v2_127940	5.94826	-2.15694	-4.32118	-1.46934	-4.14622	-3.10981	-3.1387	-1.61891	-2.21644	-2.82782	-2.79793	-3.1636	-2.90613	Actin-like ATPase superfamily protein [Source:UniProtKB/TrEMBL;Acc:Q8LGE0]	ATPase, BadF/BadG/BcrA/BcrD type
Sh_Salba_v2_17248	5.94563	-1.14052	-1.60496	-2.53839	-3.04372	-4.3229	-3.15402	-4.34284	-1.92463	-1.34627	-1.92283	-4.23844	-3.18691	Triacylglycerol lipase 2 [Source:UniProtKB/Swiss-Prot;Acc:Q67ZU1]	Alpha/beta hydrolase fold-1
Sh_Salba_v2_30191	5.9447	-0.82052	-0.893227	-0.431708	-0.311329	-0.990549	-0.951048	-1.00622	-0.962699	-0.920308	-0.920713	-0.903458	-0.910503	#N/A	#N/A
Sh_Salba_v2_87996	5.94357	-2.84471	-2.23173	-0.784257	-2.17619	-2.86251	-2.50928	-2.51532	-1.4525	-1.85581	-3.3412	-3.05921	-1.80689	Chaperone protein ClpB1 [Source:UniProtKB/Swiss-Prot;Acc:P42730]	ClpA/B family
Sh_Salba_v2_20832	5.94068	-1.35889	-1.55176	-4.36534	-4.22992	-1.37441	-2.07359	-2.33204	-1.76907	-1.89993	-2.28918	-2.77115	-1.19496	Protein kinase family protein [Source:UniProtKB/TrEMBL;Acc:Q8GWD0]	Protein kinase domain
Sh_Salba_v2_145341	5.93072	-2.29169	-2.36885	-2.40447	-2.27185	-2.46292	-2.42274	-1.5858	-2.43831	-0.0334303	-0.389656	-1.82841	-2.38203	#N/A	#N/A
Sh_Salba_v2_68899	5.93002	-3.25193	-3.33003	-1.79267	-1.52739	-2.3431	-2.48321	-2.30864	-1.31281	-0.797621	-0.857622	-1.2455	-2.4062	Putative uncharacterized protein At4g21520 [Source:UniProtKB/TrEMBL;Acc:Q8H1R6]	WD40 repeat
Sh_Salba_v2_113806	5.92659	-3.3106	-3.38834	-3.42435	-3.29527	-2.85419	-1.23194	-1.40093	-3.45959	-2.19139	-2.23297	-1.83503	-2.32741	F-box protein SKIP14 [Source:UniProtKB/Swiss-Prot;Acc:Q9LU91]	F-box domain
Sh_Salba_v2_144164	5.92439	-2.46666	-2.54334	-1.44279	-1.32172	-2.64328	-2.09073	-2.66157	-2.61548	-1.74138	-1.70328	-2.05578	-2.56208	F21J9.14 [Source:UniProtKB/TrEMBL;Acc:Q9FYL5]	Methyltransferase type 11
Sh_Salba_v2_44375	5.91855	-1.061	-1.3901	-2.34845	-2.51786	-3.7806	-2.18081	-2.50445	-3.02807	-2.56526	-2.30951	-3.19227	-2.4314	#N/A	#N/A
Sh_Salba_v2_140827	5.9167	-0.0531941	0.357045	-1.08049	-0.94172	-1.13348	-1.0955	-1.15257	-1.11159	-0.356347	-0.57149	-0.503828	-1.05343	#N/A	#N/A
Sh_Salba_v2_131530	5.91479	-3.24658	-3.32457	-3.36045	-3.22679	-2.77489	-3.37825	-3.43879	-3.39436	0.613836	-0.374781	-3.33612	-2.89127	Transcription factor MYB101 [Source:UniProtKB/Swiss-Prot;Acc:O80883]	SANT/Myb domain
Sh_Salba_v2_50023	5.91094	-1.29168	-4.93161	-1.79618	-3.73906	-3.72968	-3.2633	-5.0514	-3.94401	-4.95744	-2.67845	-4.9439	-3.56069	AT5g57120/MUL3_6 [Source:UniProtKB/TrEMBL;Acc:Q9LU74]	LIS1 homology motif
Sh_Salba_v2_68823	5.91012	-3.90102	-5.45349	-2.18936	-1.93148	-7.03906	-4.97201	-3.67867	-2.65213	-1.58551	-1.6404	-1.25454	-0.792942	Formin-like protein 13 [Source:UniProtKB/Swiss-Prot;Acc:Q9LVN1]	C2 domain
Sh_Salba_v2_139121	5.90473	-1.35861	-1.20462	-4.47572	-4.3422	-2.29252	-4.49362	-0.780057	-2.97148	-4.4586	-2.03763	-4.45141	-4.45314	T6K12.7 protein [Source:UniProtKB/TrEMBL;Acc:Q9M8Y7]	NA
Sh_Salba_v2_131171	5.90453	-2.14273	-1.97805	-1.47522	-2.1146	-2.40408	-1.85716	-0.991909	-2.83459	-1.84742	-2.32617	-2.49913	-1.12589	At5g25330 [Source:UniProtKB/TrEMBL;Acc:Q494P1]	Glycosyl transferase, family 14
Sh_Salba_v2_41683	5.90447	-2.07479	-2.88634	-2.85335	-3.2123	-3.66687	-3.55066	-3.89197	-4.15398	-1.76986	-1.92208	-0.747961	-0.979276	RING-H2 finger protein ATL8 [Source:UniProtKB/Swiss-Prot;Acc:Q8LC69]	Zinc finger, RING-type
Sh_Salba_v2_78362	5.90267	-2.42122	-0.919481	-2.08052	-0.50362	-1.91995	-1.73873	-2.62288	-2.94577	-2.05044	-3.42283	-2.21135	-1.92431	#N/A	#N/A
Sh_Salba_v2_124012	5.89943	-2.46654	-3.14244	-1.50257	-2.28964	-3.04598	-2.90257	-2.7435	-2.40039	-1.99674	-2.17148	-2.21746	-2.40405	Phospholipid/glycerol acyltransferase family protein [Source:UniProtKB/TrEMBL;Acc:Q94F16]	Tafazzin
Sh_Salba_v2_83856	5.89912	-3.67521	-3.26944	-2.4956	-3.45613	-2.75295	-2.60134	-3.45784	-0.435218	-1.23202	-1.9648	-3.71712	-2.77691	aspartic proteinase A1 [Source:TAIR;Acc:AT1G11910]	Aspartic peptidase A1 family
Sh_Salba_v2_108391	5.89905	-3.934	-4.12347	-2.55277	-7.85449	-4.70707	-4.23436	-3.34123	-4.2122	-3.44708	-2.23335	-0.173226	-0.243403	Cytochrome P450 71B34 [Source:UniProtKB/Swiss-Prot;Acc:Q9LIP6]	Cytochrome P450
Sh_Salba_v2_64342	5.89593	-1.66255	-2.25889	-0.522129	-5.01001	-5.60453	-3.12267	-1.631	-3.24318	-4.84518	-4.56879	-4.10323	-3.17479	Homeobox-leucine zipper protein ATHB-7 [Source:UniProtKB/Swiss-Prot;Acc:P46897]	Helix-turn-helix motif
Sh_Salba_v2_108481	5.89068	-0.37256	-0.445741	-0.479718	-0.344802	-0.0929546	-0.496526	-0.551112	-0.510898	-0.461833	-0.46618	0.511328	-0.454316	#N/A	#N/A
Sh_Salba_v2_33769	5.8894	0.575402	0.506968	0.47491	0.611785	0.425478	0.45945	0.410868	0.446674	0.49405	0.485528	0.499868	0.503338	Cytochrome P450 83B1 [Source:UniProtKB/Swiss-Prot;Acc:O65782]	Cytochrome P450
Sh_Salba_v2_64146	5.88748	-2.03627	-4.98805	-2.57559	-1.83182	-2.00379	-1.75105	-0.790527	-2.88141	-2.46631	-4.00107	-2.60095	-2.06476	Protein FLX-like 1 [Source:UniProtKB/Swiss-Prot;Acc:Q93V84]	NA
Sh_Salba_v2_113583	5.88144	-2.78874	-2.866	-2.90191	-2.20558	-2.31768	-2.41449	-1.33169	-1.04519	-2.41899	-2.8887	-1.65386	-1.74485	#N/A	#N/A
Sh_Salba_v2_106419	5.87951	-2.53907	-2.71027	-2.63517	-5.6691	-1.85402	-0.206225	-0.467522	-4.71676	-3.6075	-3.73117	-3.45696	-4.82819	Protein kinase family protein [Source:UniProtKB/TrEMBL;Acc:F4JQX7]	Protein kinase domain
Sh_Salba_v2_45048	5.87815	-3.15823	-1.40554	-2.20371	-3.86785	-2.94718	-1.99138	-2.32448	-1.836	-3.2535	-2.54946	-2.48161	-1.97818	HSP70-1 [Source:UniProtKB/TrEMBL;Acc:A0A178UL64]	Heat shock protein 70 family
Sh_Salba_v2_62260	5.87802	-1.87952	-1.00544	-2.67059	-4.94147	-3.35998	-1.46803	-5.15431	-1.55791	-1.91789	-5.05799	-1.99299	-1.97082	Pumilio homolog 23 [Source:UniProtKB/Swiss-Prot;Acc:Q9C552]	Pumilio RNA-binding repeat
Sh_Salba_v2_120312	5.87356	-2.57676	-2.65399	-2.68977	-2.56029	-2.75047	-2.70966	-1.51273	-1.82748	-0.117033	-1.51822	-1.50694	-2.6694	#N/A	#N/A
Sh_Salba_v2_119852	5.8721	-3.35697	-3.76602	-2.17447	-2.32701	-1.74962	-1.53074	-1.33259	-2.09392	-1.93415	-2.52486	-2.69106	-2.70834	XYP1 [Source:UniProtKB/TrEMBL;Acc:A0A178ULL1]	Plant lipid transfer protein/Par allergen
Sh_Salba_v2_117260	5.8688	-3.3342	-0.591467	-0.905087	-4.59646	-3.90983	-3.01118	-4.05417	-2.20069	-2.18882	-1.806	-2.82988	-2.47369	Heat shock 70 kDa protein 6, chloroplastic [Source:UniProtKB/Swiss-Prot;Acc:Q9STW6]	Chaperone DnaK
Sh_Salba_v2_97917	5.8687	-3.29834	-3.72868	-3.36913	-3.57271	-2.09427	-2.63108	-1.4893	-2.41269	-2.67551	-2.37655	-0.896667	-1.24757	Putative uncharacterized protein At3g47080 [Source:UniProtKB/TrEMBL;Acc:Q9SD65]	Tetratricopeptide-like helical domain
Sh_Salba_v2_130042	5.85452	-0.802834	-1.40083	-1.94028	-2.18921	-2.62704	-1.55533	-2.63973	-2.4697	-2.84582	-1.7898	-1.857	-2.9368	#N/A	#N/A
Sh_Salba_v2_04955	5.85072	-4.82108	-2.83072	-1.47524	-4.80168	-2.51108	-2.32868	-2.59696	-0.204418	-4.91817	-4.91825	-2.19556	-1.97736	#N/A	#N/A
Sh_Salba_v2_145309	5.84909	-2.13121	-2.20804	-2.24362	-2.11291	-2.30318	-2.26285	-2.32225	1.15928	-2.2289	-2.22915	-2.21932	-2.2223	carotenoid cleavage dioxygenase 7 [Source:TAIR;Acc:AT2G44990]	Carotenoid oxygenase
Sh_Salba_v2_138665	5.84888	-0.970025	-3.14566	-1.89475	-2.4785	-3.23745	-1.48794	-2.74378	-0.77047	-2.75639	-2.3164	-0.237948	-1.49113	#N/A	#N/A
Sh_Salba_v2_60419	5.84853	-1.97269	-2.01841	-1.84167	-3.5798	-2.79576	-2.30219	-2.63112	-1.92891	-2.63643	-3.1106	-1.9514	-2.22831	#N/A	#N/A
Sh_Salba_v2_88443	5.84696	-2.44155	-1.71369	-2.12617	-2.63323	-2.06206	-2.3001	-4.22463	-2.01867	-1.99598	-2.7319	-1.4617	-1.64587	BTB/POZ domain-containing protein NPY5 [Source:UniProtKB/Swiss-Prot;Acc:Q0WL52]	BTB/POZ domain
Sh_Salba_v2_87997	5.84577	-2.45721	-0.883424	-0.568017	-4.42522	-3.52228	-3.43013	-2.68577	-1.38771	-3.3379	-2.92129	-4.53487	-2.11283	Chaperone protein ClpB1 [Source:UniProtKB/Swiss-Prot;Acc:P42730]	ClpA/B family
Sh_Salba_v2_66284	5.84464	-3.72497	-2.85363	-2.63861	-2.18458	-2.78301	-2.07485	-1.45494	-1.85589	-1.70927	-1.53841	-2.01654	-2.46515	Alpha/beta-Hydrolases superfamily protein [Source:UniProtKB/TrEMBL;Acc:Q84WV5]	Alpha/Beta hydrolase fold
Sh_Salba_v2_61422	5.84456	-4.09994	-2.93014	-1.11499	-3.60932	-4.00826	-4.23514	-4.29626	-0.574109	-4.20202	-4.2003	-2.72986	-2.66302	#N/A	#N/A
Sh_Salba_v2_126336	5.84306	-1.53726	-2.39569	-2.09704	-1.52901	-2.85714	-2.06186	-1.75123	-0.916592	-2.7491	-1.97344	-3.72187	-2.0652	Putative disease resistance protein At1g50180 [Source:UniProtKB/Swiss-Prot;Acc:Q9SX38]	NB-ARC
Sh_Salba_v2_131520	5.83293	-3.41181	-3.48972	-3.5257	-3.39472	-3.58582	-3.54487	-3.60557	-3.56043	-0.114925	-0.399254	-3.50146	-3.05832	#N/A	#N/A
Sh_Salba_v2_106416	5.83105	-0.924528	-2.16231	-1.60807	-2.06622	-0.812377	-1.21336	-0.874726	-2.23185	-2.18238	-2.18292	-2.17352	-2.17593	Protein kinase family protein [Source:UniProtKB/TrEMBL;Acc:F4JQX7]	Protein kinase domain
Sh_Salba_v2_141530	5.83054	-1.13795	-1.10081	-2.65434	-2.06109	-1.1688	-2.20907	-0.869476	-4.07086	-2.70901	-2.63585	-3.09145	-3.15306	SGP2 [Source:UniProtKB/TrEMBL;Acc:A0A178VCN5]	Small GTPase superfamily
Sh_Salba_v2_90075	5.83044	-1.52251	-1.45591	-1.20393	-0.512903	-1.15508	-1.81058	-1.50468	-2.36636	-2.31553	-0.725698	-1.41386	-2.30961	#N/A	#N/A
Sh_Salba_v2_52316	5.82806	-4.07966	-1.82877	-5.71242	-5.58942	-3.87533	-3.21435	-4.44854	-3.56726	-4.5061	-3.22589	-3.13107	-4.54938	Aconitate hydratase 1 [Source:UniProtKB/Swiss-Prot;Acc:Q42560]	Aconitase A/isopropylmalate dehydratase small subunit, swivel domain
Sh_Salba_v2_122934	5.82789	-2.43804	-2.15693	-2.20924	-2.5976	-2.55871	-2.74011	-1.18244	-1.25179	-2.40456	-2.67516	-2.77418	-4.06357	PAS domain-containing protein tyrosine kinase family protein [Source:UniProtKB/TrEMBL;Acc:O82754]	PAS domain
Sh_Salba_v2_143794	5.82754	-1.81074	-1.88769	-1.36597	-1.21483	-1.40253	-1.93874	-1.99768	-1.43703	-0.199274	-0.16165	-1.03528	-0.626944	Beta-glucosidase-like protein [Source:UniProtKB/TrEMBL;Acc:Q8RWM4]	Glycoside hydrolase, family 3, N-terminal
Sh_Salba_v2_145349	5.82576	-2.90628	-1.65607	-2.46546	-2.89004	-2.06583	-3.03951	-2.20319	-2.5409	-1.74881	-2.15414	-0.960845	-1.61355	#N/A	#N/A
Sh_Salba_v2_88566	5.82337	-1.25189	-2.16745	-1.33619	-3.30955	-3.66742	-1.9689	-1.39803	-2.06988	-2.73407	-2.72245	-2.97482	-3.25297	PAS domain-containing protein tyrosine kinase family protein [Source:UniProtKB/TrEMBL;Acc:O82754]	PAS domain
Sh_Salba_v2_29428	5.82103	-2.80835	-2.24407	-2.43894	-3.8573	-3.89781	-2.36822	-1.85365	-0.463395	-3.62193	-3.17148	-3.43608	-2.58333	#N/A	#N/A
Sh_Salba_v2_130638	5.82092	-3.70758	-3.64435	-4.50851	-1.62028	-4.56826	-4.52724	-4.58835	-2.89305	-1.65886	0.0802074	-2.804	-3.4274	CYP94B3 [Source:UniProtKB/TrEMBL;Acc:A0A178V8H3]	Cytochrome P450
Sh_Salba_v2_109792	5.82009	-4.54573	-5.81796	-3.90472	-4.84407	-2.92218	-2.08391	-0.582265	-5.88866	-1.89609	-2.95119	-0.929864	-1.93298	Glycerophosphodiester phosphodiesterase GDPD2 [Source:UniProtKB/Swiss-Prot;Acc:Q9FLM1]	PLC-like phosphodiesterase, TIM beta/alpha-barrel domain
Sh_Salba_v2_121316	5.80911	-3.37273	-3.5521	-1.56685	-2.18193	-3.49989	-3.19129	-3.95291	-1.26906	-3.3907	-3.24123	-0.848206	-0.291372	Probable N-acetyltransferase HLS1 [Source:UniProtKB/Swiss-Prot;Acc:Q42381]	GNAT domain
Sh_Salba_v2_98934	5.80753	-2.79503	-1.93181	-5.04922	-3.99763	-3.67835	-1.8354	-1.87885	-3.56808	-2.84629	-3.00778	-0.854167	-1.42625	Acyl-CoA-binding domain 3 [Source:UniProtKB/TrEMBL;Acc:B3H4G6]	Acyl-CoA-binding protein, ACBP
Sh_Salba_v2_66134	5.80413	-3.0428	-2.83707	-3.52139	-3.1427	-2.582	-1.37518	-1.44498	-2.01214	-3.8192	-3.54779	-2.77297	-2.71398	Protein SRC2 homolog [Source:UniProtKB/Swiss-Prot;Acc:O04023]	C2 domain
Sh_Salba_v2_08269	5.80141	-4.62506	-4.70348	-1.57795	-3.56769	-4.79897	-2.83266	-0.964039	-4.77407	-4.7233	-4.72297	-2.05744	0.175406	Beta-1,4-xylosidase [Source:UniProtKB/TrEMBL;Acc:A8MR54]	NA
Sh_Salba_v2_128648	5.79908	-1.70587	-2.69527	-0.217361	-2.60097	-2.21682	-2.75064	-2.21745	-2.76577	-2.71682	-2.7165	-2.70681	-2.71032	#N/A	#N/A
Sh_Salba_v2_99163	5.79538	-0.919746	-3.31007	-1.55142	-2.74671	-2.00543	-5.06636	-1.28173	-2.77242	-6.1447	-1.75021	-2.21829	-6.13929	CONTAINS InterPro DOMAIN/s: P60-like (InterPro:IPR011687), Tumour suppressor protein Gltscr2 (InterPro:IPR011211); Has 709 Blast hits to 643 proteins in 201 species: Archae - 0; Bacteria - 32; Metazoa - 224; Fungi - 154; Plants - 45; Viruses - 0; Ot /.../karyotes - 254 (source: NCBI BLink). [Source:TAIR;Acc:AT2G40430]	Ribosome biogenesis protein Nop53/GLTSCR2
Sh_Salba_v2_61437	5.7883	-4.97713	-2.75685	-1.31484	0.0188634	-0.892671	-3.0329	-3.12502	-2.59886	-2.76055	-2.12042	-5.06746	-2.22082	Indole-3-acetic acid-amido synthetase GH3.3 [Source:UniProtKB/Swiss-Prot;Acc:O22190]	GH3 family
Sh_Salba_v2_30766	5.78708	-1.73031	-2.46295	-2.89857	-2.38267	-2.63382	-2.61527	-2.37415	-1.02801	-2.07646	-1.43337	-2.0735	-2.94974	U3 small nucleolar ribonucleoprotein protein MPP10 [Source:UniProtKB/TrEMBL;Acc:Q9FJY5]	U3 small nucleolar ribonucleoprotein complex, subunit Mpp10
Sh_Salba_v2_129454	5.784	-1.14445	-1.24945	-0.354974	-4.20753	-3.21138	-3.69655	-2.98444	-2.04512	-3.25817	-4.40742	-4.89822	-4.50015	Alpha/beta-Hydrolases superfamily protein [Source:UniProtKB/TrEMBL;Acc:F4JFU8]	Fungal lipase-like domain
Sh_Salba_v2_23834	5.78155	-2.50059	-1.20714	-2.63174	-1.3036	-2.22252	-2.27876	-1.56331	-2.32465	-2.24019	-2.4836	-1.66769	-2.77796	Serine/threonine-protein kinase SRK2I [Source:UniProtKB/Swiss-Prot;Acc:Q39193]	Protein kinase domain
Sh_Salba_v2_129804	5.78126	-1.9293	-2.00604	-1.08638	-1.90867	-1.73921	-1.13816	-0.854441	-0.19653	-1.01134	-2.02607	-2.0171	-2.01875	#N/A	#N/A
Sh_Salba_v2_69251	5.78034	-3.21573	-1.51101	-1.81009	-3.69425	-2.64032	-2.24544	-1.75707	-1.26853	-2.09626	-2.1592	-3.18883	-1.95345	HSA32 [Source:UniProtKB/TrEMBL;Acc:A0A178UV51]	(2R)-phospho-3-sulpholactate synthase, ComA
Sh_Salba_v2_124960	5.77666	-2.55449	-2.06206	-3.1712	-2.13141	-2.57998	-1.24085	-2.20105	-1.65467	-1.91672	-1.7936	-2.65934	-1.43929	#N/A	#N/A
Sh_Salba_v2_120387	5.77623	-4.87396	-1.2345	-1.43028	-4.71329	-2.63356	-3.59067	-3.19598	-1.21796	-1.53826	-1.60231	-1.09142	-4.96458	Cytochrome c oxidase 17 [Source:UniProtKB/TrEMBL;Acc:A0A1I9LSX1]	Cytochrome c oxidase copper chaperone
Sh_Salba_v2_132526	5.77566	-2.18294	-1.61254	-2.5207	-3.4122	-2.01918	-1.66436	-2.41035	-4.56014	-2.76795	-2.56147	-1.59823	-1.4601	GSTU19 [Source:UniProtKB/TrEMBL;Acc:A0A178W4K6]	Glutathione S-transferase, N-terminal
Sh_Salba_v2_122647	5.77429	-1.95761	-0.760569	-2.07011	-1.93318	-2.12548	-0.859857	-0.533038	-0.496765	-2.05032	-0.412733	-1.52173	-1.09707	#N/A	#N/A
Sh_Salba_v2_109785	5.77327	-4.88758	-4.26671	-5.31213	-4.37096	-3.85093	-2.35779	-2.32859	-7.13532	-3.33036	-2.42347	0.212836	-0.535114	Glycerophosphodiester phosphodiesterase GDPD2 [Source:UniProtKB/Swiss-Prot;Acc:Q9FLM1]	PLC-like phosphodiesterase, TIM beta/alpha-barrel domain
Sh_Salba_v2_91612	5.77272	-2.77509	-1.9143	-3.04997	-4.43438	-4.62606	-3.6624	-4.64617	-3.71501	-1.74157	-1.84573	-1.35819	-0.987222	#N/A	#N/A
Sh_Salba_v2_127159	5.76933	-2.05915	-1.36943	-1.01086	-3.1635	-3.48386	-2.58614	-2.53362	-1.95598	-4.00458	-3.29278	-2.81214	-1.91481	Protein NRT1/ PTR FAMILY 5.2 [Source:UniProtKB/Swiss-Prot;Acc:Q9FNL7]	Proton-dependent oligopeptide transporter family
Sh_Salba_v2_70769	5.76749	-1.21808	-1.76034	-0.0649309	-2.50243	-2.69377	-2.65351	-2.71343	-2.66926	-2.6188	-2.61936	-1.66278	-2.61282	Casparian strip membrane protein 5 [Source:UniProtKB/Swiss-Prot;Acc:Q9LXF3]	Casparian strip membrane protein
Sh_Salba_v2_142297	5.76593	-2.00677	-1.15691	-1.60339	-2.26839	-3.35846	-3.66816	-4.20142	-4.81873	-0.895728	-1.07099	-4.10188	-3.25733	GATA transcription factor [Source:UniProtKB/TrEMBL;Acc:A0A178VBD2]	Zinc finger, GATA-type
Sh_Salba_v2_47225	5.76311	-1.87543	-1.64874	-1.50374	-1.68032	-1.58102	-2.25585	-2.89504	-1.63616	-0.902763	-1.91445	-1.4461	-1.1695	Putative uncharacterized protein [Source:UniProtKB/TrEMBL;Acc:Q0WPS6]	NA
Sh_Salba_v2_115115	5.7618	-3.76965	0.337568	-0.910874	-3.24436	-4.20354	-3.40981	-2.20208	-3.2881	-5.5234	-2.54503	-3.81859	-3.56626	L-ascorbate peroxidase 2, cytosolic [Source:UniProtKB/Swiss-Prot;Acc:Q1PER6]	Haem peroxidase, plant/fungal/bacterial
Sh_Salba_v2_91707	5.76159	-0.221495	-1.18011	-3.64814	-2.06537	-1.72796	-3.35629	-1.12829	-5.09302	-2.96126	-3.84745	-3.08792	-2.24973	F18B13.21 protein [Source:UniProtKB/TrEMBL;Acc:Q9SSC6]	Tetratricopeptide-like helical domain
Sh_Salba_v2_79142	5.75176	-2.3069	-2.49119	-3.56829	-3.38793	-2.08599	-0.88345	-0.378613	-4.10537	-2.6853	-3.11666	-3.03301	-2.13164	#N/A	#N/A
Sh_Salba_v2_98933	5.74594	-2.01055	-3.05719	-2.70356	-2.10142	-3.68688	-2.28125	-1.37104	-2.91231	-3.30102	-2.65424	-0.644365	-1.25832	Acyl-CoA-binding domain 3 [Source:UniProtKB/TrEMBL;Acc:B3H4G6]	Acyl-CoA-binding protein, ACBP
Sh_Salba_v2_02884	5.74521	-2.84351	-5.78957	-1.69	-1.58581	-2.86454	-1.15907	-1.75399	-2.08834	-1.45666	-1.8435	-4.09982	-2.76051	Tetraspanin-3 [Source:UniProtKB/Swiss-Prot;Acc:Q9M1E7]	Tetraspanin
Sh_Salba_v2_44987	5.74497	-3.88012	-1.72298	-2.82077	-4.44966	-2.62852	-2.18685	-2.89704	-2.48606	-3.14308	-3.71539	-3.42579	-1.16888	HSP70-1 [Source:UniProtKB/TrEMBL;Acc:A0A178UL64]	Heat shock protein 70 family
Sh_Salba_v2_138241	5.73916	-1.83788	-1.10309	-1.46602	-0.860606	-2.00448	-1.9655	-2.02449	-1.089	-0.681715	-0.135434	0.136791	-0.940332	#N/A	#N/A
Sh_Salba_v2_122586	5.73878	-4.27638	-2.45998	-1.46002	-3.35137	-4.44976	-2.08655	-1.67039	-4.42509	-1.65704	-4.37397	-1.99523	-0.358669	CLO1 [Source:UniProtKB/TrEMBL;Acc:A0A178V1E1]	Caleosin-related
Sh_Salba_v2_00438	5.73814	-3.42845	-1.79703	-3.54226	-3.41414	-2.95982	-1.47778	-2.18046	-1.66921	-3.06086	-3.52829	-2.61528	-3.44277	Basic-leucine zipper (bZIP) transcription factor family protein [Source:TAIR;Acc:AT2G36270]	Basic-leucine zipper domain
Sh_Salba_v2_134910	5.73113	-0.785291	-2.53756	-1.31002	-1.86703	-1.56456	-1.36162	-0.974747	-1.70633	-1.80529	-1.69892	-1.68463	-0.392145	#N/A	#N/A
Sh_Salba_v2_131478	5.73006	-6.09534	-5.37968	-6.21015	-6.07705	-6.26927	-5.72692	-6.28967	-5.73686	0.788113	-0.521244	-5.69594	-4.1319	Bidirectional sugar transporter SWEET7 [Source:UniProtKB/Swiss-Prot;Acc:Q8LBF7]	SWEET sugar transporter
Sh_Salba_v2_66136	5.72843	-2.21538	-2.79426	-4.99765	-3.50846	-0.973279	-0.542323	-1.32398	-2.18637	-3.91534	-3.19644	-3.08658	-2.07874	Protein SRC2 homolog [Source:UniProtKB/Swiss-Prot;Acc:O04023]	C2 domain
Sh_Salba_v2_143685	5.72547	-1.63689	-0.85962	-1.74779	-1.62206	-1.81002	-1.76949	-1.8278	-1.78304	-1.01252	-0.889106	-1.72359	-1.72928	#N/A	#N/A
Sh_Salba_v2_84428	5.72451	-1.2213	-1.40751	-0.635481	-0.647889	-2.33026	-1.71532	-2.93308	-2.90337	-2.50245	-1.31551	-3.6155	-2.05542	U1 small nuclear ribonucleoprotein C [Source:UniProtKB/Swiss-Prot;Acc:Q56XE4]	Matrin/U1-C, C2H2-type zinc finger
Sh_Salba_v2_115853	5.72353	-3.30276	-3.97748	-2.62572	-4.68696	-3.40004	-3.28056	-3.42607	-0.929396	-1.76777	-1.34626	-1.04658	-1.19521	Zeaxanthin epoxidase, chloroplastic [Source:UniProtKB/Swiss-Prot;Acc:Q9FGC7]	Forkhead-associated (FHA) domain
Sh_Salba_v2_125493	5.72064	-2.02713	-1.29447	-1.22998	-1.08048	-1.74347	-1.27344	-2.21384	-0.11313	-1.39666	-1.62951	-0.456844	-0.267014	#N/A	#N/A
Sh_Salba_v2_144789	5.7186	-1.54469	-0.992372	-1.79871	-2.21976	-1.5303	-1.42961	-1.42005	-1.4849	-1.53523	-1.84638	-0.822416	-1.2212	#N/A	#N/A
Sh_Salba_v2_121645	5.7174	-2.73046	-2.80828	-2.84397	-2.7076	-1.88714	-2.86037	-2.92047	-2.87696	0.32325	-0.710762	-0.925664	-0.464193	CASP-like protein 3A1 [Source:UniProtKB/Swiss-Prot;Acc:Q3EB59]	Casparian strip membrane protein
Sh_Salba_v2_12551	5.71705	-4.83401	-3.56039	-3.55673	-4.34268	-2.39132	-3.21024	-2.82576	-0.769688	-1.27903	-1.73852	-2.1606	-0.793969	Heat stress transcription factor B-2b [Source:UniProtKB/Swiss-Prot;Acc:Q9T0D3]	Heat shock factor (HSF)-type, DNA-binding
Sh_Salba_v2_37730	5.71686	-2.10396	-1.87567	-2.52146	-2.39317	-2.62666	-2.24965	-3.4336	-1.43166	-2.12319	-3.33845	-0.995389	-1.70318	Nascent polypeptide-associated complex subunit beta [Source:UniProtKB/TrEMBL;Acc:A0A178WMJ1]	Nascent polypeptide-associated complex NAC domain
Sh_Salba_v2_92254	5.71446	-3.50967	-4.27488	-1.68321	-2.21844	-2.1839	-1.63444	-1.52531	-1.32695	-1.97683	-2.21398	-1.88301	-1.78988	Pentatricopeptide repeat-containing protein At2g29760, chloroplastic [Source:UniProtKB/Swiss-Prot;Acc:O82380]	Pentatricopeptide repeat
Sh_Salba_v2_107717	5.71377	-3.09211	-1.18268	-1.12912	-3.07498	-2.87961	-1.52314	-1.59694	-1.21675	-3.19092	-2.74327	-3.18149	-2.46386	#N/A	#N/A
Sh_Salba_v2_71134	5.71289	-3.28338	-3.16358	-3.35679	-2.75895	-2.36551	-2.14731	-1.6963	-2.93567	-3.10893	-2.17535	-2.56121	-2.44965	Carboxylate clamp-tetratricopeptide repeat protein [Source:UniProtKB/TrEMBL;Acc:Q8VZ31]	HAT (Half-A-TPR) repeat
Sh_Salba_v2_04552	5.71267	-1.82774	-3.32038	-2.54661	-3.3303	-1.93994	-1.07001	-1.15455	-3.27571	-1.26597	-2.24739	-2.22239	-2.53427	At1g23710 [Source:UniProtKB/TrEMBL;Acc:Q9ZUC4]	Protein of unknown function DUF1645, plant
Sh_Salba_v2_35358	5.71263	-0.726609	-2.51804	-2.95802	-5.40506	-5.59798	-5.55741	-3.08231	-2.73694	-2.02653	-0.442271	-1.24728	-1.81192	DIN6 [Source:UniProtKB/TrEMBL;Acc:A0A178VBT4]	Asparagine synthase
Sh_Salba_v2_75047	5.70803	-0.661892	-0.280051	-3.05685	-2.92314	-3.08596	-1.03454	-2.05124	-2.89734	-4.00074	-2.58927	-1.42719	-1.52376	Probable LRR receptor-like serine/threonine-protein kinase At2g16250 [Source:UniProtKB/Swiss-Prot;Acc:C0LGK4]	Protein kinase domain
Sh_Salba_v2_37729	5.70749	-2.1848	-1.96036	-1.28617	-0.623136	-2.4018	-2.84423	-2.55168	-2.46448	-2.22766	-2.61636	-1.97644	-2.18661	Basic transcription factor 3 [Source:UniProtKB/Swiss-Prot;Acc:Q9SMW7]	Nascent polypeptide-associated complex NAC domain
Sh_Salba_v2_144970	5.70633	-4.34586	-4.42431	-4.46033	-4.32605	-3.94987	-4.47785	-4.53888	-3.59399	-0.182542	0.828352	-3.94443	-3.22657	Plant intracellular Ras-group-related LRR protein 6 [Source:UniProtKB/Swiss-Prot;Acc:O64566]	Leucine-rich repeat
Sh_Salba_v2_96642	5.70348	-1.89931	-1.94325	-0.780828	-0.915079	-1.47499	-2.72657	-2.80898	-0.953699	-2.40468	-2.37778	-0.712759	-1.04599	At5g49920 [Source:UniProtKB/TrEMBL;Acc:Q9LTX8]	PB1 domain
Sh_Salba_v2_106429	5.70152	-5.01953	-3.44817	-1.91154	-5.43404	-1.80296	-0.387262	-0.337515	-1.11799	-5.91498	-4.40263	-4.89475	-4.68797	Protein kinase family protein [Source:UniProtKB/TrEMBL;Acc:F4JQX7]	Protein kinase domain
Sh_Salba_v2_59967	5.70131	-3.88132	-3.77649	-3.84957	-3.52677	-3.63214	-3.29977	-3.12274	-3.52407	-1.17049	-0.552009	-1.60284	-1.00997	At5g09570 [Source:UniProtKB/TrEMBL;Acc:Q9LXC2]	CHCH
Sh_Salba_v2_44982	5.69806	-1.86588	-1.07425	-2.1652	-2.95956	-2.72146	-2.07388	-2.74297	-1.46215	-2.32326	-2.44732	-2.56408	-1.63535	HSP70-1 [Source:UniProtKB/TrEMBL;Acc:A0A178UL64]	Heat shock protein 70 family
Sh_Salba_v2_34764	5.68968	-2.94529	-1.3871	-1.82398	-1.69884	-3.63588	-1.20904	-3.3494	-2.464	-2.97067	-2.43705	-2.52962	-0.686904	Heat shock protein 90-1 [Source:UniProtKB/Swiss-Prot;Acc:P27323]	Heat shock protein Hsp90 family
Sh_Salba_v2_47607	5.68928	-5.63423	-5.35124	-4.96781	-4.83386	-2.87474	-4.20314	-6.79919	-3.61169	-4.15628	-2.82538	0.422679	0.0251446	NRT1.5 [Source:UniProtKB/TrEMBL;Acc:A0A178WGH3]	Proton-dependent oligopeptide transporter family
Sh_Salba_v2_125142	5.68742	-4.02625	-4.10458	-4.14058	-4.00673	-4.19895	-4.15831	-0.970379	-0.736525	-2.01266	0.00026755	-4.11626	-1.98197	At3g47630 [Source:UniProtKB/TrEMBL;Acc:Q9SN75]	Phosphatidate cytidylyltransferase, mitochondrial
Sh_Salba_v2_139349	5.68732	-3.28381	-2.50851	-1.8853	-1.8331	-3.17759	-2.52545	-1.75421	-1.57168	-1.33677	-1.02844	-1.52427	-1.92734	Late embryogenesis abundant (LEA) hydroxyproline-rich glycoprotein family [Source:UniProtKB/TrEMBL;Acc:Q9M386]	Late embryogenesis abundant protein, LEA-14
Sh_Salba_v2_145308	5.68605	-2.73778	-2.8153	-2.85109	-2.71947	-2.91048	-2.8699	-2.93005	-2.88542	0.183561	-0.713548	-2.8268	-1.99692	#N/A	#N/A
Sh_Salba_v2_137060	5.686	-1.10652	-2.0714	-1.59403	-2.73908	-2.28753	-2.35487	-2.43716	-1.47467	-1.57718	-2.85768	-0.280196	-0.524655	PHT4 [Source:UniProtKB/TrEMBL;Acc:A0A178U9F1]	Major facilitator superfamily
Sh_Salba_v2_06518	5.68522	-1.94207	-2.01925	-1.57061	-0.994785	-1.27628	-1.15195	-1.23434	-0.386493	-1.27327	-2.03628	-1.10811	0.0914179	#N/A	#N/A
Sh_Salba_v2_60712	5.68245	-3.9328	-2.50459	-2.70277	-4.44651	-2.66287	-1.7263	-3.9506	-0.111838	-1.95067	-2.04963	-2.25378	-2.33124	Mitochondrial substrate carrier family protein [Source:UniProtKB/TrEMBL;Acc:Q949U9]	Mitochondrial carrier protein
Sh_Salba_v2_46798	5.67638	-3.9042	-4.0319	-2.40617	-4.05205	-4.84154	-3.68609	-1.56707	-0.597928	-2.72435	-2.72938	-0.970226	-1.05638	Homocysteine S-methyltransferase 3 [Source:UniProtKB/Swiss-Prot;Acc:Q8LAX0]	Homocysteine-binding domain
Sh_Salba_v2_03950	5.67385	-3.49727	-3.14143	-3.73692	-3.70131	-2.94696	-2.3509	-1.89527	-1.10449	-3.34962	-1.56933	-0.443828	-2.03182	NPL4-like protein 2 [Source:UniProtKB/Swiss-Prot;Acc:O82264]	Nuclear pore localisation protein NPL4, C-terminal
Sh_Salba_v2_04035	5.67127	-3.75142	-1.37691	-3.86568	-0.258407	-1.17085	-2.45167	-3.94322	-3.89911	-3.36005	-0.407256	-1.96872	-2.04398	Probable carboxylesterase 2 [Source:UniProtKB/Swiss-Prot;Acc:Q9SX78]	Lipase, GDXG, putative histidine active site
Sh_Salba_v2_70086	5.67121	-2.35403	-2.35334	-4.53005	-4.39603	-3.00486	-2.88799	-1.10712	-4.56408	-2.33643	-2.76983	-0.690599	-1.0023	Putative uncharacterized protein F9K21.210 [Source:UniProtKB/TrEMBL;Acc:Q9M1E4]	RNA recognition motif domain
Sh_Salba_v2_127493	5.66914	-2.76029	-2.61281	-1.06167	-3.67577	-2.07922	-2.9535	-2.19935	-1.65904	-1.47244	-1.74121	-2.92937	-2.11306	#N/A	#N/A
Sh_Salba_v2_11086	5.66614	-0.939473	-0.573148	-1.49154	-1.94221	-2.3047	-4.58055	-4.15519	-2.61854	-2.4231	-3.2375	-2.5332	-2.54279	Protein EARLY RESPONSIVE TO DEHYDRATION 15 [Source:UniProtKB/Swiss-Prot;Acc:Q39096]	NA
Sh_Salba_v2_39952	5.66273	-0.214413	-0.688429	-2.42559	-3.86451	-3.37698	-3.33884	-3.26109	-1.29976	-4.04139	-3.98359	-2.55435	-2.19827	Type IV inositol polyphosphate 5-phosphatase 3 [Source:UniProtKB/Swiss-Prot;Acc:Q8H0Z6]	Inositol polyphosphate-related phosphatase
Sh_Salba_v2_12554	5.66198	-3.76976	-2.78712	-2.84992	-2.61182	-1.18286	-0.377296	-2.40781	-0.906177	-3.51814	-4.39622	-1.55159	-3.25427	Heat stress transcription factor B-2b [Source:UniProtKB/Swiss-Prot;Acc:Q9T0D3]	Heat shock factor (HSF)-type, DNA-binding
Sh_Salba_v2_118566	5.66097	-2.03006	-2.10716	-2.14261	-1.43651	-2.19877	-2.15925	-2.21853	-1.65755	-0.806193	1.1052	-2.11816	-2.11807	CYP94B3 [Source:UniProtKB/TrEMBL;Acc:A0A178V8H3]	Cytochrome P450
Sh_Salba_v2_79254	5.66089	-3.59039	-3.66868	-3.70457	-3.56858	-1.8703	-1.73072	-1.4409	-3.7379	-0.637855	-0.657136	-1.2538	-1.28627	Glycosyltransferase [Source:UniProtKB/TrEMBL;Acc:W8Q6J0]	Cellulose synthase
Sh_Salba_v2_98664	5.65793	-2.73733	-2.91436	-0.624937	-2.06675	-2.02389	-2.46251	-3.64136	-1.6091	-1.42095	-2.37042	-2.91367	-1.90741	#N/A	#N/A
Sh_Salba_v2_00754	5.65388	-1.61286	-1.68907	-1.72433	-1.59187	-1.32946	-1.74262	-1.80111	-0.555667	-0.77533	-1.70951	-0.43002	-0.943218	Phosphate transporter PHO1 homolog 2 [Source:UniProtKB/Swiss-Prot;Acc:Q6R8G8]	SPX domain
Sh_Salba_v2_120696	5.65204	-3.15125	-2.58107	-2.11793	-3.35524	-1.11796	-1.70079	-1.78411	-2.46759	-2.07608	-1.86144	-1.76692	-2.9714	unknown protein; FUNCTIONS IN: molecular_function unknown; INVOLVED IN: biological_process unknown; LOCATED IN: nucleus; EXPRESSED IN: 24 plant structures; EXPRESSED DURING: 15 growth stages; Has 30201 Blast hits to 17322 proteins in 780 species: Ar /.../ 12; Bacteria - 1396; Metazoa - 17338; Fungi - 3422; Plants - 5037; Viruses - 0; Other Eukaryotes - 2996 (source: NCBI BLink). [Source:TAIR;Acc:…	NA
Sh_Salba_v2_48701	5.64561	-2.78343	-2.94309	-2.89648	-2.55837	-3.68759	-2.91399	-3.5135	-3.17909	-2.28254	-2.39157	-3.54805	-2.31612	#N/A	#N/A
Sh_Salba_v2_126633	5.64164	-4.14814	-2.03584	-0.594509	-2.4149	-1.95818	-2.43101	-1.46118	-2.50233	-1.7465	-2.88625	-1.55862	-1.46456	#N/A	#N/A
Sh_Salba_v2_80481	5.63896	-0.769719	-0.871733	-0.9068	-3.75322	-3.49494	-2.97121	-1.8904	-3.41076	-2.87797	-2.49136	-3.31704	-2.58726	#N/A	#N/A
Sh_Salba_v2_144675	5.63098	-3.81067	-2.53286	-2.66393	-3.78821	-3.98136	-3.94122	-2.71545	0.186526	0.252187	-1.15605	-3.90057	-2.55142	At2g39210/T16B24.15 [Source:UniProtKB/TrEMBL;Acc:O80960]	Nodulin-like
Sh_Salba_v2_99587	5.62909	-3.05055	-1.45982	-1.10827	-3.03516	-3.22541	-1.21117	-1.26576	-3.19928	-3.14577	-3.14986	-2.196	-3.08267	Pre-mRNA cleavage factor Im 25 kDa subunit 1 [Source:UniProtKB/Swiss-Prot;Acc:Q94AF0]	NUDIX hydrolase domain-like
Sh_Salba_v2_128790	5.62905	-3.41781	-1.99227	-0.0306253	-4.55111	-4.74284	-4.70183	-4.25105	-3.0486	-4.66725	-3.07856	-4.65893	-4.66154	Alpha carbonic anhydrase 7 [Source:UniProtKB/Swiss-Prot;Acc:Q8L817]	Alpha carbonic anhydrase
Sh_Salba_v2_126354	5.62051	-3.74108	-4.50651	-1.84166	-4.14735	-2.30103	-1.47519	-1.19622	-1.45862	-3.18519	-1.91648	-1.64858	-1.00925	AAA-ATPase At3g50940 [Source:UniProtKB/Swiss-Prot;Acc:Q147F9]	AAA+ ATPase domain
Sh_Salba_v2_79257	5.6195	-1.05252	-2.77744	-0.929175	-2.20107	-1.88954	-2.29374	-2.29985	-2.84771	-1.11261	-2.7981	-2.26672	-2.16085	#N/A	#N/A
Sh_Salba_v2_121875	5.61833	-3.75017	-3.82793	-2.6413	-3.7384	-1.81	-3.88599	-3.94698	-3.90045	-3.85343	-2.0364	-3.84005	-0.695957	Peptidyl-prolyl cis-trans isomerase FKBP53 [Source:UniProtKB/Swiss-Prot;Acc:Q93ZG9]	FKBP-type peptidyl-prolyl cis-trans isomerase domain
Sh_Salba_v2_22349	5.61391	-1.00706	-2.45269	-2.48822	-1.34844	-1.4087	-1.84415	0.0443367	-0.874329	-1.29051	-1.49808	-0.814767	-1.22359	phloem protein 2-A12 [Source:TAIR;Acc:AT1G12710]	F-box domain
Sh_Salba_v2_11884	5.61197	0.47775	-0.429372	-1.39248	-0.495707	-1.44445	-0.477255	-0.7735	-0.810542	-1.36937	-1.37339	-0.504274	-0.420121	Probable flavin-containing monooxygenase 1 [Source:UniProtKB/Swiss-Prot;Acc:Q9LMA1]	Flavin amine oxidase
Sh_Salba_v2_32486	5.60941	-3.9758	-4.49166	-3.80942	-4.6736	-2.82253	-2.29388	-1.37649	-2.65338	-1.8392	-1.61841	-2.1828	-2.48082	#N/A	#N/A
Sh_Salba_v2_42912	5.60797	-1.53278	-2.76966	-1.90132	-1.70255	-3.1277	-1.39881	-2.09373	-2.39245	-3.68684	-2.75215	-0.780026	-1.08017	Tobamovirus multiplication protein 1 [Source:UniProtKB/Swiss-Prot;Acc:Q9FEG2]	Domain of unknown function DUF1084
Sh_Salba_v2_45009	5.60743	-3.15891	-1.23878	-2.06906	-3.18133	-2.83188	-1.90078	-2.27735	-1.14058	-2.75552	-2.2192	-2.56514	-1.6192	Probable mediator of RNA polymerase II transcription subunit 37c [Source:UniProtKB/Swiss-Prot;Acc:Q9LHA8]	Heat shock protein 70 family
Sh_Salba_v2_138971	5.60682	0.699937	-0.0483598	-0.0817129	0.0558371	-0.133041	-0.0970777	-0.149807	-0.111418	-0.0617868	-0.0679907	-0.0569198	0.345528	#N/A	#N/A
Sh_Salba_v2_128016	5.60673	-1.7809	-1.8577	-0.406693	-1.75683	-1.9487	-0.720352	0.00626305	-1.40699	-1.87385	-1.38995	-1.86854	-0.146275	#N/A	#N/A
Sh_Salba_v2_32184	5.60637	-2.10585	-2.76165	-1.26448	-3.19669	-2.94136	-2.23869	-1.81173	-1.76865	-1.28918	-1.75712	-2.74198	-1.7764	Vps51/Vps67 family (Components of vesicular transport) protein [Source:UniProtKB/TrEMBL;Acc:F4JH69]	Vacuolar protein sorting-associated protein 51
Sh_Salba_v2_34451	5.60555	-0.202358	-5.02724	-5.06334	-3.49435	-1.47822	-2.09412	-2.07075	-1.26145	-2.9416	-4.06791	-5.03904	-2.2132	Superoxide dismutase [Cu-Zn] [Source:UniProtKB/TrEMBL;Acc:A0A178WMU1]	Superoxide dismutase, copper/zinc binding domain
Sh_Salba_v2_122022	5.60521	-0.4842	-2.34955	-2.38506	-2.24664	-2.4397	-2.4004	-2.45999	-2.41728	-0.172411	0.376715	-1.4465	-1.02511	Exocyst complex component sec3A [Source:UniProtKB/TrEMBL;Acc:F4HTA1]	Exocyst complex component Sec3, C-terminal
Sh_Salba_v2_102055	5.60433	-4.97036	-1.73962	-3.44747	-2.95514	-1.36018	-4.7206	-0.867569	-1.55928	-1.85109	-3.52616	-1.96884	-2.32206	At4g32660 [Source:UniProtKB/TrEMBL;Acc:A1L4Y9]	Protein kinase domain
Sh_Salba_v2_117929	5.60245	-3.25426	-3.40443	-1.88593	-3.58624	-2.28146	-0.849254	-0.986841	-2.35778	-4.33758	-3.95877	-3.10192	-2.97675	#N/A	#N/A
Sh_Salba_v2_22816	5.6022	-2.98786	-2.35557	-2.21682	-3.42335	-2.33687	-1.67401	-1.25627	-0.659677	-1.83082	-2.54817	-2.18417	-1.65926	#N/A	#N/A
Sh_Salba_v2_102892	5.59647	-1.77521	-1.81161	-1.19757	-2.65448	-3.60181	-2.90249	-2.68317	-2.54366	-2.42789	-1.93044	-1.21991	-0.878822	Carboxylic ester hydrolase [Source:UniProtKB/TrEMBL;Acc:A0A178V7M1]	Peptidase S9, prolyl oligopeptidase, catalytic domain
Sh_Salba_v2_99697	5.59194	-2.12231	-3.95323	-1.98422	-1.42533	-2.23992	-3.09298	-1.15219	-0.948811	-2.23818	-3.09081	-2.09369	-1.68099	At1g48200 [Source:UniProtKB/TrEMBL;Acc:Q6NPH1]	NA
Sh_Salba_v2_127908	5.58993	-3.89106	-3.82822	-1.98486	-3.1467	-3.86473	-2.6631	-2.52197	0.659762	-3.88464	-3.82497	-2.25393	-3.43012	F21J9.24 [Source:UniProtKB/TrEMBL;Acc:Q9FYK6]	Zinc finger, RING-type
Sh_Salba_v2_94636	5.58904	-4.40381	-4.48178	-3.39767	-4.39305	-4.58247	-2.82652	-4.60162	-2.35503	-3.55059	-3.50672	-1.51798	-3.09825	E3 ubiquitin ligase BIG BROTHER-related [Source:UniProtKB/Swiss-Prot;Acc:Q9LT17]	Zinc finger, RING-type
Sh_Salba_v2_19467	5.58705	-1.48797	-1.69219	-1.9719	-3.10516	-2.84026	-4.85318	-4.69494	-4.31063	-2.59089	-1.68494	-0.857141	-1.19013	Probable alpha,alpha-trehalose-phosphate synthase [UDP-forming] 11 [Source:UniProtKB/Swiss-Prot;Acc:Q9ZV48]	Glycosyl transferase, family 20
Sh_Salba_v2_145023	5.58297	-1.98583	-2.06316	-1.12543	-0.986422	-1.50858	-0.90019	-0.65393	0.0907488	-1.66943	-0.69222	-2.07398	-0.830142	KDEL-tailed cysteine endopeptidase CEP1 [Source:UniProtKB/Swiss-Prot;Acc:Q9FGR9]	Cysteine peptidase, cysteine active site
Sh_Salba_v2_140431	5.57783	-4.14956	-3.68041	-1.52976	-0.483041	-2.3604	-1.64296	-0.947372	-2.33602	-2.6922	-2.71198	-2.03069	-2.27918	Putative thiol-disulfide oxidoreductase DCC [Source:UniProtKB/TrEMBL;Acc:Q9LR85]	Protein of unknown function DUF393
Sh_Salba_v2_70608	5.57711	-1.55391	-0.964535	-1.23088	-0.235829	-2.65053	-2.02761	-1.41898	-2.26534	-1.81284	-1.8623	-1.40763	-1.57656	At3g15040 [Source:UniProtKB/TrEMBL;Acc:Q9LKA1]	Senescence regulator S40
Sh_Salba_v2_94707	5.57257	-1.25923	-2.21949	-3.92716	-2.50407	-2.87189	-4.64588	-4.70701	-3.0957	-2.33632	-1.4905	-1.38291	-1.94996	Ubiquitin carboxyl-terminal hydrolase 3 [Source:UniProtKB/Swiss-Prot;Acc:Q8GWE1]	Peptidase C12, ubiquitin carboxyl-terminal hydrolase
Sh_Salba_v2_45040	5.56905	-3.45443	-1.66473	-2.27073	-3.77236	-2.4177	-1.02522	-1.77542	-1.05689	-2.35966	-2.85418	-2.85761	-0.85439	HSP70-1 [Source:UniProtKB/TrEMBL;Acc:A0A178UL64]	Heat shock protein 70 family
Sh_Salba_v2_131494	5.56886	-3.92288	-4.0013	-4.03723	-3.9011	-3.45199	-2.81621	-4.11464	-4.07058	0.085272	0.989713	-3.15348	-2.91951	Acetate/butyrate--CoA ligase AAE7, peroxisomal [Source:UniProtKB/Swiss-Prot;Acc:Q8VZF1]	AMP-dependent synthetase/ligase
Sh_Salba_v2_04550	5.56618	-4.7094	-1.60977	-1.57946	-1.83343	-0.356243	-3.00817	-1.37246	-1.27023	-1.66365	-4.80465	-2.60421	-2.30327	At1g23710 [Source:UniProtKB/TrEMBL;Acc:Q9ZUC4]	Protein of unknown function DUF1645, plant
Sh_Salba_v2_93946	5.56568	-1.58641	-1.66168	-1.697	-1.57277	-1.76011	-1.71945	-1.77755	-1.73259	-1.52891	-1.68692	-0.0733507	-1.67937	beta carbonic anhydrase 5 [Source:TAIR;Acc:AT4G33580]	Carbonic anhydrase
Sh_Salba_v2_117259	5.56476	-4.12119	0.15795	-0.360561	-1.0221	-2.46773	-2.36584	-3.63356	-1.81339	-4.21632	-3.67855	-4.21124	-2.00275	Heat shock 70 kDa protein 7, chloroplastic [Source:UniProtKB/Swiss-Prot;Acc:Q9LTX9]	Chaperone DnaK
Sh_Salba_v2_131149	5.56388	-0.0163582	-1.24914	-0.796054	-0.667274	-1.34251	-1.30321	-1.36054	-0.380606	-0.795638	-1.27102	-0.732094	-1.26217	#N/A	#N/A
Sh_Salba_v2_130599	5.56285	0.496709	0.424423	0.870181	0.548672	0.66628	0.386138	0.78483	0.367765	0.774957	0.414951	0.869485	0.956134	#N/A	#N/A
Sh_Salba_v2_67298	5.56063	-1.94781	-2.2757	-3.23534	-2.28691	-1.81863	-1.5705	-1.31642	-2.83318	-2.44657	-3.07438	-1.30593	-2.06956	Agamous-like MADS-box protein AGL31 [Source:UniProtKB/Swiss-Prot;Acc:Q9FPN7]	Transcription factor, MADS-box
Sh_Salba_v2_138570	5.55712	-1.00415	-1.0798	-0.557918	-0.975008	-1.1671	-1.12917	-0.206788	-1.14548	-1.09275	-1.09679	-0.244811	0.716083	#N/A	#N/A
Sh_Salba_v2_55293	5.55588	-3.5335	-2.17711	-4.91873	-3.2438	-0.95074	-3.79651	-3.88094	-3.07224	-0.273245	-0.792359	-2.12164	-2.64406	AP2-like ethylene-responsive transcription factor AIL1 [Source:UniProtKB/Swiss-Prot;Acc:Q1PFE1]	AP2/ERF domain
Sh_Salba_v2_96576	5.55577	-0.937802	-1.13502	-1.92055	-1.42752	-1.67335	-2.53424	-3.6854	-5.48784	-1.68007	-2.55303	-2.82724	-2.17542	NA	Histidine phosphatase superfamily, clade-2
Sh_Salba_v2_86944	5.54687	-1.39555	-0.61746	-1.77159	-2.64165	-3.21779	-2.45995	-2.99304	-4.56198	-1.71124	-1.49145	-1.55143	-2.10829	Phosphoenolpyruvate carboxykinase (ATP)-like protein [Source:UniProtKB/TrEMBL;Acc:Q0WWL8]	Phosphoenolpyruvate carboxykinase, ATP-utilising
Sh_Salba_v2_123363	5.54371	-0.561959	-1.55458	-1.58966	-1.44766	-0.910101	-1.0631	-0.69118	-0.698382	-1.13375	-1.5698	-0.0885068	0.27261	#N/A	#N/A
Sh_Salba_v2_44219	5.54248	-4.74547	-3.99037	-5.84832	-5.157	-2.41478	-2.05288	-0.468357	-1.97034	-3.29667	-1.30446	-2.98453	-2.73205	Calcium-binding EF-hand-containing protein [Source:UniProtKB/TrEMBL;Acc:O64866]	EF-hand domain
Sh_Salba_v2_62015	5.54213	-2.20252	-2.5618	-1.98812	-2.7501	-1.66446	-3.37659	-4.11085	-1.2557	-1.16548	-0.632194	-1.13786	-1.84022	Phosphate transporter PHO1 homolog 10 [Source:UniProtKB/Swiss-Prot;Acc:Q6R8G0]	SPX domain
Sh_Salba_v2_22659	5.54008	-4.75572	-4.83434	-1.74434	-4.18149	-4.92726	-3.90736	-1.97715	0.847237	-4.08252	-3.10922	-1.78335	-1.09264	#N/A	#N/A
Sh_Salba_v2_00394	5.53941	-3.39376	-3.34364	-0.345426	-1.72942	-2.1884	-1.09974	-0.636533	-1.0548	-2.78079	-1.44536	-3.48343	-2.09091	Multiprotein-bridging factor 1b [Source:UniProtKB/Swiss-Prot;Acc:Q9LXT3]	Cro/C1-type helix-turn-helix domain
Sh_Salba_v2_00961	5.53535	-2.48268	-1.19052	-0.875593	-1.96554	-2.00878	-1.62007	-2.67406	-1.39945	-1.09078	-1.18573	-1.36711	-2.07613	Clavaminate synthase-like protein At3g21360 [Source:UniProtKB/Swiss-Prot;Acc:Q9LIG0]	TauD/TfdA-like domain
Sh_Salba_v2_13408	5.53226	-0.988303	-0.618313	-1.28766	-1.4594	-1.59395	-3.22204	-3.28242	-2.02464	-1.97576	-1.6175	-3.18139	-0.682015	#N/A	#N/A
Sh_Salba_v2_119541	5.53086	-1.42103	-1.63555	-1.59999	-1.73111	-3.66993	-1.9955	-1.21591	-4.18077	-1.80363	-2.05581	-3.60413	-3.06375	G-type lectin S-receptor-like serine/threonine-protein kinase At1g11330 [Source:UniProtKB/Swiss-Prot;Acc:Q9SXB8]	Protein kinase domain
Sh_Salba_v2_120701	5.52996	-2.26009	-0.889888	-1.38134	-2.23616	-1.0987	-2.38917	-2.44876	0.135326	-1.69157	-2.35513	-2.3486	-0.979387	unknown protein; FUNCTIONS IN: molecular_function unknown; INVOLVED IN: biological_process unknown; LOCATED IN: nucleus; EXPRESSED IN: 24 plant structures; EXPRESSED DURING: 15 growth stages; Has 30201 Blast hits to 17322 proteins in 780 species: Ar /.../ 12; Bacteria - 1396; Metazoa - 17338; Fungi - 3422; Plants - 5037; Viruses - 0; Other Eukaryotes - 2996 (source: NCBI BLink). [Source:TAIR;Acc:…	NA
Sh_Salba_v2_140433	5.52845	-4.89915	-2.34873	-3.6572	-1.19017	-5.07246	-1.92454	-1.95937	-2.37164	-0.559059	-1.53242	-3.01578	-2.08115	Putative thiol-disulfide oxidoreductase DCC [Source:UniProtKB/TrEMBL;Acc:Q9LR85]	Protein of unknown function DUF393
Sh_Salba_v2_44995	5.52617	-2.74709	-1.38009	-1.67952	-3.28887	-2.4105	-2.02662	-1.41793	-0.785677	-2.98978	-2.58798	-1.99526	-1.01806	Probable mediator of RNA polymerase II transcription subunit 37c [Source:UniProtKB/Swiss-Prot;Acc:Q9LHA8]	Heat shock protein 70 family
Sh_Salba_v2_121181	5.52577	-2.82242	-1.57661	-1.26049	-1.32636	-1.26927	-2.95381	-3.01403	-2.96976	-0.548993	-2.06902	-1.86736	-2.32957	Tubulin-folding cofactor A [Source:UniProtKB/Swiss-Prot;Acc:O04350]	Tubulin binding cofactor A
Sh_Salba_v2_88008	5.5234	-3.34255	-4.10817	-3.59437	-4.00805	-3.48103	-3.6234	-4.2216	-3.27622	-2.08879	-1.13804	0.303378	0.0946591	Late embryogenesis abundant protein 31 [Source:UniProtKB/Swiss-Prot;Acc:Q9LJ97]	Seed maturation protein
Sh_Salba_v2_118897	5.52148	-4.83927	-1.70523	-0.743644	-3.20904	-4.65744	-4.43956	-5.03331	-3.80313	-2.29906	-1.28903	-2.75756	-2.93177	#N/A	#N/A
Sh_Salba_v2_143641	5.51997	0.249066	-1.49609	-0.0409236	-0.907904	-1.58378	-1.54544	-1.60367	0.554199	-1.10101	-1.51228	-1.00805	-0.658925	#N/A	#N/A
Sh_Salba_v2_53385	5.51832	-0.994784	-1.21339	-2.19528	-1.49008	-2.05692	-2.25108	-2.34765	-2.57332	-2.21146	-2.27238	-2.26623	-2.49618	#N/A	#N/A
Sh_Salba_v2_20430	5.51611	0.20369	-3.01292	-5.01969	-4.60542	-5.0785	-1.46115	-2.03407	-1.64199	-5.00265	-1.93061	-2.61207	-4.99722	#N/A	#N/A
Sh_Salba_v2_40526	5.51545	-0.627505	-1.37243	-1.81434	-2.0409	-3.47392	-2.4412	-2.94392	-3.20225	-2.63654	-2.20594	-1.67116	-1.99976	#N/A	#N/A
Sh_Salba_v2_120276	5.51413	-1.07345	-1.47579	-0.386965	-0.929553	-1.04758	-2.3683	-2.42787	-0.905541	-2.33262	-1.84726	-1.46246	-1.87813	#N/A	#N/A
Sh_Salba_v2_14680	5.50731	-5.9956	-4.26174	-0.523162	-4.98998	-2.81689	-1.988	-1.61729	-1.08107	-4.91545	-3.33968	-3.41081	-4.11479	LanC-like protein GCR2 [Source:UniProtKB/Swiss-Prot;Acc:F4IEM5]	Lanthionine synthetase C-like
Sh_Salba_v2_46697	5.50568	-1.18439	-1.41013	-2.59061	-2.57469	-3.21384	-2.23218	-2.3519	-2.94343	-2.3818	-2.47342	-2.48606	-2.49051	AT5G23090 protein [Source:UniProtKB/TrEMBL;Acc:B9DHA9]	Transcription factor CBF/NF-Y/archaeal histone domain
Sh_Salba_v2_86238	5.50494	-1.82152	-2.04849	-3.68734	-2.7789	-2.55133	-2.02941	-1.07845	-3.01049	-1.1384	-0.792405	-3.5425	-2.24054	Cation/H(+) antiporter 18 [Source:UniProtKB/Swiss-Prot;Acc:Q9FFR9]	Cation/H+ exchanger
Sh_Salba_v2_53432	5.50485	-1.77021	-3.30827	-1.67062	-3.20652	-3.39976	-2.67538	-0.541798	-3.37687	-1.52162	-0.790704	-1.68507	-0.122847	#N/A	#N/A
Sh_Salba_v2_10931	5.50241	-1.4125	-1.37685	-1.61643	-1.34451	-2.33824	-2.30198	-2.26331	-2.51693	-2.68961	-1.746	-1.99298	-1.60455	PCD/DCoH-like protein 2 [Source:UniProtKB/TrEMBL;Acc:Q6QJ72]	Transcriptional coactivator/pterin dehydratase
Sh_Salba_v2_108861	5.50021	-1.66752	-4.85235	-4.88836	-4.75153	-0.546919	-1.67581	-4.96565	-0.176116	-1.87033	-4.86946	-0.842963	-2.54729	ABC transporter B family member 6 [Source:UniProtKB/Swiss-Prot;Acc:Q8LPT1]	ABC transporter-like
Sh_Salba_v2_56128	5.49818	-1.68612	-3.21939	-1.13466	-1.69834	-1.83265	-1.95041	-1.05306	-1.03606	-1.84899	-3.23669	-1.37901	-0.808628	#N/A	#N/A
Sh_Salba_v2_19727	5.49798	-3.58208	-1.10127	-1.05387	-2.3043	-1.92345	-2.91021	-1.32538	-1.58848	-1.4857	-2.59415	-1.92053	-2.09398	#N/A	#N/A
Sh_Salba_v2_11735	5.4975	-1.19819	-1.88139	-2.9716	-1.97578	-2.95622	-1.84921	-2.98961	-1.67664	-2.89829	-2.30333	-3.97517	-2.59203	AT5g45310/K9E15_9 [Source:UniProtKB/TrEMBL;Acc:Q94JR2]	NA
Sh_Salba_v2_37947	5.49724	-1.04744	-1.2348	-2.4684	-4.87773	-1.76023	-3.10734	-2.08918	-1.95035	-2.69583	-3.44031	-1.77453	-1.8197	Pyruvate, phosphate dikinase regulatory protein 1, chloroplastic [Source:UniProtKB/Swiss-Prot;Acc:O49562]	Bifunctional kinase-pyrophosphorylase
Sh_Salba_v2_34286	5.49271	-2.49134	-4.14531	-1.35358	-8.04697	-3.48629	-3.25449	-2.03476	-1.36742	-2.21049	-2.15197	-2.43098	-1.89755	Sucrose synthase [Source:UniProtKB/TrEMBL;Acc:W8Q6L8]	Sucrose synthase
Sh_Salba_v2_10409	5.49188	-2.76677	-3.63277	-2.57594	-3.94129	-2.93257	-1.96856	-0.35738	-0.832202	-3.30287	-3.29775	-2.16734	-1.86299	Cytochrome P450, family 72, subfamily A, polypeptide 15 [Source:UniProtKB/TrEMBL;Acc:A0A1I9LLM3]	Cytochrome P450
Sh_Salba_v2_125752	5.49114	-1.13909	-1.21529	-1.25013	-0.503944	-1.30126	-1.26349	-1.3211	-1.28053	0.299692	0.952799	-0.319742	-0.37289	unknown protein; BEST Arabidopsis thaliana protein match is: unknown protein (TAIR:AT3G48860.2); Has 1487 Blast hits to 747 proteins in 184 species: Archae - 0; Bacteria - 56; Metazoa - 305; Fungi - 197; Plants - 180; Viruses - 3; Other Eukaryotes - /.../source: NCBI BLink). [Source:TAIR;Acc:AT4G08630]	NA
Sh_Salba_v2_134265	5.49109	-3.7023	-1.73838	-3.72147	-2.9617	-2.98185	-1.9859	-1.53415	-1.32834	-1.70563	-1.14888	-0.895139	-1.45	Homeodomain-like transcriptional regulator [Source:TAIR;Acc:AT4G12750]	Homeobox domain
Sh_Salba_v2_38249	5.48977	-4.55836	-4.63675	-4.67285	-2.54173	-3.20071	-4.69146	-3.48155	-4.70744	-4.65686	-2.81488	-0.236561	0.30541	Putative uncharacterized protein AT4g30780 [Source:UniProtKB/TrEMBL;Acc:Q9SUG8]	NA
Sh_Salba_v2_122593	5.48935	-1.99182	-3.81348	-2.89061	-2.38591	-1.60041	-1.72985	-0.941357	-2.19273	-2.76879	-2.54397	-0.4042	-0.564231	Peroxygenase 2 [Source:UniProtKB/Swiss-Prot;Acc:Q9FLN9]	Caleosin-related
Sh_Salba_v2_45066	5.48846	-2.74161	-0.283427	-1.60279	-2.72216	-1.63173	-2.87319	-1.37784	-2.88898	-1.22568	-1.61313	-2.83066	-1.159	Probable pectin methyltransferase QUA2 [Source:UniProtKB/Swiss-Prot;Acc:Q9C9Q8]	Putative S-adenosyl-L-methionine-dependent methyltransferase
Sh_Salba_v2_05828	5.48762	-1.7704	-1.45545	-1.9022	-2.10253	-1.94508	-1.96742	-1.26187	-1.44692	-1.98314	-2.13747	-2.55957	-2.52014	DNA-binding bromodomain-containing protein [Source:UniProtKB/TrEMBL;Acc:A0A1I9LTJ3]	SANT/Myb domain
Sh_Salba_v2_06677	5.4875	-5.35495	-5.43353	-5.46965	-5.33639	-5.52861	-5.4877	-5.54899	-0.90048	-0.735445	0.338944	-5.44537	-5.4473	DEAD-box ATP-dependent RNA helicase 56 [Source:UniProtKB/TrEMBL;Acc:F4JWF6]	Helicase, C-terminal
Sh_Salba_v2_62013	5.48517	-2.78357	-1.61834	-2.08233	-1.58576	-2.14229	-2.78576	-4.76352	-1.64423	-1.2513	-1.65433	-1.53168	-1.62685	Phosphate transporter PHO1 homolog 10 [Source:UniProtKB/Swiss-Prot;Acc:Q6R8G0]	SPX domain
Sh_Salba_v2_130607	5.4835	-0.156347	-0.614231	-0.540672	-1.77269	-2.87876	-1.61412	-2.89909	-2.85575	-2.80302	-1.95022	-1.91033	-1.82362	KAR-UP oxidoreductase 1 [Source:TAIR;Acc:AT5G07480]	Oxoglutarate/iron-dependent dioxygenase
Sh_Salba_v2_124118	5.48128	-3.93714	-4.01542	-3.24521	-2.55465	-2.19549	-2.06314	-1.61967	-1.81448	-0.753294	-1.23801	-2.75946	-1.03993	Cell division cycle 20.1, cofactor of APC complex [Source:UniProtKB/Swiss-Prot;Acc:Q9SZA4]	WD40 repeat
Sh_Salba_v2_107253	5.47881	-3.02082	0.126495	-0.239624	-3.80251	-4.45642	-4.43967	-4.18931	-3.80822	-3.98321	-3.932	-1.94087	-4.56293	GEM-like protein 5 [Source:UniProtKB/Swiss-Prot;Acc:Q9LYV6]	GRAM domain
Sh_Salba_v2_62290	5.47762	-4.00096	-4.07939	-2.21568	-2.9402	-3.11983	-0.998218	-4.19291	-2.12259	-0.955371	-4.09709	0.00969575	-1.4677	Chaperone DnaJ-domain containing protein [Source:UniProtKB/TrEMBL;Acc:F4I8D6]	DnaJ domain
Sh_Salba_v2_48214	5.47468	-3.14402	-3.22193	0.194926	-3.12444	-2.86039	-3.27575	-3.33622	-0.53401	-3.24085	-3.24118	-2.58363	-1.41144	Inactive beta-amylase 9 [Source:UniProtKB/Swiss-Prot;Acc:Q8VYW2]	Glycoside hydrolase, family 14
Sh_Salba_v2_113769	5.47178	-0.122763	-0.152173	-1.80164	-0.363414	-1.85759	-1.81833	-1.87704	-1.83427	-1.78293	-1.00225	-1.77717	-1.77703	#N/A	#N/A
Sh_Salba_v2_75670	5.47174	-3.9174	-3.1971	-2.49708	-3.8937	-2.16851	-1.69948	-1.10343	0.351325	-1.45741	-1.83453	-1.94688	-2.88629	Putative DUF21 domain-containing protein At1g03270 [Source:UniProtKB/Swiss-Prot;Acc:Q9ZVS8]	Domain of unknown function DUF21
Sh_Salba_v2_120608	5.46971	-1.09174	-3.01627	-1.58895	-2.75555	-1.20334	-2.07449	-2.10467	-0.84606	-2.81327	-2.30842	-2.39555	-4.39586	Calcineurin B-like protein 4 [Source:UniProtKB/Swiss-Prot;Acc:O81223]	EF-hand domain
Sh_Salba_v2_135932	5.46948	0.527105	-2.06757	-1.16451	-1.24696	-2.1617	-2.12166	-2.18085	-2.13692	-0.597497	-2.08806	-2.07871	-2.08091	SKP1-like protein 21 [Source:UniProtKB/Swiss-Prot;Acc:Q8LF97]	S-phase kinase-associated protein 1-like
Sh_Salba_v2_87081	5.46887	-4.60972	-1.94766	-0.716205	-1.64292	-2.52509	-1.43752	-2.0711	-0.763447	-4.70466	-3.61254	-2.19475	-1.85339	RSZ22a [Source:UniProtKB/TrEMBL;Acc:A0A178VTR9]	RNA recognition motif domain
Sh_Salba_v2_50316	5.4684	-2.45631	-1.13596	-0.975102	-2.51475	-2.59256	-2.02231	-1.62789	-1.38197	-1.84271	-1.99107	-3.5504	-2.15712	Hsp70-Hsp90 organizing protein 1 [Source:UniProtKB/Swiss-Prot;Acc:Q9LNB6]	Heat shock chaperonin-binding
Sh_Salba_v2_91627	5.46612	0.11611	-1.25171	-0.710998	-1.15829	-1.34651	-1.30694	-1.36414	-1.3207	-1.27398	-0.436783	-1.26231	-1.26614	#N/A	#N/A
Sh_Salba_v2_104983	5.4644	-1.34242	-1.78825	-2.31771	-1.46479	-2.8181	-2.42828	-2.01227	-0.718463	-2.06001	-2.06639	-2.96776	-1.60097	Integrase-type DNA-binding superfamily protein [Source:TAIR;Acc:AT2G41710]	AP2/ERF domain
Sh_Salba_v2_00086	5.46248	-2.41725	-2.49294	-1.96547	-2.41255	-2.59815	-2.55558	-2.6149	-2.04316	-2.11325	-2.02838	-2.50518	-2.51673	Abscisic acid receptor PYL5 [Source:UniProtKB/Swiss-Prot;Acc:Q9FLB1]	Polyketide cyclase/dehydrase
Sh_Salba_v2_70179	5.46248	-1.74685	-2.5743	-2.01602	-1.25668	-2.43105	-2.15473	-2.30516	-1.41605	-1.86217	-2.34906	-2.3016	-1.62737	Zinc finger CCCH domain-containing protein 36 [Source:UniProtKB/Swiss-Prot;Acc:Q9C7C3]	Zinc finger, CCCH-type
Sh_Salba_v2_90240	5.46123	-3.97203	-2.3686	-1.48096	-1.1527	-2.09673	-1.37883	-1.89971	-0.973262	-2.03669	-2.20237	-1.7847	-2.03534	C2H2-type zinc finger-containing protein [Source:UniProtKB/TrEMBL;Acc:Q9SJL4]	Matrin/U1-C-like, C2H2-type zinc finger
Sh_Salba_v2_143980	5.46036	-2.6655	-2.26708	-1.45001	-1.20659	-1.77429	-1.73223	-1.77778	-1.74959	-1.81262	-2.24063	-1.91153	-1.51869	AT5G38890 protein [Source:UniProtKB/TrEMBL;Acc:A2RVT9]	S1 domain
Sh_Salba_v2_27688	5.45908	-3.35645	-1.53689	-2.11239	-3.66807	-3.64431	-2.26679	-1.09133	-2.05421	-4.2752	-3.29537	-3.63544	-4.66509	#N/A	#N/A
Sh_Salba_v2_101314	5.45805	-0.434809	-3.35938	-3.58721	-5.484	-5.67666	-5.63595	-1.15192	-4.22389	-5.60059	-0.25872	-1.72813	-2.26222	PPa6 [Source:UniProtKB/TrEMBL;Acc:A0A178UER1]	Inorganic pyrophosphatase
Sh_Salba_v2_120913	5.45796	-0.239485	-2.10163	-0.880719	-1.99518	-2.18924	-1.61162	-1.61691	-0.474625	-1.01707	-0.298755	-0.197183	-1.27275	1-aminocyclopropane-1-carboxylate oxidase homolog 1 [Source:UniProtKB/Swiss-Prot;Acc:Q84MB3]	Oxoglutarate/iron-dependent dioxygenase
Sh_Salba_v2_11445	5.45665	-2.14437	-0.600492	-1.72817	-3.15701	-2.06406	-1.15012	-2.93128	-1.432	-1.92977	-2.99889	-2.42796	-4.34294	#N/A	#N/A
Sh_Salba_v2_59660	5.4562	-4.57136	-4.64999	-2.44905	0.518907	-1.79715	-2.61066	-1.43191	-1.61397	-4.66603	-1.62917	-1.63977	-2.29639	Cullin-1 [Source:UniProtKB/Swiss-Prot;Acc:Q94AH6]	Cullin, N-terminal
Sh_Salba_v2_130669	5.45147	-0.895174	-1.70298	-2.15778	-0.976757	-2.24061	-2.07767	-2.00454	-2.21524	-1.18237	-1.79322	-2.70877	-2.85212	#N/A	#N/A
Sh_Salba_v2_34878	5.44948	-2.63961	-2.86465	-2.18797	-2.45093	-2.37986	-2.09958	-0.648929	-2.0926	-2.04959	-2.97188	-1.96202	-2.00529	#N/A	#N/A
Sh_Salba_v2_07709	5.44892	-2.25262	-3.35135	-1.41665	-0.401036	-3.44695	-1.09783	-0.829776	-3.4218	-3.37178	-3.37154	-3.36302	-3.36578	Homeobox protein knotted-1-like 7 [Source:UniProtKB/Swiss-Prot;Acc:Q9FPQ8]	Homeobox domain
Sh_Salba_v2_131141	5.44674	-0.809603	-1.27743	-1.51693	-1.94876	-0.292932	-0.368547	-2.16162	-0.208007	-0.972683	-1.58118	-2.06251	-2.06093	#N/A	#N/A
Sh_Salba_v2_47291	5.44342	-1.56274	-1.56422	-1.95351	-2.2334	-3.15838	-2.01299	-2.88625	-2.57134	-3.80965	-2.0921	-2.08262	-2.67261	#N/A	#N/A
Sh_Salba_v2_57788	5.44273	-0.886154	-5.8556	-1.43192	-1.85	-3.67123	-1.30888	-2.24248	-2.15755	-1.52501	-2.65464	-1.41576	-3.2205	AT4g14500/dl3290w [Source:UniProtKB/TrEMBL;Acc:Q944M2]	START domain
Sh_Salba_v2_106279	5.44057	-3.79958	-4.42875	-1.08636	-3.58571	-2.1214	-2.46962	-3.45778	-1.28163	-2.06339	-2.34388	-0.987149	-0.486367	HAI3 [Source:UniProtKB/TrEMBL;Acc:A0A178VWK9]	PPM-type phosphatase, divalent cation binding
Sh_Salba_v2_111153	5.44051	-4.08965	-0.979735	-0.816505	-1.885	-1.37251	-1.60907	-0.281364	-1.19102	-2.25108	-2.16391	-2.6668	-4.17805	#N/A	#N/A
Sh_Salba_v2_38183	5.44046	-2.14095	-0.904184	-0.150187	-0.991773	-0.746919	-0.335824	-0.757832	-2.28555	-1.02585	-0.592999	-2.22936	-2.22661	AT3g27930/K24A2_2 [Source:UniProtKB/TrEMBL;Acc:Q8W106]	NA
Sh_Salba_v2_139162	5.43763	-1.81467	-2.03036	-1.42372	-0.460342	-1.06818	-1.10279	-1.23054	-2.86633	-1.71079	-2.10418	-3.42939	-4.06414	MAN7 [Source:UniProtKB/TrEMBL;Acc:A0A178UNQ8]	Glycoside hydrolase, family 5
Sh_Salba_v2_135694	5.43372	-3.0455	-2.24128	-2.64484	-1.42857	-1.94976	-2.54219	-1.52248	-2.00067	-1.63345	-1.68549	-1.34461	-1.00049	Probable rRNA-processing protein EBP2 homolog [Source:UniProtKB/Swiss-Prot;Acc:Q9LUJ5]	Eukaryotic rRNA processing
Sh_Salba_v2_129945	5.43142	-4.35394	-1.44413	-1.19278	-0.173949	-0.790006	-2.14731	-3.59798	-2.65375	-2.66662	-2.51975	-4.44408	-1.50271	Probable indole-3-acetic acid-amido synthetase GH3.1 [Source:UniProtKB/Swiss-Prot;Acc:O82333]	GH3 family
Sh_Salba_v2_53346	5.43081	-2.53269	-3.34576	-0.0697152	-5.5496	-2.11329	-3.72134	-2.19018	-1.13051	-3.61184	-4.33767	-2.99785	-0.977114	#N/A	#N/A
Sh_Salba_v2_78406	5.43072	-3.31071	-2.84225	-2.30153	-2.11917	-1.52613	-2.14573	-3.18201	-1.53198	-1.11843	-1.19919	-1.79357	-1.40634	Leucine aminopeptidase 2, chloroplastic [Source:UniProtKB/Swiss-Prot;Acc:Q944P7]	Peptidase M17, leucyl aminopeptidase, C-terminal
Sh_Salba_v2_15320	5.42736	-0.889666	0.229661	-1.93315	-3.04418	-3.2377	-3.19805	-3.25838	-2.07377	-3.16156	-3.16342	-0.096815	-0.25901	Malate synthase [Source:UniProtKB/Swiss-Prot;Acc:Q9LZC3]	Malate synthase
Sh_Salba_v2_142026	5.42397	-1.53264	-2.93643	-2.49119	-2.35426	-2.45504	-1.7653	1.16572	-0.69961	-2.5209	-2.46424	-2.94763	-1.41218	Putative uncharacterized protein At1g62300 [Source:UniProtKB/TrEMBL;Acc:C0SV11]	WRKY domain
Sh_Salba_v2_136352	5.41948	-0.339388	-4.36416	-4.40044	-4.2749	-3.50147	-2.77596	-2.956	-4.43692	-4.38988	-3.03671	-2.18783	-4.38293	#N/A	#N/A
Sh_Salba_v2_101313	5.41874	-1.64672	-2.24818	-0.828326	-0.183779	-1.92259	-4.3168	-0.887875	-4.37845	-2.271	-4.32655	-0.338157	-3.06035	PPa6 [Source:UniProtKB/TrEMBL;Acc:A0A178UER1]	Inorganic pyrophosphatase
Sh_Salba_v2_113606	5.41779	-3.18508	-3.44345	-2.15864	-1.9459	-1.46419	-2.87741	-2.23641	-0.721847	-0.512348	-1.52356	-1.98569	-2.42278	Growth-regulating factor 5 [Source:UniProtKB/Swiss-Prot;Acc:Q8L8A6]	WRC domain
Sh_Salba_v2_89731	5.41763	-2.37615	-3.56622	-0.582354	-5.5005	-1.84689	-3.7507	-2.50481	-0.0410269	-3.69315	-3.81022	-3.78144	-1.49061	#N/A	#N/A
Sh_Salba_v2_134293	5.41701	-2.29335	-2.21419	-1.60416	-2.59965	-2.36231	-2.34047	-1.5428	-1.74737	-2.49194	-2.49768	-0.980817	-0.996265	Transcription initiation factor IIB-2 [Source:UniProtKB/Swiss-Prot;Acc:Q9SS44]	Transcription factor TFIIB
Sh_Salba_v2_98230	5.41697	-4.07003	-4.14796	-1.17085	-4.05782	-3.21685	-3.98847	-1.97713	-4.22039	-4.17295	-4.17092	-2.83181	-1.71074	F3F19.21 protein [Source:UniProtKB/TrEMBL;Acc:Q9SAF2]	RNA recognition motif domain
Sh_Salba_v2_119589	5.41597	-2.64062	-1.03875	-2.18619	-2.61796	-2.23725	-1.27294	-2.83059	-2.25729	-1.98851	-1.60024	0.127348	-0.705804	Protein RADIALIS-like 5 [Source:UniProtKB/Swiss-Prot;Acc:Q8GW75]	SANT/Myb domain
Sh_Salba_v2_83881	5.41548	-2.22554	-2.38405	-3.11899	-1.47737	-5.15137	-1.40776	-1.95233	-0.884807	-3.02123	-1.56556	-1.72355	-2.55189	Serine/arginine-rich SC35-like splicing factor SCL30A [Source:UniProtKB/Swiss-Prot;Acc:Q9LHP2]	RNA recognition motif domain
Sh_Salba_v2_143992	5.41311	-0.304118	1.03216	0.579511	-0.265957	0.0932405	-0.423473	0.0987514	-0.440656	-0.385145	-0.392429	0.0988814	-0.38	#N/A	#N/A
Sh_Salba_v2_15622	5.41233	-3.64429	-3.7228	-2.08014	-2.32355	-3.18368	-1.76542	-1.17324	0.216049	-1.67835	-3.73839	-0.63408	-0.465177	Basic leucine zipper transcription factor [Source:UniProtKB/TrEMBL;Acc:Q9FNB9]	Basic-leucine zipper domain
Sh_Salba_v2_51456	5.4115	-2.93555	-2.91004	-3.11291	-2.5508	-3.52307	-4.36188	-5.68887	-4.20248	-0.0940877	0.232603	-1.96256	-1.14333	At2g28120/F24D13.9 [Source:UniProtKB/TrEMBL;Acc:Q9ZUV4]	Nodulin-like
Sh_Salba_v2_127941	5.41033	-5.28302	-0.864208	-4.20617	-2.62062	-5.46245	-5.42009	-2.9583	-2.26979	-3.28169	-5.38504	-2.991	-3.8866	Actin-like ATPase superfamily protein [Source:UniProtKB/TrEMBL;Acc:Q8LGE0]	ATPase, BadF/BadG/BcrA/BcrD type
Sh_Salba_v2_04133	5.408	-3.30419	-3.26482	-1.36891	-1.55441	-1.91783	-1.41871	-1.75539	-1.51212	-1.2294	-1.98727	-1.72469	-1.50974	Probable RNA 3'-terminal phosphate cyclase-like protein [Source:UniProtKB/Swiss-Prot;Acc:Q9C578]	RNA 3'-terminal phosphate cyclase
Sh_Salba_v2_113951	5.40415	-1.87876	-1.94756	-1.14719	-2.18201	-1.83391	-1.52603	-2.15317	-1.74821	-1.99266	-1.80694	-2.81692	-2.5522	Expressed protein [Source:UniProtKB/TrEMBL;Acc:Q45GJ7]	NA
Sh_Salba_v2_136730	5.40352	-3.52859	-1.39843	-1.85672	-3.01058	-2.16701	-2.01716	-0.856895	-1.35245	-1.98878	-2.48538	-1.35748	-1.50846	Protein NRT1/ PTR FAMILY 4.3 [Source:UniProtKB/Swiss-Prot;Acc:Q93VV5]	Proton-dependent oligopeptide transporter family
Sh_Salba_v2_70615	5.40254	-2.77759	-2.29191	-1.32069	-2.0101	-1.45173	-1.17589	-1.30306	-0.997787	-1.93221	-2.07189	-2.67401	-3.06797	Putative quinone-oxidoreductase homolog, chloroplastic [Source:UniProtKB/Swiss-Prot;Acc:Q9SV68]	GroES-like
Sh_Salba_v2_129771	5.40093	-0.850889	-0.819215	-1.6006	-1.09121	-1.62699	-1.06863	-2.112	-0.220276	-1.5534	-1.39108	-2.52926	-2.07915	SAUR-like auxin-responsive protein [Source:UniProtKB/TrEMBL;Acc:Q2V359]	Small auxin-up RNA
Sh_Salba_v2_37903	5.40047	-2.55943	-1.48071	-1.5377	-4.8141	-4.16282	-3.86454	-1.457	-0.0482816	-2.86776	-2.61806	-1.96905	-1.44471	At4g35750 [Source:UniProtKB/TrEMBL;Acc:O81806]	CRAL-TRIO lipid binding domain
Sh_Salba_v2_119285	5.40024	-4.72682	-2.29389	-1.90299	-1.89196	-2.20373	-2.54244	-3.16219	-0.549934	-2.9134	-2.0104	-0.67046	-0.322087	#N/A	#N/A
Sh_Salba_v2_131090	5.39803	-1.88357	-1.63899	-3.3958	-4.15849	-2.19996	-3.56891	-3.77689	0.317213	-2.23158	-2.15371	-1.51433	-1.76587	Probable flavin-containing monooxygenase 1 [Source:UniProtKB/Swiss-Prot;Acc:Q9LMA1]	Flavin amine oxidase
Sh_Salba_v2_45046	5.39276	-3.17822	-1.09442	-1.32619	-3.13799	-2.56864	-1.84653	-1.90839	-0.684493	-2.42522	-2.47205	-2.34333	-1.37001	HSP70-1 [Source:UniProtKB/TrEMBL;Acc:A0A178UL64]	Heat shock protein 70 family
Sh_Salba_v2_140168	5.39055	-2.68312	-1.92502	-2.31523	-0.866748	-2.27878	-1.87635	-2.35627	-1.14054	-2.30599	-0.519118	-0.432121	-0.275573	#N/A	#N/A
Sh_Salba_v2_140529	5.38992	-2.9236	-2.19607	-1.7127	-1.28637	-3.09585	-2.12669	-0.705456	-2.17656	-1.97143	-1.9289	-1.67064	-1.22891	#N/A	#N/A
Sh_Salba_v2_138260	5.38883	-2.26989	-2.34757	-2.38306	-2.24279	-2.43649	-2.39746	-2.45703	-1.19949	0.264591	-0.380859	-0.112177	0.0446135	#N/A	#N/A
Sh_Salba_v2_107021	5.38543	-3.80347	-3.3564	-2.26626	-4.16488	-1.20941	-1.92915	-2.17594	-0.968434	-1.09509	-1.66268	-1.21661	-1.1548	LanC-like protein GCL2 [Source:UniProtKB/Swiss-Prot;Acc:Q8VZQ6]	Lanthionine synthetase C-like
Sh_Salba_v2_69079	5.38392	-1.22405	-4.33137	-4.36738	-4.2325	-4.26847	-4.38459	-0.554673	0.0169257	-4.34916	-0.309718	-4.34303	-4.34393	PIN domain-containing MEE21 protein [Source:UniProtKB/TrEMBL;Acc:Q8L8C2]	rRNA-processing protein Fcf1/Utp23
Sh_Salba_v2_64593	5.38302	-2.61688	-1.51591	-0.887292	-0.69176	-2.78773	-1.8901	-2.80762	-1.47711	-2.71248	-1.8677	-0.798805	-1.82333	Putative uncharacterized protein [Source:UniProtKB/TrEMBL;Acc:Q8RWR9]	NA
Sh_Salba_v2_23654	5.38104	-3.16162	-2.49596	-3.09739	-2.79901	-2.83559	-3.09442	-3.38178	-3.02734	-4.57735	-3.76378	-5.14231	-5.15149	#N/A	#N/A
Sh_Salba_v2_131066	5.38042	0.621517	-1.91365	-1.94909	-1.82058	-2.00979	-1.96941	-2.02826	-1.98377	-1.93621	-1.93617	-1.92484	-1.92899	#N/A	#N/A
Sh_Salba_v2_107646	5.37993	-2.58105	-1.47327	-3.93348	-4.34678	-2.68069	-4.49933	-4.56032	-3.31068	0.105335	0.141748	-2.75641	-2.22499	Exocyst complex component sec3A [Source:UniProtKB/TrEMBL;Acc:F4HTA1]	Exocyst complex component Sec3, C-terminal
Sh_Salba_v2_04891	5.3776	-1.74063	-1.81713	-0.882073	0.205391	-1.90991	-0.0794568	-0.963899	-1.88574	-1.83559	-1.83696	-1.82806	-1.82928	S-acyltransferase [Source:UniProtKB/TrEMBL;Acc:A0A178VAS0]	Palmitoyltransferase, DHHC domain
Sh_Salba_v2_109358	5.37486	-2.91632	-2.99442	-3.03012	-2.89133	-0.80911	-3.0453	-2.03332	-0.85327	-3.00875	-0.687112	0.0388319	-0.138641	zinc ion binding [Source:TAIR;Acc:AT1G55915]	Zinc finger, RanBP2-type
Sh_Salba_v2_143598	5.37483	-2.69047	-2.49063	-3.68709	-4.39194	-2.25365	-0.42601	-0.0805377	-0.596209	-3.00882	-2.35631	-4.53082	-4.58719	17.8 kDa class I heat shock protein [Source:UniProtKB/Swiss-Prot;Acc:Q9LNW0]	Alpha crystallin/Hsp20 domain
Sh_Salba_v2_121394	5.37413	-1.78513	-0.884948	-2.31068	-2.14601	-1.81783	-1.76783	-0.651416	-2.04766	-2.37872	-1.41859	-1.01709	-0.636291	#N/A	#N/A
Sh_Salba_v2_86943	5.37316	-0.359334	-0.0903345	-1.54048	-2.52978	-4.03207	-3.25294	-3.35068	-5.77629	-1.94259	-1.72739	-2.0224	-2.33423	Phosphoenolpyruvate carboxykinase (ATP)-like protein [Source:UniProtKB/TrEMBL;Acc:Q0WWL8]	Phosphoenolpyruvate carboxykinase, ATP-utilising
Sh_Salba_v2_136901	5.37252	-1.68283	-2.06441	-0.870431	-2.34603	-3.49127	-3.47441	-1.84521	-3.0514	-3.35071	-2.66292	-0.713758	-0.467285	Carboxylic ester hydrolase [Source:UniProtKB/TrEMBL;Acc:A0A178V7M1]	Peptidase S9, prolyl oligopeptidase, catalytic domain
Sh_Salba_v2_40651	5.36918	-0.189047	-1.08113	0.170947	-1.61011	-1.50933	-1.38746	-2.41883	-1.48644	-1.93971	-1.59583	-1.71674	-1.06493	#N/A	#N/A
Sh_Salba_v2_05994	5.36838	-0.373528	0.385092	-1.68385	-1.54249	-1.73599	-0.489127	-1.75618	-0.187212	-1.66049	0.12905	-1.65921	-1.65562	F25A4.19 protein [Source:UniProtKB/TrEMBL;Acc:Q9S7N6]	SANT/Myb domain
Sh_Salba_v2_72330	5.36539	-0.346406	-0.277847	-0.602424	-1.02819	-0.76634	-0.67262	-1.23633	-0.676194	-1.14477	-0.660016	-1.13697	-0.637582	#N/A	#N/A
Sh_Salba_v2_80062	5.36309	-1.88422	-0.606745	-1.99685	0.0500508	-0.450476	-2.01073	-0.899865	-2.02807	-0.896623	-0.0860554	-1.1984	-0.950773	Histone-lysine N-methyltransferase, H3 lysine-9 specific SUVH6 [Source:UniProtKB/Swiss-Prot;Acc:Q8VZ17]	SET domain
Sh_Salba_v2_43909	5.35768	-0.380873	-1.28401	-2.05426	-5.63822	-1.95894	-1.37468	-2.2019	-1.10071	-2.29816	-1.07759	-3.76353	-3.01952	Uncharacterized GPI-anchored protein At1g61900 [Source:UniProtKB/Swiss-Prot;Acc:Q8GUI4]	NA
Sh_Salba_v2_01189	5.35354	-4.10395	-3.17813	-3.09064	-2.77385	-2.2459	-3.59325	-3.17909	-1.15314	-2.91238	-1.29503	0.245452	-0.404742	F-box protein PP2-B1 [Source:UniProtKB/Swiss-Prot;Acc:Q6NPT8]	F-box domain
Sh_Salba_v2_130921	5.3534	-2.75309	-1.58155	-0.847262	-3.2328	-1.80158	-1.27659	-1.74092	-0.547571	-2.85556	-2.96532	-2.55109	-0.968465	Heat shock 70 kDa protein 18 [Source:UniProtKB/Swiss-Prot;Acc:Q9C7X7]	Heat shock protein 70 family
Sh_Salba_v2_42108	5.35231	-0.998546	-1.75655	-2.12355	-2.0078	-3.14331	-2.65757	-1.94402	-2.45825	-2.41853	-1.95967	-2.55636	-2.58394	Glutamate decarboxylase 3 [Source:UniProtKB/Swiss-Prot;Acc:Q9ZPS4]	Pyridoxal phosphate-dependent decarboxylase
Sh_Salba_v2_145225	5.35096	-0.554817	-0.626316	-0.660334	-0.538603	-0.722647	-0.140756	-0.737537	-0.694881	-0.653366	-0.654533	-0.636052	-0.642966	#N/A	#N/A
Sh_Salba_v2_29426	5.34807	-2.38987	-2.55846	-3.08389	-3.94968	-3.92836	-2.34252	-2.89691	-1.39822	-5.25691	-3.83413	-2.70449	-3.59667	#N/A	#N/A
Sh_Salba_v2_79541	5.34788	-1.11676	-4.55889	-1.78347	-0.806727	-1.61009	-1.80154	-1.21411	-1.43744	-4.57726	-4.57745	-4.57061	-2.45954	Putative uncharacterized protein At5g65540 [Source:UniProtKB/TrEMBL;Acc:Q8GXR1]	NA
Sh_Salba_v2_57081	5.34784	-1.65956	-2.63302	-2.54244	-2.04187	-2.66392	-3.06724	-3.7502	-2.79288	-2.35027	-1.73321	-0.740556	-2.49649	#N/A	#N/A
Sh_Salba_v2_05004	5.34671	-2.34072	-3.39023	-2.38366	-2.61719	-2.15543	-1.90817	-1.97441	-2.72649	-3.41199	-1.53292	-0.870669	-2.27229	AT3G11930 protein [Source:UniProtKB/TrEMBL;Acc:B9DG73]	Universal stress protein A
Sh_Salba_v2_37575	5.34665	-0.546022	-3.96379	-3.9998	-2.84828	-4.05868	-1.36447	-4.07883	-1.47495	-3.98309	-1.44516	-3.9755	-1.32453	Aconitate hydratase 2, mitochondrial [Source:UniProtKB/Swiss-Prot;Acc:Q9SIB9]	Aconitase A/isopropylmalate dehydratase small subunit, swivel domain
Sh_Salba_v2_46202	5.3453	-0.753072	-0.657573	-1.56901	-1.62865	-2.66586	-1.8269	-2.36273	-2.07183	-1.62679	-1.76233	-2.32269	-1.91817	#N/A	#N/A
Sh_Salba_v2_54912	5.34378	-2.52596	-0.952866	-1.37449	-2.49845	-0.952675	-1.72036	-0.838978	0.516575	-1.28847	-2.12978	-1.6695	-0.946955	#N/A	#N/A
Sh_Salba_v2_43989	5.3369	-1.85973	-4.23932	-2.88383	-2.74919	-2.03713	-1.61491	-2.04433	-1.80506	-1.29369	-0.286468	-1.10414	-1.15969	N-alpha-acetyltransferase MAK3 [Source:UniProtKB/Swiss-Prot;Acc:O80438]	GNAT domain
Sh_Salba_v2_131009	5.33549	-3.69967	-2.43913	-3.26317	-2.68132	-2.54827	-2.11821	-1.23613	-3.32095	-0.224032	-1.34289	-2.84692	-2.0339	Aldose 1-epimerase [Source:UniProtKB/TrEMBL;Acc:Q9STT3]	Aldose 1-/Glucose-6-phosphate 1-epimerase
Sh_Salba_v2_00388	5.32729	-1.81214	-0.289497	-1.6179	-0.88181	-1.87337	-1.29957	-2.6363	-3.30363	-1.99528	-2.82056	-1.53538	-2.14971	Multiprotein-bridging factor 1b [Source:UniProtKB/Swiss-Prot;Acc:Q9LXT3]	Cro/C1-type helix-turn-helix domain
Sh_Salba_v2_67429	5.32625	-2.54782	-1.82069	-0.575757	-4.15909	-3.34856	-2.2828	-1.04612	0.646336	-3.51894	-2.89786	-3.39303	-2.97941	#N/A	#N/A
Sh_Salba_v2_132425	5.32613	1.86613	1.80407	1.76878	1.93133	1.73669	1.76639	1.72762	1.75074	1.80317	1.78476	1.79447	1.81493	#N/A	#N/A
Sh_Salba_v2_14841	5.32303	-1.48515	-1.88239	-1.45989	-1.90109	-2.66852	-2.34084	-2.28704	-2.36105	-2.00567	-1.89399	-1.70267	-1.30603	C2 and GRAM domain-containing protein At5g50170 [Source:UniProtKB/Swiss-Prot;Acc:Q9FGS8]	C2 domain
Sh_Salba_v2_145272	5.32022	-1.31348	-1.38968	-1.42467	-1.2864	-1.47849	-1.43999	0.133139	1.0037	-1.40386	-1.40709	-0.847216	-1.39819	#N/A	#N/A
Sh_Salba_v2_132642	5.32004	-2.02843	-1.38767	-3.00599	-2.3294	-3.84869	-3.92173	-5.63968	-4.40267	-1.35109	-0.4375	-1.22922	-0.719175	GDSL esterase/lipase APG [Source:UniProtKB/Swiss-Prot;Acc:Q9LU14]	GDSL lipase/esterase
Sh_Salba_v2_122693	5.31888	-2.10072	-2.41885	-1.88735	-2.72644	-3.05757	-1.92356	-1.10597	-2.0913	-2.08973	-2.93956	-0.6802	-0.517667	At5g04250 [Source:UniProtKB/TrEMBL;Acc:Q8LBW2]	OTU domain
Sh_Salba_v2_123026	5.31751	-1.30013	-1.02929	-1.09238	-1.38246	-1.40564	-1.63181	-1.45613	-1.64999	-1.60433	-2.22066	-1.19111	-0.550652	At1g26800/T24P13_21 [Source:UniProtKB/TrEMBL;Acc:Q9LQX2]	Zinc finger, RING-type
Sh_Salba_v2_20339	5.31631	-2.36129	-0.611246	-3.64415	-2.71	-4.11316	-0.966844	-2.79519	-3.68198	-1.31659	-2.7829	-0.55887	-1.94711	Malate dehydrogenase [Source:UniProtKB/TrEMBL;Acc:A0A178VML0]	Lactate/malate dehydrogenase, N-terminal
Sh_Salba_v2_88672	5.31346	-3.79856	-4.5684	-0.340594	-3.90447	-4.66034	-3.75405	-1.43629	-1.20005	-2.44526	-2.62355	-1.43349	-0.405434	#N/A	#N/A
Sh_Salba_v2_60718	5.30917	-1.74447	-1.99252	-4.5613	-2.52295	-1.06993	-1.59239	-2.90773	-0.159742	-2.90955	-2.24646	-1.40416	-1.1286	Mitochondrial substrate carrier family protein [Source:UniProtKB/TrEMBL;Acc:Q949U9]	Mitochondrial carrier protein
Sh_Salba_v2_14176	5.30721	-1.79007	-1.86702	-1.90232	-1.76438	-0.725263	-1.91785	-1.97676	-1.93439	-0.127883	0.877966	-1.87779	-1.87633	Cardiolipin synthase (CMP-forming), mitochondrial [Source:UniProtKB/Swiss-Prot;Acc:Q93YW7]	CDP-alcohol phosphatidyltransferase
Sh_Salba_v2_63562	5.30511	-1.28542	-3.71386	-1.8308	-1.2858	-1.87641	-1.07046	-0.428792	-1.21704	-2.4721	-1.60971	-2.24884	-2.38176	Phosphoglucomutase, chloroplastic [Source:UniProtKB/Swiss-Prot;Acc:Q9SCY0]	Alpha-D-phosphohexomutase superfamily
Sh_Salba_v2_133103	5.30022	-1.4061	0.120082	-1.51791	-1.37465	0.0248331	-0.274414	-0.284673	-1.03066	-1.06114	-1.01012	-0.941481	-0.511596	#N/A	#N/A
Sh_Salba_v2_141301	5.29987	-0.900838	-1.56535	-0.693938	-0.954062	-3.33954	-2.76063	-3.36026	-3.31708	0.0623404	-0.585225	-2.06884	-2.01239	DUF21 domain-containing protein At4g14240 [Source:UniProtKB/Swiss-Prot;Acc:Q67XQ0]	CBS domain
Sh_Salba_v2_108426	5.29605	-3.20537	-2.74998	-1.25268	-1.12045	-1.88519	-0.829186	-3.39561	-1.72286	-1.97143	-0.226858	-0.851047	-0.872458	Ku70-binding family protein [Source:UniProtKB/TrEMBL;Acc:Q9SRP6]	Peptidase M76, ATP23
Sh_Salba_v2_142801	5.29157	-1.17164	-1.08879	-3.16202	-3.31275	-1.88325	-0.854093	0.0715244	-1.44701	-4.08546	-4.06802	-2.70373	-1.63923	#N/A	#N/A
Sh_Salba_v2_142979	5.28625	-2.31526	-1.58629	-1.51258	-1.8054	-0.495946	-0.544306	-1.98522	-0.24049	-1.1344	-0.441345	-1.18055	-1.26465	#N/A	#N/A
Sh_Salba_v2_143892	5.28555	-2.71505	-1.37197	-1.7433	-1.90607	-2.49089	-4.70201	-5.38474	-0.0560372	-0.113733	-1.29178	-5.86923	-5.18243	Potassium channel KAT3 [Source:UniProtKB/Swiss-Prot;Acc:P92960]	Cyclic nucleotide-binding domain
Sh_Salba_v2_121776	5.285	-3.33238	-3.41043	-3.44632	-3.31243	-2.27943	-1.76177	-2.93503	-2.5871	-0.395179	-1.07193	-1.24482	-1.4703	#N/A	#N/A
Sh_Salba_v2_81670	5.28128	-3.43554	-1.15771	-0.920869	-3.41343	-0.591101	-1.37634	-3.62675	-3.58287	-3.53036	-2.23793	-0.884667	-1.72027	Metallo-beta-lactamase family protein [Source:UniProtKB/TrEMBL;Acc:Q8RWE1]	Metallo-beta-lactamase
Sh_Salba_v2_114119	5.2795	-2.97447	-3.0921	-1.89377	-3.67584	-1.8963	-1.32729	-0.699388	-3.41928	-2.56329	-1.82126	-1.19237	-0.619144	Citrate synthase [Source:UniProtKB/TrEMBL;Acc:A0A178VNV2]	Citrate synthase
Sh_Salba_v2_133483	5.2793	-2.68764	-2.13566	-1.6018	-0.98758	-1.85211	-1.87704	-1.56547	-1.01089	-1.61417	-2.05395	-1.27424	-1.49818	Putative uncharacterized protein At1g27090 [Source:UniProtKB/TrEMBL;Acc:Q9LFX8]	NA
Sh_Salba_v2_30238	5.27703	-2.43294	-2.35859	-0.353321	-2.05013	-1.62131	-2.17329	-0.768883	-3.0144	-1.12138	-2.25008	-1.52917	-1.00567	NAC domain-containing protein 78 [Source:UniProtKB/Swiss-Prot;Acc:Q84K00]	NAC domain
Sh_Salba_v2_05001	5.27347	-1.68428	-1.13243	-1.75572	-1.62202	-1.41255	-1.55481	-1.11531	-1.64882	-1.40731	-0.824818	-0.274923	-2.21542	AT3G11930 protein [Source:UniProtKB/TrEMBL;Acc:B9DG73]	Universal stress protein A
Sh_Salba_v2_94709	5.27137	-1.19387	-1.52029	-0.956067	-1.034	-2.47547	-2.68787	-3.10609	-1.63537	-1.90297	-1.75575	-1.58214	-2.46003	Ubiquitin carboxyl-terminal hydrolase 3 [Source:UniProtKB/Swiss-Prot;Acc:Q8GWE1]	Peptidase C12, ubiquitin carboxyl-terminal hydrolase
Sh_Salba_v2_38160	5.26957	-3.12312	-3.20133	-3.23708	-2.21697	-1.20969	-1.51374	-0.765403	-0.957264	-0.423727	-2.39784	-0.405654	-1.836	#N/A	#N/A
Sh_Salba_v2_89732	5.26865	-2.27721	-2.64832	-0.623198	-5.88894	-2.28567	-3.17102	-2.23285	0.441142	-3.08284	-3.20263	-4.59384	-1.37584	#N/A	#N/A
Sh_Salba_v2_34624	5.268	-2.40589	-0.539607	-1.18257	-1.65966	-2.12873	-2.59122	-2.16393	-1.45271	-1.90406	-1.62677	-1.85712	-1.33192	AT4g02450/T14P8_5 [Source:UniProtKB/TrEMBL;Acc:Q8L7U4]	CS domain
Sh_Salba_v2_19469	5.26334	-1.05716	-0.567014	-1.86031	-2.42333	-2.88856	-5.75923	-3.42891	-3.65779	-2.98102	-1.40191	-1.24995	-1.26653	Alpha,alpha-trehalose-phosphate synthase [UDP-forming] 6 [Source:UniProtKB/Swiss-Prot;Acc:Q94AH8]	Glycosyl transferase, family 20
Sh_Salba_v2_132553	5.26242	-0.603908	-0.677701	-0.711987	-0.578719	-0.767658	-0.729684	-0.194792	-0.230164	-0.695397	-0.698743	0.202519	-0.687885	#N/A	#N/A
Sh_Salba_v2_109252	5.26096	-1.38257	-2.69373	-0.87448	-2.91857	-2.79413	-1.69837	-0.193234	-2.16967	-3.51344	-3.51399	-1.37091	-1.80692	#N/A	#N/A
Sh_Salba_v2_100607	5.25985	-3.14702	-1.78145	-1.69857	-2.93986	-1.25196	-0.901927	-0.636185	-2.2824	-1.2991	-3.29952	-1.68487	-1.09767	AT1G29120 protein [Source:UniProtKB/TrEMBL;Acc:C0Z2A9]	Domain of unknown function DUF676, lipase-like
Sh_Salba_v2_118350	5.25694	-3.49145	-3.56987	-1.88875	-3.46644	-2.17458	-3.62066	-3.68122	-0.659435	-0.389656	-0.866651	-0.176074	-0.890406	At1g19310/F18O14_14 [Source:UniProtKB/TrEMBL;Acc:Q9LN67]	Zinc finger, RING-type
Sh_Salba_v2_21305	5.25331	-3.51776	-3.98295	-1.81429	-3.96242	-4.15485	-2.77208	-1.91877	-2.86062	-3.45074	-2.58074	0.761661	-0.90607	Desiccation-related protein At2g46140 [Source:UniProtKB/Swiss-Prot;Acc:O82355]	Late embryogenesis abundant protein, LEA-14
Sh_Salba_v2_62540	5.25272	-3.52085	-1.36271	-1.63047	-2.38838	-1.74608	-2.0219	-2.13941	-2.08881	-1.49106	-1.79695	-2.21015	-1.99191	17.4 kDa class III heat shock protein [Source:UniProtKB/Swiss-Prot;Acc:Q9SYG1]	Alpha crystallin/Hsp20 domain
Sh_Salba_v2_112235	5.25073	-2.56974	-1.34372	-1.13276	-1.93938	-0.398337	-1.46559	-1.79898	-1.51661	-0.522423	-0.862778	-0.784013	-0.901031	#N/A	#N/A
Sh_Salba_v2_70808	5.24981	0.191771	0.123523	0.0909892	0.216387	0.0335728	0.0696501	0.0202564	0.0592177	0.100766	0.0959375	0.115576	0.111979	Serine/threonine-protein phosphatase PP2A-2 catalytic subunit [Source:UniProtKB/Swiss-Prot;Acc:Q07098]	Calcineurin-like phosphoesterase domain, ApaH type
Sh_Salba_v2_102345	5.24692	-3.60279	-2.04741	-3.23051	-1.82856	-2.28309	-1.63744	-1.57208	-1.44958	-1.27637	-1.52322	-0.863447	-0.906096	GrpE protein homolog [Source:UniProtKB/TrEMBL;Acc:Q8LB47]	GrpE nucleotide exchange factor
Sh_Salba_v2_03771	5.24256	-3.88895	-3.96743	-2.59332	-3.86582	-2.80716	-0.363329	1.14364	-2.6063	-2.78058	-3.23327	-2.68054	-2.0472	GCD1 [Source:UniProtKB/TrEMBL;Acc:Q9LVA9]	Ribosomal protein S35, mitochondrial
Sh_Salba_v2_120922	5.23912	-2.78923	-3.64965	-3.01134	-2.40798	-2.11531	-2.30076	-1.01225	-2.39352	-2.4754	-1.18436	-0.624591	-0.787632	At1g07280/F22G5_32 [Source:UniProtKB/TrEMBL;Acc:Q8VZC8]	NA
Sh_Salba_v2_34281	5.23797	-3.61343	-2.01792	-1.94022	-1.446	-1.93658	-1.87538	-1.95206	-0.409387	-1.13469	-1.21394	-1.17479	-1.15744	At1g15870/F7H2_19 [Source:UniProtKB/TrEMBL;Acc:Q9LMP8]	Mitochondrial glycoprotein
Sh_Salba_v2_122366	5.23633	-1.47621	-2.02916	-0.871732	-1.31634	-1.67632	-2.29527	-2.35203	-2.9008	-1.43991	-1.07944	-0.877985	-1.17226	#N/A	#N/A
Sh_Salba_v2_59530	5.23596	-3.04299	-0.761915	-0.93264	-2.59184	-1.15298	-2.61104	-0.566751	-0.829584	-4.80246	-3.07758	-2.59392	-4.7981	Carbohydrate-binding domain-containing protein [Source:UniProtKB/TrEMBL;Acc:Q9LFB0]	Carbohydrate binding module family 20
Sh_Salba_v2_25021	5.23305	-1.01141	-1.9966	-1.65694	-3.02028	-1.87738	-1.5663	-2.26478	-1.53334	-1.55415	-1.03357	-1.84349	-2.09757	#N/A	#N/A
Sh_Salba_v2_111989	5.23015	-3.39201	-1.91239	-3.03026	-1.14596	-2.15519	-3.52197	-0.503598	-0.0107687	-1.83079	-2.1347	-1.64212	-1.27912	Chaperone protein dnaJ A6, chloroplastic [Source:UniProtKB/Swiss-Prot;Acc:Q9SJZ7]	Heat shock protein DnaJ, cysteine-rich domain
Sh_Salba_v2_112843	5.23006	-1.65402	-1.90709	-1.04753	-3.82964	-1.9697	-1.39213	-1.20071	-0.302545	-2.06171	-1.9376	-0.81457	-3.94278	Outer envelope protein 64, mitochondrial [Source:UniProtKB/Swiss-Prot;Acc:F4KCL7]	Amidase
Sh_Salba_v2_11088	5.22995	-0.150986	-0.757098	-0.867947	-1.77152	-3.42264	-3.21367	-3.70149	-2.19406	-1.6649	-3.72704	-1.76884	-1.86005	Protein EARLY RESPONSIVE TO DEHYDRATION 15 [Source:UniProtKB/Swiss-Prot;Acc:Q39096]	NA
Sh_Salba_v2_67751	5.22006	-3.17862	-4.69348	-2.55409	-3.54311	-3.10913	-1.09375	-0.576164	-1.72067	-1.99681	-1.4555	-1.26433	-0.77731	Peptidyl-prolyl cis-trans isomerase CYP71 [Source:UniProtKB/Swiss-Prot;Acc:Q8W4D0]	WD40 repeat
Sh_Salba_v2_68007	5.21828	-1.82187	-1.43904	-1.42968	-1.9515	-1.32362	-1.93081	-1.58607	-1.2693	-1.31402	-1.5523	-1.46305	-1.99638	Zinc finger CCCH domain-containing protein 12 [Source:UniProtKB/Swiss-Prot;Acc:Q9LQM3]	Zinc finger, CCCH-type
Sh_Salba_v2_11740	5.21473	-4.00837	-1.75807	-0.915125	-3.48804	-2.21511	-2.41661	-0.823074	-1.70471	-1.6655	-1.61161	-1.11994	-1.75229	AT5g45310/K9E15_9 [Source:UniProtKB/TrEMBL;Acc:Q94JR2]	NA
Sh_Salba_v2_52286	5.21448	-1.70888	-2.19356	-0.876989	-0.745762	-3.02194	-3.02939	-1.59392	-1.61918	-2.16594	-2.45002	-2.24351	-1.62088	RGG repeats nuclear RNA binding protein A [Source:UniProtKB/Swiss-Prot;Acc:O23523]	Hyaluronan/mRNA-binding protein
Sh_Salba_v2_101235	5.21111	-3.87526	-2.51821	-2.31703	-1.88631	-0.915582	-6.40192	-2.81851	-1.20658	-0.833794	-2.22693	-1.75715	-0.448824	Regulator of G-protein signaling 1 [Source:UniProtKB/Swiss-Prot;Acc:Q8H1F2]	RGS domain
Sh_Salba_v2_128205	5.2059	-1.34387	-0.511742	-0.838306	-1.11068	-1.54872	-1.84887	-2.99688	-0.83249	-2.21904	-3.29752	-2.72538	-2.01717	Putative uncharacterized protein [Source:UniProtKB/TrEMBL;Acc:O22262]	Protein of unknown function DUF3511
Sh_Salba_v2_34748	5.20399	-0.795231	-2.35449	-1.44443	-1.72483	-2.13808	-2.13333	-2.42221	-1.51023	-1.44368	-1.31082	-1.69605	-1.53371	#N/A	#N/A
Sh_Salba_v2_123606	5.20391	0.0438495	-0.727053	0.525242	-0.614398	-0.453668	-0.238566	1.46064	-0.264167	-0.733604	-0.740235	-0.736541	-0.729017	#N/A	#N/A
Sh_Salba_v2_126038	5.202	-1.70646	-2.69285	-0.6208	-0.506226	-1.88964	-2.74365	-1.84514	-0.552091	-2.70713	-2.70928	-0.118038	-0.517792	Probable N-acetyltransferase HLS1-like [Source:UniProtKB/Swiss-Prot;Acc:O64815]	NA
Sh_Salba_v2_36948	5.20096	-2.93832	-1.82334	-2.19305	-1.88826	-2.40641	-1.95116	-2.60214	-1.72546	-2.4486	-2.21243	0.100058	-0.552009	Chaperone protein dnaJ 2 [Source:UniProtKB/Swiss-Prot;Acc:P42825]	Heat shock protein DnaJ, cysteine-rich domain
Sh_Salba_v2_82263	5.19912	-0.812031	0.021831	-1.62242	-1.47653	-1.31305	-0.687689	-0.717718	-0.444366	0.115815	-0.731134	-0.0803908	-0.450429	#N/A	#N/A
Sh_Salba_v2_77859	5.19789	-2.37343	-3.16823	-1.7623	-2.54235	-2.41736	-2.88008	-3.1129	-1.75602	-0.352139	-0.791984	-0.657615	-0.000821605	#N/A	#N/A
Sh_Salba_v2_99466	5.19606	-0.84965	-0.92235	-0.956844	-0.835267	-1.0201	-0.980489	-1.0357	-0.992029	-0.949923	-0.126065	-0.932633	-0.940021	#N/A	#N/A
Sh_Salba_v2_118942	5.19347	-1.44058	-1.51691	-0.980274	-1.41489	-1.03129	-0.508917	-1.03089	0.177395	-0.465143	-1.04192	-1.52747	-0.536139	#N/A	#N/A
Sh_Salba_v2_22880	5.19315	-5.01446	-1.76227	-3.51777	-1.8127	-1.59684	-1.86145	-2.472	-1.75553	-1.80838	-1.08254	-0.709586	-1.62958	LOH2 [Source:UniProtKB/TrEMBL;Acc:A0A178VL39]	TRAM/LAG1/CLN8 homology domain
Sh_Salba_v2_00145	5.19049	0.0461729	-0.0226592	-0.0554962	0.0685738	-0.114271	-0.0775644	-0.1278	-0.0879803	-0.0467729	-0.0507177	-0.0309868	-0.0355977	#N/A	#N/A
Sh_Salba_v2_128173	5.19026	-1.00725	-0.677154	-1.12254	-1.41504	-1.73061	-1.51065	-2.1101	0.173167	-2.01493	-1.52519	-2.01074	-2.00955	#N/A	#N/A
Sh_Salba_v2_26493	5.18925	-4.17028	0.419113	-0.763366	-3.51117	-4.34051	-4.30047	-3.472	-3.42949	-4.26413	-4.26546	0.244094	-1.16413	17.8 kDa class I heat shock protein [Source:UniProtKB/Swiss-Prot;Acc:Q9LNW0]	Alpha crystallin/Hsp20 domain
Sh_Salba_v2_62893	5.18847	-0.721469	-0.795261	-0.829678	-0.699232	-0.88734	-0.848823	-0.904557	-0.862566	-0.815386	0.273049	0.0954219	-0.807421	Putative RHO GDP-dissociation inhibitor 1 [Source:UniProtKB/TrEMBL;Acc:Q541X0]	Rho protein GDP-dissociation inhibitor
Sh_Salba_v2_62554	5.1837	-0.344932	-1.85302	-3.16548	-2.55677	-2.59746	-0.606331	-0.467165	-1.88281	-2.27895	-2.22839	-1.96187	-2.33713	Transcription initiation factor TFIID subunit 15b [Source:UniProtKB/Swiss-Prot;Acc:Q94KD0]	RNA recognition motif domain
Sh_Salba_v2_113070	5.18223	-3.04381	-2.86113	-2.24664	-3.72593	-1.75951	-0.933031	-0.703394	-2.059	-0.980558	-0.231628	-1.7183	-1.87826	Homeodomain-like superfamily protein [Source:UniProtKB/TrEMBL;Acc:F4J959]	SANT/Myb domain
Sh_Salba_v2_44419	5.18202	-4.66537	-4.74324	-0.81828	-4.65767	-4.84619	-3.35859	-4.86494	-4.81727	-4.77205	-2.65985	-4.75576	-4.76448	Bromodomain and extraterminal domain protein 9 [Source:UniProtKB/TrEMBL;Acc:F4K6Q7]	Bromodomain
Sh_Salba_v2_20826	5.18155	-1.16253	-1.51086	-1.09454	-1.4483	-0.742584	-1.29646	-1.08622	-0.926926	-2.31386	-1.70508	-1.64168	-1.9119	#N/A	#N/A
Sh_Salba_v2_20906	5.18069	-3.50078	-1.53735	-2.47084	-2.9536	-3.19563	-1.29023	-2.45336	0.078963	-1.95494	-0.889323	-2.70242	-3.2554	Probable mediator of RNA polymerase II transcription subunit 37c [Source:UniProtKB/Swiss-Prot;Acc:Q9LHA8]	Heat shock protein 70 family
Sh_Salba_v2_145350	5.17859	0.448371	0.380602	0.348505	0.478785	0.294893	0.329715	0.281356	0.31852	0.362244	0.355422	0.373282	0.372874	#N/A	#N/A
Sh_Salba_v2_61706	5.17806	-1.72703	-0.891419	-1.37886	-2.17009	-1.84329	-3.32722	-2.14223	-1.90067	-0.708783	-1.16676	-2.1187	-0.873006	RING-H2 finger protein ATL8 [Source:UniProtKB/Swiss-Prot;Acc:Q8LC69]	Zinc finger, RING-type
Sh_Salba_v2_141616	5.17599	-0.548723	-1.53961	-1.00543	-1.42845	-0.894176	-1.04338	0.307399	-0.388817	-0.306464	0.00964355	-1.0529	-0.16905	#N/A	#N/A
Sh_Salba_v2_04961	5.17158	-0.355912	-1.02333	-1.54717	-0.915377	-1.80964	-2.30262	-1.82648	-2.36262	-1.1264	-2.56832	-2.38694	-2.90669	#N/A	#N/A
Sh_Salba_v2_128853	5.16934	-2.82377	-2.13213	0.215278	-2.80372	-2.54644	-2.9551	-1.76049	-1.08825	-2.92018	-2.92072	-2.91292	-2.91442	#N/A	#N/A
Sh_Salba_v2_107991	5.16663	-2.299	-3.16501	0.124958	-3.06882	-2.70634	-1.97574	-3.24339	-3.23522	-3.185	-2.70275	-1.14223	-1.5279	At2g39980/T28M21.14 [Source:UniProtKB/TrEMBL;Acc:O04201]	Transferase
Sh_Salba_v2_62524	5.16517	-0.446285	-0.403276	-0.435462	-2.4333	-2.97104	-4.78952	-4.22004	-3.70372	-2.64633	-2.29181	-1.27975	-1.42626	#N/A	#N/A
Sh_Salba_v2_112523	5.16435	-0.675266	-0.594789	-1.39402	-1.80619	-1.16903	-1.96236	-2.02134	-0.765874	-0.61625	-0.540629	-0.418834	0.611963	UDP-glycosyltransferase 85A5 [Source:UniProtKB/Swiss-Prot;Acc:Q9LMF0]	UDP-glucuronosyl/UDP-glucosyltransferase
Sh_Salba_v2_131415	5.16167	1.30677	1.24033	1.20975	1.36567	1.17494	1.20411	1.15969	1.18841	1.24407	1.22779	1.46558	1.25125	#N/A	#N/A
Sh_Salba_v2_75550	5.16156	-5.80461	-2.94619	-1.68163	-2.42146	-2.54795	-0.395071	0.203542	-1.40787	-5.89779	-1.78304	-2.35617	-2.87059	O-fucosyltransferase family protein [Source:UniProtKB/TrEMBL;Acc:Q9SH89]	GDP-fucose protein O-fucosyltransferase
Sh_Salba_v2_81639	5.16136	-1.35206	-3.1163	-3.15197	-1.72277	-0.342721	-0.378779	-2.22389	0.152508	-2.23869	-1.60433	-2.19313	-0.864188	TPR7 [Source:UniProtKB/TrEMBL;Acc:A0A178UNB9]	Tetratricopeptide repeat 1
Sh_Salba_v2_145304	5.15864	-1.28055	-1.35563	-0.9017	-0.775329	-1.45083	-0.896778	-1.46858	-0.271217	-0.967161	-1.37884	-0.837679	-0.732982	#N/A	#N/A
Sh_Salba_v2_119997	5.15586	-0.626224	-2.37598	-1.55242	-2.64707	-1.68919	-6.64981	-1.28596	-1.63771	-2.09772	-0.917363	-0.805804	-1.94035	1-acyl-sn-glycerol-3-phosphate acyltransferase 1, chloroplastic [Source:UniProtKB/Swiss-Prot;Acc:Q8GXU8]	Phospholipid/glycerol acyltransferase
Sh_Salba_v2_68001	5.15353	-1.63366	-1.48092	-1.43938	-1.21255	-1.73057	-1.65187	-1.76398	-1.3995	-1.38436	-1.32775	-1.85711	-1.98387	Zinc finger CCCH domain-containing protein 12 [Source:UniProtKB/Swiss-Prot;Acc:Q9LQM3]	Zinc finger, CCCH-type
Sh_Salba_v2_138672	5.14928	-5.03217	-3.46459	-3.78469	-2.27424	-2.00611	-3.4917	-3.19914	-2.18371	-0.00664912	-0.460802	-2.14028	-1.11058	#N/A	#N/A
Sh_Salba_v2_46522	5.1487	-1.31181	-1.62524	-1.18536	-3.68094	-4.18787	-3.81308	-3.62893	-0.867216	-2.6905	-1.72046	-1.02374	-1.4212	SNF1-related protein kinase regulatory subunit gamma-1 [Source:UniProtKB/Swiss-Prot;Acc:Q8LBB2]	CBS domain
Sh_Salba_v2_30953	5.14838	-2.29813	-1.02365	-1.19779	-2.20531	-2.0775	-1.66769	-1.20979	-0.826034	-1.83929	-2.18127	-1.85399	-1.46464	unknown protein; Has 35333 Blast hits to 34131 proteins in 2444 species: Archae - 798; Bacteria - 22429; Metazoa - 974; Fungi - 991; Plants - 531; Viruses - 0; Other Eukaryotes - 9610 (source: NCBI BLink). [Source:TAIR;Acc:AT5G47830]	NA
Sh_Salba_v2_27375	5.1478	-1.38272	-0.256543	-1.03625	-0.00217995	-2.48641	-2.84832	-1.22957	-3.28036	-1.60605	-0.812654	-2.04099	-4.61451	DDB1- and CUL4-associated factor homolog 1 [Source:UniProtKB/Swiss-Prot;Acc:Q9M086]	LIS1 homology motif
Sh_Salba_v2_115841	5.14446	-2.46096	-1.88034	-1.44297	-1.42045	-2.25161	-2.43796	-0.822645	-2.6968	0.00756049	-0.556021	-0.941134	-1.16147	Aldose 1-epimerase [Source:UniProtKB/TrEMBL;Acc:Q9STT3]	Aldose 1-/Glucose-6-phosphate 1-epimerase
Sh_Salba_v2_01187	5.1444	-3.47082	-2.89645	-2.99729	-2.77436	-3.43989	-4.23558	-3.06628	-1.86573	-1.94954	-1.12776	-0.543325	-0.0558678	F-box protein PP2-B1 [Source:UniProtKB/Swiss-Prot;Acc:Q6NPT8]	F-box domain
Sh_Salba_v2_78123	5.13971	-1.20684	-1.09778	-2.68909	-2.58238	-2.72259	-3.72543	-6.20004	-4.97509	-1.89583	-0.235025	-1.38816	-0.123975	GDSL esterase/lipase APG [Source:UniProtKB/Swiss-Prot;Acc:Q9LU14]	GDSL lipase/esterase
Sh_Salba_v2_59964	5.13691	-3.0126	-2.96105	-3.34176	-3.21299	-3.22853	-2.52288	-2.87964	-3.52924	-0.694975	0.188513	-0.97498	-1.22443	#N/A	#N/A
Sh_Salba_v2_07442	5.13227	-1.56693	-1.39979	-1.08057	-0.856515	-0.927984	-2.57869	-4.78915	-3.1102	-1.2594	-1.37212	-1.37869	-2.1225	At1g52720 [Source:UniProtKB/TrEMBL;Acc:Q9SSS6]	NA
Sh_Salba_v2_42898	5.12987	-1.38561	-0.71035	-0.308368	-2.71124	-2.26702	-2.60396	-3.12804	-3.80542	-2.87809	-2.6051	-0.566092	-2.21593	Alpha/beta-Hydrolases superfamily protein [Source:UniProtKB/TrEMBL;Acc:Q94AM5]	Serine aminopeptidase, S33
Sh_Salba_v2_145366	5.12807	-3.13745	-3.21539	-2.12146	-1.99081	-1.84917	-2.76304	-3.32942	-3.28508	0.741647	-0.636125	-2.73254	-3.2283	#N/A	#N/A
Sh_Salba_v2_123260	5.12557	-0.458785	-0.534079	-0.568264	-0.417922	-0.613055	-0.0781729	0.563834	0.232506	0.509263	-0.545668	-0.0546496	1.17979	#N/A	#N/A
Sh_Salba_v2_86239	5.12499	-0.977398	-1.28176	-0.405139	-6.41667	-4.24981	-6.57026	-2.08717	-6.58758	-1.62578	-0.145697	-4.2456	-2.5212	Cation/H(+) antiporter 18 [Source:UniProtKB/Swiss-Prot;Acc:Q9FFR9]	Cation/H+ exchanger
Sh_Salba_v2_72037	5.12431	-0.724494	-0.53436	-5.40363	-1.35845	-0.446978	-3.10942	-1.92413	-2.06897	-0.532659	-2.92487	-4.39877	-4.08765	F14N23.23 [Source:UniProtKB/TrEMBL;Acc:Q9SY77]	DnaJ domain
Sh_Salba_v2_45020	5.12073	-1.81405	-2.23229	-1.11309	-3.23337	-1.61019	-0.721389	-1.43611	-1.99354	-3.30143	-2.56604	-1.29985	-0.719244	HSP70-1 [Source:UniProtKB/TrEMBL;Acc:A0A178UL64]	Heat shock protein 70 family
Sh_Salba_v2_144288	5.1136	-2.87116	-2.9492	-0.50464	-0.794053	-1.12253	-0.983367	-0.858716	-0.971347	-1.03945	-2.11912	-1.50442	-1.82758	Pentatricopeptide repeat-containing protein At2g29760, chloroplastic [Source:UniProtKB/Swiss-Prot;Acc:O82380]	Pentatricopeptide repeat
Sh_Salba_v2_143911	5.11115	-1.60127	-0.813379	-0.328569	0.789678	-1.42183	-1.95381	-2.94728	-1.69545	-0.750997	-0.375381	-2.84977	-2.84538	F-box/LRR-repeat protein 3 [Source:UniProtKB/Swiss-Prot;Acc:Q8RWU5]	Leucine-rich repeat
Sh_Salba_v2_68776	5.1109	-1.80954	-2.45649	-1.09962	-0.698552	-3.02837	-1.06115	-2.93114	-3.13575	-2.74266	-2.58917	-3.34096	-3.05895	DNA ligase 4 [Source:UniProtKB/Swiss-Prot;Acc:Q9LL84]	BRCT domain
Sh_Salba_v2_81067	5.11053	-2.57234	-1.01237	-1.82706	-0.65089	-1.96022	-1.80749	-2.19177	-1.84236	-0.259441	-1.30679	-1.32565	-0.45391	At5g13470 [Source:UniProtKB/TrEMBL;Acc:Q9LYQ9]	NA
Sh_Salba_v2_108895	5.10993	-3.75932	-3.83785	-0.98857	0.250845	-0.92442	-1.34108	-2.85342	-1.15636	-3.00732	-1.32438	-0.746749	-2.48371	Plant protein of unknown function (DUF828) with plant pleckstrin homology-like region [Source:TAIR;Acc:AT5G57770]	Domain of unknown function DUF828
Sh_Salba_v2_89393	5.10952	-1.39976	-0.423984	-0.38115	-0.937015	-1.76175	-2.35369	-3.34555	-1.72235	-1.69463	-1.86729	-1.18541	-1.82649	At3g63310 [Source:UniProtKB/TrEMBL;Acc:Q9M1V9]	Bax inhibitor 1-related
Sh_Salba_v2_37898	5.10943	-3.62658	-2.05378	-2.56027	-4.21843	-3.30727	-6.41667	-1.50202	-0.231665	-2.73546	-2.97902	-4.58732	-3.48334	At4g35750 [Source:UniProtKB/TrEMBL;Acc:O81806]	CRAL-TRIO lipid binding domain
Sh_Salba_v2_03982	5.10856	-2.15884	-0.860173	-1.15497	-2.10961	-2.17559	-0.826097	-0.532327	-2.05341	-1.61016	-1.85532	-2.45297	-1.35455	#N/A	#N/A
Sh_Salba_v2_130434	5.10687	-1.89688	-1.97217	-2.0078	-1.88809	-2.0742	-1.51543	-1.56609	-2.04485	-1.18383	-1.99992	-1.98379	-1.53693	#N/A	#N/A
Sh_Salba_v2_94167	5.10635	-2.09361	-2.17007	-2.20569	-2.0786	-1.02925	-2.22676	-0.928504	-2.24095	-0.714492	-2.19326	-2.1815	-2.18662	RNA recognition motif (RRM)-containing protein [Source:UniProtKB/TrEMBL;Acc:F4J5A7]	RNA recognition motif domain
Sh_Salba_v2_145043	5.1059	-1.3075	-1.38834	-1.56558	-1.76576	-0.466587	-1.55729	-0.317598	-0.616983	-1.97813	-0.937495	-0.52932	-0.929463	#N/A	#N/A
Sh_Salba_v2_48765	5.10551	-0.152979	-0.20013	-0.950164	-1.98065	-2.13627	-3.37576	-2.58605	-1.82096	-1.31342	-2.3372	-2.484	-2.88606	Protein PHLOEM PROTEIN 2-LIKE A10 [Source:UniProtKB/Swiss-Prot;Acc:Q9SY57]	NA
Sh_Salba_v2_142871	5.10382	0.0515924	-0.608231	-0.127478	-0.702068	-0.630997	-0.508033	0.413637	-0.916183	-0.142104	-1.3953	-0.842174	-1.38574	#N/A	#N/A
Sh_Salba_v2_145339	5.10359	-0.945722	-2.19027	-1.24803	-2.09186	-1.83219	-2.24338	-1.78477	-2.25916	-1.10747	-0.800949	-0.706766	-1.36387	#N/A	#N/A
Sh_Salba_v2_121000	5.10252	-0.597198	-4.78638	-2.16277	-1.64576	-0.48871	-4.83641	-2.51708	0.101907	-2.17932	-2.76422	-1.51902	-1.03327	U-box domain-containing protein 33 [Source:UniProtKB/Swiss-Prot;Acc:Q8GUH1]	Protein kinase domain
Sh_Salba_v2_120658	5.10133	-1.97489	-2.32655	-0.651753	-2.31855	-2.61562	-0.905456	-1.00526	-2.09507	-0.809089	0.0355671	-2.18021	-1.67807	REF/SRPP-like protein At1g67360 [Source:UniProtKB/Swiss-Prot;Acc:Q9FYF7]	Rubber elongation factor
Sh_Salba_v2_83680	5.10133	-0.0939989	-0.810661	-2.43836	-1.62479	-1.8052	-0.58132	-3.86166	-2.08907	-1.43523	-1.50209	-2.30446	-3.6677	Beta-galactosidase 8 [Source:UniProtKB/Swiss-Prot;Acc:Q9SCV4]	D-galactoside/L-rhamnose binding SUEL lectin domain
Sh_Salba_v2_09609	5.09495	-4.85644	-1.78027	-2.93775	-4.83338	-1.86789	-2.83339	-0.0771056	-2.24059	-1.26989	-1.57908	-0.884146	-1.24656	Putative uncharacterized protein [Source:UniProtKB/TrEMBL;Acc:Q9LYG2]	PH domain-like
Sh_Salba_v2_08408	5.09064	-1.4129	-4.95489	-2.15192	-0.904564	-2.94497	-0.752347	-0.38019	-3.64246	-1.82109	-1.18421	-1.12048	-1.22038	Outer envelope protein 64, chloroplastic [Source:UniProtKB/Swiss-Prot;Acc:Q9LVH5]	Amidase
Sh_Salba_v2_145114	5.08916	-1.49692	-2.0135	-1.35902	-1.36359	-1.69708	-1.73021	-1.43441	-1.62757	-1.15729	-1.49233	-1.80135	-0.95557	#N/A	#N/A
Sh_Salba_v2_53451	5.08869	-1.14354	-1.46485	-2.25726	-2.76109	-3.16255	-1.6148	-1.4225	-1.02428	-1.42399	-1.81903	-1.56934	-1.61727	At1g70780 [Source:UniProtKB/TrEMBL;Acc:Q9S812]	NA
Sh_Salba_v2_127807	5.08549	-1.3481	-1.07325	-1.09475	-4.22905	-3.46875	-2.89668	-0.172108	-1.88243	-1.43989	-0.989856	-1.89729	-1.98217	AT1G27990 protein [Source:UniProtKB/TrEMBL;Acc:Q9C7F4]	NA
Sh_Salba_v2_145241	5.08506	0.611417	0.54178	0.509546	0.653679	0.464348	0.497699	0.448284	0.482986	0.956405	0.524601	0.94301	0.542245	#N/A	#N/A
Sh_Salba_v2_100866	5.08352	-0.480098	-3.61664	-2.75218	-3.51696	-0.691792	-2.09501	-0.864822	-0.747346	-2.44928	-3.63458	-1.70871	-3.62856	Putative uncharacterized protein [Source:UniProtKB/TrEMBL;Acc:Q9FIE4]	U4/U6.U5 small nuclear ribonucleoprotein 27kDa protein
Sh_Salba_v2_83042	5.07933	-0.999822	-1.86726	-3.14384	-2.4645	-2.43713	-0.927828	-1.41741	-0.740015	-1.42647	-1.41947	-2.04495	-1.67704	#N/A	#N/A
Sh_Salba_v2_98191	5.07773	-3.70887	-3.78694	-3.82297	-1.65558	-3.88304	-3.84204	-3.9029	0.993411	-3.80778	-3.80726	-3.79872	-3.80179	plastid-encoded CLP P [Source:TAIR;Acc:ATCG00670]	ATP-dependent Clp protease proteolytic subunit
Sh_Salba_v2_139857	5.07673	-3.88955	-1.69371	-1.38333	-2.96156	-1.86366	-2.80264	-0.947393	-2.36961	-2.94422	-0.931656	-1.18603	-1.16618	FAD-binding Berberine family protein [Source:TAIR;Acc:AT5G44360]	Oxygen oxidoreductase covalent FAD-binding site
Sh_Salba_v2_64395	5.07655	-1.47219	-0.373942	-0.254714	-3.3239	-3.14864	-2.84288	-1.35634	-1.22262	-2.48468	-3.07027	-2.29241	-1.70618	CCG-binding protein 1 [Source:UniProtKB/Swiss-Prot;Acc:Q9XIM0]	NA
Sh_Salba_v2_140329	5.07535	-1.14818	0.155986	-0.885469	-2.27691	-1.36725	-1.50763	-0.551579	-0.112554	-0.414673	-1.54739	-1.90243	-1.16186	#N/A	#N/A
Sh_Salba_v2_23830	5.07525	-1.13562	-1.02899	-0.95349	-0.974447	-2.00638	-2.14391	-2.04472	-1.42635	-1.56021	-1.75505	-2.04534	-1.83822	Serine/threonine-protein kinase SRK2I [Source:UniProtKB/Swiss-Prot;Acc:Q39193]	Protein kinase domain
Sh_Salba_v2_118487	5.07435	-1.04731	-1.17323	-1.71873	-1.41568	-1.55955	-2.02501	-1.26233	-0.884351	-1.70423	-1.93048	-0.990001	-0.416748	#N/A	#N/A
Sh_Salba_v2_41662	5.07427	-4.37672	-0.559432	-2.00717	-1.8775	-4.54913	-2.04511	-4.56958	-4.52506	-0.977622	-1.09602	-0.872311	-1.11331	Xanthine dehydrogenase 1 [Source:UniProtKB/Swiss-Prot;Acc:Q8GUQ8]	Aldehyde oxidase/xanthine dehydrogenase, a/b hammerhead
Sh_Salba_v2_141077	5.07358	-1.72874	-1.80545	-1.84074	-0.684673	-1.53639	-1.31222	-0.344245	-1.87331	-1.82176	-1.82384	-0.215933	-0.115615	unknown protein; FUNCTIONS IN: molecular_function unknown; INVOLVED IN: biological_process unknown; LOCATED IN: cellular_component unknown; EXPRESSED IN: 22 plant structures; EXPRESSED DURING: 13 growth stages; Has 313 Blast hits to 185 proteins in /.../cies: Archae - 0; Bacteria - 0; Metazoa - 200; Fungi - 0; Plants - 67; Viruses - 0; Other Eukaryotes - 46 (source: NCBI BLink). [Source:TAIR;Acc:…	FAM91, N-terminal domain
Sh_Salba_v2_123535	5.07275	-1.2953	-1.16858	-1.79361	-1.36301	-1.72611	-2.05843	-1.80571	-2.06225	-0.567285	-0.789937	-1.4025	-2.45148	#N/A	#N/A
Sh_Salba_v2_107011	5.07191	-2.58121	-3.57185	-0.94614	-1.61529	-2.42699	-1.47091	-3.68314	-0.460667	-0.158804	-2.41744	-2.04449	-0.165652	lectin protein kinase family protein [Source:TAIR;Acc:AT1G67520]	Protein kinase domain
Sh_Salba_v2_22351	5.07131	-1.89616	-1.78059	-2.01952	-1.57466	-1.72732	-1.45563	-1.58515	-1.86015	-0.87555	-1.32089	-1.33362	-1.08214	phloem protein 2-A12 [Source:TAIR;Acc:AT1G12710]	F-box domain
Sh_Salba_v2_00648	5.07079	-1.97268	-2.07127	-1.26765	-2.10107	-0.341354	0.0806841	-1.99044	-0.991792	-1.47958	-2.09121	-1.01583	-2.50138	Putative uncharacterized protein At1g65295 [Source:UniProtKB/TrEMBL;Acc:Q8H130]	NA
Sh_Salba_v2_29790	5.07043	0.0628266	-1.15908	-1.75831	-1.22412	-2.54766	-1.19895	-1.5441	-3.18723	-1.29782	-1.24444	-0.882084	-1.24117	Protein kinase-like protein [Source:UniProtKB/TrEMBL;Acc:Q9CAG1]	Protein kinase domain
Sh_Salba_v2_99335	5.07029	-4.55254	-1.57575	-1.80766	-2.45501	-2.06821	-1.30276	-0.579546	-0.180801	-1.8931	-2.40964	-2.02411	-1.25412	Cyclic nucleotide-gated ion channel 1 [Source:UniProtKB/Swiss-Prot;Acc:O65717]	Cyclic nucleotide-binding domain
Sh_Salba_v2_101969	5.06835	-1.88804	-0.892315	-1.08334	-2.91078	-2.06099	-1.69955	-1.33463	-1.88838	-1.33263	-0.592426	-0.756661	-3.71526	Putative uncharacterized protein At5g63200 [Source:UniProtKB/TrEMBL;Acc:Q67YJ9]	Tetratricopeptide-like helical domain
Sh_Salba_v2_110922	5.06721	-3.64114	-3.71909	-3.75515	-3.6256	-1.07063	-2.36707	-1.0706	-3.79034	-1.15536	-1.6826	-3.73095	-3.735	Flowering time control protein FCA [Source:UniProtKB/Swiss-Prot;Acc:O04425]	RNA recognition motif domain
Sh_Salba_v2_122705	5.06379	-1.69691	-0.428787	-2.16291	-2.12367	-1.4682	-2.88179	-2.52782	-0.354385	-1.85834	-3.02426	-1.83615	-1.30003	Glycosyl hydrolase family protein 43 [Source:UniProtKB/TrEMBL;Acc:Q9M2X0]	Glycoside hydrolase, family 43
Sh_Salba_v2_134812	5.06147	-0.661672	-1.80482	-0.388715	-2.6563	-1.82506	-2.38917	-2.90072	-1.98697	-1.90193	-2.13872	-0.97432	-3.45887	At1g55880 [Source:UniProtKB/TrEMBL;Acc:Q6NKY5]	Cysteine synthase/cystathionine beta-synthase, pyridoxal-phosphate attachment site
Sh_Salba_v2_29979	5.05738	-1.30753	0.306092	-0.86398	-1.27254	0.197309	-0.509829	0.309203	-0.93209	-1.3916	-0.561869	-0.871899	-0.890642	#N/A	#N/A
Sh_Salba_v2_131575	5.05716	-1.50071	-0.31172	-1.04261	-0.452976	-1.21348	-0.412916	-0.00243454	0.214095	-1.58783	-0.439022	-1.58803	-1.58327	Cytochrome P450, family 81, subfamily K, polypeptide 1 [Source:UniProtKB/TrEMBL;Acc:Q9LXB3]	Cytochrome P450
Sh_Salba_v2_56629	5.05701	-1.28303	-1.84303	-1.33458	-2.49685	-3.93877	-1.82482	0.156149	-4.85697	-3.65736	-2.96739	-0.805756	-1.08447	AT5g05220/K18I23_2 [Source:UniProtKB/TrEMBL;Acc:Q940U2]	NA
Sh_Salba_v2_67294	5.05685	-3.71879	-0.974501	-2.86413	-2.30924	-0.419467	-2.10515	-0.657143	-0.595149	-3.81026	-1.14202	-2.08423	-0.766056	At5g10140 [Source:UniProtKB/TrEMBL;Acc:Q5Q9J1]	Transcription factor, MADS-box
Sh_Salba_v2_48795	5.04908	-0.884937	-1.37644	-0.831868	-2.32273	-2.51652	-0.829185	-1.54026	-0.857852	0.115849	-1.23147	-1.78313	-0.783408	#N/A	#N/A
Sh_Salba_v2_110784	5.04859	-3.34832	-3.42644	-2.74987	-2.61499	-2.37197	-1.96684	-1.14459	-0.674017	-2.1582	-0.989145	-1.27446	-1.14474	Nucleolin 2 [Source:UniProtKB/Swiss-Prot;Acc:Q1PEP5]	RNA recognition motif domain
Sh_Salba_v2_130701	5.04774	-1.04516	-1.12132	-0.223232	-0.0803007	-1.20591	-1.1685	-1.22591	-1.18589	0.42412	1.15376	-1.13131	-1.1259	#N/A	#N/A
Sh_Salba_v2_120611	5.0465	-2.20703	-0.638474	-1.1711	-1.19745	-0.99024	-2.43424	-2.33619	-1.28934	-2.63835	-4.53169	-1.48224	-2.42979	Calcineurin B-like protein 4 [Source:UniProtKB/Swiss-Prot;Acc:O81223]	EF-hand domain
Sh_Salba_v2_100623	5.04235	-3.0917	-3.1696	-0.754428	0.647629	-3.26371	-3.22328	-2.23726	-1.85411	-1.01776	-3.18873	-2.14689	-0.442443	NLE [Source:UniProtKB/TrEMBL;Acc:A0A178UNZ3]	G-protein, beta subunit
Sh_Salba_v2_133805	5.04128	-3.16774	-2.83129	0.995098	-3.44835	-7.3957	-6.75914	-6.82649	-0.941212	-4.98831	-5.32835	-4.79095	-4.04252	Heat stress transcription factor A-2 [Source:UniProtKB/Swiss-Prot;Acc:O80982]	Heat shock factor (HSF)-type, DNA-binding
Sh_Salba_v2_130066	5.03992	-4.12208	-1.90451	-1.03473	-1.44921	-2.41531	-2.20018	-2.83174	-0.564881	-2.98761	-3.37755	-0.0305189	-0.101217	Probable N-acetyltransferase HLS1-like [Source:UniProtKB/Swiss-Prot;Acc:O64815]	GNAT domain
Sh_Salba_v2_29551	5.03976	-1.45131	-1.38039	-1.11279	-0.961904	-0.835141	-1.40801	-2.51112	-3.54561	-0.638924	-1.45153	-1.85399	-1.61826	Growth-regulating factor 5 [Source:UniProtKB/Swiss-Prot;Acc:Q8L8A6]	WRC domain
Sh_Salba_v2_54319	5.03742	-1.28373	-1.77534	-2.56987	-0.855798	-1.82304	-0.107443	-0.0695132	-4.03384	-1.38707	-2.44662	-2.25834	-1.86229	#N/A	#N/A
Sh_Salba_v2_133481	5.03694	-2.81777	-2.34399	-1.41234	-0.737882	-1.62709	-1.41198	-1.47722	-0.759064	-1.01757	-1.3457	-1.35846	-1.45013	Putative uncharacterized protein At1g27090 [Source:UniProtKB/TrEMBL;Acc:Q9LFX8]	NA
Sh_Salba_v2_119267	5.03536	-1.72857	-1.80537	-1.84065	-1.70347	-1.02208	-1.85656	-0.45913	0.00724901	-1.82068	-0.701535	-0.449565	-1.02753	#N/A	#N/A
Sh_Salba_v2_95159	5.03285	-0.0373854	-1.61739	-3.40034	-2.03871	-2.51573	-3.42112	-3.48177	-3.43594	-2.4908	-2.14322	-3.37618	-3.38122	F-box protein SKIP24 [Source:UniProtKB/Swiss-Prot;Acc:Q9CAZ0]	F-box domain
Sh_Salba_v2_45022	5.0268	-3.16035	-0.945765	-1.86465	-3.15578	-1.97061	-1.3396	-1.42986	-0.557876	-2.3555	-2.19035	-1.65309	-0.61415	HSP70-1 [Source:UniProtKB/TrEMBL;Acc:A0A178UL64]	Heat shock protein 70 family
Sh_Salba_v2_35984	5.02491	-1.26997	-1.10383	-0.81099	-2.62354	-1.53454	-0.502882	-1.6718	-2.24202	-1.53663	-1.98742	-2.57364	-2.22189	Aquaporin TIP1-1 [Source:UniProtKB/Swiss-Prot;Acc:P25818]	Major intrinsic protein
Sh_Salba_v2_05680	5.02298	-1.61595	-1.95263	-0.743644	-2.64273	-1.95047	-1.41227	-0.647377	-1.13853	-2.28442	-2.03851	-1.82111	-1.86899	AT4g32250/F10M6_110 [Source:UniProtKB/TrEMBL;Acc:Q8RWX4]	Protein kinase domain
Sh_Salba_v2_05034	5.02265	-0.357209	-0.236642	-1.19176	-2.22666	-2.10391	-2.2486	-1.28278	-2.22264	-3.47246	-3.89682	-1.0455	-1.42835	Probable protein phosphatase 2C 69 [Source:UniProtKB/Swiss-Prot;Acc:Q8LAY8]	PPM-type phosphatase, divalent cation binding
Sh_Salba_v2_129086	5.02162	-2.46494	-2.32534	-1.78132	-2.88298	-2.62935	-0.840841	-0.208385	-0.888794	-2.75845	-2.05182	-0.664865	-0.763126	#N/A	#N/A
Sh_Salba_v2_111609	5.02153	-0.406452	-1.39753	-1.43247	-1.28663	-0.11907	-0.528213	-0.531972	-1.46203	-0.600305	-0.568601	0.450642	0.00698146	#N/A	#N/A
Sh_Salba_v2_101738	5.02032	-0.809776	-0.776602	0.168548	-0.732165	-2.26882	-3.1512	-3.52794	-1.95547	-2.46974	-2.71316	-1.59956	-3.93138	Cyclopropane-fatty-acyl-phospholipid synthase [Source:UniProtKB/TrEMBL;Acc:A0A1I9LMW4]	Mycolic acid cyclopropane synthase
Sh_Salba_v2_119851	5.01939	-2.21753	-2.69943	-2.62322	-3.05604	-0.69303	-1.6168	-0.449677	-1.93583	-2.40788	-3.05379	-1.29525	-0.243892	#N/A	#N/A
Sh_Salba_v2_96002	5.01936	-2.5184	-0.603372	-0.00535442	-3.05729	-4.15626	-4.41214	-2.96603	-4.89408	-2.04144	-1.1156	-0.354092	-2.42285	Class I glutamine amidotransferase-like protein [Source:UniProtKB/TrEMBL;Acc:F4KA45]	Peptidase C26
Sh_Salba_v2_145256	5.01884	-0.467598	-0.542655	-0.576844	-0.429133	0.114456	-0.587266	0.814329	-0.604947	-0.548502	0.225101	-0.0624334	0.700282	#N/A	#N/A
Sh_Salba_v2_137579	5.01647	-1.74659	0.229541	-1.2888	-0.387808	-1.55235	-1.32939	-1.93181	-1.3726	-1.42857	-0.263498	-0.467548	-0.344822	#N/A	#N/A
Sh_Salba_v2_43724	5.01453	-1.641	-1.71805	-0.430161	-1.12913	-1.80507	-1.76674	-0.834483	0.484503	-1.28634	-0.220175	0.215993	-1.72469	#N/A	#N/A
Sh_Salba_v2_24455	5.01121	-1.64471	-4.91839	-1.05354	-0.38237	-2.93805	-1.16906	-0.744256	-4.987	-1.34079	-2.18847	-1.09077	-3.01647	At1g77250 [Source:UniProtKB/TrEMBL;Acc:Q1JPM3]	Zinc finger, PHD-type
Sh_Salba_v2_108316	5.00898	-0.587658	-1.38339	-3.85697	-3.39148	-1.64764	-1.26306	-0.237011	-1.55766	-1.61034	-2.72225	-3.32463	-2.04682	Chaperone protein ClpB1 [Source:UniProtKB/Swiss-Prot;Acc:P42730]	ClpA/B family
Sh_Salba_v2_121253	5.00724	-1.2596	-1.33599	-1.37092	-1.22924	-1.06356	-1.38451	0.903564	-1.40155	-0.539242	0.561139	-0.794586	-0.563439	Putative uncharacterized protein [Source:UniProtKB/TrEMBL;Acc:O80493]	Protein of unknown function DUF679
Sh_Salba_v2_63521	5.00453	-0.614309	-0.67543	-0.591147	-3.56204	-3.37723	-2.42282	-1.78031	-0.620988	-4.09946	-3.07047	-1.13752	-0.978485	Chaperone protein dnaJ 20, chloroplastic [Source:UniProtKB/Swiss-Prot;Acc:Q9SDN0]	DnaJ domain
Sh_Salba_v2_58358	5.00428	-3.22346	-1.65958	-1.98668	-1.79291	-3.10642	-0.745885	0.548217	-0.74876	-2.94762	-2.58531	-1.71577	-1.31848	AT3g02420/F16B3_5 [Source:UniProtKB/TrEMBL;Acc:Q9M898]	TMEM33/Pom33 family
Sh_Salba_v2_08151	5.00369	-2.61663	-4.19302	-1.36343	-3.42538	-3.64961	-4.25585	-4.31713	-4.26851	-4.22597	-4.22127	-3.31709	-3.39791	Molybdenum cofactor sulfurase family protein [Source:UniProtKB/TrEMBL;Acc:O48588]	Molybdenum cofactor sulfurase, C-terminal
Sh_Salba_v2_115131	5.00304	-1.55485	-1.31363	-0.975188	0.0160231	-1.26792	-1.93274	-2.22088	-2.90121	-0.767717	-1.36679	-2.06429	-1.82167	Lipoyl synthase, chloroplastic [Source:UniProtKB/TrEMBL;Acc:A0A178UNA7]	Lipoyl synthase
Sh_Salba_v2_38182	4.99683	-1.8167	-1.59382	-1.57096	-1.18314	-1.79848	-2.00724	-1.63524	-1.86676	-0.571458	-0.257648	-2.549	-1.99171	AT3g27930/K24A2_2 [Source:UniProtKB/TrEMBL;Acc:Q8W106]	NA
Sh_Salba_v2_118746	4.99501	-0.433388	-1.43845	-3.22552	-1.82435	-2.48998	-0.833433	-1.22397	-3.03381	-4.48113	-0.573754	-0.979314	-0.887351	Serine/threonine protein phosphatase 2A regulatory subunit B''beta [Source:UniProtKB/Swiss-Prot;Acc:Q5QIT3]	EF-hand domain
Sh_Salba_v2_25569	4.98824	-6.31468	-5.60279	-5.9238	-5.93967	-7.38921	-7.43378	-6.38566	-7.42458	-1.54366	0.369712	-4.77891	-3.78472	Actin-depolymerizing factor 7 [Source:UniProtKB/Swiss-Prot;Acc:Q67ZM4]	Actin-depolymerising factor homology domain
Sh_Salba_v2_134517	4.98758	-2.63542	-2.71347	-2.74906	-2.60782	0.206574	-0.159629	-1.02927	-1.11315	-2.72572	-0.246348	-0.364292	-2.72133	DNA-binding protein-like [Source:UniProtKB/TrEMBL;Acc:Q9LZU7]	Nuclear factor related to kappa-B-binding protein
Sh_Salba_v2_113847	4.98573	-2.46925	-1.2426	-0.695551	-0.699554	-2.18535	-2.59519	-2.65493	-1.39786	0.00611246	-1.17153	-0.0625055	0.413573	Protein DETOXIFICATION [Source:UniProtKB/TrEMBL;Acc:A0A178WNL0]	Multi antimicrobial extrusion protein
Sh_Salba_v2_135691	4.98527	-3.0719	-0.541464	-1.62435	-1.36139	-1.46048	-2.58094	-2.38554	-1.00916	-1.59334	-2.60627	-0.885446	-0.36013	Serine/threonine-protein kinase STY17 [Source:UniProtKB/Swiss-Prot;Acc:Q8RWL6]	Protein kinase domain
Sh_Salba_v2_56986	4.98365	-1.41206	-1.46671	-1.59444	-2.48996	-3.19023	-1.44042	-1.12957	-1.53025	-2.11218	-2.37917	-0.76899	-0.283501	PKT3 [Source:UniProtKB/TrEMBL;Acc:A0A178VRP9]	Thiolase
Sh_Salba_v2_70613	4.98343	-4.40659	-4.48514	-0.866541	-4.38508	-1.42136	-1.62317	-0.446046	-0.810036	-2.33577	-2.93961	-2.9741	-2.62155	Putative quinone-oxidoreductase homolog, chloroplastic [Source:UniProtKB/Swiss-Prot;Acc:Q9SV68]	GroES-like
Sh_Salba_v2_03824	4.98155	-1.10122	-0.94752	-0.129083	-2.88949	-2.93331	-2.62239	-1.94028	-0.651531	-2.80506	-2.26307	-3.06133	-3.09883	Protein transport protein SEC61 subunit beta [Source:UniProtKB/TrEMBL;Acc:Q9FKK1]	Protein transport protein SecG/Sec61-beta/Sbh
Sh_Salba_v2_120707	4.98046	-1.2158	-1.29143	-0.839912	-0.707322	-0.422634	-1.34359	-0.805198	-1.35889	-0.514529	-1.31107	0.23635	-0.668114	#N/A	#N/A
Sh_Salba_v2_98662	4.97973	-3.2379	-1.66983	-3.35203	-3.2111	-1.34142	-0.391671	-1.32657	-0.83137	-0.82077	-0.250564	-1.32999	-1.83989	#N/A	#N/A
Sh_Salba_v2_71729	4.97746	-0.523713	-0.98459	-2.35731	-2.13354	-1.99654	-1.40669	-0.833651	-0.204106	-3.14323	-3.12864	-3.06501	-2.93213	Probable calcium-binding protein CML27 [Source:UniProtKB/Swiss-Prot;Acc:Q9LE22]	EF-hand domain
Sh_Salba_v2_38462	4.97736	-1.77454	-1.00853	-1.51947	-0.722284	-3.15852	-4.45597	-1.21669	0.273374	-4.41857	-4.42088	-0.998845	-4.41451	Exocyst complex component SEC15A [Source:UniProtKB/Swiss-Prot;Acc:Q9LXX6]	Exocyst complex component EXOC6/Sec15
Sh_Salba_v2_14174	4.97014	-2.22618	-3.2211	-3.00036	-2.8663	-2.36339	-2.00897	-0.500896	-0.261527	-1.74152	-1.90701	-0.571322	-2.82967	Cardiolipin synthase (CMP-forming), mitochondrial [Source:UniProtKB/Swiss-Prot;Acc:Q93YW7]	CDP-alcohol phosphatidyltransferase
Sh_Salba_v2_22817	4.9687	-4.51954	-2.34611	-1.33591	-2.88925	-1.81303	-1.0868	-0.829088	-0.0528264	-1.45395	-1.91169	-1.74791	-1.08486	#N/A	#N/A
Sh_Salba_v2_125765	4.96478	-0.860835	-1.73243	-0.81996	-1.01783	0.0199965	-0.620748	-0.629311	-1.79737	-0.413062	-0.356659	-0.245446	-0.689257	#N/A	#N/A
Sh_Salba_v2_77772	4.96301	-1.21494	-0.423628	-1.32346	-1.2038	-1.38871	-1.34817	-1.4046	-1.35969	-1.31809	-1.31702	-1.29936	-0.848661	17.8 kDa class I heat shock protein [Source:UniProtKB/Swiss-Prot;Acc:Q9LNW0]	Alpha crystallin/Hsp20 domain
Sh_Salba_v2_111201	4.96232	-2.35668	-1.66416	-1.73377	-2.04091	-1.25918	-1.10162	-1.03056	-0.815311	-1.61607	-1.22682	-1.27622	-1.81416	Putative E3 ubiquitin-protein ligase RING1a [Source:UniProtKB/TrEMBL;Acc:F4K8U4]	Zinc finger, RING-type
Sh_Salba_v2_94902	4.96189	-2.4286	-1.30182	-0.37679	-2.29584	-1.91451	-0.93282	-1.33937	-1.3667	-1.32475	-3.0378	-1.69573	-2.58095	Chaperone protein ClpB4, mitochondrial [Source:UniProtKB/Swiss-Prot;Acc:Q8VYJ7]	ClpA/B family
Sh_Salba_v2_18722	4.96007	-1.53966	-1.79714	-2.56331	-2.636	-3.39126	-2.6074	-3.04596	-2.42509	-2.34276	-1.9033	-2.29954	-1.91239	#N/A	#N/A
Sh_Salba_v2_78262	4.95073	1.30137	-0.656735	-2.05189	-2.55108	-1.59746	-1.50261	-0.760683	-0.870686	-1.9088	-1.66632	-2.66972	-1.56342	#N/A	#N/A
Sh_Salba_v2_144161	4.95056	-1.01599	-1.09686	-0.616038	0.799477	-0.426623	-1.54111	-2.53291	-2.4917	0.0216433	-0.649545	-1.94133	-1.98381	#N/A	#N/A
Sh_Salba_v2_83589	4.94978	-2.2324	-0.748268	-2.81777	-1.49342	-2.81985	-0.476797	-2.42265	-1.39978	0.333014	-3.08593	-1.33635	-1.84358	#N/A	#N/A
Sh_Salba_v2_144134	4.94949	-1.50541	-1.04355	-1.12594	-0.0962427	-1.63258	-1.1726	0.316046	-1.2225	-1.16307	-1.23833	-1.20301	-1.54732	#N/A	#N/A
Sh_Salba_v2_61257	4.94902	-1.57781	-2.47794	-0.430862	-1.22894	-2.55421	-2.39214	-2.68962	-1.44374	-2.64669	-3.34025	-0.568377	0.0660453	#N/A	#N/A
Sh_Salba_v2_22712	4.94896	-2.36733	-2.00147	-1.66912	-2.36944	-1.26692	-1.25886	-1.68843	-0.806664	-1.44174	-1.16171	-0.993163	-0.923079	Amidase family protein [Source:UniProtKB/TrEMBL;Acc:F4K6N3]	Amidase
Sh_Salba_v2_142789	4.94854	-2.14222	-1.44928	-0.367486	-1.62987	-1.94751	-1.75998	-2.32677	-0.411146	0.0324402	-0.85221	-0.152069	0.296605	Zeaxanthin epoxidase, chloroplastic [Source:UniProtKB/Swiss-Prot;Acc:Q9FGC7]	FAD-binding domain
Sh_Salba_v2_53344	4.94827	-3.53316	-2.74879	-0.836132	-5.61772	-2.6894	-3.08473	-2.27425	-0.259072	-3.28086	-2.20541	-2.7717	-0.752268	#N/A	#N/A
Sh_Salba_v2_135499	4.94677	0.782494	-1.67172	-6.58062	-6.44425	-2.54013	-6.5971	-6.6584	-6.61409	-6.56117	-1.94708	-0.109907	-6.55634	At2g25870 [Source:UniProtKB/TrEMBL;Acc:Q8L5Z4]	Cof family
Sh_Salba_v2_133479	4.94481	-2.96975	-1.9361	-1.91986	-2.49088	-2.28096	-1.90068	-3.83408	-1.05695	-0.486064	-0.625756	-0.85325	-0.156825	At1g27330 [Source:UniProtKB/TrEMBL;Acc:Q84K46]	Stress-associated endoplasmic reticulum protein
Sh_Salba_v2_71803	4.94414	-3.06703	-2.86608	-1.80415	-2.54779	-1.46287	-1.68276	-1.63018	-1.34601	-0.66691	-0.914254	-1.41513	-1.37266	At1g52250 [Source:UniProtKB/TrEMBL;Acc:Q9M810]	Dynein light chain, type 1/2
Sh_Salba_v2_106927	4.9427	1.22229	-2.88412	-2.91976	-2.77877	-1.07524	-2.93382	-2.99391	-1.48252	-0.860154	-1.75164	-0.384176	-2.22489	Probable WRKY transcription factor 20 [Source:UniProtKB/Swiss-Prot;Acc:Q93WV0]	WRKY domain
Sh_Salba_v2_18352	4.94191	-2.15011	-4.00162	-1.76517	-1.31846	-3.00973	-2.04735	-2.42379	-1.25047	-0.597885	-0.283291	-0.801883	-1.08162	#N/A	#N/A
Sh_Salba_v2_51394	4.94159	-1.28321	-2.38896	-3.40691	-3.12053	-1.91367	-1.23966	-0.827474	-1.94381	-1.62641	-1.84009	-1.51316	-1.20287	#N/A	#N/A
Sh_Salba_v2_99167	4.94115	-2.31196	-1.6189	-0.430023	-0.72497	-1.68507	-1.94521	-1.73974	-1.49352	-1.48978	-1.55283	-1.84911	-2.07384	CONTAINS InterPro DOMAIN/s: P60-like (InterPro:IPR011687), Tumour suppressor protein Gltscr2 (InterPro:IPR011211); Has 709 Blast hits to 643 proteins in 201 species: Archae - 0; Bacteria - 32; Metazoa - 224; Fungi - 154; Plants - 45; Viruses - 0; Ot /.../karyotes - 254 (source: NCBI BLink). [Source:TAIR;Acc:AT2G40430]	Ribosome biogenesis protein Nop53/GLTSCR2
Sh_Salba_v2_05597	4.94114	-0.0625087	-0.86952	-3.98043	-3.84689	-1.98492	-2.61941	-2.10624	-4.01451	-1.80511	-1.46526	-2.66386	-1.95835	Protein CURVATURE THYLAKOID 1D, chloroplastic [Source:UniProtKB/Swiss-Prot;Acc:Q8LDD3]	Cyanobacterial aminoacyl-tRNA synthetase, CAAD domain
Sh_Salba_v2_119875	4.94113	-1.81056	-1.88717	-1.00287	-0.872655	-1.98007	-1.94038	-0.973306	-0.551834	-1.90566	-0.318972	-1.89814	0.0911842	U2 small nuclear ribonucleoprotein B'' [Source:UniProtKB/Swiss-Prot;Acc:O22922]	RNA recognition motif domain
Sh_Salba_v2_99994	4.94111	-3.41144	-3.48908	-3.38677	-2.31229	-1.27625	-2.75786	-3.60741	-1.66902	-1.73412	-1.25196	-1.84771	-2.72789	#N/A	#N/A
Sh_Salba_v2_60209	4.94091	-1.34825	-1.68723	-1.51344	-1.09423	-1.42558	-0.896247	-0.121029	-0.239842	-0.965728	-2.31883	-2.63318	-2.46149	F12F1.11 [Source:UniProtKB/TrEMBL;Acc:O65377]	NA
Sh_Salba_v2_131014	4.93912	-1.01647	-0.253658	-0.560803	0.36205	-1.17332	-0.630355	-0.322102	0.451524	0.20513	0.0485097	-0.179052	-0.598352	#N/A	#N/A
Sh_Salba_v2_96475	4.93501	-2.56327	-3.13358	-3.07334	-2.93101	-2.14694	-2.56588	-2.09007	-2.35248	-3.95301	-2.19924	-0.911134	-0.35665	TLC domain-containing protein At5g14285 [Source:UniProtKB/Swiss-Prot;Acc:Q8GYK7]	TRAM/LAG1/CLN8 homology domain
Sh_Salba_v2_29788	4.93333	-3.11621	-1.62239	-0.922607	-2.28377	-1.059	-0.605613	-1.70868	-1.03544	-1.57253	-2.35017	-4.4232	-1.8253	Protein kinase-like protein [Source:UniProtKB/TrEMBL;Acc:Q9CAG1]	Protein kinase domain
Sh_Salba_v2_94174	4.93306	-4.09784	-4.17636	-1.54643	-1.39409	-1.76163	-2.65237	-0.474334	-2.53204	-0.964159	-0.824323	-1.58091	-2.5523	RNA recognition motif (RRM)-containing protein [Source:UniProtKB/TrEMBL;Acc:F4J5A7]	RNA recognition motif domain
Sh_Salba_v2_10226	4.933	-0.460231	-0.615295	-1.82886	-0.772543	-0.952616	-0.344983	-0.441389	-1.30737	-3.76557	-1.79354	-3.76699	-1.88648	AT1G22700 protein [Source:UniProtKB/TrEMBL;Acc:B9DHG0]	Tetratricopeptide repeat 1
Sh_Salba_v2_64116	4.93207	-0.630019	-0.737704	-0.805919	0.353403	-1.02506	-1.54647	-1.17409	-1.18212	-0.486363	-0.381156	-0.57248	-0.335757	F7A19.14 protein [Source:UniProtKB/TrEMBL;Acc:Q9XI82]	GCK
Sh_Salba_v2_96941	4.93185	-1.75217	-1.58782	-1.46658	-2.79787	-1.65648	-0.613558	-1.55107	-1.15861	-1.42465	-1.31123	-0.39482	-0.573827	#N/A	#N/A
Sh_Salba_v2_57789	4.9307	-1.41437	-1.40083	-0.777093	-2.11236	-1.91777	-1.70853	-1.24513	-0.601171	-1.77929	-1.73278	-1.86009	-1.50802	AT4g14500/dl3290w [Source:UniProtKB/TrEMBL;Acc:Q944M2]	START domain
Sh_Salba_v2_57046	4.9284	-3.81157	-1.54183	-0.886952	-1.68574	-1.83916	-3.55665	-0.646644	-1.41065	-2.07142	-1.06688	-0.526602	-1.03327	PDF2 [Source:UniProtKB/TrEMBL;Acc:Q56X68]	Prefoldin beta-like
Sh_Salba_v2_131566	4.92839	-0.00118133	-0.0751891	0.824452	0.0439791	-0.151017	0.365617	0.746874	-0.134817	0.678211	-0.0860907	0.412496	0.398859	#N/A	#N/A
Sh_Salba_v2_128251	4.92804	-1.83585	0.119843	-0.69718	-3.29521	-2.54136	-2.47334	-3.21621	-0.642271	-0.719967	-0.699491	-2.8637	-2.56824	Transcription factor TGA9 [Source:UniProtKB/Swiss-Prot;Acc:Q93XM6]	Basic-leucine zipper domain
Sh_Salba_v2_144717	4.92661	-2.04012	-1.27843	-1.17967	-2.00992	-1.63098	-2.16602	-0.711881	1.33629	-0.840274	-1.64586	-2.12845	-0.539831	#N/A	#N/A
Sh_Salba_v2_138726	4.92521	-1.90242	-1.77598	-1.53763	-3.33522	-2.23244	-3.48947	-1.42539	-2.99585	-3.02379	-2.6097	0.639402	0.271499	#N/A	#N/A
Sh_Salba_v2_79302	4.92434	-0.662423	-0.734076	-0.768245	-0.647803	-0.831604	-0.792404	-0.846438	-0.803285	-0.762343	-0.762951	-0.0753662	-0.75179	#N/A	#N/A
Sh_Salba_v2_54921	4.91973	-0.542645	-1.04407	-2.27193	-2.09845	-2.4365	-1.99286	-2.30552	-2.86786	-2.82046	-2.25438	-1.83681	-1.93026	#N/A	#N/A
Sh_Salba_v2_48824	4.91626	-0.945199	-2.88255	-1.76768	-1.34798	-2.5537	-1.64291	-1.86291	-2.78413	0.0191583	-0.448899	-0.946398	-0.132434	bZIP transcription factor 53 [Source:UniProtKB/Swiss-Prot;Acc:Q9LZP8]	Basic-leucine zipper domain
Sh_Salba_v2_50547	4.91134	-1.83094	-1.53133	-2.09099	-1.49103	-1.24085	-0.75953	-1.43042	-0.843467	-3.13812	-1.82582	-0.772223	-1.24713	Transcriptional adapter ADA2b [Source:UniProtKB/Swiss-Prot;Acc:Q9ATB4]	Zinc finger, ZZ-type
Sh_Salba_v2_142821	4.90954	0.114165	-1.39562	-0.217155	0.844097	-0.407434	-0.779906	-1.82309	-2.29843	-0.549913	-1.38816	-2.24389	-2.23722	#N/A	#N/A
Sh_Salba_v2_52267	4.90941	-2.96339	-1.88625	-2.87784	-2.86322	-1.9537	-1.00995	-2.29771	0.6626	-1.73632	-1.96625	-2.10948	-1.70483	HIPP26 [Source:UniProtKB/TrEMBL;Acc:A0A178V1F5]	Heavy metal-associated domain, HMA
Sh_Salba_v2_134452	4.90905	-2.39055	-1.89361	-0.655856	-0.159877	-1.56575	-1.77883	-1.47392	-1.48814	-1.45008	-1.75504	-1.34513	-1.59074	Protein DJ-1 homolog B [Source:UniProtKB/Swiss-Prot;Acc:Q9MAH3]	DJ-1/PfpI
Sh_Salba_v2_103180	4.90723	-1.52998	-1.57819	-1.11821	-0.845942	-0.949574	-1.38221	-1.33929	-1.73415	-0.876304	-1.64085	-1.72806	-1.2566	Transcription elongation factor TFIIS [Source:UniProtKB/Swiss-Prot;Acc:Q9ZVH8]	Zinc finger, TFIIS-type
Sh_Salba_v2_131531	4.90534	0.19757	-0.639243	-1.9238	-1.78181	-2.45693	-2.41839	-2.47796	-2.43646	1.48968	-0.284256	-2.38105	-1.8803	#N/A	#N/A
Sh_Salba_v2_116017	4.90207	-3.63057	-1.36428	-0.739685	-3.77307	-3.5765	-3.89366	-4.67737	-3.95117	0.596825	0.558181	-3.906	-2.82012	P-loop NTPase domain-containing protein LPA1 homolog 1 [Source:UniProtKB/Swiss-Prot;Acc:Q9FJH9]	P-loop containing nucleoside triphosphate hydrolase
Sh_Salba_v2_114724	4.89982	-1.47307	-1.76551	-2.50013	-0.857781	-1.04765	-1.83728	-3.93118	-2.66254	-0.5776	-1.05862	-1.02801	-0.469967	UBC5 [Source:UniProtKB/TrEMBL;Acc:A0A178WDU0]	Ubiquitin-conjugating enzyme E2
Sh_Salba_v2_139738	4.89851	-1.81877	-1.07774	-1.93038	-1.19285	-0.719715	-0.684723	-1.48893	-1.04049	-1.91759	-1.91755	-1.03878	-1.91033	#N/A	#N/A
Sh_Salba_v2_16153	4.89709	-1.22835	-0.952752	-4.54341	-4.40804	-2.93251	-3.15755	-1.12401	-1.22327	-3.26008	-1.73449	-1.37207	-2.99355	MPK1 [Source:UniProtKB/TrEMBL;Acc:A0A178W6I4]	Protein kinase domain
Sh_Salba_v2_03669	4.89417	-1.48058	-1.09971	-1.42192	-1.13477	-2.52865	-0.348792	-1.61437	-4.71026	-2.80335	-1.28155	-0.665826	-0.77755	#N/A	#N/A
Sh_Salba_v2_116646	4.89363	-2.74944	-2.827	-2.86279	-2.73064	-2.92184	-2.88134	-2.9415	-1.20236	-2.37668	-0.719518	-0.227984	-0.582893	40S ribosomal protein S19-1 [Source:UniProtKB/Swiss-Prot;Acc:Q9SGA6]	Ribosomal protein S19e
Sh_Salba_v2_143143	4.89149	-0.467605	-1.42724	-1.25978	-1.46323	-0.952519	-1.05124	-2.16341	-2.22865	-0.440383	-0.912736	-2.10023	-1.65295	#N/A	#N/A
Sh_Salba_v2_29245	4.89136	-2.48016	-1.64854	-1.52813	-0.944684	-1.01496	-1.38753	-2.25856	-1.37054	-1.23156	-1.17471	-0.788215	-0.991516	CRL1 [Source:UniProtKB/TrEMBL;Acc:A0A178VRE7]	NAD-dependent epimerase/dehydratase
Sh_Salba_v2_19100	4.88907	-4.41838	-1.80538	-1.65611	-0.874884	-1.12894	-1.58762	-0.139301	-2.15701	-2.51134	-0.52095	-4.50853	-2.0955	NAC domain-containing protein 82 [Source:UniProtKB/Swiss-Prot;Acc:Q9FY82]	NAC domain
Sh_Salba_v2_14271	4.88665	-3.03532	-1.48161	-0.631874	-1.24349	-2.11351	-1.72693	-2.23295	-1.32229	-1.34126	-1.75592	-1.45039	-0.782482	Probable mediator of RNA polymerase II transcription subunit 36b [Source:UniProtKB/Swiss-Prot;Acc:Q9FEF8]	Fibrillarin
Sh_Salba_v2_22012	4.8859	-2.07719	-3.07345	-2.30682	-2.60986	-2.20641	-0.459039	-1.16951	-2.18217	-1.75241	-1.56854	-2.70147	-2.44858	#N/A	#N/A
Sh_Salba_v2_132618	4.88463	0.247575	-1.4376	-2.33998	-1.47948	-3.56376	-1.44345	-1.14785	-1.4336	-2.45532	-1.55735	-2.64237	-2.04421	#N/A	#N/A
Sh_Salba_v2_63741	4.88439	-2.07075	-1.07825	-0.581004	-1.2803	-0.899473	-3.92346	-2.10589	-1.70702	-2.07599	-0.842312	-3.1486	-1.53662	unknown protein; Has 28 Blast hits to 26 proteins in 11 species: Archae - 0; Bacteria - 0; Metazoa - 0; Fungi - 0; Plants - 28; Viruses - 0; Other Eukaryotes - 0 (source: NCBI BLink). [Source:TAIR;Acc:AT5G44010]	NA
Sh_Salba_v2_43685	4.88238	-0.945873	-2.59235	-1.14209	-1.37353	-1.55758	-1.62619	-0.0859645	-1.13585	-1.08385	-1.5478	-0.826986	-1.36477	#N/A	#N/A
Sh_Salba_v2_130886	4.88046	-1.38867	-1.09095	-1.51752	-2.65872	-2.13162	-1.93379	-1.14764	-0.826085	-0.0684133	-0.166655	-1.91337	-1.79979	#N/A	#N/A
Sh_Salba_v2_53995	4.88038	-3.3032	-1.46018	-1.35437	-0.919076	-1.34494	-0.619632	-1.46713	-1.03424	-2.19096	-1.76801	-1.04678	-1.34314	#N/A	#N/A
Sh_Salba_v2_25051	4.87801	-1.53767	-1.23119	-1.67244	-2.38913	-1.10764	-1.84606	-3.13276	-0.0277735	-3.41282	-1.87257	-1.34452	-2.81279	#N/A	#N/A
Sh_Salba_v2_21057	4.87714	-2.81094	-4.76106	-2.36357	-1.48797	-1.21821	-2.1663	-4.87931	-1.09773	-4.68899	-2.04799	-4.77316	-2.60932	Splicing factor, CC1-like [Source:UniProtKB/TrEMBL;Acc:Q93Y25]	RNA recognition motif domain
Sh_Salba_v2_90437	4.87514	-0.905814	0.0584905	-0.80428	-0.40318	-0.901735	-2.15939	-2.41782	-2.40109	-1.64751	-1.49614	-3.0429	-1.88148	Succinate-semialdehyde dehydrogenase, mitochondrial [Source:UniProtKB/Swiss-Prot;Acc:Q9SAK4]	Succinate semialdehyde dehydrogenase
Sh_Salba_v2_144963	4.87505	-0.283324	-0.813227	-0.452018	-1.06585	-1.74204	-0.775965	-1.21958	-0.493467	-0.585644	-1.17898	-0.409567	0.00421435	#N/A	#N/A
Sh_Salba_v2_70395	4.87341	0.95223	0.883146	1.23962	1.00596	0.813847	0.844935	0.79712	0.828413	0.884838	0.870998	1.23984	0.891084	#N/A	#N/A
Sh_Salba_v2_117559	4.87136	-0.866342	-2.36834	-0.602299	-0.776297	-0.837172	-2.19596	-2.34739	-1.30954	-0.270556	-0.805712	-1.52353	-1.30846	Putative uncharacterized protein [Source:UniProtKB/TrEMBL;Acc:Q1PE44]	NA
Sh_Salba_v2_07551	4.86774	-2.67587	-2.14848	-1.17899	-1.24455	-0.559016	-0.6427	-1.28086	-1.49401	-0.880144	-1.40667	-1.86792	-1.52474	Putative phospholipid:diacylglycerol acyltransferase 2 [Source:UniProtKB/Swiss-Prot;Acc:Q9FYC7]	Lecithin:cholesterol/phospholipid:diacylglycerol acyltransferase
Sh_Salba_v2_143617	4.86607	-3.108	-2.69892	-2.4456	-2.40879	-0.951571	-1.38824	-2.61536	-0.905024	-2.49923	-0.503951	-0.637091	-2.21707	#N/A	#N/A
Sh_Salba_v2_83019	4.86414	-2.10295	-1.21808	-1.00358	-0.662615	-1.80254	-2.26828	-0.407052	-0.424557	-1.40683	-0.95547	-1.25948	-1.81136	#N/A	#N/A
Sh_Salba_v2_14350	4.8613	-1.01187	-4.08156	-1.05781	-3.97844	-4.17238	-0.352166	-4.19334	-1.72286	-4.09587	-1.65241	0.16237	-0.69992	Actin-related protein 2/3 complex subunit 4 [Source:UniProtKB/TrEMBL;Acc:F4JUL8]	Actin-related protein 2/3 complex subunit 4
Sh_Salba_v2_145340	4.85945	-1.71489	-0.967091	-0.444896	-1.5751	-1.70907	-0.825832	-0.801992	-1.15199	-1.17249	-0.596146	-1.09798	-0.809325	#N/A	#N/A
Sh_Salba_v2_78120	4.85915	-1.32983	-1.01912	-2.37864	-2.6684	-3.17966	-3.64474	-6.25424	-5.01877	-0.960964	0.265873	-0.868824	-0.441009	GDSL esterase/lipase APG [Source:UniProtKB/Swiss-Prot;Acc:Q9LU14]	GDSL lipase/esterase
Sh_Salba_v2_108575	4.85815	0.54038	-0.920646	-1.04421	-2.44783	-1.92146	-0.453235	-2.14952	-1.15705	-2.13637	-1.43053	0.0689637	-0.518032	Internal alternative NAD(P)H-ubiquinone oxidoreductase A1, mitochondrial [Source:UniProtKB/Swiss-Prot;Acc:Q8GWA1]	FAD/NAD(P)-binding domain
Sh_Salba_v2_86903	4.8559	-3.29865	-2.68169	-1.11726	-3.06825	-2.28478	-0.813986	0.158569	-2.13404	-2.77673	-2.3781	-2.8358	-2.61354	Heat stress transcription factor A-2 [Source:UniProtKB/Swiss-Prot;Acc:O80982]	Heat shock factor (HSF)-type, DNA-binding
Sh_Salba_v2_34747	4.85568	-1.33477	-0.750229	-1.39933	-0.420017	-2.62323	-0.851664	-1.47598	-0.466771	-0.838832	-1.92787	-2.83028	-1.61718	#N/A	#N/A
Sh_Salba_v2_63724	4.8552	-1.31572	-1.25372	-0.467607	-1.65598	-1.89368	-1.49053	-1.02281	-2.32501	-1.74296	-1.77297	-0.941056	-1.50154	Cinnamoyl-CoA reductase-like protein [Source:UniProtKB/TrEMBL;Acc:Q9FGH3]	NAD-dependent epimerase/dehydratase
Sh_Salba_v2_34354	4.85338	-1.91205	-0.497837	-1.40284	-1.74814	-0.552294	-0.675392	-0.221116	-1.95757	-1.34221	-1.93124	-1.35123	0.073105	#N/A	#N/A
Sh_Salba_v2_121387	4.85307	-0.56277	-0.637662	-0.67195	-0.528514	-0.72126	0.250336	-0.740447	0.135516	0.3838	-0.174605	-0.102459	-0.0210082	Pentatricopeptide repeat-containing protein At3g56030 [Source:UniProtKB/Swiss-Prot;Acc:Q9LY43]	Pentatricopeptide repeat
Sh_Salba_v2_06205	4.84885	-1.33207	-1.91457	-0.632059	-1.81307	-2.3754	-1.66299	-0.193805	-0.567232	-1.98241	-2.25064	-1.69776	-1.7621	HSFB2A [Source:UniProtKB/TrEMBL;Acc:A0A178UCK7]	Heat shock factor (HSF)-type, DNA-binding
Sh_Salba_v2_31605	4.84667	-2.31742	-2.31147	-1.20028	-0.759908	-2.18849	-1.23697	-2.65843	-1.4023	-0.829744	-0.817212	-0.947743	-0.802492	Peptidylprolyl isomerase [Source:UniProtKB/TrEMBL;Acc:B3H746]	FKBP-type peptidyl-prolyl cis-trans isomerase domain
Sh_Salba_v2_92781	4.84617	-2.21178	-2.23936	-1.60173	-0.851438	-1.30976	-1.22544	-0.910991	-1.02586	-1.30324	-1.46995	-0.824783	-0.725227	DNA-directed RNA polymerase [Source:UniProtKB/TrEMBL;Acc:Q8H1F8]	RNA polymerase Rpb7, N-terminal
Sh_Salba_v2_130699	4.84443	-1.41033	-1.39607	-1.0184	-0.556699	0.111615	-1.13053	-1.81566	-0.128577	-3.05155	-2.10184	-2.47728	-2.62677	UDP-glucosyl transferase 73B2 [Source:UniProtKB/Swiss-Prot;Acc:Q94C57]	UDP-glucuronosyl/UDP-glucosyltransferase
Sh_Salba_v2_126179	4.84342	-2.73592	-2.40391	-1.90295	-1.22451	-0.597593	-0.65641	-2.63262	0.0628644	-1.26722	-0.890114	-1.06205	-0.727448	#N/A	#N/A
Sh_Salba_v2_45054	4.84161	-2.88999	-2.96837	0.10546	-2.15902	-1.35971	-1.01991	-0.411799	-0.484785	-1.11184	-2.98195	-0.884476	-0.292857	HSP70-1 [Source:UniProtKB/TrEMBL;Acc:A0A178UL64]	Heat shock protein 70 family
Sh_Salba_v2_79665	4.83853	-3.04207	1.21919	-0.336878	-1.65164	-1.37734	-1.67338	-3.232	-3.18864	-2.21554	-2.41201	-3.13147	-1.44082	17.4 kDa class I heat shock protein [Source:UniProtKB/Swiss-Prot;Acc:P19036]	Alpha crystallin/Hsp20 domain
Sh_Salba_v2_72250	4.83493	-1.80889	-1.87493	-1.51637	-2.67539	-2.35486	-1.06772	-0.831573	-0.435196	-1.89224	-1.66507	-1.06604	-0.90234	Glycine-rich protein [Source:UniProtKB/TrEMBL;Acc:Q8VY68]	Selenoprotein SelK/SelG
Sh_Salba_v2_131557	4.83355	-1.86038	-1.89184	-2.20979	-1.33453	-0.316793	-1.86508	-1.9434	-2.26553	-1.91744	-1.13283	0.651124	-0.693679	UDP-glycosyltransferase 76C1 [Source:UniProtKB/Swiss-Prot;Acc:Q9FI99]	UDP-glucuronosyl/UDP-glucosyltransferase
Sh_Salba_v2_24250	4.83314	-1.15058	-0.317828	-1.25826	-1.14071	-1.32457	-1.28402	-1.33974	-1.29482	-1.25473	-1.25346	-1.2342	-1.24417	Glucose and ribitol dehydrogenase homolog 2 [Source:UniProtKB/Swiss-Prot;Acc:Q9MA93]	Short-chain dehydrogenase/reductase SDR
Sh_Salba_v2_64554	4.83287	-0.530273	-0.397677	-2.65694	-0.944833	-1.09353	-0.997858	-1.2893	-1.70385	-2.12219	-0.944738	-0.371999	-0.253229	#N/A	#N/A
Sh_Salba_v2_93977	4.83096	-4.72772	-4.80643	-0.848511	-0.523771	-0.849837	-1.98747	-1.46532	-2.52886	-4.82157	-1.42522	-4.81796	-0.600431	Ubiquitin carboxyl-terminal hydrolase-related protein [Source:UniProtKB/TrEMBL;Acc:F4JCR3]	Peptidase C19, ubiquitin carboxyl-terminal hydrolase
Sh_Salba_v2_93403	4.83003	-0.469046	-0.608333	-3.35674	-3.21246	-1.22602	0.0403086	-0.597223	-0.853349	-1.05373	-2.13694	-2.02107	-1.10057	Serine/threonine-protein phosphatase [Source:UniProtKB/TrEMBL;Acc:A0A178VUA1]	Calcineurin-like phosphoesterase domain, ApaH type
Sh_Salba_v2_135880	4.82878	-0.370199	-4.78919	0.181396	-2.22958	-4.53693	-0.969686	-1.61879	-1.86271	-4.8441	-3.47762	-4.84016	-2.37936	AT5g25280/F18G18_20 [Source:UniProtKB/TrEMBL;Acc:Q93WB2]	NA
Sh_Salba_v2_06638	4.82856	-0.177328	-2.45033	-0.541344	-3.0611	-2.8543	-2.04255	-1.48607	-3.42915	-4.15583	-3.40557	-2.23606	-1.87174	EF-Hand containing protein-like [Source:UniProtKB/TrEMBL;Acc:Q9T0I9]	EF-hand domain
Sh_Salba_v2_30026	4.82743	0.363338	-1.77722	-1.68443	-3.36392	-2.99156	-1.20126	-0.757839	-1.35564	-1.72396	-2.41493	-1.93056	-2.2468	SBP1 [Source:UniProtKB/TrEMBL;Acc:A0A178WK23]	Zinc finger, RING-type
Sh_Salba_v2_35644	4.82525	-1.04651	-1.50251	-1.33383	-1.06639	-1.58471	-1.32918	-0.753947	-1.67627	-1.35393	-0.775584	-1.33148	-1.61876	F21O3.15 protein [Source:UniProtKB/TrEMBL;Acc:Q9SRS2]	NA
Sh_Salba_v2_25554	4.82489	-1.10555	-0.74038	-1.12855	-0.884222	-1.93587	-1.37654	-0.998302	-2.49479	-2.08078	-1.43293	-0.898587	-1.0114	Agenet domain-containing protein / bromo-adjacent homology (BAH) domain-containing protein [Source:UniProtKB/TrEMBL;Acc:Q8L7Q0]	Bromo adjacent homology (BAH) domain
Sh_Salba_v2_100999	4.82394	-0.472543	-0.989922	-0.849154	-1.91981	-2.14501	-2.20504	-2.09562	-1.71194	-3.29476	-2.77071	-0.249869	-0.706376	Nematode resistance protein-like HSPRO2 [Source:UniProtKB/Swiss-Prot;Acc:O04203]	Hs1pro-1, C-terminal
Sh_Salba_v2_02021	4.82325	-1.46192	-1.67179	-2.05745	-1.93679	-1.91767	-1.25246	-1.35709	-0.901771	-1.36944	-0.811404	-0.819895	-1.02914	F-box protein At2g02240 [Source:UniProtKB/Swiss-Prot;Acc:Q3E6P4]	F-box domain
Sh_Salba_v2_122762	4.82236	-1.5568	-1.63403	-1.66912	-1.52312	-1.26884	-1.68057	0.110464	-1.69881	-0.887481	-0.783056	0.910458	0.912653	#N/A	#N/A
Sh_Salba_v2_45897	4.82229	-1.80151	-2.24375	-0.016837	-2.93942	-1.96869	-1.1534	-1.43743	-1.68094	-1.38641	-0.964511	-1.69832	-1.99433	BEH4 [Source:UniProtKB/TrEMBL;Acc:A0A178WLH5]	BES1/BZR1 plant transcription factor, N-terminal
Sh_Salba_v2_94076	4.82217	-0.797044	-0.871769	-0.906301	-0.77047	-0.960812	-0.922754	0.179069	-0.937948	-0.887567	0.107251	0.135666	-0.88087	CBS domain-containing protein CBSX1, chloroplastic [Source:UniProtKB/Swiss-Prot;Acc:O23193]	CBS domain
Sh_Salba_v2_142997	4.82138	-0.746259	-1.39195	-1.46629	-3.05148	-2.11542	-2.2345	-1.10082	-0.1403	-3.35394	-2.94179	-3.55143	-3.62356	At5g50760 [Source:UniProtKB/TrEMBL;Acc:Q9LUE5]	Small auxin-up RNA
Sh_Salba_v2_18948	4.821	-3.39269	-2.94546	-2.85242	-3.18591	-2.0616	0.702415	0.165442	-0.690806	-2.49054	-1.99827	-5.50994	-4.47796	17.4 kDa class I heat shock protein [Source:UniProtKB/Swiss-Prot;Acc:P19036]	Alpha crystallin/Hsp20 domain
Sh_Salba_v2_54792	4.8206	-1.71472	-0.795299	-0.338672	-0.182879	-1.66233	-1.80186	-2.49928	-1.21633	-0.6933	-3.69367	-1.10438	-3.49195	Cysteine--tRNA ligase, chloroplastic/mitochondrial [Source:UniProtKB/Swiss-Prot;Acc:F4IPY2]	Aminoacyl-tRNA synthetase, class Ia, anticodon-binding
Sh_Salba_v2_118893	4.8195	-3.87969	-3.9582	0.0992509	-3.85581	-2.75412	-4.00956	-2.47697	-3.51688	-3.97311	0.420005	-2.5742	-3.96845	Glutathione S-transferase U8 [Source:UniProtKB/Swiss-Prot;Acc:Q9SR36]	Glutathione S-transferase, N-terminal
Sh_Salba_v2_18958	4.81934	-2.25672	-1.64925	-1.48641	-1.64965	-1.52779	-1.06282	-0.23096	-1.05972	-1.07722	-1.87963	-1.39966	-1.31083	Iron-sulphur cluster biosynthesis family protein [Source:UniProtKB/TrEMBL;Acc:F4ILA9]	FeS cluster biogenesis
Sh_Salba_v2_65514	4.81663	-0.109621	-1.55958	-1.53927	-2.13709	-3.41094	-0.389959	0.538002	-1.48982	-1.81661	-2.50132	-1.93024	-3.33007	Cyclic nucleotide-gated ion channel 4 [Source:UniProtKB/Swiss-Prot;Acc:Q94AS9]	Cyclic nucleotide-binding domain
Sh_Salba_v2_56991	4.81651	-2.78453	-1.59202	-1.32376	-0.920639	-2.29745	-0.582312	-2.15299	-1.58611	-2.4626	-1.17222	-0.78935	-0.125064	PKT3 [Source:UniProtKB/TrEMBL;Acc:A0A178VRP9]	Thiolase
Sh_Salba_v2_13423	4.8164	-3.22681	-3.63146	-2.33104	-1.38676	-0.791134	-1.6455	-1.377	-2.79828	-1.45904	-1.79441	-1.35927	-1.21381	Polyubiquitin [Source:UniProtKB/TrEMBL;Acc:Q8H0Y0]	Ubiquitin domain
Sh_Salba_v2_00566	4.81638	-0.540156	-0.791654	-1.29417	-1.79918	-1.95081	-1.19556	-0.806683	-2.26907	-1.82742	-1.34543	-1.58721	-1.08385	Putative uncharacterized protein [Source:UniProtKB/TrEMBL;Acc:Q9FGE4]	NUDIX hydrolase domain-like
Sh_Salba_v2_49667	4.81568	-2.05626	0.0960406	0.359897	-3.96685	-1.99468	-2.10843	-2.14155	-4.14012	-1.16824	-1.81086	-4.08374	-1.07931	F-box/kelch-repeat protein At1g67480 [Source:UniProtKB/Swiss-Prot;Acc:Q9CAG8]	F-box domain
Sh_Salba_v2_44258	4.81482	-1.56256	-1.63721	-1.67254	-1.55223	-1.73806	-1.13586	-1.75469	-1.70909	-1.66655	-1.66489	-1.64848	-0.16272	17.6 kDa class I heat shock protein 3 [Source:UniProtKB/Swiss-Prot;Acc:P13853]	Alpha crystallin/Hsp20 domain
Sh_Salba_v2_83586	4.81177	-2.46545	-0.928733	-1.82662	-1.67215	-0.68401	-1.30096	-0.72994	-0.423881	-0.711612	-1.55001	-0.365299	-1.46476	#N/A	#N/A
Sh_Salba_v2_84567	4.81067	-2.22522	-1.22456	-1.05884	-1.33893	-1.41607	-1.45888	-1.84248	-0.860931	-1.49431	-1.80442	-1.79798	-1.34487	Putative uncharacterized protein AT4g09830 [Source:UniProtKB/TrEMBL;Acc:Q9SZ98]	Uncharacterised conserved protein UCP009193
Sh_Salba_v2_110755	4.8072	-2.84868	-2.86232	-0.774489	0.299675	-1.41309	-1.45242	-1.14789	-0.784923	-1.45603	-1.73801	-1.00382	-1.01989	At2g17240/T23A1.10 [Source:UniProtKB/TrEMBL;Acc:Q9SII4]	NA
Sh_Salba_v2_64393	4.80694	0.453783	0.382401	-0.86976	-2.57299	-2.76894	-2.73063	-0.608023	-0.311576	-1.25602	-1.96645	-1.89766	-0.604249	CCG-binding protein 1 [Source:UniProtKB/Swiss-Prot;Acc:Q9XIM0]	NA
Sh_Salba_v2_145233	4.80658	-4.89102	-4.96969	-4.44391	-4.86904	-5.06234	-5.02202	-5.08312	-4.53049	1.45946	0.210351	-3.81571	-2.65795	Exostosin family protein [Source:UniProtKB/TrEMBL;Acc:O65522]	Exostosin-like
Sh_Salba_v2_72347	4.80588	-1.75293	-1.94631	-1.85794	-3.5163	-1.73034	-1.00001	-2.00562	-2.77767	0.462799	-1.12997	-1.48067	-0.277454	At4g32870 [Source:UniProtKB/TrEMBL;Acc:Q9M073]	Polyketide cyclase/dehydrase
Sh_Salba_v2_54933	4.79847	-2.1605	-0.594314	-1.80496	-3.43891	-0.659956	-0.950862	-0.468348	0.126096	-0.542469	-2.04587	-1.66642	-2.03585	Protein XAP5 CIRCADIAN TIMEKEEPER [Source:UniProtKB/Swiss-Prot;Acc:Q8H110]	XAP5 protein
Sh_Salba_v2_59079	4.7969	-2.51189	-4.21124	-1.26385	-0.512807	-1.6384	-2.34883	-1.61565	-0.253226	-0.319772	-1.57537	-1.36264	-1.39416	#N/A	#N/A
Sh_Salba_v2_133547	4.79317	-0.757117	-1.08176	0.497823	-1.81124	-2.15101	-3.09125	-3.33622	-1.82033	-2.42131	-1.76064	-2.53693	-2.21464	F-box protein At3g07870 [Source:UniProtKB/Swiss-Prot;Acc:Q9SFC7]	F-box domain
Sh_Salba_v2_08149	4.79261	-0.94046	-0.260364	-3.81063	-3.6813	-3.76429	-1.30796	-3.89154	-2.43635	-2.42946	-2.57096	-3.78644	-3.79063	Molybdenum cofactor sulfurase family protein [Source:UniProtKB/TrEMBL;Acc:O48588]	Molybdenum cofactor sulfurase, C-terminal
Sh_Salba_v2_98346	4.7926	-3.92713	-3.97279	-0.592909	-0.182293	-0.711753	-1.914	-1.45922	-0.18261	-3.99002	-0.500779	-4.01709	-0.713459	At3g24730 [Source:UniProtKB/TrEMBL;Acc:Q6NMD4]	Dim1 family
Sh_Salba_v2_131505	4.79129	-2.11052	-2.18767	-2.22317	-0.472247	1.28518	-2.24015	-2.29955	-2.25621	-0.957563	-1.35823	-2.19874	-2.19908	#N/A	#N/A
Sh_Salba_v2_23583	4.79027	-0.912182	-0.986754	-0.449113	-0.88954	-0.627353	-1.03988	-1.09643	-0.18703	-1.0059	-1.0082	-0.2448	-0.125416	#N/A	#N/A
Sh_Salba_v2_21858	4.78915	-0.050903	-2.77021	-0.442425	-0.784424	-1.26128	-0.926546	-1.92234	-1.3871	-1.30802	-1.39955	-1.85338	0.0880825	#N/A	#N/A
Sh_Salba_v2_145368	4.78914	-1.4811	-1.55751	-1.59263	-0.488821	-1.64728	-1.60846	-1.66677	-1.62465	-1.5726	1.31109	-0.642503	-0.419716	CYP94B2 [Source:UniProtKB/TrEMBL;Acc:A0A178VKA7]	Cytochrome P450
Sh_Salba_v2_50155	4.78686	0.367498	-0.289588	-2.90479	-2.05061	-3.27407	-3.39113	-4.52626	-2.64378	-2.02346	-2.9046	-2.85174	-1.59304	AT-hook motif nuclear-localized protein 17 [Source:UniProtKB/Swiss-Prot;Acc:Q9LTA2]	PPC domain
Sh_Salba_v2_94168	4.78664	-1.96826	-1.61865	-3.60175	-3.48667	-3.67271	-3.62912	-3.68984	-3.64106	-3.60017	-3.59507	-3.57801	-3.59079	RNA recognition motif (RRM)-containing protein [Source:UniProtKB/TrEMBL;Acc:F4J5A7]	RNA recognition motif domain
Sh_Salba_v2_123020	4.78562	0.80741	1.57192	1.33172	0.861323	1.49183	0.694546	0.643903	0.674349	0.733302	0.721459	1.3514	1.44089	#N/A	#N/A
Sh_Salba_v2_92615	4.78425	-2.3347	-1.21232	-1.39306	-1.83072	-1.12837	-0.88906	-0.613554	-0.802024	-0.74598	-1.10281	-2.2518	-1.9938	ARM repeat superfamily protein [Source:UniProtKB/TrEMBL;Acc:F4K5S0]	Armadillo-like helical
Sh_Salba_v2_104885	4.78423	-0.0800367	-2.75939	-5.28725	-0.636315	-0.519997	-0.783452	-2.3454	-1.21249	-2.49732	-1.08425	-2.31743	-1.03544	DNA mismatch repair protein MSH3 [Source:UniProtKB/Swiss-Prot;Acc:O65607]	DNA mismatch repair protein MutS, C-terminal
Sh_Salba_v2_136626	4.78399	-1.14727	0.140081	-0.774418	-0.634788	-0.860403	-1.27187	-1.3295	-0.375142	1.29512	-0.754816	-0.73616	-1.2296	#N/A	#N/A
Sh_Salba_v2_104150	4.7834	-0.840854	-1.63726	-1.54762	-1.65876	-2.57095	-1.49216	-1.37108	-1.05737	-2.02476	-1.58933	-0.977685	-0.124718	At5g04250 [Source:UniProtKB/TrEMBL;Acc:Q8LBW2]	OTU domain
Sh_Salba_v2_123949	4.77908	-0.874892	-0.950729	-0.418187	-0.840773	-0.206496	-0.490669	-1.05438	0.975251	-0.959472	-0.965043	0.291791	-0.19031	#N/A	#N/A
Sh_Salba_v2_21883	4.77706	0.525766	-0.721556	-2.59534	-1.76461	-2.07488	-1.72803	-0.538526	-0.958743	-0.813692	-2.50718	-0.89574	-0.563273	#N/A	#N/A
Sh_Salba_v2_140041	4.77703	-0.841777	-0.639227	-1.01943	-1.15461	-1.30902	-1.16944	-0.440193	-0.572166	-3.62279	-3.2607	-2.35503	-3.05302	basic helix-loop-helix (bHLH) DNA-binding superfamily protein [Source:TAIR;Acc:AT2G42280]	Myc-type, basic helix-loop-helix (bHLH) domain
Sh_Salba_v2_64883	4.77591	-2.60469	-2.22124	-0.91731	-0.452605	-1.64521	-1.65757	-1.58802	-0.696152	-1.20072	-0.932733	-0.758835	-1.53145	Probable ribosome biogenesis protein RLP24 [Source:UniProtKB/Swiss-Prot;Acc:O22165]	Ribosomal protein L24e-related
Sh_Salba_v2_83037	4.77569	-0.393805	-0.464214	-0.497883	-0.377205	-0.560208	-0.521828	-0.574316	-0.014898	-0.491868	-0.493482	-0.473579	-0.480812	#N/A	#N/A
Sh_Salba_v2_29244	4.77389	-2.7228	-1.49987	-1.43643	-0.76941	-0.934527	-1.33007	-1.74335	-1.06536	-0.685098	-0.831461	-1.04365	-0.833444	CRL1 [Source:UniProtKB/TrEMBL;Acc:A0A178VRE7]	NAD-dependent epimerase/dehydratase
Sh_Salba_v2_13485	4.76958	-2.29454	-1.5646	-2.40775	-2.26704	-1.48532	-1.55849	-0.185801	0.485183	-2.38486	-1.55388	-0.697382	-0.475745	Aldehyde dehydrogenase family 2 member C4 [Source:UniProtKB/Swiss-Prot;Acc:Q56YU0]	Aldehyde dehydrogenase domain
Sh_Salba_v2_86874	4.76838	0.638136	-0.6182	-1.94611	-2.76644	-1.80392	-1.50395	-1.83541	-1.30154	-2.3711	-2.97228	-2.55847	-2.25842	#N/A	#N/A
Sh_Salba_v2_27223	4.76685	-3.31304	-0.545213	-0.328373	-0.795618	-3.057	-6.47938	-1.15801	-0.294059	-2.42768	-2.50672	-3.14779	-1.94361	Calcineurin-like metallo-phosphoesterase superfamily protein [Source:UniProtKB/TrEMBL;Acc:F4KDK1]	Calcineurin-like phosphoesterase domain, ApaH type
Sh_Salba_v2_78014	4.76648	-2.31839	-2.33627	-3.80939	-2.62412	-2.5242	-3.82812	-3.88896	0.144251	-2.80971	-0.932175	-2.44458	-2.14335	Pyrophosphate-energized vacuolar membrane proton pump 1 [Source:UniProtKB/Swiss-Prot;Acc:P31414]	Pyrophosphate-energised proton pump
Sh_Salba_v2_126734	4.76565	-1.95409	0.588605	-0.154849	-1.84509	-1.62296	-2.04347	-2.55643	-2.21855	-1.27861	-1.55268	-2.58616	-1.47658	Heat shock 70 kDa protein 6, chloroplastic [Source:UniProtKB/Swiss-Prot;Acc:Q9STW6]	Chaperone DnaK
Sh_Salba_v2_139127	4.76525	-2.73231	-1.85343	-0.944444	-1.12485	-1.22211	-1.54821	-0.693154	-0.334468	-1.29632	-1.70225	-1.02429	-1.15413	Alba DNA/RNA-binding protein [Source:UniProtKB/TrEMBL;Acc:A0A1I9LSC0]	DNA/RNA-binding protein Alba-like
Sh_Salba_v2_131534	4.76361	-1.09872	0.627654	-0.703424	-2.292	-2.99725	-1.73056	-1.82859	-2.06995	-1.439	-2.3003	-1.96151	-1.11091	#N/A	#N/A
Sh_Salba_v2_136054	4.76257	-1.85839	-1.07359	-0.610141	-0.0745741	-1.6204	-1.37811	-1.6267	-1.11988	-0.61205	-0.82572	-1.57151	-1.21778	#N/A	#N/A
Sh_Salba_v2_35304	4.76015	-2.23395	-1.4499	-1.24873	-1.40695	-2.04459	-2.43277	-2.11477	-2.06668	-0.321101	-0.688507	-0.366286	-0.635238	Cupin family protein [Source:UniProtKB/TrEMBL;Acc:Q9SIA7]	11-S seed storage protein, plant
Sh_Salba_v2_117363	4.75931	-2.359	-0.284027	-1.99114	-0.780551	-1.95002	-1.97744	-2.5437	-2.50269	0.356424	0.226675	0.181495	-0.538999	AP2-like ethylene-responsive transcription factor AIL6 [Source:UniProtKB/TrEMBL;Acc:F4KGW7]	AP2/ERF domain
Sh_Salba_v2_134789	4.75777	-0.662437	-0.732246	-1.12306	-0.730822	-2.43143	-2.44929	-3.65108	-3.23208	-0.339835	-0.390923	-1.29474	-1.22921	AT5g54630/MRB17_13 [Source:UniProtKB/TrEMBL;Acc:Q9FIU1]	Zinc finger C2H2-type
Sh_Salba_v2_105336	4.75774	-1.08308	-1.59654	-2.26561	-1.75244	-1.94703	-1.25802	-1.04691	-1.10019	-0.55382	-0.585456	-1.21603	-1.5149	Putative threonine aspartase [Source:UniProtKB/Swiss-Prot;Acc:O65268]	Peptidase T2, asparaginase 2
Sh_Salba_v2_124733	4.75705	-1.07453	-1.56083	-1.34717	-2.63233	-1.54042	-0.501611	-0.579112	-1.72613	-2.77915	-3.44602	-0.357644	-0.811416	Putative uncharacterized protein [Source:UniProtKB/TrEMBL;Acc:Q1PF74]	Harbinger transposase-derived protein
Sh_Salba_v2_03478	4.75661	-6.43744	-6.51565	-0.98765	-3.44953	-2.514	-6.57535	-6.6371	-1.79983	-6.54349	-6.54019	-6.52819	-6.53626	Putative uncharacterized protein At2g28310 [Source:UniProtKB/TrEMBL;Acc:Q56Y17]	Protein of unknown function DUF707
Sh_Salba_v2_62287	4.75535	-2.82001	-4.60013	-2.89369	-0.922822	-1.30601	-0.954643	-2.68369	-3.22227	-0.527753	-2.16143	0.259613	-0.701058	Chaperone DnaJ-domain containing protein [Source:UniProtKB/TrEMBL;Acc:F4I8D6]	DnaJ domain
Sh_Salba_v2_138815	4.75482	-1.31428	-2.08752	-2.12282	-0.632492	-1.1578	-0.408972	-1.23185	0.281622	-1.31585	-1.61019	0.412721	-0.410479	Subtilisin-like protease SBT4.7 [Source:UniProtKB/Swiss-Prot;Acc:F4KGD4]	Peptidase S8/S53 domain
Sh_Salba_v2_90964	4.75454	-1.65698	-2.64153	-2.67699	-2.52844	-0.25975	-1.16992	0.15251	-0.448591	-0.531005	-0.269202	-0.40788	-0.462493	Signal peptide peptidase-like 4 [Source:UniProtKB/Swiss-Prot;Acc:Q0WMJ8]	Presenilin/signal peptide peptidase
Sh_Salba_v2_137392	4.75441	-2.47116	-1.55907	-1.14852	-1.18139	-1.00748	-1.07551	-0.590086	-0.19237	-1.75754	-0.907311	-1.02206	-0.253005	Far-red impaired responsive (FAR1) family protein [Source:UniProtKB/TrEMBL;Acc:F4J8B6]	FAR1 DNA binding domain
Sh_Salba_v2_88798	4.75424	-1.29933	-4.22147	-0.317973	-5.07175	-0.923165	-0.935838	-0.104382	-1.58118	-2.53579	-1.26254	-3.15002	-0.997546	Cinnamyl alcohol dehydrogenase 7 [Source:UniProtKB/Swiss-Prot;Acc:Q02971]	Alcohol dehydrogenase, zinc-type, conserved site
Sh_Salba_v2_131070	4.75405	-0.13531	-2.28954	-2.57693	-2.99724	-1.63455	-2.61132	-2.00812	-1.48253	-2.7078	-3.11384	-1.90039	-1.10213	F9L1.6 [Source:UniProtKB/TrEMBL;Acc:Q9XI57]	SAM dependent carboxyl methyltransferase
Sh_Salba_v2_75818	4.75352	-0.815865	-0.628671	-1.50114	-2.72402	-0.620032	-1.48394	-4.22457	0.0730855	-2.51001	-2.05382	-1.11306	-2.97028	Putative uncharacterized protein AT4g24110 [Source:UniProtKB/TrEMBL;Acc:O22980]	NA
Sh_Salba_v2_68003	4.75261	-1.20607	-0.999594	-0.171028	-1.50816	-1.45021	0.0346602	-1.63936	-1.13643	-0.631756	-1.08322	-1.19527	-2.42895	Zinc finger CCCH domain-containing protein 12 [Source:UniProtKB/Swiss-Prot;Acc:Q9LQM3]	Zinc finger, CCCH-type
Sh_Salba_v2_59297	4.75228	-1.16556	-1.25348	-1.40234	-1.76569	-1.29281	-1.55956	-1.33448	-0.568101	-1.10462	-1.2559	-1.43564	-1.37516	#N/A	#N/A
Sh_Salba_v2_140441	4.75136	-3.58621	-2.32562	-1.35286	-0.416498	-1.50639	-1.42688	-0.416534	-0.160313	-1.96596	-1.25655	-0.720737	-1.38019	#N/A	#N/A
Sh_Salba_v2_16920	4.75055	-1.99585	-2.07341	-0.909537	-1.12809	-1.28432	-2.12189	-2.1811	-2.13962	0.765692	1.32513	-2.08409	-0.852912	#N/A	#N/A
Sh_Salba_v2_138904	4.74937	-0.183485	0.526567	-0.292628	-0.133979	0.400104	1.14912	-0.352543	1.38149	-0.255501	0.19881	0.656002	-0.252616	#N/A	#N/A
Sh_Salba_v2_60711	4.74891	-1.63122	-1.44811	-1.16349	-1.11204	-1.19198	-2.25171	-2.82	-0.302121	-0.251248	-0.948148	-2.22254	-1.24257	Mitochondrial substrate carrier family protein [Source:UniProtKB/TrEMBL;Acc:Q949U9]	Mitochondrial carrier protein
Sh_Salba_v2_31218	4.74855	-2.30458	-2.19877	-0.467932	-0.1789	-1.39568	-1.292	-1.37371	-1.12299	-1.22026	-2.5305	-1.32728	-1.03678	DEAD-box ATP-dependent RNA helicase 7 [Source:UniProtKB/Swiss-Prot;Acc:Q39189]	RNA recognition motif domain
Sh_Salba_v2_132823	4.74578	-0.221916	0.527229	-0.328468	-0.192071	-0.381249	-0.34449	-0.398465	0.444936	-0.30941	-0.314539	-0.303763	0.665849	#N/A	#N/A
Sh_Salba_v2_37993	4.74554	-0.173284	-1.91659	-1.93503	-1.97516	-3.44159	-2.20229	-0.342004	-2.5401	-3.68488	-2.22402	-2.10969	-3.32899	At3g52220 [Source:UniProtKB/TrEMBL;Acc:Q94JX8]	Kinase phosphorylation domain
Sh_Salba_v2_75840	4.74415	-1.13575	-1.51387	-0.222488	0.499995	-1.43277	-1.70516	-1.35302	-1.6507	-1.47256	-2.5478	-1.64682	-1.3686	AP2/B3-like transcriptional factor family protein [Source:UniProtKB/TrEMBL;Acc:A0A1I9LPB7]	B3 DNA binding domain
Sh_Salba_v2_104102	4.74302	-1.14416	-2.53992	-1.67238	-3.28648	-1.73267	-1.29892	-0.0286317	-0.929299	-1.10575	-0.485367	0.0564944	-1.35344	F-box protein At2g27310 [Source:UniProtKB/Swiss-Prot;Acc:Q9XIN8]	F-box domain
Sh_Salba_v2_134863	4.74066	-0.589267	-2.63401	-2.66966	0.400947	-2.72566	-2.68593	-2.74585	-2.70251	0.59463	-1.37246	-2.64521	-2.64481	Ankyrin repeat family protein [Source:UniProtKB/TrEMBL;Acc:F4J4V1]	Ankyrin repeat
Sh_Salba_v2_110528	4.73949	-2.55803	-2.87426	-1.24097	-1.39469	-1.70511	-2.87408	-0.492584	0.219287	-0.579324	-1.62816	-1.1799	-0.979815	#N/A	#N/A
Sh_Salba_v2_05682	4.73753	-1.86918	-1.51266	-1.5686	-2.43367	-1.85507	-1.88262	0.0125591	-0.916579	-1.65282	-1.84305	-1.54652	-0.855143	AT4g32250/F10M6_110 [Source:UniProtKB/TrEMBL;Acc:Q8RWX4]	Protein kinase domain
Sh_Salba_v2_32555	4.73579	-1.59315	-1.90295	-0.800782	-2.2626	-2.19643	-2.82578	-3.29254	-1.21596	-2.39716	-1.53317	0.200802	0.164744	Calcium-transporting ATPase 10, plasma membrane-type [Source:UniProtKB/Swiss-Prot;Acc:Q9SZR1]	P-type ATPase
Sh_Salba_v2_142290	4.73569	-1.91088	-1.62259	-1.75152	-1.7704	-1.73644	-1.1107	0.0759302	-0.534403	-1.83797	-2.24419	-1.12161	-0.660814	Ethylene-responsive transcription factor RAP2-10 [Source:UniProtKB/Swiss-Prot;Acc:Q9SW63]	AP2/ERF domain
Sh_Salba_v2_144106	4.73533	-1.17282	-1.09113	-0.186584	-0.822728	-0.321747	-0.962195	-0.453163	-0.824778	-1.44069	-0.452575	-0.2588	-1.18522	Phosphoglycerate mutase-like protein AT74H [Source:UniProtKB/Swiss-Prot;Acc:O04035]	Phosphoglycerate/bisphosphoglycerate mutase, active site
Sh_Salba_v2_30010	4.73329	-0.638346	-0.72523	-0.843788	-1.39949	-1.53691	-1.08896	-1.40537	-1.61786	-1.28236	-2.68184	-2.28247	-2.05954	AHP4 [Source:UniProtKB/TrEMBL;Acc:A0A178V965]	Signal transduction histidine kinase, phosphotransfer (Hpt) domain
Sh_Salba_v2_58180	4.73321	-2.68733	-2.76531	-0.882683	-2.66151	-1.58082	-2.81579	-2.8758	0.326617	-2.77907	-0.463674	-2.77642	0.0839404	Ankyrin repeat 30A-like protein (DUF662) [Source:UniProtKB/TrEMBL;Acc:Q8RXZ8]	RAB6-interacting golgin
Sh_Salba_v2_62767	4.73225	-1.24539	-1.98332	-2.60623	-2.04778	-1.50154	-1.09572	-1.08644	0.044791	-0.496365	-2.56681	-2.64008	-0.549122	Probable E3 ubiquitin ligase SUD1 [Source:UniProtKB/Swiss-Prot;Acc:F4JKK0]	Zinc finger, RING-CH-type
Sh_Salba_v2_85973	4.73056	-1.03185	-0.910671	-1.07788	-1.47904	-1.11011	-1.46593	-1.49079	-0.401203	-1.34338	-1.51285	-2.01392	-2.05335	F-box/LRR-repeat protein At4g29420 [Source:UniProtKB/Swiss-Prot;Acc:Q9M0E1]	F-box domain
Sh_Salba_v2_126068	4.73034	-1.33555	-2.35681	-1.11581	-3.04826	-1.25582	-1.72307	0.323663	0.533332	-1.36004	-1.38946	-3.16928	-1.64394	F-box/kelch-repeat protein At5g43190 [Source:UniProtKB/Swiss-Prot;Acc:Q9FHS6]	F-box domain
Sh_Salba_v2_43058	4.72972	-0.917701	-1.57195	-0.811506	-0.847176	-1.99702	-2.26242	-2.47895	-1.17631	-0.743742	-1.03607	-0.855214	-0.383509	Cytochrome b-c1 complex subunit 7 [Source:UniProtKB/TrEMBL;Acc:A0A178UDJ6]	Cytochrome b-c1 complex subunit 7
Sh_Salba_v2_12594	4.72774	-0.88178	-1.19516	-1.67971	-3.09055	-1.59049	0.0346535	0.612573	-3.01647	-3.19519	-1.64331	-1.31486	-3.42356	#N/A	#N/A
Sh_Salba_v2_139293	4.72493	-0.853207	-0.996914	-0.423113	-1.91106	-2.38625	-1.26041	-0.454644	-1.23993	-1.89218	-1.27373	-2.04446	-2.35846	Transcription factor VIP1 [Source:UniProtKB/Swiss-Prot;Acc:Q9MA75]	Basic-leucine zipper domain
Sh_Salba_v2_23832	4.72386	-1.07099	-0.711306	-0.622974	-1.0944	-1.28368	-2.04439	-1.81518	-1.19577	-1.23125	-1.76194	-1.5008	-1.39419	Serine/threonine-protein kinase SRK2I [Source:UniProtKB/Swiss-Prot;Acc:Q39193]	Protein kinase domain
Sh_Salba_v2_140243	4.72335	-2.06994	-2.00597	-1.18941	-0.588177	-0.676965	-0.391182	-1.99083	-1.70899	-0.752903	-0.0354208	-0.0399956	-0.0155121	At4g36420/C7A10_940 [Source:UniProtKB/TrEMBL;Acc:O23238]	Ribosomal protein L7/L12
Sh_Salba_v2_131078	4.72311	0.530158	0.343873	-0.843328	-1.14457	-1.82061	-1.78223	-1.84092	-1.2839	-1.3376	-0.0220455	-0.534511	-1.74021	#N/A	#N/A
Sh_Salba_v2_130007	4.72266	-0.369976	-1.40441	-1.39756	-1.5266	-0.416434	-1.16147	-2.83779	-1.43182	-0.348433	-0.114527	-3.69091	-1.13821	Putative beta-glucosidase 41 [Source:UniProtKB/Swiss-Prot;Acc:Q9FIU7]	Glycoside hydrolase family 1
Sh_Salba_v2_81390	4.72116	-1.44985	-0.417926	-2.92655	-5.32608	-1.57279	-2.93058	-1.18606	-1.0931	-1.11129	-1.88592	-1.74344	-1.99714	At5g16520 [Source:UniProtKB/TrEMBL;Acc:Q8GUJ0]	NA
Sh_Salba_v2_139814	4.71971	-1.90508	-1.34449	-1.31752	-1.1524	-1.36073	-1.31744	0.161656	-0.818049	-0.578689	-1.01175	-2.41301	-2.52407	Ankyrin repeat family protein [Source:UniProtKB/TrEMBL;Acc:F4J4V1]	Ankyrin repeat
Sh_Salba_v2_57784	4.71919	-0.747692	-1.50956	-1.60049	-2.45928	-1.10189	-1.10608	-0.338383	-0.889067	-2.17744	-0.740289	-0.477097	-1.04653	AT4g14500/dl3290w [Source:UniProtKB/TrEMBL;Acc:Q944M2]	START domain
Sh_Salba_v2_34450	4.71869	-1.95482	-0.393969	-0.974315	-2.09219	-0.427538	-0.956193	-0.911105	-2.49615	-2.29436	-1.42133	-0.382518	-1.36009	Superoxide dismutase [Cu-Zn] [Source:UniProtKB/TrEMBL;Acc:A0A178WMU1]	Superoxide dismutase, copper/zinc binding domain
Sh_Salba_v2_59533	4.71807	-1.84247	-0.759442	-0.60262	-1.59672	-2.08453	-1.13693	0.0598908	-1.01331	-1.97329	-1.61575	-2.14706	-1.9587	Carbohydrate-binding domain-containing protein [Source:UniProtKB/TrEMBL;Acc:Q9LFB0]	Carbohydrate binding module family 20
Sh_Salba_v2_112631	4.71744	-0.112536	-0.919034	0.00590591	0.385538	-1.81497	-0.78699	-1.77676	-2.33126	-1.25847	-0.089831	-2.27643	-0.248886	#N/A	#N/A
Sh_Salba_v2_144895	4.71719	0.441888	-0.747704	-0.232344	-0.630377	-0.471966	0.468281	0.722078	-0.809424	-0.750472	0.381243	0.148535	-0.125078	#N/A	#N/A
Sh_Salba_v2_35551	4.71667	-0.935841	-1.00655	-0.93974	-1.559	-1.71778	-0.911171	-1.39777	-1.03915	-1.45285	-2.24812	-1.24287	-0.607349	#N/A	#N/A
Sh_Salba_v2_82238	4.7165	-0.921179	-1.06128	-0.997006	-0.390644	-1.36469	-1.5931	-1.97742	-1.43847	-1.16866	-1.45823	-1.16844	-0.839843	unknown protein; BEST Arabidopsis thaliana protein match is: unknown protein (TAIR:AT4G23910.2); Has 1807 Blast hits to 1807 proteins in 277 species: Archae - 0; Bacteria - 0; Metazoa - 736; Fungi - 347; Plants - 385; Viruses - 0; Other Eukaryotes - /.../source: NCBI BLink). [Source:TAIR;Acc:AT4G10970]	NA
Sh_Salba_v2_37761	4.71593	-0.451602	-1.13236	-0.982108	-1.33156	-1.81908	-1.12761	-0.279496	-0.346245	-0.980596	-1.57763	-0.450064	0.0910998	F-box/kelch-repeat protein SKIP4 [Source:UniProtKB/Swiss-Prot;Acc:Q9M2C9]	F-box domain
Sh_Salba_v2_10192	4.7146	-1.74726	-2.01785	-2.48291	-1.63882	-1.30777	-1.04455	-0.781534	-1.16096	-0.943386	-1.04302	-0.875206	-0.857	#N/A	#N/A
Sh_Salba_v2_18877	4.71409	-0.765031	-1.04701	-1.1913	-0.654204	-1.21021	-1.13408	-1.83705	-1.36741	-1.17801	-1.08736	-1.77605	-1.65665	Polyadenylate-binding protein-interacting protein 9 [Source:UniProtKB/Swiss-Prot;Acc:Q9LRR6]	RNA recognition motif domain
Sh_Salba_v2_67922	4.71365	-2.4019	-1.59814	-0.144785	-1.00012	-1.83047	-1.40162	-1.00475	-1.53547	-1.58007	-1.74407	-1.01294	-1.57247	Transcription factor bHLH80 [Source:UniProtKB/Swiss-Prot;Acc:Q9C8P8]	Myc-type, basic helix-loop-helix (bHLH) domain
Sh_Salba_v2_21092	4.71273	-3.50602	-2.34207	-0.783368	-2.74636	-1.71426	-1.26712	-1.23126	-0.4308	-1.84171	-1.48099	-0.535397	-0.391002	Tetraspanin-3 [Source:UniProtKB/Swiss-Prot;Acc:Q9M1E7]	Tetraspanin
Sh_Salba_v2_68452	4.7127	-1.28438	-1.27334	-0.642056	-0.669303	-1.72821	-1.87717	-1.97698	-0.857109	-1.14657	-1.34816	-1.10845	-1.28289	At1g63980/F22C12_9 [Source:UniProtKB/TrEMBL;Acc:Q940M0]	G-patch domain
Sh_Salba_v2_131549	4.71245	-0.965111	-1.04043	-0.518479	-0.937965	-1.12912	-1.09095	0.623046	-0.173413	-1.05528	0.102528	-0.526606	-0.599326	#N/A	#N/A
Sh_Salba_v2_56985	4.71042	-1.79656	-1.75937	-1.57079	-1.53135	-1.94134	-1.64992	-0.948601	-1.24382	-1.98812	-1.59451	-0.100876	-0.237372	PKT3 [Source:UniProtKB/TrEMBL;Acc:A0A178VRP9]	Thiolase
Sh_Salba_v2_35836	4.70811	-2.47168	-0.275882	-0.312273	-1.00873	-2.43413	-4.0068	-3.42356	-0.629255	-1.30704	-0.161947	-2.57881	-3.4242	Galactinol synthase 1 [Source:UniProtKB/Swiss-Prot;Acc:O22893]	Glycosyl transferase, family 8
Sh_Salba_v2_53449	4.70664	-1.39717	-1.2056	-1.5061	-1.43279	-2.12358	-1.72919	-1.80363	-2.07182	-0.74411	-0.477402	-0.592029	-0.845355	At1g70780 [Source:UniProtKB/TrEMBL;Acc:Q9S812]	NA
Sh_Salba_v2_44790	4.70617	-1.25239	-1.50099	-1.0065	-1.11294	-1.80927	-1.27425	-1.4405	-1.31762	-1.29899	-0.869902	-0.822099	-1.03549	Probable eukaryotic translation initiation factor 5-2 [Source:UniProtKB/Swiss-Prot;Acc:Q9S825]	Translation initiation factor IF2/IF5
Sh_Salba_v2_118485	4.70566	-0.593623	-0.738948	-0.200635	-0.750122	-2.16661	-1.2119	0.103438	-1.23034	-1.65895	-0.707573	-0.780872	-2.08605	#N/A	#N/A
Sh_Salba_v2_73207	4.70018	-2.06673	-1.97702	-2.04317	-3.38347	-1.52847	-1.28094	-0.328025	-2.5736	-1.62092	-1.23595	-0.148638	-0.201387	Citrate synthase 3, peroxisomal [Source:UniProtKB/Swiss-Prot;Acc:Q9SJH7]	Citrate synthase
Sh_Salba_v2_97672	4.69979	-3.3993	-3.51118	-1.22107	-0.484353	-1.98364	-1.2439	-1.91011	-0.78539	-1.13667	-0.605045	-0.282231	-1.13954	Protein SLOW WALKER 1 [Source:UniProtKB/Swiss-Prot;Acc:O82266]	WD40 repeat
Sh_Salba_v2_105650	4.69866	-2.23368	-2.33261	-1.24914	-1.41265	-2.55037	-1.46528	-1.0891	-0.713812	-0.609414	-0.988927	-1.35757	-0.75099	At3g60080 [Source:UniProtKB/TrEMBL;Acc:Q9M1D5]	Zinc finger, RING-type
Sh_Salba_v2_138407	4.69724	-2.94234	-1.7752	-2.18237	-2.16713	-1.10129	-1.16858	-2.87255	0.384541	-1.47632	-1.34585	-0.747836	-1.40448	UDP-glucosyl transferase 73D1 [Source:TAIR;Acc:AT3G53150]	UDP-glucuronosyl/UDP-glucosyltransferase
Sh_Salba_v2_126834	4.69485	-1.59468	-1.54122	-1.30212	-1.51644	-1.48356	-1.24755	-0.317784	-0.197968	-1.58382	-1.30263	-1.24915	-1.08955	SMAD/FHA domain-containing protein [Source:UniProtKB/TrEMBL;Acc:F4JEI7]	SMAD/FHA domain
Sh_Salba_v2_125623	4.69128	-2.96838	-3.04582	-3.08177	-2.95393	-1.02373	-1.11292	-0.213488	-3.11726	-3.06936	-3.06819	-3.0576	-3.06256	ABC transporter E family member 2 [Source:UniProtKB/Swiss-Prot;Acc:Q8LPJ4]	ABC transporter-like
Sh_Salba_v2_14175	4.6912	-2.53531	-0.803678	-1.29557	0.0600652	-0.875899	-1.62119	-2.72313	-0.990859	-2.62634	0.689104	-1.18651	-2.62171	Cardiolipin synthase (CMP-forming), mitochondrial [Source:UniProtKB/Swiss-Prot;Acc:Q93YW7]	CDP-alcohol phosphatidyltransferase
Sh_Salba_v2_144809	4.69081	-2.5294	-1.77052	-2.64285	-1.15406	-2.69693	-2.65765	-2.71751	-2.67487	-0.167478	1.83225	-2.61831	-1.78473	P-loop NTPase domain-containing protein LPA1 homolog 1 [Source:UniProtKB/Swiss-Prot;Acc:Q9FJH9]	P-loop containing nucleoside triphosphate hydrolase
Sh_Salba_v2_35877	4.69055	-1.52159	-2.56315	-1.27714	-2.00762	-1.33747	-1.06083	0.147075	-0.994536	-2.12446	-1.69665	-1.26436	-1.19676	At1g61240 [Source:UniProtKB/TrEMBL;Acc:Q8GYU5]	Protein of unknown function DUF707
Sh_Salba_v2_143013	4.68902	-3.56166	-2.37015	-0.600062	0.567701	-0.591047	-0.467357	-0.680159	-3.10231	-0.804528	-1.99991	-2.89333	-3.13894	Protein SODIUM POTASSIUM ROOT DEFECTIVE 2 [Source:UniProtKB/Swiss-Prot;Acc:Q58FZ0]	Heavy metal-associated domain, HMA
Sh_Salba_v2_84564	4.68848	-1.80472	-2.17292	-0.788364	-1.29524	-1.82652	-1.75387	-1.80058	-0.204572	-0.856821	-1.23148	-1.16702	-1.04963	Putative uncharacterized protein AT4g09830 [Source:UniProtKB/TrEMBL;Acc:Q9SZ98]	Uncharacterised conserved protein UCP009193
Sh_Salba_v2_138245	4.68841	-1.45444	-1.57823	-2.34565	-1.53457	-1.86226	-2.5538	-3.11412	-3.07362	0.458231	0.0781731	-1.34248	-0.657379	O-fucosyltransferase-like protein [Source:UniProtKB/TrEMBL;Acc:F4HSU3]	GDP-fucose protein O-fucosyltransferase
Sh_Salba_v2_26626	4.68705	-2.65088	-3.25614	-1.42316	-0.0417799	-0.984856	-1.00257	-0.628813	-0.431451	-1.04594	-1.11947	-0.33793	-0.873989	#N/A	#N/A
Sh_Salba_v2_114423	4.68642	-2.47121	-2.28116	-0.270109	-0.91158	-1.44867	-0.213249	-2.10639	-1.61205	-3.11801	-2.21682	-2.78732	-2.16758	DEAD-box ATP-dependent RNA helicase 56 [Source:UniProtKB/TrEMBL;Acc:F4JWF6]	Helicase, C-terminal
Sh_Salba_v2_109731	4.68588	-3.74243	-1.92586	-1.35958	-1.82815	-1.32823	0.365078	-1.86528	-0.7582	-0.606417	-1.53063	-2.09524	-1.24223	HUA1 [Source:UniProtKB/TrEMBL;Acc:A0A178VA41]	Zinc finger, CCCH-type
Sh_Salba_v2_67295	4.68513	-1.83063	-2.46239	-1.58158	-1.5648	-0.667667	-0.769365	-0.889633	-1.19327	-0.855292	-0.669373	-1.15376	-0.764841	#N/A	#N/A
Sh_Salba_v2_145310	4.68462	-0.187476	-0.262405	-0.29628	-0.14114	1.18147	0.215498	0.611615	-0.322023	1.12429	-0.271712	0.259155	0.174801	#N/A	#N/A
Sh_Salba_v2_51848	4.68406	-0.777887	-0.770499	-1.18348	-0.173536	-0.963112	-1.13961	-1.27762	-1.67448	-1.1877	-1.2904	-1.97136	-2.43439	Tubby-like F-box protein 1 [Source:UniProtKB/Swiss-Prot;Acc:Q9ZP59]	Tubby, C-terminal
Sh_Salba_v2_141627	4.68405	-2.22288	-3.17265	-1.59432	-2.5707	-2.45804	-3.98383	-4.04446	-1.84384	-0.0226751	1.25052	-1.09656	-1.1137	Glycosyl hydrolase family protein [Source:TAIR;Acc:AT5G20950]	Glycoside hydrolase, family 3, N-terminal
Sh_Salba_v2_79066	4.68334	-3.41389	-0.746434	-3.52778	-0.738416	-1.05213	-3.44017	-2.05279	-1.7378	-3.513	-2.04456	-3.50354	-3.50686	Putative uncharacterized protein F14P3.13 [Source:UniProtKB/TrEMBL;Acc:Q9SRT8]	Protein of unknown function DUF2039
Sh_Salba_v2_123621	4.68308	-1.42317	-0.405386	-0.931943	-1.94596	-2.02297	-0.48975	-0.773645	-0.400393	-1.90685	-0.880376	0.103629	-0.112333	#N/A	#N/A
Sh_Salba_v2_118615	4.6814	-1.98786	-1.09946	-1.01358	-2.7127	-0.703435	-2.50336	-2.97992	-3.45114	-0.598651	-0.644923	0.00412348	-1.07925	#N/A	#N/A
Sh_Salba_v2_138969	4.68096	-1.50832	-2.28267	-1.74855	-2.18251	-2.0154	-2.33491	-0.964725	-2.35114	-1.07418	-1.80963	-0.579132	0.82418	AAA-ATPase At3g28580 [Source:UniProtKB/Swiss-Prot;Acc:Q9LJJ7]	AAA+ ATPase domain
Sh_Salba_v2_65994	4.68003	-2.08936	-0.914953	-2.10864	-2.1562	-2.80002	-0.783977	-1.72038	-1.3501	-0.442979	-1.22555	-1.71239	-1.6326	At5g01980 [Source:UniProtKB/TrEMBL;Acc:Q9LZN3]	Zinc finger, RING-type
Sh_Salba_v2_122836	4.67988	-1.41898	-1.63554	-1.48147	-0.887032	-0.963478	-2.17772	-0.285088	-1.95615	-1.5512	-1.29003	-1.39195	-2.15282	RSP31 [Source:UniProtKB/TrEMBL;Acc:A0A178VG60]	RNA recognition motif domain
Sh_Salba_v2_115248	4.67915	-1.71799	-1.98929	-1.15982	-1.24292	-1.17043	-0.735384	-0.549624	-1.0305	-1.41228	-1.31559	-0.572941	-1.45934	Alpha/beta-Hydrolases superfamily protein [Source:UniProtKB/TrEMBL;Acc:Q84WV5]	Alpha/Beta hydrolase fold
Sh_Salba_v2_17525	4.67828	-2.30779	-1.2101	-1.52339	-2.14504	-2.21673	-2.3824	-1.22712	-1.24215	-5.19897	-1.00391	0.0311583	-0.286184	RING/U-box superfamily protein [Source:TAIR;Acc:AT5G15790]	Zinc finger, RING-type
Sh_Salba_v2_66199	4.67759	-0.376157	-1.54346	-1.3166	-1.01772	-2.08589	0.123287	0.213846	-0.945911	-1.29163	-0.941997	-0.915578	-1.97006	Ubiquinone biosynthesis protein COQ4 homolog, mitochondrial [Source:UniProtKB/TrEMBL;Acc:A0A178VVG8]	Ubiquinone biosynthesis protein Coq4
Sh_Salba_v2_130165	4.67713	0.237941	-0.541455	-0.988216	-0.572915	-3.16243	-4.00885	-2.79252	-4.12214	-1.74085	-1.59662	-0.249815	-0.510789	#N/A	#N/A
Sh_Salba_v2_121809	4.67683	-0.572162	0.209918	-1.04318	-1.45698	-0.920038	-1.61274	0.0790581	-1.63017	-0.564433	-1.09206	0.153889	-0.427268	#N/A	#N/A
Sh_Salba_v2_66329	4.67465	-2.22631	-3.00674	-2.3254	-1.80739	-1.03846	-1.56569	-1.54868	-0.386506	-1.49717	-0.495895	-0.547329	-1.2337	Receptor-like cytoplasmic kinase VIA5 [Source:UniProtKB/TrEMBL;Acc:Q9FGC3]	Protein kinase domain
Sh_Salba_v2_107724	4.67453	-2.09929	-1.45079	-0.215364	-3.19084	-1.55994	-1.78953	-0.980566	-2.08475	-1.86156	-1.41455	-2.57914	-1.92762	#N/A	#N/A
Sh_Salba_v2_118544	4.67433	-1.88631	-3.99024	-1.4107	-1.27408	-1.49977	-4.03937	-1.14743	0.591325	-1.24636	-4.00437	0.391785	-1.15224	ARID/BRIGHT DNA-binding domain-containing protein [Source:UniProtKB/TrEMBL;Acc:F4I2F0]	ARID DNA-binding domain
Sh_Salba_v2_131029	4.67424	-0.872194	-1.61946	-2.43392	-1.82862	-0.283489	-1.54741	-1.8224	-1.16519	0.384963	-0.102978	-0.776456	-0.971498	#N/A	#N/A
Sh_Salba_v2_14268	4.66934	-2.69756	-1.94784	-1.2379	-0.171152	-1.07292	-1.97635	-2.18944	-0.848799	-0.776947	-1.43586	-0.319597	-0.657225	Mediator of RNA polymerase II transcription subunit 36a [Source:UniProtKB/Swiss-Prot;Acc:Q94AH9]	Fibrillarin
Sh_Salba_v2_29773	4.66796	-1.10434	-1.63965	-1.47263	-1.00383	-0.897929	-3.28117	-1.06984	-0.951955	-0.400499	-0.490771	-0.834902	-1.57988	Sphingoid long-chain bases kinase 2, mitochondrial [Source:UniProtKB/Swiss-Prot;Acc:O82359]	Diacylglycerol kinase, catalytic domain
Sh_Salba_v2_86716	4.6677	-1.12014	-1.1969	-0.749586	0.403636	-0.123726	-0.704147	-0.783421	-1.26011	0.3998	-0.374333	0.473503	-0.0594458	#N/A	#N/A
Sh_Salba_v2_91722	4.66625	0.631437	-1.27289	0.434449	2.29678	-1.35797	-1.32034	-1.37812	-1.3378	-1.28257	-1.2874	-1.28302	-1.27786	40S ribosomal protein S11-2 [Source:UniProtKB/Swiss-Prot;Acc:O65569]	Ribosomal protein S17/S11
Sh_Salba_v2_110855	4.6661	-2.96644	-0.176147	-0.151508	-2.94198	-0.861773	-1.77237	-1.329	-1.20977	-1.43764	-2.19561	-1.37224	-2.12569	Coatomer subunit beta'-1 [Source:UniProtKB/TrEMBL;Acc:Q9SSD6]	Integral membrane protein SYS1
Sh_Salba_v2_130247	4.66593	-2.44391	-2.91784	-0.916317	-0.707884	-0.726091	-2.42812	-3.75788	1.54268	-2.04018	-2.4148	-5.13454	-4.31014	Transcription factor bHLH30 [Source:UniProtKB/Swiss-Prot;Acc:Q9S7Y1]	Myc-type, basic helix-loop-helix (bHLH) domain
Sh_Salba_v2_122721	4.66379	-0.796798	-1.72251	-0.444325	-2.13995	-1.19943	-0.582195	-0.275735	-0.661602	-1.94857	-1.5198	-0.477903	-0.351734	#N/A	#N/A
Sh_Salba_v2_32794	4.66321	-2.05372	-1.04011	-3.86979	-1.62787	-2.41738	-0.433031	-0.343375	-1.14713	-0.612409	-1.56882	-0.401068	-2.37377	MYB109 [Source:UniProtKB/TrEMBL;Acc:A0A178VFK6]	SANT/Myb domain
Sh_Salba_v2_23148	4.66178	-1.57417	-4.3849	-2.09955	-0.671435	-1.86862	0.260923	-2.61678	0.0835661	-1.08056	-2.53742	-0.682	-1.75655	Expressed protein [Source:UniProtKB/TrEMBL;Acc:Q9SIV6]	Coiled-coil domain-containing protein 90-like
Sh_Salba_v2_109666	4.66145	-2.07895	-2.45388	-0.647286	0.55583	-1.14736	-1.98019	-0.822047	-0.941431	-0.567049	-1.34985	-1.55552	-1.59995	At1g72040 [Source:UniProtKB/TrEMBL;Acc:Q501D4]	P-loop containing nucleoside triphosphate hydrolase
Sh_Salba_v2_134295	4.65972	-5.53458	-2.24832	-1.53376	-5.51822	-2.82958	-5.66845	-1.37655	-1.62217	-2.00875	-1.64292	-2.20032	-3.08436	Transcription initiation factor IIB-2 [Source:UniProtKB/Swiss-Prot;Acc:Q9SS44]	Transcription factor TFIIB
Sh_Salba_v2_142549	4.65919	-1.19915	0.357253	-1.31066	-0.561295	-0.725249	0.21728	-1.37981	0.141104	-0.477517	-0.45078	-0.383693	-1.27924	#N/A	#N/A
Sh_Salba_v2_144804	4.65846	-2.154	-1.39355	-1.71283	-1.55504	-1.95978	-2.27959	-2.339	0.213405	-2.24146	-1.75974	1.3517	0.188473	#N/A	#N/A
Sh_Salba_v2_138270	4.65797	-1.03384	-2.02801	-0.0383731	-0.167214	-1.05175	-0.461436	-0.577794	-0.594186	-1.39924	-1.09078	-1.24965	-1.67679	#N/A	#N/A
Sh_Salba_v2_90289	4.6571	-1.69401	-1.07063	-0.624599	-0.494175	-1.05695	-2.79269	-1.24184	-0.2198	-1.25167	-1.22361	0.175595	-1.06014	Wall-associated receptor kinase 3 [Source:UniProtKB/Swiss-Prot;Acc:Q9LMN8]	EGF-type aspartate/asparagine hydroxylation site
Sh_Salba_v2_139210	4.65047	-1.02558	-1.05827	-0.0815175	-0.215198	-0.838749	-1.07942	-1.54845	-0.990321	-1.88283	-1.2529	-0.52463	-1.07565	#N/A	#N/A
Sh_Salba_v2_62798	4.65013	-4.75356	-1.47825	-1.93077	-4.64516	-3.15839	-4.88239	-4.94332	-4.90034	1.77507	-0.397371	-2.44265	-3.85028	#N/A	#N/A
Sh_Salba_v2_145015	4.64542	-0.196918	-1.18648	-1.22128	-1.07548	-1.27002	-1.23278	-1.29038	-1.25066	0.945139	0.69459	-0.349376	0.53607	Exocyst complex component sec3A [Source:UniProtKB/TrEMBL;Acc:F4HTA1]	Exocyst complex component Sec3, C-terminal
Sh_Salba_v2_75952	4.64496	-0.0775405	-1.43902	-0.836006	-1.3471	-1.53513	-1.49513	-0.957815	-1.50875	-1.46254	-1.4628	-1.44986	-0.248825	chromatin remodeling factor CHD3 (PICKLE) [Source:TAIR;Acc:AT2G25170]	SNF2-related, N-terminal domain
Sh_Salba_v2_61291	4.64461	-0.73115	-0.453714	-0.835149	0.191626	-1.15674	-0.90314	-1.45653	-1.14715	-1.51483	-2.01005	-2.31956	-2.16755	#N/A	#N/A
Sh_Salba_v2_22916	4.64451	-2.12636	-1.63225	-0.72001	-0.229359	-2.68813	-2.22979	-2.63077	-0.946287	-0.593893	-1.05546	-0.685972	-0.518671	At2g20560/T13C7.15 [Source:UniProtKB/TrEMBL;Acc:Q9SIL3]	DnaJ domain
Sh_Salba_v2_61569	4.64436	-0.879968	-0.00732523	-1.4471	-4.73874	-1.52791	-3.23451	-3.68243	-1.88911	-1.96948	-2.51205	-2.34654	-1.70949	F13O11.17 protein [Source:UniProtKB/TrEMBL;Acc:Q9XIQ9]	NA
Sh_Salba_v2_127726	4.64384	-1.78419	-1.8621	-0.318033	-0.140018	0.267381	-0.624442	-1.01864	0.290997	-0.760298	-1.32199	-0.0113801	-0.0404191	CDPK-related kinase [Source:TAIR;Acc:AT3G50530]	Protein kinase domain
Sh_Salba_v2_142235	4.64172	-1.70079	-0.938338	-1.33074	-1.18561	-1.5039	-1.82441	-1.88317	-1.84296	1.65067	1.00492	-1.23846	-0.922884	P-loop NTPase domain-containing protein LPA1 homolog 2 [Source:UniProtKB/Swiss-Prot;Acc:Q93ZS1]	P-loop containing nucleoside triphosphate hydrolase
Sh_Salba_v2_114350	4.64145	-2.08102	-1.71812	-1.58489	-1.04577	-1.23626	-1.10324	-1.11834	-1.80407	-1.0837	-1.49284	-0.834207	-0.253849	E3 ubiquitin ligase BIG BROTHER-related [Source:UniProtKB/Swiss-Prot;Acc:Q9LT17]	Zinc finger, RING-type
Sh_Salba_v2_68382	4.64115	-1.26155	-2.31551	-1.33514	-0.495048	-1.85943	-0.880031	-0.473632	-0.85381	-1.30807	-1.59887	-0.827886	-0.728474	tRNA isopentenyltransferase AtIPT9 [Source:UniProtKB/TrEMBL;Acc:F4K2Q7]	tRNA dimethylallyltransferase
Sh_Salba_v2_29087	4.6411	-3.4358	-2.25308	-0.594575	-0.984353	-2.26837	-1.96409	-2.54358	-1.35303	-0.801697	-0.294439	-0.748666	-0.523882	#N/A	#N/A
Sh_Salba_v2_13153	4.64088	-0.677481	-0.6194	-3.71519	-5.18373	-1.04822	-3.50217	0.391924	-1.2147	-0.589578	-1.76492	-3.03642	-2.8045	#N/A	#N/A
Sh_Salba_v2_109580	4.63266	-1.3756	-1.45254	-0.18018	-1.3417	-1.53658	-0.227196	0.744089	-0.161469	-1.46057	-1.46574	0.671562	-0.572884	KS1 [Source:UniProtKB/TrEMBL;Acc:A0A178WDK0]	Terpene synthase, N-terminal domain
Sh_Salba_v2_105867	4.63196	-0.293493	-1.56029	-2.02965	-1.05357	-1.85105	-1.81953	-0.322094	-0.478828	-3.72426	-3.01399	0.0284626	-2.23463	Heat stress transcription factor A-4a [Source:UniProtKB/Swiss-Prot;Acc:O49403]	Heat shock factor (HSF)-type, DNA-binding
Sh_Salba_v2_66283	4.63162	-1.80857	-3.70682	-2.03585	-0.799382	-1.64863	-0.713996	-0.152669	-0.326516	-0.837613	-0.192427	-1.45026	-1.26865	Alpha/beta-Hydrolases superfamily protein [Source:UniProtKB/TrEMBL;Acc:Q84WV5]	Alpha/Beta hydrolase fold
Sh_Salba_v2_76245	4.62999	0.883002	-0.548766	0.181156	-0.481073	-1.43708	-1.41669	0.0537739	-1.99169	-1.46324	-1.44862	-0.949539	-0.0331492	Uncharacterized aarF domain-containing protein kinase At1g71810, chloroplastic [Source:UniProtKB/Swiss-Prot;Acc:Q94BU1]	Protein kinase domain
Sh_Salba_v2_65329	4.62988	-1.53384	-1.37394	0.310285	-1.28457	-2.71687	-2.08224	-2.47263	-0.530409	-1.89579	-0.866313	-1.36971	-1.74759	#N/A	#N/A
Sh_Salba_v2_127690	4.627	-2.32972	-0.168707	0.0647222	-3.20551	-2.42124	-1.00708	-0.559616	-0.503727	-1.99974	-3.32612	-2.82924	-1.88841	#N/A	#N/A
Sh_Salba_v2_128953	4.626	-0.944389	1.58902	-0.00888324	-1.60278	-0.843869	-1.22076	-1.30543	0.121438	-0.659742	-0.562612	-1.72873	-1.08926	Heat shock 70 kDa protein 6, chloroplastic [Source:UniProtKB/Swiss-Prot;Acc:Q9STW6]	Chaperone DnaK
Sh_Salba_v2_44221	4.62578	-1.64771	-1.92579	-1.72849	-2.62233	-1.40907	-0.464898	-0.17739	-0.892181	-1.32259	-1.30179	-2.00778	-1.23068	Calcium-binding EF-hand-containing protein [Source:UniProtKB/TrEMBL;Acc:O64866]	EF-hand domain
Sh_Salba_v2_126463	4.62552	0.0476063	0.426192	0.792933	0.136224	-0.571343	-0.981333	-1.03838	-0.0752491	-0.941466	-0.94871	-0.947418	0.354123	#N/A	#N/A
Sh_Salba_v2_02497	4.62521	-2.47085	-1.12391	-1.25263	-1.6366	-1.02007	-1.22896	-3.50164	-3.423	-3.09081	-1.2574	-3.26114	-5.87052	AT3g20300/MQC12_5 [Source:UniProtKB/TrEMBL;Acc:Q8VXV8]	Protein of unknown function DUF3537
Sh_Salba_v2_44025	4.62054	-0.891371	-1.10854	-1.04722	-1.1318	-1.44445	-0.931665	-0.419394	-0.868706	-1.57325	-2.41105	-1.46835	-1.3545	ADP-ribosylation factor-like protein 8c [Source:UniProtKB/Swiss-Prot;Acc:Q8W4C8]	Small GTP-binding protein domain
Sh_Salba_v2_94901	4.61985	-4.25183	-0.292728	-4.36621	-4.23396	-1.61819	-4.38476	-0.498006	-2.31662	-4.35014	-4.3498	-4.34194	-0.972167	Chaperone protein ClpB4, mitochondrial [Source:UniProtKB/Swiss-Prot;Acc:Q8VYJ7]	ClpA/B family
Sh_Salba_v2_88467	4.61982	-0.342482	-2.10763	-0.219994	-3.71273	-1.77883	-0.902635	-1.42213	-0.096331	-2.03731	-2.90077	-2.71954	-2.41059	Putative uncharacterized protein At1g27090 [Source:UniProtKB/TrEMBL;Acc:Q9LFX8]	NA
Sh_Salba_v2_140158	4.61655	-2.43388	-1.73265	-1.43411	-0.821077	-1.31936	-2.55859	-2.08613	-1.16813	-0.492265	-0.754934	-1.22978	-0.664419	#N/A	#N/A
Sh_Salba_v2_90212	4.61419	-1.04048	-2.05639	-1.98209	-3.00249	-1.62033	-0.966141	-1.84209	-0.939177	-1.94849	-0.628462	0.0594687	-1.50936	Protein REVEILLE 6 [Source:UniProtKB/Swiss-Prot;Acc:Q8H0W3]	SANT/Myb domain
Sh_Salba_v2_86959	4.609	-2.34277	-2.72838	-1.48346	-2.41642	-3.66448	-3.53237	-2.91695	-1.14348	-1.07885	-1.10517	0.551445	0.388102	#N/A	#N/A
Sh_Salba_v2_135747	4.60795	-1.91917	-1.49309	-0.494826	-0.896894	-1.41563	-1.58033	-2.02271	-0.65327	-1.02006	-1.43437	-1.59951	-1.46574	Putative uncharacterized protein T21J18_70 [Source:UniProtKB/TrEMBL;Acc:Q9M303]	Sterile alpha motif domain
Sh_Salba_v2_144437	4.60589	-0.477229	-0.626328	-1.01999	-0.877119	0.250024	-0.300202	-0.576425	-0.0326491	-0.2374	-0.998037	-0.584788	-0.975764	#N/A	#N/A
Sh_Salba_v2_115763	4.60491	-1.30485	-1.52221	0.149348	-0.61317	0.0320171	-1.09198	-0.263906	-0.299503	-0.933087	-1.15024	-0.64443	-1.32025	#N/A	#N/A
Sh_Salba_v2_19731	4.60316	-0.548304	-1.23886	-1.01014	-2.45495	-2.10406	-1.04497	-0.922839	-0.544767	-1.27161	-1.06376	-0.885377	-1.19374	#N/A	#N/A
Sh_Salba_v2_104988	4.60184	-0.910437	-0.223529	-1.53972	-1.23638	-1.95691	-1.66255	-1.11332	-0.783837	-1.34491	-2.59828	-3.06677	-2.61805	Integrase-type DNA-binding superfamily protein [Source:TAIR;Acc:AT2G41710]	AP2/ERF domain
Sh_Salba_v2_143328	4.6001	0.228945	0.157487	1.10596	0.265992	0.405802	0.111151	0.595588	0.0961881	0.147573	0.139753	0.149394	0.154796	#N/A	#N/A
Sh_Salba_v2_144704	4.59987	-0.782866	-0.876825	-0.948104	-0.748423	-1.21248	-1.03914	-0.25701	-2.26743	-0.705176	-2.21607	-0.763071	-1.71124	#N/A	#N/A
Sh_Salba_v2_25459	4.59912	-3.22883	-1.6153	-0.80394	-0.717019	-0.218542	-1.94078	-0.59207	-0.928381	-0.599964	-0.848541	-2.70957	-1.22525	Histidine--tRNA ligase, cytoplasmic [Source:UniProtKB/Swiss-Prot;Acc:F4IYF8]	Anticodon-binding
Sh_Salba_v2_130534	4.59893	-1.49481	-2.11482	-0.695452	-0.522558	-1.9307	-2.26427	-2.88372	-1.82181	-0.706841	-0.704009	-1.35821	-0.603844	#N/A	#N/A
Sh_Salba_v2_126307	4.59764	-1.50917	-0.633361	-1.76194	-1.8115	-1.51134	-1.23658	-0.589761	-0.766654	-1.60029	-0.493376	-0.289782	-0.432103	#N/A	#N/A
Sh_Salba_v2_05993	4.59621	-2.95588	-2.11483	-1.29716	-1.8165	-1.4045	-0.610715	-0.150821	-0.713297	-1.94982	-1.81701	-0.66823	-0.713341	F25A4.19 protein [Source:UniProtKB/TrEMBL;Acc:Q9S7N6]	SANT/Myb domain
Sh_Salba_v2_29983	4.596	-2.80027	-0.384929	-1.446	-1.93266	-1.74634	-1.23952	0.140639	-0.751477	-1.1199	-1.11148	-0.981787	-0.517875	#N/A	#N/A
Sh_Salba_v2_71321	4.59589	-1.52856	-1.86599	-1.49056	-0.388264	-0.788578	-1.35897	-0.623857	-0.685597	-0.703034	-0.793431	-1.01568	-1.10594	#N/A	#N/A
Sh_Salba_v2_143676	4.59505	-0.239985	0.47435	1.46361	0.271977	-0.390863	0.431902	0.560615	0.549943	-0.315398	-0.324752	-0.323771	0.169582	#N/A	#N/A
Sh_Salba_v2_92184	4.59145	-0.823238	-0.350878	-0.734846	-0.574874	-0.826567	-1.68258	-2.7402	-1.69677	-1.06595	-1.27809	-1.35077	-1.23122	#N/A	#N/A
Sh_Salba_v2_55396	4.58829	-0.18682	-0.79752	-1.01757	-1.74189	-1.1051	-2.28758	-0.764394	-0.936726	-0.366877	-1.02615	-1.73345	-2.02814	Transducin/WD40 domain-containing protein [Source:UniProtKB/TrEMBL;Acc:F4JTP6]	WD40 repeat
Sh_Salba_v2_59268	4.58826	-2.70623	-1.87916	-0.116585	-1.68659	-1.76152	-1.33722	-0.323121	-1.22235	-0.843368	-0.769185	-1.66837	-1.29066	Multifunctional methyltransferase subunit TRM112-like protein At1g78190 [Source:UniProtKB/Swiss-Prot;Acc:Q9C9R3]	Uncharacterised protein family UPF0434/Trm112
Sh_Salba_v2_65293	4.58625	-1.38631	-1.37027	-1.40005	-0.71729	-1.12311	-1.12449	-1.01455	-1.04951	-0.974211	-0.902223	-1.01659	-1.05331	Nucleotide/nucleic acid binding protein [Source:UniProtKB/TrEMBL;Acc:F4JT92]	RNA recognition motif domain
Sh_Salba_v2_119882	4.58594	-2.35681	-1.15738	-0.400226	0.0101795	-1.59631	-1.9982	-2.62854	-0.941846	-0.765349	-1.06691	-1.48475	-1.0224	SGS domain-containing protein [Source:UniProtKB/TrEMBL;Acc:F4I4Q9]	CS domain
Sh_Salba_v2_53428	4.58582	-0.0247888	-1.43336	0.476457	-1.18346	-3.72421	-2.81244	-1.28436	-2.40472	-0.357384	-1.27422	-1.1856	-1.51959	#N/A	#N/A
Sh_Salba_v2_139402	4.58205	-0.449498	-0.159633	-0.932972	-1.77294	-1.39093	-1.92698	-0.725753	-1.428	-0.395526	-0.284838	-1.88745	-1.25271	AT1G27990 protein [Source:UniProtKB/TrEMBL;Acc:Q9C7F4]	NA
Sh_Salba_v2_35149	4.58099	0.0143841	-0.484727	-1.579	-1.14203	-2.50228	-1.67488	-0.910593	-3.545	-1.96983	-1.83544	-0.72206	-0.782691	#N/A	#N/A
Sh_Salba_v2_110226	4.58034	-1.17476	-0.265611	-0.557923	0.0523461	-0.0603756	-0.514034	-0.158568	-0.534748	-0.677431	-1.10413	-0.0384224	-0.402437	#N/A	#N/A
Sh_Salba_v2_57951	4.57845	-1.18313	-1.54706	-0.681512	0.633652	-2.54054	-1.27177	-1.86477	-0.86494	-0.629599	-1.31381	-2.19453	-2.78456	ABC transporter E family member 2 [Source:UniProtKB/Swiss-Prot;Acc:Q8LPJ4]	ABC transporter-like
Sh_Salba_v2_74269	4.57713	-1.44009	-2.46148	-0.4082	-3.02785	-0.909388	-0.755602	-0.652424	-1.25419	-2.77394	-1.85889	0.136873	-2.62221	ATAF1 [Source:UniProtKB/TrEMBL;Acc:A0A178W8W1]	NAC domain
Sh_Salba_v2_121735	4.57628	1.53083	1.46484	1.90842	1.59152	1.95807	1.4258	1.3822	1.40829	1.4634	1.48131	1.4535	2.09978	#N/A	#N/A
Sh_Salba_v2_124833	4.57567	-1.97046	-2.62995	-0.914916	-1.73935	-1.1628	-0.818888	-0.0206509	-0.878693	-1.3577	-2.41638	-0.917154	-1.14431	#N/A	#N/A
Sh_Salba_v2_27240	4.57445	0.441292	-1.08799	-1.1227	0.0682951	-0.529159	-0.176366	-1.19017	0.511702	0.0953223	-1.09995	0.0430954	-0.515131	#N/A	#N/A
Sh_Salba_v2_113891	4.57421	-0.457309	-1.83034	-0.103778	-0.428203	-0.149794	-1.3688	-0.67981	-0.412269	-1.08135	-0.448267	-0.924354	0.188713	#N/A	#N/A
Sh_Salba_v2_80087	4.57261	-2.95167	-0.767201	-1.36912	-1.2186	-0.456711	-0.857473	-0.271237	-0.174538	-1.30006	-1.56302	-0.866415	-0.968136	#N/A	#N/A
Sh_Salba_v2_27217	4.57096	-1.40228	-4.46283	-0.186884	-0.320904	-1.20111	-0.785621	-2.13319	-1.94414	-0.507601	-2.31438	-0.555269	0.228058	COP9 signalosome complex subunit 8 [Source:UniProtKB/Swiss-Prot;Acc:P43255]	Winged helix-turn-helix DNA-binding domain
Sh_Salba_v2_123971	4.56965	-2.19214	-1.53333	-1.0389	-0.360904	-1.43865	-1.45812	-0.893523	-0.206324	-1.07293	-1.53195	-0.972684	-0.752353	PUB9 [Source:UniProtKB/TrEMBL;Acc:A0A178VJC7]	Armadillo-like helical
Sh_Salba_v2_02649	4.56925	-4.51828	-2.79055	-3.5751	-3.50501	-3.97288	-5.1845	-0.681603	-1.97163	-2.80265	-4.6688	-0.800093	-0.376382	#N/A	#N/A
Sh_Salba_v2_14411	4.56883	-0.0781874	-1.50488	-0.86933	-0.473752	-4.88012	-2.68649	-1.9126	-1.94022	-0.620769	-0.615692	-2.02021	-4.79911	At1g78690p [Source:UniProtKB/TrEMBL;Acc:A0A178W6C0]	Tafazzin
Sh_Salba_v2_28880	4.568	-0.922133	-1.43283	-0.996454	-0.780706	-1.20249	-1.19916	-0.872525	-0.929909	-1.08751	-2.48454	-0.622681	-1.1699	Protein MOS2 [Source:UniProtKB/Swiss-Prot;Acc:Q9C801]	G-patch domain
Sh_Salba_v2_85541	4.56719	-0.813298	-0.396063	-2.15629	-2.15476	-3.54067	-2.75644	-2.15496	-1.42587	-0.750163	-1.13819	0.352216	-0.336575	Serine/threonine-protein kinase WAG1 [Source:UniProtKB/Swiss-Prot;Acc:Q9C8M5]	Protein kinase domain
Sh_Salba_v2_16360	4.56678	-2.69867	-2.79466	0.105953	-0.0452897	-1.31724	-2.84125	0.104022	-1.04809	-1.88961	0.413022	0.0113882	-1.20549	Pentatricopeptide repeat-containing protein At1g02370, mitochondrial [Source:UniProtKB/Swiss-Prot;Acc:Q9FZ24]	Pentatricopeptide repeat
Sh_Salba_v2_30754	4.56674	-1.27642	-1.07888	0.828945	-0.287423	-1.845	-3.5597	-0.104792	-2.18657	-1.06258	-3.52482	-3.52271	-1.93915	Putative uncharacterized protein [Source:UniProtKB/TrEMBL;Acc:Q84JT5]	Gag-polypeptide of LTR copia-type
Sh_Salba_v2_25682	4.56467	-1.75329	-2.34278	-0.830832	0.11027	-1.16965	-0.913811	-1.87279	-0.892228	-0.660478	-2.16855	-0.780826	-0.698529	Ankyrin repeat family protein [Source:UniProtKB/TrEMBL;Acc:Q2V2U9]	Ankyrin repeat
Sh_Salba_v2_35645	4.56405	-0.572733	-2.18666	-1.81757	-0.86015	-1.00158	-0.976532	-0.842087	-0.967899	-0.88622	-1.23892	-1.47847	-0.726552	F21O3.15 protein [Source:UniProtKB/TrEMBL;Acc:Q9SRS2]	NA
Sh_Salba_v2_119542	4.56285	-0.0242303	-0.614578	-1.63327	-1.48233	-1.32134	0.0149328	-0.511122	0.0587616	-0.0130702	0.559639	-1.60835	-0.378384	G-type lectin S-receptor-like serine/threonine-protein kinase At1g11330 [Source:UniProtKB/Swiss-Prot;Acc:Q9SXB8]	Protein kinase domain
Sh_Salba_v2_23833	4.56249	-1.92036	-0.99421	-0.579047	-0.526146	-1.32536	-2.28154	-1.31772	-0.759386	-1.29434	-1.30911	-1.29105	-1.17298	Serine/threonine-protein kinase SRK2I [Source:UniProtKB/Swiss-Prot;Acc:Q39193]	Protein kinase domain
Sh_Salba_v2_119955	4.55962	-1.8626	-0.539798	-0.496289	-1.53381	-1.07675	-0.98383	-0.927708	-0.177243	-1.69436	-2.75704	-0.681127	-2.16841	#N/A	#N/A
Sh_Salba_v2_11089	4.55852	-0.461758	-0.721537	-0.390906	-0.549026	-2.68237	-3.2734	-2.81181	-1.96062	-2.38424	-3.07689	-1.17771	-1.4511	Protein EARLY RESPONSIVE TO DEHYDRATION 15 [Source:UniProtKB/Swiss-Prot;Acc:Q39096]	NA
Sh_Salba_v2_56604	4.55736	-0.24667	-0.431799	-0.793175	-0.846071	-0.373266	-1.84128	-3.95082	-0.227861	-2.34439	-1.78474	-1.78351	-2.19303	Invertase/pectin methylesterase inhibitor family protein / DC 1.2-like protein [Source:UniProtKB/TrEMBL;Acc:Q9LVA4]	Pectinesterase inhibitor domain
Sh_Salba_v2_93414	4.55686	-2.12295	-1.46467	-2.2818	-1.2756	-1.83337	-3.5146	-3.4972	-3.94919	-0.801452	-0.753026	0.731859	0.269731	CBSX5 [Source:UniProtKB/TrEMBL;Acc:A0A178V3C0]	CBS domain
Sh_Salba_v2_70638	4.5553	-3.71111	0.333312	-3.82551	-1.00635	-3.33365	-0.1681	-3.90034	-0.613988	-1.58199	-3.80479	-0.774025	-3.79827	Beta-galactosidase 17 [Source:UniProtKB/Swiss-Prot;Acc:Q93Z24]	Glycoside hydrolase, family 35
Sh_Salba_v2_121933	4.55499	-1.81909	-0.30908	0.345689	-2.4771	-1.72328	-2.09918	-1.13084	-0.974402	-1.83682	-2.60113	0.953181	-0.156769	#N/A	#N/A
Sh_Salba_v2_145364	4.55143	-1.38214	-1.45842	0.70284	-0.872349	-1.09674	-0.634825	-0.0732601	0.113266	-1.4731	-1.47608	-1.46891	-0.968325	#N/A	#N/A
Sh_Salba_v2_55161	4.55061	-1.80369	-2.58358	-1.21036	-0.997046	-1.08839	-1.01185	-0.360086	-1.28184	-0.666513	-1.20998	-1.35243	-0.789753	PWWP domain-containing protein [Source:UniProtKB/TrEMBL;Acc:Q9FNE4]	PWWP domain
Sh_Salba_v2_115759	4.54774	-2.11638	-1.86891	-1.57354	-1.29671	-1.02518	-0.670747	-0.434965	-0.713956	-0.832655	-0.875084	-1.09076	-1.02236	B3 domain-containing transcription repressor VAL1 [Source:UniProtKB/Swiss-Prot;Acc:Q8W4L5]	B3 DNA binding domain
Sh_Salba_v2_135062	4.54762	-1.57764	-1.65517	-0.853898	-0.34236	-1.73694	-0.485336	-1.75834	-1.20507	-0.143489	0.0974044	0.335103	1.15213	#N/A	#N/A
Sh_Salba_v2_119547	4.54686	-1.3049	-1.38192	-0.120394	-1.26841	-0.630067	-0.919108	-0.185371	-0.931519	-0.299231	-0.910235	0.68154	-0.399624	Phosphoglycerate mutase-like protein AT74H [Source:UniProtKB/Swiss-Prot;Acc:O04035]	Phosphoglycerate/bisphosphoglycerate mutase, active site
Sh_Salba_v2_68111	4.54629	-0.348023	-1.1302	-0.0792644	-0.252001	-1.78423	-0.734651	-2.11525	-1.34934	-0.777446	-2.61709	-1.82099	-3.84801	Protein FREE1 [Source:UniProtKB/Swiss-Prot;Acc:Q9ASS2]	FYVE zinc finger
Sh_Salba_v2_130094	4.54616	0.519105	-0.962361	-0.445356	-0.841928	0.57845	0.148006	0.191002	-0.51263	-0.496985	0.471508	-0.45272	0.0593629	recovery protein 3 [Source:TAIR;Acc:AT1G67500]	DNA-directed DNA polymerase, family B, exonuclease domain
Sh_Salba_v2_02647	4.54297	-3.56445	-2.48803	-2.08262	-3.90003	-5.13708	-4.33162	-1.76959	-0.88322	-2.86321	-3.38561	-0.0487744	0.193803	PR-6 proteinase inhibitor family protein [Source:UniProtKB/TrEMBL;Acc:Q9ZV18]	Proteinase inhibitor I13, potato inhibitor I
Sh_Salba_v2_120190	4.54214	-1.42432	-1.63349	0.272428	-1.83837	-1.17653	-1.19839	-1.21194	-3.66254	-2.41947	-3.91064	-1.15214	-0.444074	#N/A	#N/A
Sh_Salba_v2_78393	4.54108	-0.596838	-1.8508	-0.798249	-1.20842	-0.701473	-1.79868	0.133144	-2.70292	-1.08192	-0.963299	-3.35397	-2.53874	#N/A	#N/A
Sh_Salba_v2_08267	4.54014	-1.93922	-1.24812	-3.33821	-4.07915	-1.35384	-1.9322	-0.2154	-1.61159	-1.36311	-5.24854	-2.23463	-2.59288	Beta-1,4-xylosidase [Source:UniProtKB/TrEMBL;Acc:A8MR54]	NA
Sh_Salba_v2_91364	4.53988	-1.78031	-0.683942	-0.812922	-0.253183	-0.777242	-1.21251	0.436508	-0.830749	-0.0199615	-0.500725	0.163914	0.375844	40S ribosomal protein S27-2 [Source:UniProtKB/Swiss-Prot;Acc:Q9M2F1]	Ribosomal protein S27e
Sh_Salba_v2_26623	4.53724	-1.2589	-1.75722	-1.65691	-2.97202	-1.1818	-1.85028	-0.473479	-1.44575	-1.04851	-1.27052	0.356162	-0.427448	AT3g02790/F13E7_27 [Source:UniProtKB/TrEMBL;Acc:Q9M8S0]	At2g23090-like
Sh_Salba_v2_14557	4.53463	-2.58102	-1.88284	-2.09518	-1.90473	-2.38811	-2.18041	-2.77633	-0.88651	-2.68444	-2.68249	-2.0019	-0.570657	#N/A	#N/A
Sh_Salba_v2_74150	4.53448	-1.27199	-1.1213	-1.05638	-0.876243	-1.1363	-1.41408	-0.0929803	-2.84315	-2.64521	-7.08548	-0.623317	-0.546823	At2g31130/T16B12.6 [Source:UniProtKB/TrEMBL;Acc:O82271]	NA
Sh_Salba_v2_71678	4.52928	-3.50926	-3.58769	-3.6235	-3.48408	-3.67804	-3.63839	-3.69896	-3.65583	-3.6016	-1.15349	0.828452	1.66952	Serine carboxypeptidase-like 40 [Source:UniProtKB/Swiss-Prot;Acc:Q0WRX3]	Peptidase S10, serine carboxypeptidase
Sh_Salba_v2_114787	4.52923	-0.8493	-1.07875	-2.28314	-1.36714	-0.916248	-1.1372	-1.09831	-0.927855	-0.513246	-0.733846	-0.907835	-0.664118	Putative lipid phosphate phosphatase 3, chloroplastic [Source:UniProtKB/Swiss-Prot;Acc:Q8LFD1]	Phosphatidic acid phosphatase type 2/haloperoxidase
Sh_Salba_v2_88344	4.52754	-1.48434	-0.311996	0.572618	-1.7649	-5.17747	-2.13779	-1.51774	-0.90056	-1.20171	-3.23161	-2.26712	-1.70044	Probable E3 ubiquitin-protein ligase XERICO [Source:UniProtKB/Swiss-Prot;Acc:Q9SI09]	Zinc finger, RING-type
Sh_Salba_v2_124604	4.5271	-3.3791	-3.45745	-1.66667	-3.35439	-0.253926	0.661917	-0.976441	-1.47739	-1.88358	-3.47364	-1.05894	-2.97256	Patatin [Source:UniProtKB/TrEMBL;Acc:A0A178W4A0]	Patatin-like phospholipase domain
[truncated: 5,552 more rows]

## Sheet: Cluster 2
ID	Seed	D3-Cotyledon	D3-Shoot	D12-Shoot	D12-P1	D69-P1-P2	D69-P3-P4	D69-P5-P6-P7	D69-Internode	D158-RacemeTopHalf	D158-RacemeBottomHalf	D159-Flowers	D164-Flowers
[truncated: 6,674 more rows]

[truncated: 18 more sheets: Cluster 3, Cluster 4, Cluster 5, Cluster 6, Cluster 7, Cluster 8, Cluster 9, Cluster 10, Cluster 11, Cluster 12, Cluster 13, Cluster14, Cluster 15, Cluster 16, Cluster 17, Cluster 18, Cluster 19, Cluster 20]
